# Supplementary material for: Osteocyte transcriptome mapping identifies a molecular landscape controlling skeletal homeostasis and susceptibility to skeletal disease
Source: Nat Commun. 2021 May 5;12:2444. doi: 10.1038/s41467-021-22517-1 (PMC8100170; doi:10.1038/s41467-021-22517-1)
Supplement: Supplementary file 4 — Supplementary Data 1 [file 41467_2021_22517_MOESM4_ESM.xlsx]

## Sheet: Sheet1
Cohort	Sample_ID	Sample_details	Activity_threshold_FPKM
Bone comparison	Femur_1	Femur, Osteocyte isolated, Male, 16 weeks old	0.6
Bone comparison	Femur_2	Femur, Osteocyte isolated, Male, 16 weeks old	0.53
Bone comparison	Femur_3	Femur, Osteocyte isolated, Male, 16 weeks old	0.58
Bone comparison	Femur_4	Femur, Osteocyte isolated, Male, 16 weeks old	0.56
Bone comparison	Femur_5	Femur, Osteocyte isolated, Male, 16 weeks old	0.65
Bone comparison	Femur_6	Femur, Osteocyte isolated, Male, 16 weeks old	0.59
Bone comparison	Femur_7	Femur, Osteocyte isolated, Male, 16 weeks old	0.64
Bone comparison	Femur_8	Femur, Osteocyte isolated, Male, 16 weeks old	0.56
Bone comparison	Humerus_1	Humerus, Osteocyte isolated, Male, 16 weeks old	0.59
Bone comparison	Humerus_2	Humerus, Osteocyte isolated, Male, 16 weeks old	0.57
Bone comparison	Humerus_3	Humerus, Osteocyte isolated, Male, 16 weeks old	0.56
Bone comparison	Humerus_4	Humerus, Osteocyte isolated, Male, 16 weeks old	0.59
Bone comparison	Humerus_5	Humerus, Osteocyte isolated, Male, 16 weeks old	0.56
Bone comparison	Humerus_6	Humerus, Osteocyte isolated, Male, 16 weeks old	0.56
Bone comparison	Humerus_7	Humerus, Osteocyte isolated, Male, 16 weeks old	0.63
Bone comparison	Humerus_8	Humerus, Osteocyte isolated, Male, 16 weeks old	0.53
Bone comparison	Tibia_1	Tibia, Osteocyte isolated, Male, 16 weeks old	0.53
Bone comparison	Tibia_2	Tibia, Osteocyte isolated, Male, 16 weeks old	0.51
Bone comparison	Tibia_3	Tibia, Osteocyte isolated, Male, 16 weeks old	0.58
Bone comparison	Tibia_4	Tibia, Osteocyte isolated, Male, 16 weeks old	0.59
Bone comparison	Tibia_5	Tibia, Osteocyte isolated, Male, 16 weeks old	0.63
Bone comparison	Tibia_6	Tibia, Osteocyte isolated, Male, 16 weeks old	0.56
Bone comparison	Tibia_7	Tibia, Osteocyte isolated, Male, 16 weeks old	0.63
Bone comparison	Tibia_8	Tibia, Osteocyte isolated, Male, 16 weeks old	0.5
Skeletal maturation	Female4_1	Humerus, Osteocyte isolated, Female, 4 weeks old	0.4
Skeletal maturation	Female4_2	Humerus, Osteocyte isolated, Female, 4 weeks old	0.39
Skeletal maturation	Female4_3	Humerus, Osteocyte isolated, Female, 4 weeks old	0.45
Skeletal maturation	Female4_4	Humerus, Osteocyte isolated, Female, 4 weeks old	0.36
Skeletal maturation	Female4_5	Humerus, Osteocyte isolated, Female, 4 weeks old	0.39
Skeletal maturation	Female10_1	Humerus, Osteocyte isolated, Female, 10 weeks old	0.36
Skeletal maturation	Female10_2	Humerus, Osteocyte isolated, Female, 10 weeks old	0.5
Skeletal maturation	Female10_3	Humerus, Osteocyte isolated, Female, 10 weeks old	0.4
Skeletal maturation	Female10_4	Humerus, Osteocyte isolated, Female, 10 weeks old	0.4
Skeletal maturation	Female10_5	Humerus, Osteocyte isolated, Female, 10 weeks old	0.53
Skeletal maturation	Female16_1	Humerus, Osteocyte isolated, Female, 16 weeks old	0.53
Skeletal maturation	Female16_2	Humerus, Osteocyte isolated, Female, 16 weeks old	0.54
Skeletal maturation	Female16_3	Humerus, Osteocyte isolated, Female, 16 weeks old	0.56
Skeletal maturation	Female16_4	Humerus, Osteocyte isolated, Female, 16 weeks old	0.51
Skeletal maturation	Female16_5	Humerus, Osteocyte isolated, Female, 16 weeks old	0.53
Skeletal maturation	Female26_1	Humerus, Osteocyte isolated, Female, 26 weeks old	0.59
Skeletal maturation	Female26_2	Humerus, Osteocyte isolated, Female, 26 weeks old	0.64
Skeletal maturation	Female26_3	Humerus, Osteocyte isolated, Female, 26 weeks old	0.7
Skeletal maturation	Female26_4	Humerus, Osteocyte isolated, Female, 26 weeks old	0.56
Skeletal maturation	Female26_5	Humerus, Osteocyte isolated, Female, 26 weeks old	0.66
Skeletal maturation	Male4_1	Humerus, Osteocyte isolated, Male, 4 weeks old	0.41
Skeletal maturation	Male4_2	Humerus, Osteocyte isolated, Male, 4 weeks old	0.37
Skeletal maturation	Male4_3	Humerus, Osteocyte isolated, Male, 4 weeks old	0.41
Skeletal maturation	Male4_4	Humerus, Osteocyte isolated, Male, 4 weeks old	0.4
Skeletal maturation	Male4_5	Humerus, Osteocyte isolated, Male, 4 weeks old	0.37
Skeletal maturation	Male10_1	Humerus, Osteocyte isolated, Male, 10 weeks old	0.48
Skeletal maturation	Male10_2	Humerus, Osteocyte isolated, Male, 10 weeks old	0.47
Skeletal maturation	Male10_3	Humerus, Osteocyte isolated, Male, 10 weeks old	0.51
Skeletal maturation	Male10_4	Humerus, Osteocyte isolated, Male, 10 weeks old	0.33
Skeletal maturation	Male10_5	Humerus, Osteocyte isolated, Male, 10 weeks old	0.51
Skeletal maturation	Male16_1	Humerus, Osteocyte isolated, Male, 16 weeks old	0.57
Skeletal maturation	Male16_2	Humerus, Osteocyte isolated, Male, 16 weeks old	0.57
Skeletal maturation	Male16_3	Humerus, Osteocyte isolated, Male, 16 weeks old	0.47
Skeletal maturation	Male16_4	Humerus, Osteocyte isolated, Male, 16 weeks old	0.56
Skeletal maturation	Male16_5	Humerus, Osteocyte isolated, Male, 16 weeks old	0.62
Skeletal maturation	Male26_1	Humerus, Osteocyte isolated, Male, 26 weeks old	0.35
Skeletal maturation	Male26_2	Humerus, Osteocyte isolated, Male, 26 weeks old	0.62
Skeletal maturation	Male26_3	Humerus, Osteocyte isolated, Male, 26 weeks old	0.6
Skeletal maturation	Male26_4	Humerus, Osteocyte isolated, Male, 26 weeks old	0.43
Skeletal maturation	Male26_5	Humerus, Osteocyte isolated, Male, 26 weeks old	0.54
Osteocyte enrichment	Clean_1	Humerus, Osteocyte + marrow, Male, 11 weeks old	0.49
Osteocyte enrichment	Clean_2	Humerus, Osteocyte isolated, Male, 11 weeks old	0.61
Osteocyte enrichment	Clean_3	Humerus, Osteocyte isolated, Male, 11 weeks old	0.52
Osteocyte enrichment	Clean_4	Humerus, Osteocyte isolated, Male, 11 weeks old	0.6
Osteocyte enrichment	Clean_5	Humerus, Osteocyte isolated, Male, 11 weeks old	0.58
Osteocyte enrichment	Marrow_1	Humerus, Osteocyte isolated, Male, 11 weeks old	0.61
Osteocyte enrichment	Marrow_2	Humerus, Osteocyte isolated, Male, 11 weeks old	0.57
Osteocyte enrichment	Marrow_3	Humerus, Osteocyte isolated, Male, 11 weeks old	0.65
Osteocyte enrichment	Marrow_4	Humerus, Osteocyte isolated, Male, 11 weeks old	0.58
Osteocyte enrichment	Marrow_5	Humerus, Osteocyte isolated, Male, 11 weeks old	0.61
