# Supplementary material for: Osteocyte transcriptome mapping identifies a molecular landscape controlling skeletal homeostasis and susceptibility to skeletal disease
Source: Nat Commun. 2021 May 5;12:2444. doi: 10.1038/s41467-021-22517-1 (PMC8100170; doi:10.1038/s41467-021-22517-1)
Supplement: Supplementary file 5 — Supplementary Data 2 [file 41467_2021_22517_MOESM5_ESM.xlsx]

## Sheet: TableS1_Osteocyte_transcriptome
Ensembl_ID	GeneSymbol	Description	EntrezID	Biotype	Human_Ensembl_ID	Human_GeneSymbol	Human_Entrez_ID	Tibia_activity	Tibia_mean_FPKM	Femur_activity	Femur_mean_FPKM	Humerus_activity	Humerus_mean_FPKM	Active_tissue_number	InVitro_active_osteocytes	LaserCaptured_active_osteocytes	CollagenaseDigested_active_osteocytes	Female4_activity	Female4_mean_FPKM	Female10_activity	Female10_mean_FPKM	Female16_activity	Female16_mean_FPKM	Female26_activity	Female26_mean_FPKM	Male4_activity	Male4_mean_FPKM	Male10_activity	Male10_mean_FPKM	Male16_activity	Male16_mean_FPKM	Male26_activity	Male26_mean_FPKM	Skeletal_maturation_cluster	Skeletal_maturation_cluster_corr	Skeletal_maturation_cluster_corr_pval	Osteocyte_activity	Osteocyte_mean_FPKM	Osteocyte_marrow_activity	Osteocyte_marrow_mean_FPKM	LFC	LFC_CI_Upper	LFC_CI_Lower	Above_threshold	Ayturk_muscle	Ayturk_marrow	Ayturk_blood	Ayturk_contaminant	Osteocyte_transcriptome
ENSMUSG00000000001	Gnai3	guanine nucleotide binding protein (G protein), alpha inhibiting 3 [Source:MGI Symbol;Acc:MGI:95773]	14679	protein_coding	ENSG00000065135	GNAI3	2773	8	29.9175	8	32.2062	8	30.1788	12	TRUE	TRUE	TRUE	5	25.872	5	28.246	5	28.39	5	31.212	5	26.496	5	26.704	5	31.4	5	24.974	brown	0.609825	2.95e-05	5	28.07	5	41.14	-0.54134	-0.357185	-0.725496	FALSE	FALSE	FALSE	FALSE	FALSE	TRUE
ENSMUSG00000000003	Pbsn	probasin [Source:MGI Symbol;Acc:MGI:1860484]	54192	protein_coding	NA	NA	NA	0	0	0	0	0	0	0	FALSE	FALSE	FALSE	0	0	0	0	0	0	0	0	0	0	0	0	0	0	0	0	NA	NA	NA	0	0	0	0	NA	NA	NA	FALSE	FALSE	FALSE	FALSE	FALSE	FALSE
ENSMUSG00000000028	Cdc45	cell division cycle 45 [Source:MGI Symbol;Acc:MGI:1338073]	12544	protein_coding	ENSG00000093009	CDC45	8318	8	6.29	8	10.0188	8	7.965	11	TRUE	TRUE	TRUE	5	1.964	5	3.642	5	5.494	5	6.502	5	2.982	5	3.198	5	7.182	5	4.862	turquoise	0.853479	2.62e-12	5	6.004	5	23.856	-1.99865	-1.72606	-2.27125	FALSE	FALSE	TRUE	FALSE	TRUE	TRUE
ENSMUSG00000000031	H19	H19, imprinted maternally expressed transcript [Source:MGI Symbol;Acc:MGI:95891]	NA	lincRNA	NA	NA	NA	8	10.61	8	6.21875	8	51.7263	6	TRUE	FALSE	TRUE	5	172.376	5	150.504	5	112.268	5	115.794	5	155.252	5	112.876	5	96.49	5	130.948	black	0.546687	0.000262437	5	109.902	5	2.742	5.35383	6.73871	3.96894	TRUE	TRUE	FALSE	FALSE	TRUE	TRUE
ENSMUSG00000000037	Scml2	sex comb on midleg-like 2 (Drosophila) [Source:MGI Symbol;Acc:MGI:1340042]	107815	protein_coding	ENSG00000102098	SCML2	10389	3	0.68375	7	0.7375	4	0.7425	1	TRUE	FALSE	FALSE	3	0.724	3	0.542	5	0.744	4	0.764	3	0.748	1	0.558	2	0.602	4	0.994	grey	-0.321889	0.0428146	2	0.644	5	1.058	-1.04785	-0.459029	-1.63666	FALSE	FALSE	TRUE	FALSE	TRUE	TRUE
ENSMUSG00000000049	Apoh	apolipoprotein H [Source:MGI Symbol;Acc:MGI:88058]	11818	protein_coding	ENSG00000091583	APOH	350	2	0.33125	0	0.14625	1	0.265	4	FALSE	FALSE	FALSE	0	0.194	1	0.206	0	0.156	1	0.21	0	0.148	1	0.36	0	0.15	0	0.226	NA	NA	NA	0	0.094	0	0.056	NA	NA	NA	FALSE	TRUE	FALSE	TRUE	TRUE	FALSE
ENSMUSG00000000056	Narf	nuclear prelamin A recognition factor [Source:MGI Symbol;Acc:MGI:1914858]	67608	protein_coding	ENSG00000141562	NARF	26502	8	16.7737	8	21.8987	8	18.9013	12	TRUE	TRUE	TRUE	5	7.8	5	11.55	5	15.23	5	17.882	5	9.22	5	12.368	5	19.054	5	18.068	purple	0.836174	1.86e-11	5	20.454	5	54.554	-1.59412	-1.30967	-1.87857	FALSE	TRUE	TRUE	FALSE	TRUE	TRUE
ENSMUSG00000000058	Cav2	caveolin 2 [Source:MGI Symbol;Acc:MGI:107571]	12390	protein_coding	ENSG00000105971	CAV2	858	8	7.9375	8	6.2425	8	8.42875	12	TRUE	FALSE	TRUE	5	14.26	5	14.708	5	14.106	5	14.006	5	13.64	5	17.182	5	15.628	5	16.516	black	0.589326	6.31e-05	5	9.45	5	2.022	2.4372	3.04453	1.82987	TRUE	FALSE	FALSE	FALSE	FALSE	TRUE
ENSMUSG00000000078	Klf6	Kruppel-like factor 6 [Source:MGI Symbol;Acc:MGI:1346318]	23849	protein_coding	ENSG00000067082	KLF6	1316	8	26.725	8	26.3875	8	27.97	12	TRUE	TRUE	TRUE	5	21.584	5	24.886	5	23.352	5	24.624	5	20.49	5	25.852	5	26.544	5	25.226	black	0.331031	0.0369365	5	25.442	5	30.536	-0.255396	-0.0496015	-0.46119	FALSE	FALSE	FALSE	TRUE	TRUE	TRUE
ENSMUSG00000000085	Scmh1	sex comb on midleg homolog 1 [Source:MGI Symbol;Acc:MGI:1352762]	NA	protein_coding	ENSG00000010803	SCMH1	22955	8	18.5487	8	18.3625	8	18.8163	12	TRUE	TRUE	TRUE	5	14.388	5	19.508	5	19.684	5	20.722	5	13.378	5	16.982	5	20.55	5	22.848	yellow	0.54054	0.000317371	5	21.85	5	15.802	0.168339	0.34756	-0.0108813	FALSE	TRUE	FALSE	FALSE	TRUE	TRUE
ENSMUSG00000000088	Cox5a	cytochrome c oxidase subunit Va [Source:MGI Symbol;Acc:MGI:88474]	12858	protein_coding	ENSG00000178741	COX5A	9377	8	56.105	8	52.9288	8	64.235	12	TRUE	TRUE	TRUE	5	66.068	5	88.924	5	85.274	5	89.966	5	65.466	5	93.874	5	95.19	5	143.348	yellow	0.834668	2.18e-11	5	79.006	5	91.656	-0.230992	0.167098	-0.629082	FALSE	TRUE	FALSE	FALSE	TRUE	TRUE
ENSMUSG00000000093	Tbx2	T-box 2 [Source:MGI Symbol;Acc:MGI:98494]	21385	protein_coding	ENSG00000121068	TBX2	6909	8	37.7737	8	32.2388	8	35.2638	11	TRUE	FALSE	TRUE	5	39.97	5	33.284	5	29.926	5	27.782	5	35.046	5	35.47	5	33.338	5	34.94	black	0.720833	1.56e-07	5	39.906	5	3.466	3.55166	3.86605	3.23726	TRUE	FALSE	FALSE	FALSE	FALSE	TRUE
ENSMUSG00000000094	Tbx4	T-box 4 [Source:MGI Symbol;Acc:MGI:102556]	21387	protein_coding	ENSG00000121075	TBX4	9496	8	1.2725	2	0.51375	0	0.21875	2	TRUE	FALSE	FALSE	0	0.326	2	0.358	2	0.462	2	0.34	0	0.266	2	0.362	1	0.302	3	0.554	NA	NA	NA	0	0.322	0	0.03	NA	NA	NA	FALSE	FALSE	FALSE	FALSE	FALSE	TRUE
ENSMUSG00000000103	Zfy2	zinc finger protein 2, Y linked [Source:MGI Symbol;Acc:MGI:99213]	NA	protein_coding	ENSG00000171574	ZNF584	201514	0	0	0	0	0	0	0	FALSE	FALSE	FALSE	0	0	0	0	0	0	0	0	0	0	0	0	0	0	0	0	NA	NA	NA	0	0	0	0	NA	NA	NA	FALSE	FALSE	FALSE	FALSE	FALSE	FALSE
ENSMUSG00000000120	Ngfr	nerve growth factor receptor (TNFR superfamily, member 16) [Source:MGI Symbol;Acc:MGI:97323]	18053	protein_coding	ENSG00000064300	NGFR	4804	0	0.37375	2	0.45	3	0.57	4	TRUE	FALSE	FALSE	4	0.518	3	0.61	1	0.31	2	0.474	4	0.608	3	0.498	2	0.512	5	0.98	black	0.376307	0.0167013	2	0.468	0	0.18	NA	NA	NA	FALSE	FALSE	FALSE	TRUE	TRUE	TRUE
ENSMUSG00000000125	Wnt3	wingless-type MMTV integration site family, member 3 [Source:MGI Symbol;Acc:MGI:98955]	22415	protein_coding	ENSG00000108379	WNT3	7473	0	0.01125	0	0	0	0.00625	3	FALSE	FALSE	FALSE	0	0	0	0.012	0	0.012	0	0	0	0	0	0	0	0.014	0	0.034	NA	NA	NA	0	0	0	0	NA	NA	NA	FALSE	FALSE	FALSE	FALSE	FALSE	FALSE
ENSMUSG00000000126	Wnt9a	wingless-type MMTV integration site family, member 9A [Source:MGI Symbol;Acc:MGI:2446084]	216795	protein_coding	ENSG00000143816	WNT9A	7483	7	1.22875	5	0.75	8	1.70875	8	TRUE	FALSE	FALSE	5	2.184	5	2.934	5	2.438	5	2.038	5	2.596	5	3.388	5	2.14	5	3.25	pink	0.843186	8.65e-12	5	1.566	0	0.078	4.01392	5.08993	2.93791	TRUE	TRUE	FALSE	FALSE	TRUE	TRUE
ENSMUSG00000000127	Fer	fer (fms/fps related) protein kinase [Source:MGI Symbol;Acc:MGI:105917]	14158	protein_coding	ENSG00000151422	FER	2241	8	10.7575	8	10.42	8	10.3562	12	TRUE	FALSE	TRUE	5	9.96	5	10.23	5	10.924	5	10.452	5	10.088	5	10.364	5	8.924	5	9.776	black	0.770519	6.07e-09	5	9.508	5	5.37	0.85717	1.07884	0.635505	FALSE	FALSE	FALSE	FALSE	FALSE	TRUE
ENSMUSG00000000131	Xpo6	exportin 6 [Source:MGI Symbol;Acc:MGI:2429950]	74204	protein_coding	ENSG00000169180	XPO6	23214	8	25.135	8	29.515	8	28.2213	12	TRUE	TRUE	TRUE	5	18.032	5	18.416	5	21.176	5	27.452	5	16.92	5	20.708	5	27.024	5	21.696	turquoise	0.44471	0.00403922	5	28.606	5	43.132	-0.640481	-0.494604	-0.786357	FALSE	FALSE	TRUE	TRUE	TRUE	TRUE
ENSMUSG00000000134	Tfe3	transcription factor E3 [Source:MGI Symbol;Acc:MGI:98511]	209446	protein_coding	ENSG00000068323	TFE3	7030	8	11.5738	8	13.7762	8	12.05	12	TRUE	TRUE	TRUE	5	9.376	5	10.42	5	13.242	5	11.954	5	9.074	5	9.838	5	14.112	5	10.642	grey	-0.567129	0.000135755	5	12.852	5	19.098	-0.518364	-0.362936	-0.673792	FALSE	FALSE	TRUE	FALSE	TRUE	TRUE
ENSMUSG00000000142	Axin2	axin2 [Source:MGI Symbol;Acc:MGI:1270862]	12006	protein_coding	ENSG00000168646	AXIN2	8313	8	3.6625	8	3.20625	8	3.52875	12	TRUE	FALSE	FALSE	5	4.686	5	5.53	5	4.88	5	3.928	5	5.806	5	5.066	5	4.076	5	6.28	black	0.788166	1.57e-09	5	5.642	5	1.15	2.52353	2.99235	2.0547	TRUE	TRUE	FALSE	TRUE	TRUE	TRUE
ENSMUSG00000000148	Brat1	BRCA1-associated ATM activator 1 [Source:MGI Symbol;Acc:MGI:1891679]	231841	protein_coding	ENSG00000106009	BRAT1	221927	8	5.79375	8	5.81	8	5.755	12	TRUE	TRUE	TRUE	5	4.824	5	4.91	5	5.42	5	6.048	5	4.932	5	5.182	5	5.846	5	5.884	grey	0.0902232	0.579812	5	7.002	5	7.18	-0.0391217	0.180052	-0.258295	FALSE	FALSE	FALSE	TRUE	TRUE	TRUE
ENSMUSG00000000149	Gna12	guanine nucleotide binding protein, alpha 12 [Source:MGI Symbol;Acc:MGI:95767]	14673	protein_coding	ENSG00000146535	GNA12	2768	8	21.4	8	22.2525	8	21.1375	12	TRUE	TRUE	TRUE	5	20.508	5	19.73	5	21.3	5	21.582	5	21.148	5	20.302	5	23.138	5	20.39	brown	0.668389	2.44e-06	5	22.424	5	28.74	-0.344324	-0.205316	-0.483331	FALSE	FALSE	FALSE	FALSE	FALSE	TRUE
ENSMUSG00000000154	Slc22a18	solute carrier family 22 (organic cation transporter), member 18 [Source:MGI Symbol;Acc:MGI:1336884]	NA	protein_coding	ENSG00000110628	SLC22A18	5002	8	1.61875	6	1.21625	8	1.765	8	TRUE	TRUE	FALSE	5	1.012	5	1.594	5	1.124	5	2.612	4	1.062	5	1.2	4	1.224	5	1.586	black	0.19318	0.232352	5	1.362	2	1.004	0.902201	1.96922	-0.164814	FALSE	FALSE	FALSE	FALSE	FALSE	TRUE
ENSMUSG00000000157	Itgb2l	integrin beta 2-like [Source:MGI Symbol;Acc:MGI:1277979]	16415	protein_coding	ENSG00000160255	ITGB2	3689	8	18.0575	8	33.8612	8	23.5738	0	FALSE	FALSE	TRUE	5	2.946	5	9.676	5	15.356	5	20.556	5	3.99	5	13.478	5	37.506	5	16.248	turquoise	0.907784	6.46e-16	5	21.79	5	85.856	-1.95963	-1.70731	-2.21194	FALSE	FALSE	TRUE	FALSE	TRUE	TRUE
ENSMUSG00000000159	Igsf5	immunoglobulin superfamily, member 5 [Source:MGI Symbol;Acc:MGI:1919308]	72058	protein_coding	NA	NA	NA	0	0	0	0.0075	0	0.0175	3	FALSE	FALSE	FALSE	0	0	0	0	0	0	0	0.074	0	0	0	0	0	0	0	0	NA	NA	NA	0	0.018	0	0	NA	NA	NA	FALSE	FALSE	TRUE	TRUE	TRUE	FALSE
ENSMUSG00000000167	Pih1d2	PIH1 domain containing 2 [Source:MGI Symbol;Acc:MGI:1919864]	72614	protein_coding	ENSG00000150773	PIH1D2	120379	2	0.50625	3	0.765	1	0.44625	8	FALSE	FALSE	FALSE	2	0.51	2	0.652	0	0.266	3	0.35	1	0.424	3	0.658	2	0.508	3	0.712	NA	NA	NA	2	0.45	2	0.624	NA	NA	NA	FALSE	FALSE	FALSE	FALSE	FALSE	FALSE
ENSMUSG00000000168	Dlat	dihydrolipoamide S-acetyltransferase (E2 component of pyruvate dehydrogenase complex) [Source:MGI Symbol;Acc:MGI:2385311]	235339	protein_coding	ENSG00000150768	DLAT	1737	8	10.9138	8	11.0275	8	14.0575	12	TRUE	FALSE	TRUE	5	17.12	5	18.224	5	15.852	5	19.848	5	13.956	5	17.686	5	16.896	5	26.166	yellow	0.767177	7.74e-09	5	14.328	5	15.334	0.100121	0.380414	-0.180173	FALSE	TRUE	FALSE	FALSE	TRUE	TRUE
ENSMUSG00000000171	Sdhd	succinate dehydrogenase complex, subunit D, integral membrane protein [Source:MGI Symbol;Acc:MGI:1914175]	66925	protein_coding	ENSG00000204370	SDHD	6392	8	29.7138	8	29.5362	8	32.0775	12	TRUE	TRUE	TRUE	5	35.892	5	43.928	5	43.612	5	47.952	5	34.91	5	39.516	5	40.99	5	54.838	yellow	0.52652	0.000483043	5	37.784	5	47.808	-0.315938	-0.124353	-0.507524	FALSE	TRUE	FALSE	FALSE	TRUE	TRUE
ENSMUSG00000000182	Fgf23	fibroblast growth factor 23 [Source:MGI Symbol;Acc:MGI:1891427]	64654	protein_coding	ENSG00000118972	FGF23	8074	8	2.45375	6	0.8575	8	1.82125	1	FALSE	FALSE	FALSE	4	1.054	4	1.076	5	1.408	5	2.868	5	1.278	3	0.884	4	1.916	5	4.606	yellow	0.429984	0.00561948	5	2.368	1	0.574	2.36835	3.16016	1.57655	FALSE	FALSE	FALSE	FALSE	FALSE	TRUE
ENSMUSG00000000183	Fgf6	fibroblast growth factor 6 [Source:MGI Symbol;Acc:MGI:95520]	14177	protein_coding	ENSG00000111241	FGF6	2251	2	0.21625	0	0.11	1	0.38375	1	FALSE	FALSE	FALSE	0	0.12	2	0.46	1	0.236	4	0.892	1	0.35	2	0.35	4	0.794	3	1.21	NA	NA	NA	1	0.36	0	0	NA	NA	NA	FALSE	TRUE	FALSE	FALSE	TRUE	FALSE
ENSMUSG00000000184	Ccnd2	cyclin D2 [Source:MGI Symbol;Acc:MGI:88314]	12444	protein_coding	ENSG00000285901		NA	8	23.7375	8	22.44	8	22.665	12	TRUE	TRUE	TRUE	5	37.714	5	32.27	5	27.582	5	23.34	5	45.02	5	31.316	5	23.732	5	23.698	black	0.891964	1.14e-14	5	26.832	5	19.922	0.430433	0.65269	0.208175	FALSE	FALSE	FALSE	TRUE	TRUE	TRUE
ENSMUSG00000000194	Gpr107	G protein-coupled receptor 107 [Source:MGI Symbol;Acc:MGI:2139054]	277463	protein_coding	ENSG00000148358	GPR107	57720	8	21.6288	8	22.2275	8	21.0425	12	TRUE	FALSE	TRUE	5	25.014	5	21.648	5	20.21	5	23.448	5	19.162	5	19.044	5	21.856	5	19.354	black	0.760337	1.26e-08	5	24.79	5	24.796	0.0655267	0.230652	-0.0995983	FALSE	TRUE	FALSE	FALSE	TRUE	TRUE
ENSMUSG00000000197	Nalcn	sodium leak channel, non-selective [Source:MGI Symbol;Acc:MGI:2444306]	338370	protein_coding	ENSG00000102452	NALCN	259232	0	0.14375	0	0.0725	0	0.19125	4	FALSE	FALSE	FALSE	0	0.18	2	0.356	0	0.322	1	0.258	0	0.178	2	0.334	0	0.294	3	0.554	NA	NA	NA	0	0.232	0	0.004	NA	NA	NA	FALSE	FALSE	FALSE	FALSE	FALSE	FALSE
ENSMUSG00000000202	Btbd17	BTB (POZ) domain containing 17 [Source:MGI Symbol;Acc:MGI:1919264]	72014	protein_coding	ENSG00000204347	BTBD17	388419	0	0.11625	0	0.0025	0	0.0575	3	FALSE	FALSE	FALSE	0	0.124	0	0.046	0	0.034	0	0.016	0	0.15	0	0.02	0	0	0	0.022	NA	NA	NA	0	0.14	0	0	NA	NA	NA	FALSE	FALSE	FALSE	FALSE	FALSE	FALSE
ENSMUSG00000000204	Slfn4	schlafen 4 [Source:MGI Symbol;Acc:MGI:1329010]	NA	protein_coding	ENSG00000172123	SLFN12	55106	8	16.0188	8	28.9262	8	22.8263	1	FALSE	FALSE	TRUE	5	1.962	5	7.1	5	12.146	5	22.482	5	3.392	5	9.26	5	31.922	5	14.602	turquoise	0.936324	7.32e-19	5	16.294	5	82.874	-2.31427	-2.04334	-2.58521	FALSE	FALSE	TRUE	FALSE	TRUE	TRUE
ENSMUSG00000000214	Th	tyrosine hydroxylase [Source:MGI Symbol;Acc:MGI:98735]	21823	protein_coding	ENSG00000180176	TH	7054	0	0	0	0.01625	0	0	4	FALSE	FALSE	FALSE	0	0.044	0	0	0	0	0	0	1	0.114	0	0	0	0	0	0.03	NA	NA	NA	0	0	0	0	NA	NA	NA	FALSE	FALSE	FALSE	FALSE	FALSE	FALSE
ENSMUSG00000000215	Ins2	insulin II [Source:MGI Symbol;Acc:MGI:96573]	NA	protein_coding	ENSG00000254647	INS	3630	0	0	0	0	0	0	0	FALSE	FALSE	FALSE	0	0	0	0	0	0	0	0	0	0	0	0	0	0	0	0	NA	NA	NA	0	0	0	0	NA	NA	NA	FALSE	FALSE	FALSE	FALSE	FALSE	FALSE
ENSMUSG00000000216	Scnn1g	sodium channel, nonvoltage-gated 1 gamma [Source:MGI Symbol;Acc:MGI:104695]	20278	protein_coding	ENSG00000166828	SCNN1G	6340	0	0	0	0	0	0	3	FALSE	FALSE	FALSE	0	0	0	0	0	0	0	0	0	0	0	0	0	0	0	0	NA	NA	NA	0	0	0	0	NA	NA	NA	FALSE	FALSE	FALSE	FALSE	FALSE	FALSE
ENSMUSG00000000223	Drp2	dystrophin related protein 2 [Source:MGI Symbol;Acc:MGI:107432]	13497	protein_coding	ENSG00000102385	DRP2	1821	8	1.31625	8	0.9125	8	1.74875	4	TRUE	FALSE	TRUE	5	1.73	5	1.566	5	1.996	5	2.006	5	1.746	5	2.888	5	2.594	5	2.958	grey	0.563675	0.000152209	5	1.782	3	0.8	1.30915	1.84998	0.768325	FALSE	FALSE	FALSE	FALSE	FALSE	TRUE
ENSMUSG00000000244	Tspan32	tetraspanin 32 [Source:MGI Symbol;Acc:MGI:1350360]	27027	protein_coding	ENSG00000064201	TSPAN32	10077	8	18.4875	8	30.63	8	18.9288	3	FALSE	FALSE	TRUE	5	2.4	5	6.776	5	10.138	5	14	5	3.078	5	8.842	5	15.748	5	10.362	turquoise	0.951662	4.45e-21	5	14.754	5	56.97	-2.01586	-1.68556	-2.34616	FALSE	FALSE	TRUE	FALSE	TRUE	TRUE
ENSMUSG00000000247	Lhx2	LIM homeobox protein 2 [Source:MGI Symbol;Acc:MGI:96785]	16870	protein_coding	ENSG00000106689	LHX2	9355	3	0.49625	1	0.26375	1	0.1925	3	FALSE	FALSE	FALSE	0	0.152	1	0.256	1	0.442	1	0.168	0	0.062	0	0.136	0	0.124	0	0.146	NA	NA	NA	0	0.142	0	0.128	NA	NA	NA	FALSE	FALSE	FALSE	FALSE	FALSE	FALSE
ENSMUSG00000000248	Clec2g	C-type lectin domain family 2, member g [Source:MGI Symbol;Acc:MGI:1918059]	70809	protein_coding	ENSG00000069493	CLEC2D	29121	2	0.42625	3	0.5075	0	0.15375	0	FALSE	FALSE	FALSE	1	0.492	0	0.154	1	0.086	2	0.43	1	0.268	1	0.246	1	0.384	0	0.074	NA	NA	NA	1	0.312	0	0.16	NA	NA	NA	FALSE	FALSE	TRUE	TRUE	TRUE	FALSE
ENSMUSG00000000253	Gmpr	guanosine monophosphate reductase [Source:MGI Symbol;Acc:MGI:1913605]	66355	protein_coding	ENSG00000137198	GMPR	2766	8	7.21625	8	8.37	8	8.75125	11	TRUE	TRUE	TRUE	5	6.212	5	10.26	5	9.746	5	10.64	5	5.72	5	9.858	5	10.872	5	21.732	yellow	0.913882	1.86e-16	5	8.644	5	8.092	0.0621253	0.52215	-0.3979	FALSE	TRUE	FALSE	FALSE	TRUE	TRUE
ENSMUSG00000000263	Glra1	glycine receptor, alpha 1 subunit [Source:MGI Symbol;Acc:MGI:95747]	14654	protein_coding	ENSG00000145888	GLRA1	2741	0	0	0	0	0	0	2	FALSE	FALSE	FALSE	0	0	0	0	0	0	0	0	0	0	0	0	0	0	0	0	NA	NA	NA	0	0	0	0	NA	NA	NA	FALSE	FALSE	FALSE	FALSE	FALSE	FALSE
ENSMUSG00000000266	Mid2	midline 2 [Source:MGI Symbol;Acc:MGI:1344333]	23947	protein_coding	ENSG00000080561	MID2	11043	8	10.58	8	9.15125	8	10.2487	12	TRUE	FALSE	TRUE	5	13.012	5	10.652	5	9.944	5	8.546	5	10.268	5	10.562	5	8.402	5	9.706	black	0.8255	5.6e-11	5	10.338	5	2.136	2.27394	2.65463	1.89324	TRUE	FALSE	FALSE	FALSE	FALSE	TRUE
ENSMUSG00000000275	Trim25	tripartite motif-containing 25 [Source:MGI Symbol;Acc:MGI:102749]	217069	protein_coding	ENSG00000121060	TRIM25	7706	8	12.53	8	14.2925	8	14.4075	12	TRUE	TRUE	TRUE	5	9.504	5	10.462	5	14.238	5	15.45	5	8.734	5	10.576	5	14.604	5	11.61	turquoise	0.693235	7.12e-07	5	12.108	5	24.34	-0.962707	-0.787171	-1.13824	FALSE	FALSE	TRUE	TRUE	TRUE	TRUE
ENSMUSG00000000276	Dgke	diacylglycerol kinase, epsilon [Source:MGI Symbol;Acc:MGI:1889276]	56077	protein_coding	ENSG00000153933	DGKE	8526	8	1.78	8	1.82375	8	1.91625	11	TRUE	FALSE	TRUE	5	1.842	5	2.164	5	2.126	5	2.576	5	1.334	5	2.156	5	2.402	5	2.684	grey	0.335384	0.0343793	5	2.17	5	1.94	0.156276	0.441723	-0.129171	FALSE	FALSE	FALSE	FALSE	FALSE	TRUE
ENSMUSG00000000278	Scpep1	serine carboxypeptidase 1 [Source:MGI Symbol;Acc:MGI:1921867]	74617	protein_coding	ENSG00000121064	SCPEP1	59342	8	18.8375	8	15.7175	8	19.4225	12	TRUE	TRUE	TRUE	5	26.66	5	32.266	5	28.29	5	25.52	5	25.544	5	27.804	5	20.464	5	24.61	black	0.742961	4.02e-08	5	19.274	5	17.498	0.156091	0.337429	-0.0252457	FALSE	FALSE	FALSE	FALSE	FALSE	TRUE
ENSMUSG00000000282	Mnt	max binding protein [Source:MGI Symbol;Acc:MGI:109150]	17428	protein_coding	ENSG00000070444	MNT	4335	8	9.305	8	11.075	8	10.255	12	TRUE	FALSE	TRUE	5	7.54	5	9.036	5	8.972	5	9.304	5	6.416	5	8.86	5	8.95	5	8.804	grey	0.339761	0.031956	5	11.548	5	10.676	0.0636214	0.291473	-0.16423	FALSE	FALSE	TRUE	TRUE	TRUE	TRUE
ENSMUSG00000000290	Itgb2	integrin beta 2 [Source:MGI Symbol;Acc:MGI:96611]	16414	protein_coding	ENSG00000160255	ITGB2	3689	8	42.345	8	67.0812	8	49.9937	11	TRUE	TRUE	TRUE	5	15.786	5	23.952	5	35.03	5	51.612	5	15.498	5	28.186	5	61.746	5	33.684	turquoise	0.926077	1.14e-17	5	40.284	5	150.068	-1.88759	-1.67584	-2.09935	FALSE	FALSE	TRUE	TRUE	TRUE	TRUE
ENSMUSG00000000295	Hddc2	HD domain containing 2 [Source:MGI Symbol;Acc:MGI:1916942]	69692	protein_coding	ENSG00000111906	HDDC2	51020	8	5.0575	8	5.06875	8	4.18875	12	TRUE	FALSE	TRUE	5	5.518	5	5.26	5	5.242	5	5.358	5	5.39	5	5.874	5	5.106	5	5.958	black	0.276932	0.08364	5	5.968	5	6.18	0.12496	0.50676	-0.25684	FALSE	TRUE	FALSE	FALSE	TRUE	TRUE
ENSMUSG00000000296	Tpd52l1	tumor protein D52-like 1 [Source:MGI Symbol;Acc:MGI:1298386]	21987	protein_coding	ENSG00000111907	TPD52L1	7164	3	0.5775	0	0.18125	5	0.62875	12	TRUE	TRUE	FALSE	4	0.652	5	1.458	4	0.968	3	0.856	2	0.518	5	1.546	5	1.626	5	3.426	yellow	0.710941	2.74e-07	2	0.808	0	0.026	NA	NA	NA	FALSE	TRUE	FALSE	FALSE	TRUE	TRUE
ENSMUSG00000000301	Pemt	phosphatidylethanolamine N-methyltransferase [Source:MGI Symbol;Acc:MGI:104535]	18618	protein_coding	ENSG00000133027	PEMT	10400	8	1.68	8	1.4475	6	1.15125	12	TRUE	FALSE	FALSE	5	2.26	4	2.292	5	1.692	5	2.024	5	1.456	4	2.836	4	1.59	3	0.678	brown	0.47213	0.00209908	4	0.872	5	1.348	-1.11185	0.253454	-2.47716	FALSE	TRUE	FALSE	FALSE	TRUE	TRUE
ENSMUSG00000000303	Cdh1	cadherin 1 [Source:MGI Symbol;Acc:MGI:88354]	12550	protein_coding	ENSG00000039068	CDH1	999	0	0.37375	3	0.55875	2	0.4875	5	TRUE	FALSE	FALSE	0	0.102	1	0.268	1	0.276	3	0.488	1	0.324	2	0.434	2	0.634	2	0.38	NA	NA	NA	2	0.416	5	1.35	-1.92674	-1.24431	-2.60917	FALSE	FALSE	TRUE	TRUE	TRUE	TRUE
ENSMUSG00000000305	Cdh4	cadherin 4 [Source:MGI Symbol;Acc:MGI:99218]	12561	protein_coding	ENSG00000179242	CDH4	1002	2	0.55	5	0.695	3	0.545	7	FALSE	FALSE	FALSE	1	0.372	3	0.61	2	0.532	3	0.796	2	0.354	3	0.622	2	0.544	3	0.484	NA	NA	NA	3	0.638	2	0.642	NA	NA	NA	FALSE	TRUE	FALSE	FALSE	TRUE	FALSE
ENSMUSG00000000308	Ckmt1	creatine kinase, mitochondrial 1, ubiquitous [Source:MGI Symbol;Acc:MGI:99441]	NA	protein_coding	ENSG00000223572	CKMT1A	548596	0	0.1775	1	0.3475	0	0.2575	6	FALSE	FALSE	FALSE	2	0.628	0	0.16	1	0.28	1	0.212	0	0.112	1	0.34	0	0.114	0	0.09	NA	NA	NA	1	0.35	0	0	NA	NA	NA	FALSE	FALSE	FALSE	FALSE	FALSE	FALSE
ENSMUSG00000000317	Bcl6b	B cell CLL/lymphoma 6, member B [Source:MGI Symbol;Acc:MGI:1278332]	12029	protein_coding	ENSG00000161940	BCL6B	255877	8	6.685	8	5.2475	8	5.28375	12	TRUE	TRUE	TRUE	5	5.982	5	4.836	5	4.568	5	4.958	5	5.562	5	5.098	5	5.808	5	5.862	black	0.669168	2.35e-06	5	6.236	5	0.982	2.49517	3.12531	1.86503	TRUE	FALSE	FALSE	FALSE	FALSE	TRUE
ENSMUSG00000000318	Clec10a	C-type lectin domain family 10, member A [Source:MGI Symbol;Acc:MGI:96975]	17312	protein_coding	ENSG00000132514	CLEC10A	10462	8	5.10375	8	5.7425	8	5.09	9	TRUE	FALSE	TRUE	5	1.672	5	4.25	5	5.768	5	5.91	5	1.74	5	3.988	5	3.832	5	4.26	turquoise	0.690253	8.3e-07	5	5.842	5	9.486	-1.10673	-0.672569	-1.54088	FALSE	FALSE	FALSE	FALSE	FALSE	TRUE
ENSMUSG00000000320	Alox12	arachidonate 12-lipoxygenase [Source:MGI Symbol;Acc:MGI:87998]	11684	protein_coding	ENSG00000108839	ALOX12	239	8	35.515	8	54.045	8	28.4638	8	TRUE	TRUE	TRUE	5	2.56	5	6.164	5	9.688	5	12.344	5	3.164	5	7.976	5	12.588	5	10.014	turquoise	0.78373	2.23e-09	5	14.818	5	51.19	-1.90862	-1.49326	-2.32399	FALSE	FALSE	FALSE	FALSE	FALSE	TRUE
ENSMUSG00000000325	Arvcf	armadillo repeat gene deleted in velo-cardio-facial syndrome [Source:MGI Symbol;Acc:MGI:109620]	11877	protein_coding	ENSG00000099889	ARVCF	421	8	12.3625	8	8.86875	8	11.4612	12	TRUE	TRUE	TRUE	5	11.836	5	10.832	5	12.058	5	10.184	5	8.682	5	11.524	5	12.262	5	11.46	black	0.606084	3.4e-05	5	14.062	5	5.858	1.27376	1.50473	1.04279	FALSE	FALSE	FALSE	FALSE	FALSE	TRUE
ENSMUSG00000000326	Comt	catechol-O-methyltransferase [Source:MGI Symbol;Acc:MGI:88470]	NA	protein_coding	ENSG00000093010	COMT	1312	8	23.8562	8	27.8588	8	26.2087	12	TRUE	TRUE	TRUE	5	17.586	5	20.216	5	18.342	5	24.304	5	18.954	5	20.532	5	21.106	5	22.312	black	0.267087	0.0957011	5	23.192	5	41.8	-0.846542	-0.607184	-1.0859	FALSE	FALSE	FALSE	FALSE	FALSE	TRUE
ENSMUSG00000000339	Rtca	RNA 3'-terminal phosphate cyclase [Source:MGI Symbol;Acc:MGI:1913618]	66368	protein_coding	ENSG00000137996	RTCA	8634	8	7.975	8	8.3975	8	7.58375	12	TRUE	TRUE	TRUE	5	6.976	5	7.484	5	7.354	5	7.814	5	7.894	5	8.186	5	8.288	5	7.95	black	0.396511	0.0113085	5	8.098	5	12.188	-0.668136	-0.437744	-0.898527	FALSE	TRUE	FALSE	FALSE	TRUE	TRUE
ENSMUSG00000000340	Dbt	dihydrolipoamide branched chain transacylase E2 [Source:MGI Symbol;Acc:MGI:105386]	13171	protein_coding	ENSG00000137992	DBT	1629	8	3.6075	8	3.22875	8	4.1575	12	TRUE	FALSE	TRUE	5	3.116	5	3.698	5	5.74	5	5.026	5	2.628	5	3.336	5	3.872	5	4.756	yellow	0.519372	0.000594271	5	4.198	5	3	0.222558	0.524477	-0.0793613	FALSE	TRUE	FALSE	FALSE	TRUE	TRUE
ENSMUSG00000000346	Dazap2	DAZ associated protein 2 [Source:MGI Symbol;Acc:MGI:1344344]	23994	protein_coding	ENSG00000183283	DAZAP2	9802	8	51.5037	8	60.1912	8	56.1075	12	TRUE	TRUE	TRUE	5	42.826	5	53.73	5	59.2	5	71.952	5	37.732	5	53.056	5	71.924	5	62.958	turquoise	0.810445	2.34e-10	5	58.306	5	112.436	-0.950048	-0.803881	-1.09621	FALSE	FALSE	TRUE	TRUE	TRUE	TRUE
ENSMUSG00000000355	Mcts1	malignant T cell amplified sequence 1 [Source:MGI Symbol;Acc:MGI:1916245]	68995	protein_coding	ENSG00000232119	MCTS1	28985	8	16.7213	8	18.0525	8	17.1663	12	TRUE	TRUE	TRUE	5	18.292	5	17.644	5	15.57	5	19.11	5	19.388	5	14.704	5	18.394	5	14.346	brown	0.582984	7.9e-05	5	13.782	5	18.484	-0.427881	-0.0440866	-0.811675	FALSE	TRUE	FALSE	FALSE	TRUE	TRUE
ENSMUSG00000000359	Rem1	rad and gem related GTP binding protein 1 [Source:MGI Symbol;Acc:MGI:1097696]	19700	protein_coding	ENSG00000088320	REM1	28954	8	3.04625	8	3.08375	8	3.93875	8	TRUE	FALSE	FALSE	5	2.732	5	3.864	5	2.726	5	2.752	5	2.608	5	3.714	5	3.8	5	4.896	yellow	0.482047	0.00163447	5	4.114	5	1.694	1.19939	1.61603	0.78276	FALSE	FALSE	FALSE	FALSE	FALSE	TRUE
ENSMUSG00000000365	Rnf17	ring finger protein 17 [Source:MGI Symbol;Acc:MGI:1353419]	30054	protein_coding	ENSG00000132972	RNF17	56163	0	0.1975	0	0.18125	0	0.18	0	FALSE	FALSE	FALSE	0	0.142	1	0.204	0	0.228	0	0.166	0	0.086	0	0.158	0	0.212	0	0.204	NA	NA	NA	0	0.118	0	0.272	NA	NA	NA	FALSE	FALSE	FALSE	FALSE	FALSE	FALSE
ENSMUSG00000000374	Trappc10	trafficking protein particle complex 10 [Source:MGI Symbol;Acc:MGI:1336209]	216131	protein_coding	ENSG00000160218	TRAPPC10	7109	8	15.295	8	18.7387	8	15.935	12	TRUE	TRUE	TRUE	5	8.418	5	10.598	5	12.354	5	15.516	5	8.882	5	11.16	5	15.364	5	14.892	turquoise	0.764255	9.54e-09	5	14.624	5	32.79	-1.15372	-0.995672	-1.31177	FALSE	FALSE	TRUE	FALSE	TRUE	TRUE
ENSMUSG00000000378	Ccm2	cerebral cavernous malformation 2 [Source:MGI Symbol;Acc:MGI:2384924]	216527	protein_coding	ENSG00000136280	CCM2	83605	8	21.6925	8	27.8863	8	25.9175	12	TRUE	FALSE	TRUE	5	14.88	5	16.158	5	20.654	5	23.732	5	14.6	5	19.694	5	28.126	5	23.8	turquoise	0.541288	0.000310172	5	24.852	5	50.128	-0.95016	-0.703948	-1.19637	FALSE	TRUE	TRUE	TRUE	TRUE	TRUE
ENSMUSG00000000381	Wap	whey acidic protein [Source:MGI Symbol;Acc:MGI:98943]	22373	protein_coding	NA	NA	NA	0	0	0	0	0	0	0	FALSE	FALSE	FALSE	0	0	1	0.122	0	0	0	0	0	0	0	0	0	0	0	0	NA	NA	NA	0	0	0	0	NA	NA	NA	FALSE	FALSE	TRUE	FALSE	TRUE	FALSE
ENSMUSG00000000384	Tbrg4	transforming growth factor beta regulated gene 4 [Source:MGI Symbol;Acc:MGI:1100868]	NA	protein_coding	ENSG00000136270	TBRG4	9238	8	20.8888	8	24.6737	8	24.4312	12	TRUE	TRUE	TRUE	5	14.91	5	14.458	5	17.788	5	18.736	5	13.562	5	16.322	5	19.96	5	19.038	turquoise	0.378251	0.0161025	5	22.244	5	33.596	-0.646708	-0.394273	-0.899143	FALSE	TRUE	TRUE	FALSE	TRUE	TRUE
ENSMUSG00000000385	Tmprss2	transmembrane protease, serine 2 [Source:MGI Symbol;Acc:MGI:1354381]	50528	protein_coding	ENSG00000184012	TMPRSS2	7113	0	0	0	0	0	0.01125	3	FALSE	FALSE	FALSE	0	0	0	0	0	0	0	0	0	0	0	0.01	0	0.014	0	0.01	NA	NA	NA	0	0.01	0	0	NA	NA	NA	FALSE	FALSE	FALSE	FALSE	FALSE	FALSE
ENSMUSG00000000386	Mx1	MX dynamin-like GTPase 1 [Source:MGI Symbol;Acc:MGI:97243]	NA	protein_coding	ENSG00000157601	MX1	4599	8	2.05875	8	2.7925	8	2.23125	3	TRUE	TRUE	TRUE	2	0.622	5	1.306	4	1.818	5	3.354	4	0.764	5	1.688	5	2.05	5	1.488	turquoise	0.707292	3.35e-07	5	2.24	5	6.002	-2.197	-1.56575	-2.82826	FALSE	FALSE	TRUE	FALSE	TRUE	TRUE
ENSMUSG00000000392	Fap	fibroblast activation protein [Source:MGI Symbol;Acc:MGI:109608]	14089	protein_coding	ENSG00000078098	FAP	2191	8	224.114	8	171.411	8	202.021	10	TRUE	TRUE	TRUE	5	203.296	5	226.814	5	177.61	5	145.174	5	171.276	5	185.102	5	138.18	5	105.878	black	0.666746	2.64e-06	5	143.532	5	16.696	3.19845	3.62702	2.76987	TRUE	FALSE	FALSE	FALSE	FALSE	TRUE
ENSMUSG00000000394	Gcg	glucagon [Source:MGI Symbol;Acc:MGI:95674]	14526	protein_coding	ENSG00000115263	GCG	2641	0	0.02125	0	0	0	0.03875	1	FALSE	FALSE	FALSE	1	0.146	0	0.034	0	0.1	0	0	0	0.066	0	0.11	0	0.086	0	0	NA	NA	NA	0	0.052	0	0	NA	NA	NA	FALSE	FALSE	FALSE	FALSE	FALSE	FALSE
ENSMUSG00000000399	Ndufa9	NADH dehydrogenase (ubiquinone) 1 alpha subcomplex, 9 [Source:MGI Symbol;Acc:MGI:1913358]	66108	protein_coding	ENSG00000139180	NDUFA9	4704	8	19.8325	8	19.1363	8	22.66	12	TRUE	TRUE	TRUE	5	24.74	5	32.762	5	29.582	5	35.368	5	24.91	5	33.226	5	32.108	5	48.002	yellow	0.741795	4.33e-08	5	24.198	5	27.63	-0.157725	0.174746	-0.490195	FALSE	TRUE	FALSE	FALSE	TRUE	TRUE
ENSMUSG00000000402	Egfl6	EGF-like-domain, multiple 6 [Source:MGI Symbol;Acc:MGI:1858599]	54156	protein_coding	ENSG00000198759	EGFL6	25975	1	0.32	2	0.3825	5	0.6325	6	TRUE	FALSE	FALSE	1	0.514	1	0.434	3	0.592	0	0.182	4	0.938	4	0.83	3	0.578	4	0.776	NA	NA	NA	0	0.28	2	0.586	NA	NA	NA	FALSE	FALSE	FALSE	FALSE	FALSE	FALSE
ENSMUSG00000000409	Lck	lymphocyte protein tyrosine kinase [Source:MGI Symbol;Acc:MGI:96756]	NA	protein_coding	ENSG00000182866	LCK	3932	8	3.37875	8	3.9625	8	3.90875	7	TRUE	TRUE	TRUE	4	0.818	5	4.124	5	3.162	5	3.914	3	1.212	5	3.208	5	3.604	4	3.388	turquoise	0.786378	1.81e-09	5	3.136	5	9.412	-1.83064	-1.49343	-2.16785	FALSE	FALSE	TRUE	TRUE	TRUE	TRUE
ENSMUSG00000000411	Tssk3	testis-specific serine kinase 3 [Source:MGI Symbol;Acc:MGI:1929914]	58864	protein_coding	ENSG00000162526	TSSK3	81629	0	0	0	0.01875	0	0.005	0	FALSE	FALSE	FALSE	0	0	0	0	0	0	0	0	0	0	0	0	0	0	0	0.046	NA	NA	NA	0	0.056	0	0	NA	NA	NA	FALSE	FALSE	TRUE	FALSE	TRUE	FALSE
ENSMUSG00000000416	Cttnbp2	cortactin binding protein 2 [Source:MGI Symbol;Acc:MGI:1353467]	NA	protein_coding	ENSG00000077063	CTTNBP2	83992	8	2.24125	8	2.43875	8	2.11625	7	FALSE	FALSE	TRUE	5	2.75	5	3.24	5	2.688	5	3.696	5	3.618	5	2.308	5	2.452	5	2.546	black	0.668188	2.46e-06	5	3.162	2	0.52	2.3831	2.90976	1.85644	TRUE	FALSE	FALSE	FALSE	FALSE	TRUE
ENSMUSG00000000420	Galnt1	UDP-N-acetyl-alpha-D-galactosamine:polypeptide N-acetylgalactosaminyltransferase 1 [Source:MGI Symbol;Acc:MGI:894693]	NA	protein_coding	ENSG00000141429	GALNT1	2589	8	46.5538	8	51.9562	8	44.74	12	TRUE	TRUE	TRUE	5	51.298	5	48.808	5	42.14	5	46.034	5	48.998	5	46.788	5	42.732	5	37.95	brown	0.901039	2.33e-15	5	40.742	5	59.93	-0.476496	-0.315004	-0.637988	FALSE	FALSE	FALSE	FALSE	FALSE	TRUE
ENSMUSG00000000435	Myf5	myogenic factor 5 [Source:MGI Symbol;Acc:MGI:97252]	17877	protein_coding	ENSG00000111049	MYF5	4617	0	0.0525	0	0.01125	0	0.03125	1	FALSE	FALSE	FALSE	0	0.042	0	0.126	0	0.036	0	0.04	0	0.076	0	0.128	0	0.08	0	0.152	NA	NA	NA	0	0.062	0	0	NA	NA	NA	FALSE	TRUE	FALSE	FALSE	TRUE	FALSE
ENSMUSG00000000439	Mkrn2	makorin, ring finger protein, 2 [Source:MGI Symbol;Acc:MGI:1914277]	67027	protein_coding	ENSG00000075975	MKRN2	23609	8	7.4975	8	7.38875	8	7.8125	12	TRUE	TRUE	TRUE	5	5.998	5	7.916	5	7.14	5	7.548	5	5.798	5	8.008	5	8.358	5	9.85	yellow	0.749525	2.62e-08	5	7.64	5	7.01	0.122783	0.401166	-0.155601	FALSE	TRUE	FALSE	FALSE	TRUE	TRUE
ENSMUSG00000000440	Pparg	peroxisome proliferator activated receptor gamma [Source:MGI Symbol;Acc:MGI:97747]	19016	protein_coding	ENSG00000132170	PPARG	5468	8	8.69125	8	8.91375	8	7.855	11	TRUE	TRUE	TRUE	5	3.54	5	5.664	5	4.806	5	6.072	5	3.624	5	5.492	5	7.094	5	5.248	turquoise	0.504562	0.000900134	5	5.68	5	10.33	-0.821453	-0.530403	-1.1125	FALSE	FALSE	FALSE	FALSE	FALSE	TRUE
ENSMUSG00000000441	Raf1	v-raf-leukemia viral oncogene 1 [Source:MGI Symbol;Acc:MGI:97847]	NA	protein_coding	ENSG00000132155	RAF1	5894	8	32.5087	8	33.6375	8	34.7925	12	TRUE	TRUE	TRUE	5	23.244	5	27.63	5	30.07	5	33.474	5	23.754	5	27.924	5	35.678	5	35.44	yellow	0.581502	8.32e-05	5	34.544	5	42.018	-0.27241	-0.141951	-0.402869	FALSE	TRUE	FALSE	FALSE	TRUE	TRUE
ENSMUSG00000000486	Sept1	septin 1 [Source:MGI Symbol;Acc:MGI:1858916]	54204	protein_coding	ENSG00000180096	SEPT1	1731	8	13.8725	8	23.0162	8	16.8175	11	TRUE	TRUE	TRUE	5	4.162	5	8.254	5	11.872	5	14.734	5	3.544	5	8.808	5	17.486	5	10.75	turquoise	0.963831	2e-23	5	15.396	5	54.998	-1.88075	-1.65504	-2.10646	FALSE	FALSE	TRUE	TRUE	TRUE	TRUE
ENSMUSG00000000489	Pdgfb	platelet derived growth factor, B polypeptide [Source:MGI Symbol;Acc:MGI:97528]	18591	protein_coding	ENSG00000100311	PDGFB	5155	8	13.8863	8	14.68	8	13.0675	11	FALSE	FALSE	TRUE	5	19.312	5	17.234	5	16.912	5	18.352	5	18.524	5	15.874	5	15.946	5	18.442	black	0.747142	3.07e-08	5	15.216	5	8.33	0.864785	1.20295	0.526623	FALSE	FALSE	FALSE	FALSE	FALSE	TRUE
ENSMUSG00000000530	Acvrl1	activin A receptor, type II-like 1 [Source:MGI Symbol;Acc:MGI:1338946]	NA	protein_coding	ENSG00000139567	ACVRL1	94	8	11.4475	8	12.4025	8	12.9588	12	TRUE	FALSE	TRUE	5	10.358	5	13.956	5	12.7	5	14.58	5	8.532	5	15.974	5	19.57	5	18.02	grey	0.639651	8.85e-06	5	14.85	5	13.21	0.153399	0.476103	-0.169304	FALSE	FALSE	FALSE	FALSE	FALSE	TRUE
ENSMUSG00000000531	Grasp	GRP1 (general receptor for phosphoinositides 1)-associated scaffold protein [Source:MGI Symbol;Acc:MGI:1860303]	56149	protein_coding	ENSG00000161835	GRASP	160622	8	5.1125	8	3.66875	8	4.40625	11	TRUE	FALSE	TRUE	5	6.92	5	7.184	5	6.712	5	5.52	5	5.706	5	7.808	5	6.896	5	6.898	black	0.447434	0.00379387	5	5.814	5	1.178	2.28438	2.82078	1.74799	TRUE	FALSE	FALSE	FALSE	FALSE	TRUE
ENSMUSG00000000532	Acvr1b	activin A receptor, type 1B [Source:MGI Symbol;Acc:MGI:1338944]	11479	protein_coding	ENSG00000135503	ACVR1B	91	8	5.4175	8	5.50875	8	5.62	12	TRUE	FALSE	TRUE	5	3.766	5	5.14	5	5.85	5	6.602	5	3.612	5	5.712	5	6.218	5	8.068	purple	0.789598	1.4e-09	5	6.054	5	6.322	-0.04627	0.181608	-0.274148	FALSE	TRUE	FALSE	FALSE	TRUE	TRUE
ENSMUSG00000000538	Tom1l2	target of myb1-like 2 (chicken) [Source:MGI Symbol;Acc:MGI:2443306]	216810	protein_coding	ENSG00000175662	TOM1L2	146691	8	23.8738	8	21.2025	8	23.735	12	TRUE	FALSE	TRUE	5	18.992	5	21.216	5	22.822	5	23.422	5	17.596	5	23.194	5	23.85	5	30.23	yellow	0.70735	3.34e-07	5	25.37	5	12.082	1.352	1.53822	1.16577	FALSE	TRUE	FALSE	FALSE	TRUE	TRUE
ENSMUSG00000000544	Gpa33	glycoprotein A33 (transmembrane) [Source:MGI Symbol;Acc:MGI:1891703]	59290	protein_coding	ENSG00000143167	GPA33	10223	0	0.015	0	0.00625	0	0	0	FALSE	FALSE	FALSE	0	0	0	0.016	0	0	0	0	0	0.042	0	0	0	0.016	0	0	NA	NA	NA	0	0.024	0	0.014	NA	NA	NA	FALSE	FALSE	FALSE	FALSE	FALSE	FALSE
ENSMUSG00000000552	Zfp385a	zinc finger protein 385A [Source:MGI Symbol;Acc:MGI:1352495]	29813	protein_coding	ENSG00000161642	ZNF385A	25946	8	7.5225	8	8.84625	8	7.09125	12	TRUE	FALSE	FALSE	5	4.752	5	5.378	5	6.258	5	7.036	5	4.53	5	5.312	5	7.274	5	6.836	turquoise	0.434801	0.0050521	5	6.756	5	13.316	-0.918424	-0.697121	-1.13973	FALSE	FALSE	FALSE	FALSE	FALSE	TRUE
ENSMUSG00000000555	Itga5	integrin alpha 5 (fibronectin receptor alpha) [Source:MGI Symbol;Acc:MGI:96604]	16402	protein_coding	ENSG00000161638	ITGA5	3678	8	12.7487	8	12.3012	8	11.3975	12	TRUE	FALSE	FALSE	5	16.35	5	13.84	5	12.864	5	13.016	5	17.668	5	13.216	5	12.772	5	12.426	black	0.846614	5.87e-12	5	12.668	5	9.48	0.424306	0.639828	0.208783	FALSE	FALSE	FALSE	FALSE	FALSE	TRUE
ENSMUSG00000000560	Gabra2	gamma-aminobutyric acid (GABA) A receptor, subunit alpha 2 [Source:MGI Symbol;Acc:MGI:95614]	14395	protein_coding	ENSG00000151834	GABRA2	2555	0	0.0025	0	0.00375	0	0.0175	3	FALSE	FALSE	FALSE	0	0.054	0	0.014	0	0.006	0	0.066	0	0.06	0	0	0	0	0	0	NA	NA	NA	0	0	0	0.008	NA	NA	NA	FALSE	FALSE	FALSE	FALSE	FALSE	FALSE
ENSMUSG00000000561	Wdr77	WD repeat domain 77 [Source:MGI Symbol;Acc:MGI:1917715]	70465	protein_coding	ENSG00000116455	WDR77	79084	8	10.0412	8	12.8462	8	11.5925	12	TRUE	TRUE	TRUE	5	7.192	5	9.302	5	9.404	5	10.014	5	7.648	5	9.23	5	10.392	5	11.372	turquoise	0.535769	0.000366885	5	10.14	5	16.53	-0.80836	-0.57164	-1.04508	FALSE	FALSE	FALSE	FALSE	FALSE	TRUE
ENSMUSG00000000562	Adora3	adenosine A3 receptor [Source:MGI Symbol;Acc:MGI:104847]	11542	protein_coding	ENSG00000282608	ADORA3	140	1	0.3675	1	0.42125	0	0.3075	1	FALSE	FALSE	FALSE	0	0.026	1	0.186	0	0.26	2	0.388	0	0.11	1	0.296	2	0.536	0	0.236	NA	NA	NA	0	0.222	5	0.984	-1.97807	-1.15322	-2.80292	FALSE	FALSE	FALSE	TRUE	TRUE	TRUE
ENSMUSG00000000563	Atp5f1	ATP synthase, H+ transporting, mitochondrial F0 complex, subunit B1 [Source:MGI Symbol;Acc:MGI:1100495]	11950	protein_coding	ENSG00000116459	ATP5PB	515	8	65.2725	8	71.01	8	74.7825	12	TRUE	TRUE	TRUE	5	63.282	5	74.608	5	73.54	5	85.572	5	62.11	5	74.386	5	81.956	5	105.438	yellow	0.705311	3.74e-07	5	72.24	5	99.66	-0.498961	-0.280098	-0.717823	FALSE	TRUE	FALSE	FALSE	TRUE	TRUE
ENSMUSG00000000567	Sox9	SRY (sex determining region Y)-box 9 [Source:MGI Symbol;Acc:MGI:98371]	20682	protein_coding	ENSG00000125398	SOX9	6662	8	2.4825	8	2.07875	8	2.6175	6	TRUE	FALSE	FALSE	5	2.848	5	1.986	5	1.64	5	0.76	5	2.842	5	2.722	5	2.246	5	2.344	black	0.74896	2.72e-08	5	3.382	0	0.212	3.89405	4.82617	2.96194	TRUE	FALSE	FALSE	FALSE	FALSE	TRUE
ENSMUSG00000000568	Hnrnpd	heterogeneous nuclear ribonucleoprotein D [Source:MGI Symbol;Acc:MGI:101947]	11991	protein_coding	ENSG00000138668	HNRNPD	3184	8	75.325	8	88.0225	8	81.8738	12	TRUE	TRUE	TRUE	5	50.67	5	57.16	5	70.156	5	88.314	5	49.752	5	59.92	5	85.37	5	73.438	turquoise	0.843211	8.63e-12	5	67.602	5	158.198	-1.11611	-0.933232	-1.29899	FALSE	FALSE	TRUE	FALSE	TRUE	TRUE
ENSMUSG00000000579	Dynlt1c	dynein light chain Tctex-type 1C [Source:MGI Symbol;Acc:MGI:3807476]	100040563	protein_coding	ENSG00000146425	DYNLT1	6993	8	11.16	8	13.7575	8	11.3075	12	TRUE	FALSE	FALSE	5	5.14	5	8.722	5	8.456	5	12.142	5	5.27	5	10.348	5	13.426	5	9.616	turquoise	0.700795	4.77e-07	5	11.388	5	23.206	-0.977592	-0.726277	-1.22891	FALSE	TRUE	TRUE	FALSE	TRUE	TRUE
ENSMUSG00000000581	C1d	C1D nuclear receptor co-repressor [Source:MGI Symbol;Acc:MGI:1927354]	57316	protein_coding	ENSG00000197223	C1D	10438	8	14.0425	8	15.0575	8	12.7613	12	TRUE	TRUE	TRUE	5	13.22	5	21.698	5	16.016	5	16.634	5	15.172	5	11.894	5	13.496	5	18.852	brown	0.322078	0.0426859	5	11.622	5	18.034	-0.455917	-0.118657	-0.793178	FALSE	TRUE	FALSE	FALSE	TRUE	TRUE
ENSMUSG00000000594	Gm2a	GM2 ganglioside activator protein [Source:MGI Symbol;Acc:MGI:95762]	14667	protein_coding	ENSG00000196743	GM2A	2760	8	41.8038	8	45.7137	8	42.525	12	TRUE	TRUE	TRUE	5	33.21	5	36.856	5	44.496	5	53.138	5	30.816	5	31.93	5	36.92	5	36.556	grey	-0.582655	7.99e-05	5	35.444	5	53.804	-0.594094	-0.417054	-0.771134	FALSE	FALSE	FALSE	TRUE	TRUE	TRUE
ENSMUSG00000000600	Krit1	KRIT1, ankyrin repeat containing [Source:MGI Symbol;Acc:MGI:1930618]	79264	protein_coding	ENSG00000001631	KRIT1	889	8	28.59	8	30.04	8	30.1913	12	TRUE	FALSE	TRUE	5	20.83	5	21.558	5	20.356	5	24.402	5	20.446	5	21.694	5	23.776	5	21.72	brown	0.548727	0.000246201	5	22.022	5	32.9	-0.534288	-0.343683	-0.724893	FALSE	FALSE	FALSE	FALSE	FALSE	TRUE
ENSMUSG00000000605	Clcn4-2	chloride channel 4-2 [Source:MGI Symbol;Acc:MGI:104571]	12727	protein_coding	ENSG00000073464	CLCN4	1183	8	16.2375	8	15.2837	8	16.2925	12	TRUE	FALSE	TRUE	5	18.23	5	16.786	5	16.634	5	15.748	5	18.436	5	16.418	5	15.058	5	15.502	brown	0.836554	1.79e-11	5	15.084	5	10.818	0.49712	0.683166	0.311075	FALSE	FALSE	FALSE	FALSE	FALSE	TRUE
ENSMUSG00000000606	Vmn2r88	vomeronasal 2, receptor 88 [Source:MGI Symbol;Acc:MGI:1316662]	NA	protein_coding	NA	NA	NA	0	0	0	0	0	0	0	FALSE	FALSE	FALSE	0	0	0	0	0	0	0	0	0	0	0	0	0	0	0	0	NA	NA	NA	0	0	0	0	NA	NA	NA	FALSE	FALSE	FALSE	FALSE	FALSE	FALSE
ENSMUSG00000000617	Grm6	glutamate receptor, metabotropic 6 [Source:MGI Symbol;Acc:MGI:1351343]	NA	protein_coding	ENSG00000113262	GRM6	2916	0	0.10625	1	0.27875	0	0.10625	0	FALSE	FALSE	FALSE	0	0	0	0.054	1	0.136	1	0.176	0	0	0	0.034	0	0.224	0	0	NA	NA	NA	0	0.01	0	0.544	NA	NA	NA	FALSE	FALSE	TRUE	TRUE	TRUE	FALSE
ENSMUSG00000000627	Sema4f	sema domain, immunoglobulin domain (Ig), TM domain, and short cytoplasmic domain [Source:MGI Symbol;Acc:MGI:1340055]	20355	protein_coding	ENSG00000135622	SEMA4F	10505	3	0.67875	6	0.90625	7	0.82375	4	TRUE	FALSE	TRUE	3	0.526	3	0.514	3	0.67	5	0.776	2	0.394	4	0.702	5	1.316	5	1.656	turquoise	0.423184	0.00651383	5	1.16	5	2.336	-1.76588	-1.25941	-2.27235	FALSE	FALSE	TRUE	TRUE	TRUE	TRUE
ENSMUSG00000000628	Hk2	hexokinase 2 [Source:MGI Symbol;Acc:MGI:1315197]	15277	protein_coding	ENSG00000159399	HK2	3099	8	9.54	8	7.465	8	11.5675	10	TRUE	FALSE	TRUE	5	8.03	5	14.838	5	13.764	5	15.586	5	8.292	5	19.662	5	20.914	5	33.286	yellow	0.880965	6.49e-14	5	15.202	5	13.934	0.101526	0.588662	-0.385611	FALSE	TRUE	FALSE	FALSE	TRUE	TRUE
ENSMUSG00000000631	Myo18a	myosin XVIIIA [Source:MGI Symbol;Acc:MGI:2667185]	360013	protein_coding	ENSG00000196535	MYO18A	399687	8	62.4975	8	52.325	8	66.0212	12	TRUE	TRUE	TRUE	5	60.946	5	66.96	5	66.886	5	77.056	5	60.832	5	63.086	5	75.894	5	90.114	black	0.505441	0.000878671	5	73.04	5	37.1	0.612306	0.768177	0.456436	FALSE	TRUE	FALSE	FALSE	TRUE	TRUE
ENSMUSG00000000632	Sez6	seizure related gene 6 [Source:MGI Symbol;Acc:MGI:104745]	20370	protein_coding	ENSG00000063015	SEZ6	124925	0	0.0625	0	0.13875	0	0.1375	4	FALSE	FALSE	FALSE	0	0.054	1	0.366	1	0.27	1	0.198	0	0.076	0	0.058	0	0.034	0	0.112	NA	NA	NA	0	0.138	0	0.01	NA	NA	NA	FALSE	FALSE	FALSE	FALSE	FALSE	FALSE
ENSMUSG00000000673	Haao	3-hydroxyanthranilate 3,4-dioxygenase [Source:MGI Symbol;Acc:MGI:1349444]	107766	protein_coding	ENSG00000162882	HAAO	23498	8	1.69375	8	2.56875	8	1.8575	5	FALSE	FALSE	FALSE	1	0.468	4	1.012	3	1.024	5	2.538	2	0.396	3	0.784	5	1.76	4	1.548	turquoise	0.711014	2.73e-07	5	1.842	5	6.632	-1.93323	-1.35664	-2.50981	FALSE	FALSE	TRUE	TRUE	TRUE	TRUE
ENSMUSG00000000682	Cd52	CD52 antigen [Source:MGI Symbol;Acc:MGI:1346088]	23833	protein_coding	ENSG00000169442	CD52	1043	8	73.62	8	108.699	8	92.0837	12	FALSE	TRUE	TRUE	5	21.294	5	64.744	5	82.448	5	112.87	5	23.958	5	59.304	5	125.354	5	75.944	turquoise	0.939611	2.75e-19	5	74.516	5	296.652	-1.99556	-1.69093	-2.30019	FALSE	FALSE	TRUE	TRUE	TRUE	TRUE
ENSMUSG00000000686	Abhd15	abhydrolase domain containing 15 [Source:MGI Symbol;Acc:MGI:1914727]	67477	protein_coding	ENSG00000168792	ABHD15	116236	8	5.61125	8	5.72125	8	5.80375	9	TRUE	FALSE	TRUE	5	5.262	5	5.16	5	4.11	5	4.664	5	4.86	5	4.488	5	4.88	5	4.64	brown	0.540659	0.000316211	5	5.76	5	6.234	-0.0319741	0.227798	-0.291746	FALSE	FALSE	FALSE	FALSE	FALSE	TRUE
ENSMUSG00000000690	Hoxb6	homeobox B6 [Source:MGI Symbol;Acc:MGI:96187]	15414	protein_coding	ENSG00000108511	HOXB6	3216	7	1.48	8	1.62125	4	0.57375	7	FALSE	FALSE	FALSE	3	0.424	0	0.382	3	0.414	1	0.368	2	0.536	2	0.8	4	0.664	2	0.53	NA	NA	NA	2	0.492	0	0.088	NA	NA	NA	FALSE	FALSE	FALSE	FALSE	FALSE	TRUE
ENSMUSG00000000693	Loxl3	lysyl oxidase-like 3 [Source:MGI Symbol;Acc:MGI:1337004]	16950	protein_coding	ENSG00000115318	LOXL3	84695	8	14.2875	8	12.735	8	13.4462	11	TRUE	FALSE	TRUE	5	19.456	5	18.164	5	12.418	5	10.23	5	18.33	5	16.578	5	14.76	5	12.878	black	0.859783	1.2e-12	5	16.2	5	2.92	2.19272	2.54687	1.83858	TRUE	FALSE	FALSE	FALSE	FALSE	TRUE
ENSMUSG00000000701	Tcl1b5	T cell leukemia/lymphoma 1B, 5 [Source:MGI Symbol;Acc:MGI:1351635]	27382	protein_coding	ENSG00000213231	TCL1B	9623	0	0	0	0	0	0	0	FALSE	FALSE	FALSE	0	0	0	0	0	0	0	0	0	0	0	0	0	0	0	0	NA	NA	NA	0	0	0	0	NA	NA	NA	FALSE	FALSE	FALSE	FALSE	FALSE	FALSE
ENSMUSG00000000706	Btn1a1	butyrophilin, subfamily 1, member A1 [Source:MGI Symbol;Acc:MGI:103118]	12231	protein_coding	ENSG00000124557	BTN1A1	696	0	0.1475	0	0.17125	0	0.10875	0	FALSE	FALSE	FALSE	0	0.016	0	0.01	0	0.012	0	0.066	0	0.034	0	0.088	0	0.182	0	0.166	NA	NA	NA	0	0.09	4	0.83	NA	NA	NA	FALSE	FALSE	TRUE	FALSE	TRUE	FALSE
ENSMUSG00000000708	Kat2b	K(lysine) acetyltransferase 2B [Source:MGI Symbol;Acc:MGI:1343094]	18519	protein_coding	ENSG00000114166	KAT2B	8850	8	13.2413	8	13.0188	8	13.1975	12	TRUE	FALSE	TRUE	5	11.676	5	13.272	5	13.584	5	17.17	5	11.86	5	13.642	5	14.846	5	15.326	grey	0.215851	0.180992	5	13.716	5	19.432	-0.470313	-0.271314	-0.669312	FALSE	TRUE	FALSE	FALSE	TRUE	TRUE
ENSMUSG00000000711	Rab5b	RAB5B, member RAS oncogene family [Source:MGI Symbol;Acc:MGI:105938]	19344	protein_coding	ENSG00000111540	RAB5B	5869	8	31.8987	8	33.9237	8	33.755	12	TRUE	TRUE	TRUE	5	23.322	5	28.936	5	30.394	5	33.606	5	22.364	5	27.912	5	33.07	5	31.47	purple	0.460592	0.00278273	5	30.578	5	42.524	-0.460884	-0.312072	-0.609696	FALSE	TRUE	FALSE	FALSE	TRUE	TRUE
ENSMUSG00000000724	Cryba1	crystallin, beta A1 [Source:MGI Symbol;Acc:MGI:88518]	12957	protein_coding	ENSG00000108255	CRYBA1	1411	0	0	0	0	0	0	0	FALSE	FALSE	FALSE	0	0	0	0	0	0	0	0	0	0	0	0	0	0	0	0	NA	NA	NA	0	0	0	0	NA	NA	NA	FALSE	FALSE	FALSE	FALSE	FALSE	FALSE
ENSMUSG00000000730	Dnmt3l	DNA (cytosine-5-)-methyltransferase 3-like [Source:MGI Symbol;Acc:MGI:1859287]	NA	protein_coding	ENSG00000279493		NA	1	0.19125	2	0.4325	2	0.3125	1	FALSE	FALSE	FALSE	0	0.03	1	0.19	0	0	1	0.26	0	0	0	0.108	1	0.19	0	0.096	NA	NA	NA	2	0.432	3	0.792	NA	NA	NA	FALSE	FALSE	TRUE	FALSE	TRUE	FALSE
ENSMUSG00000000731	Aire	autoimmune regulator (autoimmune polyendocrinopathy candidiasis ectodermal dystrophy) [Source:MGI Symbol;Acc:MGI:1338803]	11634	protein_coding	ENSG00000160224	AIRE	326	0	0.02875	0	0.055	0	0.0375	0	FALSE	FALSE	FALSE	0	0.01	0	0.012	0	0.022	0	0.014	0	0	0	0.038	0	0.024	0	0	NA	NA	NA	0	0	0	0.116	NA	NA	NA	FALSE	FALSE	TRUE	TRUE	TRUE	FALSE
ENSMUSG00000000732	Icosl	icos ligand [Source:MGI Symbol;Acc:MGI:1354701]	50723	protein_coding	ENSG00000277117		102723996	8	3.95875	8	4.8225	8	4.44375	11	TRUE	FALSE	FALSE	5	1.28	5	2.694	5	2.83	5	3.096	4	1.136	5	3.418	5	5.074	5	4.098	turquoise	0.740267	4.77e-08	5	4.08	5	8.482	-1.07849	-0.809114	-1.34787	FALSE	FALSE	TRUE	TRUE	TRUE	TRUE
ENSMUSG00000000738	Spg7	spastic paraplegia 7 homolog (human) [Source:MGI Symbol;Acc:MGI:2385906]	234847	protein_coding	ENSG00000197912	SPG7	6687	8	12.58	8	13.795	8	13.655	12	TRUE	FALSE	TRUE	5	12.888	5	15.766	5	15.962	5	15.6	5	13.46	5	13.89	5	14.784	5	19.256	grey	0.384802	0.014216	5	14.066	5	17.802	-0.321257	-0.107168	-0.535346	FALSE	TRUE	FALSE	FALSE	TRUE	TRUE
ENSMUSG00000000739	Sult5a1	sulfotransferase family 5A, member 1 [Source:MGI Symbol;Acc:MGI:1931463]	57429	protein_coding	ENSG00000197165	SULT1A2	6799	8	2.2675	7	0.85125	8	1.63875	8	TRUE	TRUE	TRUE	5	2.038	4	2.18	5	2.132	4	1.19	4	1.392	5	2.602	4	1.472	5	2.716	grey	0.569568	0.000125121	5	1.916	1	0.326	2.78059	3.81422	1.74695	TRUE	TRUE	FALSE	FALSE	TRUE	TRUE
ENSMUSG00000000740	Rpl13	ribosomal protein L13 [Source:MGI Symbol;Acc:MGI:105922]	270106	protein_coding	ENSG00000167526	RPL13	6137	8	289.024	8	316.442	8	300.879	12	TRUE	FALSE	TRUE	5	302.986	5	356.274	5	412.34	5	460.202	5	298.388	5	309.86	5	376.46	5	371.086	grey	-0.0244659	0.880882	5	367.842	5	559.182	-0.589207	-0.45882	-0.719594	FALSE	FALSE	TRUE	TRUE	TRUE	TRUE
ENSMUSG00000000743	Chmp1a	charged multivesicular body protein 1A [Source:MGI Symbol;Acc:MGI:1920159]	234852	protein_coding	ENSG00000131165	CHMP1A	5119	8	20.7488	8	23.4763	8	21.4537	12	TRUE	TRUE	TRUE	5	21.066	5	21.454	5	24.71	5	26.536	5	19.564	5	20.844	5	24.632	5	25.808	black	0.291545	0.0679553	5	23.808	5	33.212	-0.500223	-0.309137	-0.69131	FALSE	TRUE	TRUE	TRUE	TRUE	TRUE
ENSMUSG00000000751	Rpa1	replication protein A1 [Source:MGI Symbol;Acc:MGI:1915525]	68275	protein_coding	ENSG00000132383	RPA1	6117	8	18.1612	8	25.855	8	22.4163	12	TRUE	TRUE	TRUE	5	11.508	5	16.736	5	22.008	5	26.544	5	12.97	5	18.152	5	23.25	5	23.792	turquoise	0.807333	3.1e-10	5	20.794	5	62.794	-1.6241	-1.39263	-1.85558	FALSE	TRUE	TRUE	FALSE	TRUE	TRUE
ENSMUSG00000000753	Serpinf1	serine (or cysteine) peptidase inhibitor, clade F, member 1 [Source:MGI Symbol;Acc:MGI:108080]	20317	protein_coding	ENSG00000132386	SERPINF1	5176	8	931.026	8	631.826	8	639.231	12	TRUE	TRUE	TRUE	5	1132.25	5	643.244	5	331.698	5	231.952	5	1165.51	5	596.792	5	365.368	5	280.196	brown	0.898667	3.57e-15	5	575.03	5	45.802	3.66232	4.12172	3.20291	TRUE	FALSE	FALSE	FALSE	FALSE	TRUE
ENSMUSG00000000759	Tubgcp3	tubulin, gamma complex associated protein 3 [Source:MGI Symbol;Acc:MGI:2183752]	NA	protein_coding	ENSG00000126216	TUBGCP3	10426	8	17.0575	8	19.37	8	18.7437	12	TRUE	FALSE	TRUE	5	11.672	5	11.726	5	14.93	5	15.616	5	10.062	5	12.478	5	15.86	5	13.798	turquoise	0.738708	5.27e-08	5	14.462	5	29.236	-0.954126	-0.772157	-1.1361	FALSE	FALSE	TRUE	FALSE	TRUE	TRUE
ENSMUSG00000000766	Oprm1	opioid receptor, mu 1 [Source:MGI Symbol;Acc:MGI:97441]	18390	protein_coding	ENSG00000112038	OPRM1	4988	0	0	0	0	0	0.01125	1	FALSE	FALSE	FALSE	0	0	0	0	0	0	0	0	0	0	0	0.014	0	0	0	0	NA	NA	NA	0	0.032	0	0	NA	NA	NA	FALSE	FALSE	FALSE	TRUE	TRUE	FALSE
ENSMUSG00000000776	Polr3d	polymerase (RNA) III (DNA directed) polypeptide D [Source:MGI Symbol;Acc:MGI:1914315]	NA	protein_coding	ENSG00000168495	POLR3D	661	8	10.8925	8	8.8775	8	10.5663	12	TRUE	TRUE	FALSE	5	11.62	5	9.976	5	9.106	5	10.52	5	13.256	5	9.262	5	8.056	5	8.498	brown	0.835056	2.1e-11	5	9.342	5	5.556	0.760282	1.04087	0.479693	FALSE	TRUE	FALSE	FALSE	TRUE	TRUE
ENSMUSG00000000782	Tcf7	transcription factor 7, T cell specific [Source:MGI Symbol;Acc:MGI:98507]	21414	protein_coding	ENSG00000081059	TCF7	6932	8	8.49125	8	7.08375	8	7.6325	8	TRUE	TRUE	TRUE	5	11.404	5	8.186	5	7.83	5	6.01	5	11.516	5	6.578	5	6.754	5	4.758	brown	0.924625	1.63e-17	5	7.486	5	4.054	0.71691	1.20217	0.231647	FALSE	FALSE	FALSE	TRUE	TRUE	TRUE
ENSMUSG00000000787	Ddx3x	DEAD/H (Asp-Glu-Ala-Asp/His) box polypeptide 3, X-linked [Source:MGI Symbol;Acc:MGI:103064]	13205	protein_coding	ENSG00000215301	DDX3X	1654	8	65.1575	8	69.2025	8	67.2288	12	TRUE	TRUE	TRUE	5	73.594	5	76.322	5	75.356	5	86.032	5	59.906	5	61.392	5	67.27	5	59.488	brown	0.590046	6.15e-05	5	60.364	5	84.922	-0.556559	-0.404263	-0.708855	FALSE	FALSE	FALSE	FALSE	FALSE	TRUE
ENSMUSG00000000791	Il12rb1	interleukin 12 receptor, beta 1 [Source:MGI Symbol;Acc:MGI:104579]	16161	protein_coding	ENSG00000096996	IL12RB1	3594	4	0.5575	3	0.5625	2	0.5225	1	TRUE	FALSE	FALSE	5	0.904	1	0.438	4	0.772	5	0.99	2	0.624	3	0.516	2	0.502	2	0.44	brown	0.375168	0.0170609	4	0.698	5	1.046	-0.158983	0.362295	-0.680261	FALSE	FALSE	FALSE	TRUE	TRUE	TRUE
ENSMUSG00000000792	Slc5a5	solute carrier family 5 (sodium iodide symporter), member 5 [Source:MGI Symbol;Acc:MGI:2149330]	114479	protein_coding	ENSG00000105641	SLC5A5	6528	0	0.20375	0	0.35125	0	0.1425	3	FALSE	FALSE	FALSE	0	0.19	1	0.264	0	0.202	2	0.322	0	0.098	2	0.276	1	0.308	0	0.236	NA	NA	NA	0	0.052	0	0.064	NA	NA	NA	FALSE	FALSE	FALSE	FALSE	FALSE	FALSE
ENSMUSG00000000794	Kcnn3	potassium intermediate/small conductance calcium-activated channel, subfamily N, member 3 [Source:MGI Symbol;Acc:MGI:2153183]	140493	protein_coding	ENSG00000143603	KCNN3	3782	3	0.5775	0	0.29	6	0.70375	5	FALSE	FALSE	FALSE	4	1.146	5	1.27	5	0.872	4	0.824	5	1.036	5	1.162	5	1.098	5	1.544	black	0.465525	0.0024697	4	0.764	0	0.046	NA	NA	NA	FALSE	TRUE	FALSE	FALSE	TRUE	TRUE
ENSMUSG00000000804	Usp32	ubiquitin specific peptidase 32 [Source:MGI Symbol;Acc:MGI:2144475]	237898	protein_coding	ENSG00000129204	USP6	9098	8	19.2425	8	25.6262	8	22.1163	12	TRUE	FALSE	TRUE	5	8.326	5	11.814	5	12.818	5	17.358	5	8.818	5	11.184	5	18.302	5	15.676	turquoise	0.864978	6.15e-13	5	16.238	5	60.352	-2.02775	-1.75112	-2.30438	FALSE	FALSE	TRUE	FALSE	TRUE	TRUE
ENSMUSG00000000805	Car4	carbonic anhydrase 4 [Source:MGI Symbol;Acc:MGI:1096574]	12351	protein_coding	ENSG00000167434	CA4	762	1	0.07375	0	0.055	0	0.13	11	FALSE	FALSE	FALSE	4	0.428	2	0.626	2	0.564	2	0.468	1	0.156	4	0.978	3	0.738	4	0.79	NA	NA	NA	3	0.508	0	0	NA	NA	NA	FALSE	TRUE	FALSE	FALSE	TRUE	FALSE
ENSMUSG00000000811	Txnrd3	thioredoxin reductase 3 [Source:MGI Symbol;Acc:MGI:2386711]	232223	protein_coding	ENSG00000197763	TXNRD3	114112	8	3.03125	8	2.93625	8	3.1525	12	TRUE	FALSE	TRUE	5	2.666	5	3.366	5	3.07	5	3.424	5	2.48	5	3.168	5	2.974	5	3.13	black	0.187663	0.246218	5	3.502	5	2.3	0.596272	1.00811	0.184435	FALSE	FALSE	FALSE	FALSE	FALSE	TRUE
ENSMUSG00000000817	Fasl	Fas ligand (TNF superfamily, member 6) [Source:MGI Symbol;Acc:MGI:99255]	14103	protein_coding	ENSG00000117560	FASLG	356	1	0.26	2	0.49375	3	0.4625	0	FALSE	FALSE	FALSE	0	0	3	0.424	2	0.278	4	1.458	0	0	1	0.298	1	0.326	0	0.132	NA	NA	NA	0	0.114	3	0.694	NA	NA	NA	FALSE	FALSE	TRUE	TRUE	TRUE	FALSE
ENSMUSG00000000823	Znf512b	zinc finger protein 512B [Source:MGI Symbol;Acc:MGI:2685478]	269401	protein_coding	ENSG00000196700	ZNF512B	57473	8	24.015	8	23.1487	8	23.035	12	TRUE	FALSE	TRUE	5	19.47	5	19.712	5	23	5	23	5	19.632	5	23.546	5	21.626	5	26.892	grey	0.52919	0.000446536	5	24.222	5	18.564	0.5598	0.746714	0.372886	FALSE	FALSE	FALSE	FALSE	FALSE	TRUE
ENSMUSG00000000826	Dnajc5	DnaJ (Hsp40) homolog, subfamily C, member 5 [Source:MGI Symbol;Acc:MGI:892995]	NA	protein_coding	ENSG00000101152	DNAJC5	80331	8	23.6238	8	25.5388	8	23.0038	12	TRUE	TRUE	TRUE	5	18.368	5	20.584	5	21.264	5	23.806	5	18.82	5	21.414	5	25.408	5	22.36	brown	0.334475	0.0349009	5	27.528	5	37.154	-0.545732	-0.389855	-0.701609	FALSE	FALSE	FALSE	FALSE	FALSE	TRUE
ENSMUSG00000000827	Tpd52l2	tumor protein D52-like 2 [Source:MGI Symbol;Acc:MGI:1913564]	66314	protein_coding	ENSG00000101150	TPD52L2	7165	8	31.0888	8	34.1812	8	34.8837	12	TRUE	TRUE	TRUE	5	27.094	5	28.424	5	31.752	5	27.532	5	28.602	5	25.842	5	29.522	5	30.378	black	0.802658	4.68e-10	5	29.786	5	33.918	-0.0447211	0.126852	-0.216294	FALSE	TRUE	FALSE	FALSE	TRUE	TRUE
ENSMUSG00000000838	Fmr1	fragile X mental retardation syndrome 1 [Source:MGI Symbol;Acc:MGI:95564]	14265	protein_coding	ENSG00000102081	FMR1	2332	8	27.165	8	29.9838	8	29.18	12	TRUE	FALSE	TRUE	5	17.262	5	21.502	5	20.366	5	24.19	5	15.992	5	19.878	5	24.756	5	20.122	grey	-0.640408	8.57e-06	5	21.928	5	34.942	-0.690435	-0.48976	-0.89111	FALSE	FALSE	FALSE	FALSE	FALSE	TRUE
ENSMUSG00000000861	Bcl11a	B cell CLL/lymphoma 11A (zinc finger protein) [Source:MGI Symbol;Acc:MGI:106190]	14025	protein_coding	ENSG00000119866	BCL11A	53335	8	9.5275	8	14.5587	8	11.9537	6	FALSE	TRUE	TRUE	5	1.914	5	5.418	5	6.662	5	10.756	5	2.102	5	5.168	5	10.834	5	6.234	turquoise	0.961972	5.11e-23	5	7.928	5	35.066	-2.06655	-1.69029	-2.4428	FALSE	FALSE	TRUE	TRUE	TRUE	TRUE
ENSMUSG00000000869	Il4	interleukin 4 [Source:MGI Symbol;Acc:MGI:96556]	16189	protein_coding	ENSG00000113520	IL4	3565	0	0.16	2	0.32625	0	0.1425	0	FALSE	FALSE	FALSE	0	0.088	0	0.118	0	0	1	0.3	0	0	0	0.172	0	0	2	0.346	NA	NA	NA	0	0.086	2	0.424	NA	NA	NA	FALSE	FALSE	FALSE	TRUE	TRUE	FALSE
ENSMUSG00000000876	Pxmp4	peroxisomal membrane protein 4 [Source:MGI Symbol;Acc:MGI:1891701]	59038	protein_coding	ENSG00000101417	PXMP4	11264	8	7.0225	8	7.90125	8	6.62625	12	TRUE	TRUE	TRUE	5	4.96	5	5.432	5	7.272	5	7.216	5	4.744	5	5.014	5	6.7	5	7.048	grey	-0.0724123	0.657016	5	6.602	5	11.998	-0.714055	-0.471148	-0.956963	FALSE	TRUE	FALSE	FALSE	TRUE	TRUE
ENSMUSG00000000881	Dlg3	discs, large homolog 3 (Drosophila) [Source:MGI Symbol;Acc:MGI:1888986]	53310	protein_coding	ENSG00000082458	DLG3	1741	8	5.8975	8	4.1825	8	5.6	12	TRUE	FALSE	TRUE	5	5.03	5	5.354	5	5.686	5	5.674	5	4.61	5	5.658	5	5.218	5	6.176	black	0.685866	1.04e-06	5	5.47	5	3.344	0.765296	1.0568	0.473796	FALSE	FALSE	FALSE	FALSE	FALSE	TRUE
ENSMUSG00000000884	Gnb1l	guanine nucleotide binding protein (G protein), beta polypeptide 1-like [Source:MGI Symbol;Acc:MGI:1338057]	13972	protein_coding	ENSG00000185838	GNB1L	54584	7	1.11	7	1.13	8	1.16125	10	TRUE	TRUE	TRUE	4	0.916	5	1.106	4	1.414	5	1.938	4	1.246	4	1.002	4	1.392	5	1.176	grey	-0.0990252	0.543235	5	1.732	5	1.858	-0.21431	0.262157	-0.690777	FALSE	FALSE	TRUE	FALSE	TRUE	TRUE
ENSMUSG00000000889	Dbh	dopamine beta hydroxylase [Source:MGI Symbol;Acc:MGI:94864]	13166	protein_coding	ENSG00000123454	DBH	1621	0	0.00375	0	0.00625	0	0	2	FALSE	FALSE	FALSE	0	0	0	0	0	0	1	2.862	0	0	0	0	0	0	0	0.012	NA	NA	NA	0	0	0	0	NA	NA	NA	FALSE	FALSE	FALSE	FALSE	FALSE	FALSE
ENSMUSG00000000901	Mmp11	matrix metallopeptidase 11 [Source:MGI Symbol;Acc:MGI:97008]	NA	protein_coding	ENSG00000099953	MMP11	4320	8	4.4025	8	4.3375	8	4.0625	11	TRUE	FALSE	TRUE	5	5.144	5	6.048	5	6.45	5	5.056	5	4.704	5	7.114	5	4.456	5	5.374	black	0.525422	0.000498817	5	4.142	5	1.648	1.39486	1.90775	0.881977	FALSE	FALSE	FALSE	FALSE	FALSE	TRUE
ENSMUSG00000000902	Smarcb1	SWI/SNF related, matrix associated, actin dependent regulator of chromatin, subfamily b, member 1 [Source:MGI Symbol;Acc:MGI:1328366]	20587	protein_coding	ENSG00000099956	SMARCB1	6598	8	22.235	8	25.3438	8	22.5663	12	TRUE	TRUE	TRUE	5	16.074	5	18.946	5	21.738	5	23.504	5	19.004	5	18.196	5	23.336	5	19.996	grey	-0.521336	0.000561628	5	23.102	5	30.724	-0.334582	-0.176305	-0.492859	FALSE	FALSE	FALSE	FALSE	FALSE	TRUE
ENSMUSG00000000903	Vpreb3	pre-B lymphocyte gene 3 [Source:MGI Symbol;Acc:MGI:98938]	22364	protein_coding	ENSG00000128218	VPREB3	29802	8	6.8225	8	13.525	8	14.9113	1	FALSE	TRUE	TRUE	5	2.718	5	10.036	5	8.566	5	15.13	5	3.828	5	7.93	5	21.816	5	5.636	turquoise	0.709051	3.04e-07	5	13.76	5	50.398	-1.97899	-1.40373	-2.55426	FALSE	FALSE	TRUE	FALSE	TRUE	TRUE
ENSMUSG00000000915	Hip1r	huntingtin interacting protein 1 related [Source:MGI Symbol;Acc:MGI:1352504]	29816	protein_coding	ENSG00000130787	HIP1R	9026	8	9.49625	8	11.6438	8	10.6675	12	TRUE	FALSE	TRUE	5	4.618	5	5.302	5	7.528	5	10.212	5	3.844	5	6.574	5	9.61	5	10.4	turquoise	0.833708	2.42e-11	5	9.868	5	17.58	-0.836179	-0.629956	-1.0424	FALSE	FALSE	TRUE	TRUE	TRUE	TRUE
ENSMUSG00000000916	Nsun5	NOL1/NOP2/Sun domain family, member 5 [Source:MGI Symbol;Acc:MGI:2140844]	100609	protein_coding	ENSG00000130305	NSUN5	55695	8	5.6625	8	6.08125	8	5.86	12	TRUE	TRUE	TRUE	5	4.228	5	5.118	5	5.114	5	5.752	5	4.72	5	4.742	5	5.63	5	6.752	grey	0.12755	0.432849	5	5.726	5	7.108	-0.30105	0.0855728	-0.687672	FALSE	FALSE	TRUE	FALSE	TRUE	TRUE
ENSMUSG00000000934	Top1mt	DNA topoisomerase 1, mitochondrial [Source:MGI Symbol;Acc:MGI:1920210]	72960	protein_coding	ENSG00000184428	TOP1MT	116447	8	1.7425	8	1.6525	8	2.0225	12	TRUE	FALSE	TRUE	5	1.358	5	1.794	5	2.172	5	2.01	5	1.574	5	1.65	5	2.042	5	2.534	yellow	0.505849	0.000868876	5	1.516	5	1.828	-0.159609	0.2873	-0.606518	FALSE	TRUE	FALSE	FALSE	TRUE	TRUE
ENSMUSG00000000938	Hoxa10	homeobox A10 [Source:MGI Symbol;Acc:MGI:96171]	15395	protein_coding	ENSG00000253293	HOXA10	3206	8	6.1425	8	5.13625	8	5.4475	2	TRUE	TRUE	TRUE	5	8.046	5	7.282	5	7.388	5	6.302	5	7.13	5	6.798	5	5.338	5	6.12	black	0.784247	2.14e-09	5	6.14	4	1.018	2.87224	3.40288	2.3416	TRUE	FALSE	FALSE	FALSE	FALSE	TRUE
ENSMUSG00000000942	Hoxa4	homeobox A4 [Source:MGI Symbol;Acc:MGI:96176]	15401	protein_coding	ENSG00000197576	HOXA4	3201	8	1.2375	8	1.2975	8	1.69125	8	TRUE	FALSE	FALSE	4	1.284	5	1.512	5	1.562	5	1.706	5	1.322	5	1.396	5	1.338	5	1.298	black	0.176809	0.275094	5	1.294	2	0.502	1.54519	2.49477	0.595603	FALSE	TRUE	FALSE	FALSE	TRUE	TRUE
ENSMUSG00000000948	Snrpn	small nuclear ribonucleoprotein N [Source:MGI Symbol;Acc:MGI:98347]	NA	protein_coding	ENSG00000273173	SNURF	8926	0	0.1225	0	0.11	1	0.36625	4	FALSE	FALSE	FALSE	1	0.278	2	0.472	1	0.288	2	0.37	2	0.478	3	0.582	4	0.524	4	0.772	NA	NA	NA	0	0.232	0	0.05	NA	NA	NA	FALSE	TRUE	FALSE	FALSE	TRUE	FALSE
ENSMUSG00000000957	Mmp14	matrix metallopeptidase 14 (membrane-inserted) [Source:MGI Symbol;Acc:MGI:101900]	17387	protein_coding	ENSG00000157227	MMP14	4323	8	196.709	8	161.493	8	181.941	12	TRUE	TRUE	TRUE	5	273.672	5	223.808	5	199.864	5	150.654	5	287.814	5	189.822	5	120.672	5	136.576	black	0.860492	1.1e-12	5	191.07	5	21.62	3.18792	3.44042	2.93541	TRUE	FALSE	FALSE	FALSE	FALSE	TRUE
ENSMUSG00000000958	Slc7a7	solute carrier family 7 (cationic amino acid transporter, y+ system), member 7 [Source:MGI Symbol;Acc:MGI:1337120]	20540	protein_coding	ENSG00000155465	SLC7A7	9056	8	8.195	8	8.91	8	9.93375	10	TRUE	TRUE	TRUE	5	10.164	5	8.61	5	9.9	5	9.182	5	10.944	5	8.232	5	9.152	5	6.804	brown	0.776428	3.91e-09	5	9.444	5	7.564	0.245408	0.49644	-0.00562329	FALSE	FALSE	FALSE	FALSE	FALSE	TRUE
ENSMUSG00000000959	Oxa1l	oxidase assembly 1-like [Source:MGI Symbol;Acc:MGI:1916339]	69089	protein_coding	ENSG00000155463	OXA1L	5018	8	16.5688	8	17.95	8	17.3388	12	TRUE	TRUE	TRUE	5	13.01	5	15.384	5	16.09	5	17.13	5	11.574	5	15.478	5	17.554	5	19.542	yellow	0.534589	0.000380161	5	18.994	5	23.044	-0.321698	-0.167057	-0.47634	FALSE	TRUE	FALSE	FALSE	TRUE	TRUE
ENSMUSG00000000976	Heatr6	HEAT repeat containing 6 [Source:MGI Symbol;Acc:MGI:1919790]	217026	protein_coding	ENSG00000068097	HEATR6	63897	8	8.8175	8	11.255	8	9.53375	12	TRUE	TRUE	TRUE	5	4.398	5	5.982	5	8.186	5	8.702	5	6.332	5	6.356	5	9.072	5	7.434	turquoise	0.527415	0.000470518	5	8.658	5	14.39	-0.629176	-0.447914	-0.810439	FALSE	FALSE	FALSE	FALSE	FALSE	TRUE
ENSMUSG00000000982	Ccl3	chemokine (C-C motif) ligand 3 [Source:MGI Symbol;Acc:MGI:98260]	20302	protein_coding	ENSG00000277632	CCL3	6348	6	1.24375	8	1.86	7	1.23875	2	FALSE	FALSE	TRUE	2	0.33	2	0.354	2	0.472	4	1.122	0	0.052	2	0.572	3	1.318	2	0.792	NA	NA	NA	4	0.926	5	3.32	-2.0855	-0.88944	-3.28156	FALSE	FALSE	TRUE	TRUE	TRUE	TRUE
ENSMUSG00000000983	Wfdc18	WAP four-disulfide core domain 18 [Source:MGI Symbol;Acc:MGI:107506]	14038	protein_coding	NA	NA	NA	2	0.5325	1	0.225	0	0.1325	3	FALSE	FALSE	FALSE	0	0	0	0	0	0.054	0	0	0	0	1	0.656	0	0.058	0	0	NA	NA	NA	0	0	1	0.294	NA	NA	NA	FALSE	FALSE	FALSE	FALSE	FALSE	FALSE
ENSMUSG00000001014	Icam4	intercellular adhesion molecule 4, Landsteiner-Wiener blood group [Source:MGI Symbol;Acc:MGI:1925619]	78369	protein_coding	ENSG00000105371	ICAM4	3386	8	2.13	8	3.87375	8	2.83125	3	FALSE	FALSE	TRUE	0	0.168	2	0.858	5	1.398	5	2.69	2	0.424	4	1.018	5	3.384	4	2.008	turquoise	0.84633	6.06e-12	5	2.232	5	15.906	-3.30827	-2.34083	-4.27571	FALSE	FALSE	TRUE	FALSE	TRUE	TRUE
ENSMUSG00000001016	Ilf2	interleukin enhancer binding factor 2 [Source:MGI Symbol;Acc:MGI:1915031]	67781	protein_coding	ENSG00000143621	ILF2	3608	8	25.1088	8	28.12	8	25.8287	12	TRUE	FALSE	TRUE	5	17.582	5	19.8	5	23.092	5	23.798	5	17.768	5	19.042	5	23.7	5	20.972	grey	-0.488223	0.00139332	5	25.132	5	38.47	-0.678074	-0.439452	-0.916696	FALSE	FALSE	TRUE	FALSE	TRUE	TRUE
ENSMUSG00000001017	Chtop	chromatin target of PRMT1 [Source:MGI Symbol;Acc:MGI:1913761]	66511	protein_coding	ENSG00000160679	CHTOP	26097	8	43.7525	8	44.475	8	45.49	12	TRUE	TRUE	TRUE	5	37.554	5	41.526	5	47.006	5	50.582	5	37.68	5	42.758	5	47.308	5	48.156	brown	0.250016	0.119725	5	50.08	5	55.868	-0.107293	0.0534776	-0.268063	FALSE	FALSE	FALSE	FALSE	FALSE	TRUE
ENSMUSG00000001018	Snapin	SNAP-associated protein [Source:MGI Symbol;Acc:MGI:1333745]	20615	protein_coding	ENSG00000143553	SNAPIN	23557	8	20.0888	8	20.085	8	20.115	12	TRUE	TRUE	TRUE	5	15.996	5	20.886	5	19.852	5	20.274	5	14.786	5	19.39	5	20.49	5	22.888	yellow	0.563916	0.000151003	5	20.212	5	13.744	0.673816	0.928932	0.4187	FALSE	TRUE	FALSE	FALSE	TRUE	TRUE
ENSMUSG00000001020	S100a4	S100 calcium binding protein A4 [Source:MGI Symbol;Acc:MGI:1330282]	20198	protein_coding	ENSG00000196154	S100A4	6275	8	84.48	8	64.7925	8	75.0212	11	TRUE	TRUE	TRUE	5	102.814	5	110.044	5	104.746	5	93.57	5	109.072	5	99.354	5	90.82	5	93.12	black	0.448249	0.00372299	5	73.166	5	99.846	-0.441347	-0.198891	-0.683803	FALSE	FALSE	FALSE	FALSE	FALSE	TRUE
ENSMUSG00000001021	S100a3	S100 calcium binding protein A3 [Source:MGI Symbol;Acc:MGI:1338849]	20197	protein_coding	ENSG00000188015	S100A3	6274	2	0.39	4	0.5425	0	0.28	0	FALSE	FALSE	FALSE	1	0.26	2	0.494	1	0.214	0	0.124	0	0.106	2	0.272	0	0.134	1	0.174	NA	NA	NA	1	0.38	0	0.16	NA	NA	NA	FALSE	FALSE	FALSE	FALSE	FALSE	FALSE
ENSMUSG00000001023	S100a5	S100 calcium binding protein A5 [Source:MGI Symbol;Acc:MGI:1338915]	20199	protein_coding	ENSG00000196420	S100A5	6276	0	0.09625	1	0.20875	0	0	0	FALSE	FALSE	FALSE	0	0	0	0	0	0	0	0	0	0	0	0	1	0.192	0	0	NA	NA	NA	0	0	0	0	NA	NA	NA	FALSE	TRUE	FALSE	FALSE	TRUE	FALSE
ENSMUSG00000001025	S100a6	S100 calcium binding protein A6 (calcyclin) [Source:MGI Symbol;Acc:MGI:1339467]	20200	protein_coding	ENSG00000197956	S100A6	6277	8	101.529	8	94.6887	8	108.282	12	TRUE	TRUE	TRUE	5	105.27	5	148.57	5	136.168	5	134.848	5	103.48	5	152.114	5	152.344	5	145.814	grey	0.234872	0.144605	5	115.452	5	258.088	-1.12838	-0.896872	-1.35989	FALSE	FALSE	TRUE	FALSE	TRUE	TRUE
ENSMUSG00000001027	Scn4a	sodium channel, voltage-gated, type IV, alpha [Source:MGI Symbol;Acc:MGI:98250]	110880	protein_coding	ENSG00000007314	SCN4A	6329	6	6.8825	6	2.64125	8	8.11125	2	FALSE	FALSE	FALSE	4	4.92	5	8.464	5	10.12	5	10.166	4	4.508	5	13.618	5	12.74	5	28.982	yellow	0.856902	1.72e-12	5	9.706	4	0.754	2.79873	4.03791	1.55956	FALSE	TRUE	FALSE	FALSE	TRUE	TRUE
ENSMUSG00000001029	Icam2	intercellular adhesion molecule 2 [Source:MGI Symbol;Acc:MGI:96394]	15896	protein_coding	ENSG00000108622	ICAM2	3384	8	10.7812	8	11.9975	8	11.8125	12	FALSE	TRUE	TRUE	5	10.016	5	13.27	5	12.462	5	14.592	5	12.162	5	12.108	5	16.73	5	14.968	grey	0.200056	0.215826	5	14.286	5	13.372	0.318876	0.63496	0.00279192	FALSE	FALSE	FALSE	TRUE	TRUE	TRUE
ENSMUSG00000001034	Mapk7	mitogen-activated protein kinase 7 [Source:MGI Symbol;Acc:MGI:1346347]	23939	protein_coding	ENSG00000166484	MAPK7	5598	8	8.8375	8	9.4125	8	8.65625	12	TRUE	FALSE	FALSE	5	7.47	5	7.838	5	7.252	5	9.294	5	8.386	5	8.246	5	8.824	5	8.36	grey	-0.143146	0.378221	5	8.816	5	11.684	-0.416568	-0.238806	-0.594331	FALSE	FALSE	TRUE	FALSE	TRUE	TRUE
ENSMUSG00000001036	Epn2	epsin 2 [Source:MGI Symbol;Acc:MGI:1333766]	13855	protein_coding	ENSG00000072134	EPN2	22905	8	11.1713	8	10.0913	8	10.7525	12	TRUE	FALSE	TRUE	5	14.62	5	15.732	5	14.612	5	13.096	5	13.708	5	13.44	5	14.908	5	16.272	black	0.752013	2.22e-08	5	13.818	5	2.222	2.75342	3.06837	2.43847	TRUE	FALSE	FALSE	FALSE	FALSE	TRUE
ENSMUSG00000001039	B9d1	B9 protein domain 1 [Source:MGI Symbol;Acc:MGI:1351471]	27078	protein_coding	ENSG00000108641	B9D1	27077	8	4.52125	8	3.86	8	2.815	11	TRUE	TRUE	FALSE	5	4.664	5	6.166	5	5.124	5	3.616	5	5.94	5	5.078	5	3.954	5	3.868	brown	0.573895	0.000108094	5	3.538	5	2.06	1.47381	2.24926	0.69836	FALSE	FALSE	FALSE	FALSE	FALSE	TRUE
ENSMUSG00000001052	Sec24b	Sec24 related gene family, member B (S. cerevisiae) [Source:MGI Symbol;Acc:MGI:2139764]	99683	protein_coding	ENSG00000138802	SEC24B	10427	8	25.1175	8	26.345	8	25.275	12	TRUE	FALSE	TRUE	5	19.504	5	22.884	5	24.77	5	23.198	5	21.102	5	23.316	5	22.344	5	21.064	black	0.33526	0.03445	5	25.96	5	23.172	0.0593294	0.219005	-0.100346	FALSE	FALSE	FALSE	FALSE	FALSE	TRUE
ENSMUSG00000001053	N4bp3	NEDD4 binding protein 3 [Source:MGI Symbol;Acc:MGI:2442218]	212706	protein_coding	ENSG00000145911	N4BP3	23138	8	4.71375	8	4.6675	8	4.39	12	TRUE	FALSE	FALSE	5	4.696	5	3.978	5	5.332	5	4.608	5	4.988	5	5.432	5	4.594	5	4.944	black	0.496941	0.00110654	5	5.588	5	2.83	0.960639	1.33099	0.590284	FALSE	FALSE	FALSE	FALSE	FALSE	TRUE
ENSMUSG00000001054	Rmnd5b	required for meiotic nuclear division 5 homolog B (S. cerevisiae) [Source:MGI Symbol;Acc:MGI:1913339]	66089	protein_coding	ENSG00000145916	RMND5B	64777	8	11.2475	8	13.3987	8	11.2713	12	TRUE	TRUE	TRUE	5	8.202	5	11.038	5	11.212	5	12.902	5	9.448	5	9.552	5	13.174	5	11.738	grey	-0.50538	0.000880149	5	11.852	5	16.394	-0.50156	-0.302245	-0.700875	FALSE	FALSE	FALSE	FALSE	FALSE	TRUE
ENSMUSG00000001056	Nhp2	NHP2 ribonucleoprotein [Source:MGI Symbol;Acc:MGI:1098547]	52530	protein_coding	ENSG00000145912	NHP2	55651	8	11.5787	8	14.31	8	12.92	12	TRUE	TRUE	TRUE	5	10.342	5	11.776	5	12.814	5	14.598	5	11.288	5	10.444	5	12.01	5	12.344	grey	-0.59456	5.22e-05	5	11.776	5	24.404	-1.03378	-0.786468	-1.28109	FALSE	TRUE	TRUE	FALSE	TRUE	TRUE
ENSMUSG00000001062	Vps9d1	VPS9 domain containing 1 [Source:MGI Symbol;Acc:MGI:1914143]	72325	protein_coding	ENSG00000075399	VPS9D1	9605	8	14.1125	8	17.035	8	15.8375	12	TRUE	TRUE	TRUE	5	8.002	5	7.998	5	10.572	5	11.706	5	7.422	5	9.074	5	10.32	5	10.21	grey	0.00450629	0.977984	5	13.866	5	15.788	-0.235226	-0.0434179	-0.427034	FALSE	TRUE	FALSE	FALSE	TRUE	TRUE
ENSMUSG00000001065	Zfp276	zinc finger protein (C2H2 type) 276 [Source:MGI Symbol;Acc:MGI:1888495]	57247	protein_coding	ENSG00000158805	ZNF276	92822	8	12.34	8	14.5437	8	13.3225	12	TRUE	FALSE	TRUE	5	9.08	5	9.698	5	11.094	5	12.196	5	8.042	5	10.844	5	15.018	5	11.564	turquoise	0.462904	0.00263196	5	15.298	5	18.892	-0.323159	-0.150789	-0.495528	FALSE	FALSE	TRUE	FALSE	TRUE	TRUE
ENSMUSG00000001076	C1ql4	complement component 1, q subcomponent-like 4 [Source:MGI Symbol;Acc:MGI:3579909]	239659	protein_coding	ENSG00000186897	C1QL4	338761	0	0	0	0	0	0	1	FALSE	FALSE	FALSE	0	0	0	0	0	0	0	0	0	0	0	0	0	0	0	0	NA	NA	NA	0	0	0	0	NA	NA	NA	FALSE	FALSE	FALSE	FALSE	FALSE	FALSE
ENSMUSG00000001082	Mfsd10	major facilitator superfamily domain containing 10 [Source:MGI Symbol;Acc:MGI:1915544]	NA	protein_coding	ENSG00000109736	MFSD10	10227	8	17.4838	8	21.9062	8	18.4288	12	TRUE	FALSE	TRUE	5	10.384	5	14.492	5	16.468	5	17.004	5	11.626	5	12.17	5	17.406	5	14.72	turquoise	0.443592	0.00414381	5	20.478	5	28.394	-0.551814	-0.343257	-0.760372	FALSE	FALSE	TRUE	FALSE	TRUE	TRUE
ENSMUSG00000001089	Luzp1	leucine zipper protein 1 [Source:MGI Symbol;Acc:MGI:107629]	NA	protein_coding	ENSG00000169641	LUZP1	7798	8	21.5038	8	16.6425	8	19.3475	12	TRUE	TRUE	TRUE	5	22.814	5	21.43	5	22.05	5	19.076	5	23.48	5	21.128	5	20.792	5	19.608	black	0.963737	2.1e-23	5	20.166	5	4.98	2.00062	2.28166	1.71959	TRUE	FALSE	FALSE	FALSE	FALSE	TRUE
ENSMUSG00000001095	Slc13a2	solute carrier family 13 (sodium-dependent dicarboxylate transporter), member 2 [Source:MGI Symbol;Acc:MGI:1276558]	20500	protein_coding	ENSG00000007216	SLC13A2	9058	0	0.01875	0	0.0325	0	0.03625	2	FALSE	FALSE	FALSE	0	0.012	0	0	0	0.014	0	0.018	0	0.014	0	0	0	0.034	0	0	NA	NA	NA	0	0	0	0.038	NA	NA	NA	FALSE	FALSE	FALSE	FALSE	FALSE	FALSE
ENSMUSG00000001098	Kctd10	potassium channel tetramerisation domain containing 10 [Source:MGI Symbol;Acc:MGI:2141207]	330171	protein_coding	ENSG00000110906	KCTD10	83892	8	37.5925	8	37.3725	8	36.1487	12	TRUE	TRUE	TRUE	5	31.822	5	31.666	5	30.692	5	33.618	5	31.128	5	35.32	5	37.506	5	35.602	black	0.470107	0.00220703	5	30.464	5	30.188	0.102258	0.328428	-0.123911	FALSE	FALSE	FALSE	FALSE	FALSE	TRUE
ENSMUSG00000001100	Poldip2	polymerase (DNA-directed), delta interacting protein 2 [Source:MGI Symbol;Acc:MGI:1915061]	67811	protein_coding	ENSG00000004142	POLDIP2	26073	8	23.4337	8	22.7425	8	22.8687	12	TRUE	TRUE	TRUE	5	23.548	5	25.648	5	22.776	5	28.862	5	23.408	5	25.012	5	23.454	5	26.274	black	0.660123	3.58e-06	5	22.902	5	21.084	0.163595	0.332147	-0.00495834	FALSE	TRUE	FALSE	FALSE	TRUE	TRUE
ENSMUSG00000001103	Sebox	SEBOX homeobox [Source:MGI Symbol;Acc:MGI:108012]	18292	protein_coding	ENSG00000274529	SEBOX	645832	0	0	0	0	0	0	2	FALSE	FALSE	FALSE	0	0	0	0	0	0	0	0	0	0.026	0	0	0	0	0	0	NA	NA	NA	0	0.024	0	0	NA	NA	NA	FALSE	FALSE	FALSE	FALSE	FALSE	FALSE
ENSMUSG00000001105	Ift20	intraflagellar transport 20 [Source:MGI Symbol;Acc:MGI:1915585]	55978	protein_coding	ENSG00000109083	IFT20	90410	8	31.4337	8	28.81	8	28.3	12	TRUE	TRUE	TRUE	5	45.41	5	32.572	5	28.684	5	28.034	5	47.084	5	28.828	5	23.728	5	18.986	brown	0.942924	9.7e-20	5	27.362	5	23.402	0.256088	0.475972	0.0362046	FALSE	FALSE	FALSE	FALSE	FALSE	TRUE
ENSMUSG00000001119	Col6a1	collagen, type VI, alpha 1 [Source:MGI Symbol;Acc:MGI:88459]	12833	protein_coding	ENSG00000142156	COL6A1	1291	8	82.7175	8	57.7625	8	76.0687	12	TRUE	TRUE	TRUE	5	225.018	5	171.488	5	130.89	5	81.364	5	239.628	5	165.614	5	75.244	5	94.46	black	0.920371	4.45e-17	5	77.816	5	13.236	2.54835	2.83523	2.26147	TRUE	FALSE	FALSE	FALSE	FALSE	TRUE
ENSMUSG00000001120	Pcbp3	poly(rC) binding protein 3 [Source:MGI Symbol;Acc:MGI:1890470]	59093	protein_coding	ENSG00000183570	PCBP3	54039	8	3.55625	8	4.0975	8	2.95375	11	TRUE	FALSE	TRUE	5	2.722	5	2.736	5	2.442	5	3.552	5	3.202	5	2.79	5	2.544	5	2.582	black	0.474072	0.00199989	5	2.558	5	2.916	0.351957	0.790232	-0.0863188	FALSE	FALSE	FALSE	FALSE	FALSE	TRUE
ENSMUSG00000001123	Lgals9	lectin, galactose binding, soluble 9 [Source:MGI Symbol;Acc:MGI:109496]	16859	protein_coding	ENSG00000105198	LGALS13	29124	8	26.4037	8	40.0862	8	30.7525	12	TRUE	TRUE	TRUE	5	13.68	5	20.824	5	25.124	5	32.42	5	13.526	5	20.942	5	33.86	5	22.63	turquoise	0.905573	9.94e-16	5	26.66	5	83.828	-1.66901	-1.46406	-1.87396	FALSE	FALSE	TRUE	FALSE	TRUE	TRUE
ENSMUSG00000001127	Araf	v-raf murine sarcoma 3611 viral oncogene homolog [Source:MGI Symbol;Acc:MGI:88065]	11836	protein_coding	ENSG00000078061	ARAF	369	8	38.685	8	40.09	8	40.695	12	TRUE	TRUE	TRUE	5	25.494	5	31.438	5	32.602	5	35.836	5	25.52	5	31.134	5	34.84	5	34.824	yellow	0.442254	0.00427218	5	41.454	5	33.538	0.349444	0.534523	0.164365	FALSE	TRUE	FALSE	FALSE	TRUE	TRUE
ENSMUSG00000001128	Cfp	complement factor properdin [Source:MGI Symbol;Acc:MGI:97545]	18636	protein_coding	ENSG00000126759	CFP	5199	8	21.8225	8	27.7338	8	22.5138	12	TRUE	TRUE	TRUE	5	7.944	5	11.884	5	18.23	5	23.982	5	8.43	5	11.634	5	20.87	5	14.986	turquoise	0.849693	4.11e-12	5	17.176	5	60.596	-1.79898	-1.60227	-1.99568	FALSE	FALSE	TRUE	TRUE	TRUE	TRUE
ENSMUSG00000001131	Timp1	tissue inhibitor of metalloproteinase 1 [Source:MGI Symbol;Acc:MGI:98752]	21857	protein_coding	ENSG00000102265	TIMP1	7076	8	44.2812	8	30.3025	8	42.23	7	TRUE	TRUE	TRUE	5	143.22	5	88.378	5	65.61	5	45.152	5	156.73	5	70.374	5	38.082	5	40.45	black	0.856163	1.89e-12	5	35.722	5	3.496	3.2616	3.89228	2.63091	TRUE	FALSE	FALSE	FALSE	FALSE	TRUE
ENSMUSG00000001134	Uxt	ubiquitously expressed transcript [Source:MGI Symbol;Acc:MGI:1277988]	22294	protein_coding	ENSG00000126756	UXT	8409	8	10.9113	8	9.67	8	9.78	12	TRUE	TRUE	TRUE	5	8.76	5	8.712	5	12.196	5	10.59	5	12.45	5	8.94	5	10.936	5	10.554	black	0.458305	0.00293934	5	10.97	5	13.188	-0.50776	-0.171944	-0.843577	FALSE	TRUE	FALSE	FALSE	TRUE	TRUE
ENSMUSG00000001138	Cnnm3	cyclin M3 [Source:MGI Symbol;Acc:MGI:2151055]	94218	protein_coding	ENSG00000168763	CNNM3	26505	8	11.165	8	10.5137	8	11.0712	12	TRUE	TRUE	TRUE	5	7.992	5	9.38	5	10.368	5	12.754	5	6.166	5	8.494	5	13.51	5	11.806	purple	0.802856	4.6e-10	5	11.904	5	11.908	0.0605242	0.261572	-0.140523	FALSE	FALSE	FALSE	FALSE	FALSE	TRUE
ENSMUSG00000001143	Lman2l	lectin, mannose-binding 2-like [Source:MGI Symbol;Acc:MGI:2443010]	214895	protein_coding	ENSG00000114988	LMAN2L	81562	8	16.4763	8	18.7375	8	17.6638	12	TRUE	FALSE	TRUE	5	10.788	5	12.254	5	14.132	5	16.46	5	9.594	5	12.162	5	17.51	5	15.096	turquoise	0.589272	6.32e-05	5	15.52	5	19.458	-0.231606	-0.0441611	-0.419051	FALSE	FALSE	FALSE	FALSE	FALSE	TRUE
ENSMUSG00000001150	Mcm3ap	minichromosome maintenance deficient 3 (S. cerevisiae) associated protein [Source:MGI Symbol;Acc:MGI:1930089]	54387	protein_coding	ENSG00000160294	MCM3AP	8888	8	8.88125	8	9.9925	8	9.41375	12	TRUE	TRUE	TRUE	5	6.362	5	7.688	5	8.438	5	9.832	5	6.518	5	7.606	5	10.236	5	9.008	turquoise	0.578092	9.36e-05	5	9.388	5	13.658	-0.530562	-0.364345	-0.69678	FALSE	FALSE	FALSE	TRUE	TRUE	TRUE
ENSMUSG00000001151	Pcnt	pericentrin (kendrin) [Source:MGI Symbol;Acc:MGI:102722]	18541	protein_coding	ENSG00000160299	PCNT	5116	8	9.70125	8	10.8737	8	10.3887	12	TRUE	FALSE	TRUE	5	6.136	5	8.74	5	10.142	5	11.452	5	5.758	5	9.81	5	11.752	5	12.57	purple	0.89453	7.36e-15	5	11.14	5	17.738	-0.664034	-0.478699	-0.849369	FALSE	TRUE	TRUE	FALSE	TRUE	TRUE
ENSMUSG00000001155	Ftcd	formiminotransferase cyclodeaminase [Source:MGI Symbol;Acc:MGI:1339962]	14317	protein_coding	ENSG00000160282	FTCD	10841	0	0	0	0	0	0	3	FALSE	FALSE	FALSE	0	0	0	0	0	0	0	0	0	0	0	0	0	0	0	0	NA	NA	NA	0	0	0	0	NA	NA	NA	FALSE	FALSE	FALSE	TRUE	TRUE	FALSE
ENSMUSG00000001156	Mxd1	MAX dimerization protein 1 [Source:MGI Symbol;Acc:MGI:96908]	17119	protein_coding	ENSG00000059728	MXD1	4084	8	22.6562	8	32.5712	8	27.0225	12	TRUE	TRUE	TRUE	5	8.95	5	12.136	5	15.522	5	23.684	5	8.808	5	13.472	5	31.064	5	18.386	turquoise	0.882277	5.32e-14	5	23.504	5	89.908	-1.93764	-1.70784	-2.16744	FALSE	FALSE	TRUE	FALSE	TRUE	TRUE
ENSMUSG00000001157	Gmcl1	germ cell-less homolog 1 (Drosophila) [Source:MGI Symbol;Acc:MGI:1345156]	23885	protein_coding	ENSG00000244234	GMCL2	64396	8	9.49375	8	10.08	8	9.355	12	TRUE	TRUE	TRUE	5	7.29	5	9.36	5	9.342	5	8.938	5	8.584	5	7.342	5	7.216	5	7.418	brown	0.694272	6.74e-07	5	10.318	5	10.794	-0.170419	0.114401	-0.455239	FALSE	FALSE	FALSE	FALSE	FALSE	TRUE
ENSMUSG00000001158	Snrnp27	small nuclear ribonucleoprotein 27 (U4/U6.U5) [Source:MGI Symbol;Acc:MGI:1913868]	66618	protein_coding	ENSG00000124380	SNRNP27	11017	8	28.4025	8	28.4838	8	31.5025	12	TRUE	FALSE	TRUE	5	22.268	5	30.898	5	30.574	5	31.994	5	21.768	5	25.17	5	28.086	5	31.512	grey	0.102272	0.530027	5	28.112	5	30.112	-0.0977639	0.124397	-0.319925	FALSE	TRUE	FALSE	FALSE	TRUE	TRUE
ENSMUSG00000001166	Oas1c	2'-5' oligoadenylate synthetase 1C [Source:MGI Symbol;Acc:MGI:2149633]	114643	protein_coding	ENSG00000089127	OAS1	4938	4	0.62875	5	0.9925	7	0.94	7	TRUE	FALSE	FALSE	1	0.362	1	0.54	5	1.002	3	0.972	2	0.514	3	0.604	5	1.414	3	0.87	turquoise	0.546015	0.000267996	4	0.964	5	3.086	-1.73154	-1.08912	-2.37397	FALSE	FALSE	TRUE	TRUE	TRUE	TRUE
ENSMUSG00000001168	Oas1h	2'-5' oligoadenylate synthetase 1H [Source:MGI Symbol;Acc:MGI:2180853]	246729	protein_coding	ENSG00000089127	OAS1	4938	0	0	0	0	0	0	0	FALSE	FALSE	FALSE	0	0	0	0	0	0	0	0	0	0	0	0	0	0	0	0	NA	NA	NA	0	0	0	0	NA	NA	NA	FALSE	FALSE	FALSE	FALSE	FALSE	FALSE
ENSMUSG00000001173	Ocrl	oculocerebrorenal syndrome of Lowe [Source:MGI Symbol;Acc:MGI:109589]	320634	protein_coding	ENSG00000122126	OCRL	4952	8	15.2088	8	15.6675	8	14.7975	12	TRUE	TRUE	TRUE	5	11.672	5	13.24	5	14.094	5	13.976	5	10.802	5	11.874	5	11.556	5	12.348	black	0.566366	0.000139244	5	13.154	5	11.734	0.176691	0.358427	-0.00504488	FALSE	FALSE	FALSE	FALSE	FALSE	TRUE
ENSMUSG00000001175	Calm1	calmodulin 1 [Source:MGI Symbol;Acc:MGI:88251]	12313	protein_coding	ENSG00000198668	CALM1	801	8	74.0263	8	79.9638	8	72.1425	12	TRUE	TRUE	TRUE	5	81.994	5	81.21	5	87.676	5	86.374	5	87.236	5	78.734	5	92.032	5	72.816	brown	0.826046	5.3e-11	5	79.168	5	107.112	-0.258447	-0.0927429	-0.424151	FALSE	TRUE	FALSE	FALSE	TRUE	TRUE
ENSMUSG00000001211	Agpat3	1-acylglycerol-3-phosphate O-acyltransferase 3 [Source:MGI Symbol;Acc:MGI:1336186]	NA	protein_coding	ENSG00000160216	AGPAT3	56894	8	32.5763	8	32.5975	8	31.9175	12	TRUE	FALSE	TRUE	5	27.986	5	28.446	5	28.222	5	32.982	5	25.944	5	32.106	5	30.894	5	37.978	black	0.506486	0.000853767	5	33.726	5	20.136	0.70511	0.867242	0.542977	FALSE	TRUE	FALSE	FALSE	TRUE	TRUE
ENSMUSG00000001225	Slc26a3	solute carrier family 26, member 3 [Source:MGI Symbol;Acc:MGI:107181]	13487	protein_coding	ENSG00000091138	SLC26A3	1811	0	0.005	0	0.05875	0	0.05625	0	FALSE	FALSE	FALSE	0	0	0	0.06	0	0	0	0.034	0	0	0	0	0	0	0	0.112	NA	NA	NA	0	0.032	0	0.172	NA	NA	NA	FALSE	FALSE	FALSE	FALSE	FALSE	FALSE
ENSMUSG00000001227	Sema6b	sema domain, transmembrane domain (TM), and cytoplasmic domain, (semaphorin) 6B [Source:MGI Symbol;Acc:MGI:1202889]	NA	protein_coding	ENSG00000167680	SEMA6B	10501	8	3.71	8	4.17375	8	3.4575	9	TRUE	TRUE	FALSE	5	2.474	5	2.988	5	3.226	5	3.844	5	2.288	5	3.562	5	3.542	5	3.45	grey	0.374423	0.0172997	5	3.3	5	2.804	0.231358	0.676125	-0.213409	FALSE	FALSE	FALSE	FALSE	FALSE	TRUE
ENSMUSG00000001228	Uhrf1	ubiquitin-like, containing PHD and RING finger domains, 1 [Source:MGI Symbol;Acc:MGI:1338889]	NA	protein_coding	ENSG00000276043	UHRF1	29128	8	21.015	8	33.245	8	27.0312	6	TRUE	FALSE	TRUE	5	6.232	5	11.064	5	16.468	5	25.12	5	8.43	5	10.284	5	26.71	5	15.496	turquoise	0.92621	1.1e-17	5	19.86	5	92.544	-2.38675	-2.05304	-2.72046	FALSE	FALSE	TRUE	FALSE	TRUE	TRUE
ENSMUSG00000001229	Dpp9	dipeptidylpeptidase 9 [Source:MGI Symbol;Acc:MGI:2443967]	224897	protein_coding	ENSG00000142002	DPP9	91039	8	10.925	8	11.8625	8	11.9987	12	TRUE	FALSE	TRUE	5	9.472	5	9.768	5	11.814	5	12.196	5	9.796	5	10.216	5	12.032	5	12.738	grey	-0.139698	0.389933	5	13.08	5	14.64	-0.145921	0.0474895	-0.339332	FALSE	TRUE	FALSE	FALSE	TRUE	TRUE
ENSMUSG00000001240	Ramp2	receptor (calcitonin) activity modifying protein 2 [Source:MGI Symbol;Acc:MGI:1859650]	54409	protein_coding	ENSG00000131477	RAMP2	10266	8	18.7625	8	17.46	8	18.915	12	TRUE	TRUE	TRUE	5	18.386	5	24.254	5	16.644	5	19.832	5	19.592	5	24.418	5	21.842	5	25.39	black	0.534808	0.00037766	5	22.26	5	5.076	2.2662	2.81834	1.71405	TRUE	FALSE	FALSE	FALSE	FALSE	TRUE
ENSMUSG00000001247	Lsr	lipolysis stimulated lipoprotein receptor [Source:MGI Symbol;Acc:MGI:1927471]	54135	protein_coding	ENSG00000105699	LSR	51599	6	0.72	8	0.8925	7	0.98625	9	FALSE	FALSE	FALSE	2	0.392	4	0.64	4	0.71	4	0.976	3	0.434	4	0.918	5	0.962	4	0.72	grey	0.383472	0.0145831	5	1.182	5	1.604	-0.448268	0.118248	-1.01478	FALSE	FALSE	FALSE	FALSE	FALSE	TRUE
ENSMUSG00000001248	Gramd1a	GRAM domain containing 1A [Source:MGI Symbol;Acc:MGI:105490]	52857	protein_coding	ENSG00000089351	GRAMD1A	57655	8	20.6462	8	23.765	8	22.7937	12	TRUE	FALSE	TRUE	5	19.612	5	18.684	5	18.89	5	21.132	5	20.532	5	19.254	5	23.456	5	20.204	brown	0.61875	2.08e-05	5	24.988	5	26.522	-0.105369	0.0653576	-0.276096	FALSE	FALSE	TRUE	TRUE	TRUE	TRUE
ENSMUSG00000001249	Hpn	hepsin [Source:MGI Symbol;Acc:MGI:1196620]	15451	protein_coding	ENSG00000105707	HPN	3249	8	3.3125	8	4.20125	8	3.13	11	TRUE	FALSE	FALSE	4	1.148	5	1.7	5	2.804	5	3.902	5	1.6	5	1.89	5	3.11	5	3.16	turquoise	0.662606	3.2e-06	5	3.224	5	8.65	-1.63499	-1.0909	-2.17908	FALSE	TRUE	TRUE	FALSE	TRUE	TRUE
ENSMUSG00000001260	Gabrg1	gamma-aminobutyric acid (GABA) A receptor, subunit gamma 1 [Source:MGI Symbol;Acc:MGI:103156]	14405	protein_coding	ENSG00000163285	GABRG1	2565	0	0	0	0.00375	0	0.00125	3	FALSE	FALSE	FALSE	0	0	0	0.01	0	0.056	0	0.01	0	0	0	0	0	0.022	0	0	NA	NA	NA	0	0	0	0	NA	NA	NA	FALSE	TRUE	FALSE	FALSE	TRUE	FALSE
ENSMUSG00000001270	Ckb	creatine kinase, brain [Source:MGI Symbol;Acc:MGI:88407]	12709	protein_coding	ENSG00000166165	CKB	1152	8	87.4775	8	99.1663	8	78.74	12	TRUE	TRUE	TRUE	5	184.224	5	120.94	5	151.764	5	156.69	5	168.984	5	86.172	5	81.418	5	81.99	magenta	0.925967	1.17e-17	5	96.25	5	20.348	2.21657	2.58262	1.85052	TRUE	FALSE	FALSE	FALSE	FALSE	TRUE
ENSMUSG00000001280	Sp1	trans-acting transcription factor 1 [Source:MGI Symbol;Acc:MGI:98372]	20683	protein_coding	ENSG00000185591	SP1	6667	8	30.1013	8	30.855	8	32.8888	12	TRUE	TRUE	TRUE	5	19.94	5	24.17	5	26.15	5	30.984	5	19.148	5	22.736	5	30.026	5	27.554	turquoise	0.722013	1.45e-07	5	28.88	5	36.442	-0.343742	-0.19713	-0.490354	FALSE	FALSE	FALSE	FALSE	FALSE	TRUE
ENSMUSG00000001281	Itgb7	integrin beta 7 [Source:MGI Symbol;Acc:MGI:96616]	16421	protein_coding	ENSG00000139626	ITGB7	3695	8	8.06125	8	11.125	8	9.55875	4	TRUE	TRUE	TRUE	5	3.018	5	6.318	5	7.104	5	11.984	5	3.54	5	5.578	5	9.016	5	8.298	turquoise	0.849333	4.28e-12	5	8.32	5	23.582	-1.52161	-1.22045	-1.82276	FALSE	FALSE	TRUE	TRUE	TRUE	TRUE
ENSMUSG00000001285	Myg1	melanocyte proliferating gene 1 [Source:MGI Symbol;Acc:MGI:1929864]	60315	protein_coding	ENSG00000139637	C12orf10	60314	8	17.7625	8	21.925	8	20.6388	12	TRUE	TRUE	TRUE	5	14.364	5	17.584	5	18.416	5	16.492	5	12.09	5	15.352	5	18.342	5	16.084	grey	-0.158899	0.327413	5	22.204	5	26.632	-0.466131	-0.189604	-0.742659	FALSE	FALSE	TRUE	FALSE	TRUE	TRUE
ENSMUSG00000001288	Rarg	retinoic acid receptor, gamma [Source:MGI Symbol;Acc:MGI:97858]	19411	protein_coding	ENSG00000172819	RARG	5916	8	40.28	8	39.7425	8	39.3375	12	TRUE	FALSE	FALSE	5	29.978	5	33.522	5	33.83	5	33.1	5	30.11	5	31.848	5	33.98	5	32.42	black	0.789298	1.43e-09	5	40.832	5	16.656	1.338	1.55203	1.12398	FALSE	FALSE	FALSE	FALSE	FALSE	TRUE
ENSMUSG00000001289	Pfdn5	prefoldin 5 [Source:MGI Symbol;Acc:MGI:1928753]	56612	protein_coding	ENSG00000123349	PFDN5	5204	8	78.7013	8	79.6375	8	75.3662	12	TRUE	FALSE	TRUE	5	61.602	5	83.034	5	84.422	5	81.496	5	68.034	5	68.908	5	76.34	5	67.972	grey	0.0219109	0.893246	5	82.146	5	69.472	0.0592805	0.198771	-0.0802101	FALSE	TRUE	FALSE	TRUE	TRUE	TRUE
ENSMUSG00000001300	Efnb2	ephrin B2 [Source:MGI Symbol;Acc:MGI:105097]	13642	protein_coding	ENSG00000125266	EFNB2	1948	8	10.4162	8	9.57125	8	9.05	11	TRUE	FALSE	TRUE	5	11.962	5	9.92	5	9.582	5	9.598	5	11.436	5	11.548	5	11.588	5	11.958	black	0.70097	4.73e-07	5	8.684	5	1.032	3.16212	3.86908	2.45515	TRUE	FALSE	FALSE	FALSE	FALSE	TRUE
ENSMUSG00000001305	Rrp15	ribosomal RNA processing 15 homolog (S. cerevisiae) [Source:MGI Symbol;Acc:MGI:1914473]	67223	protein_coding	ENSG00000067533	RRP15	51018	8	5	8	5.29125	8	5.4825	12	TRUE	FALSE	TRUE	5	4.766	5	6.114	5	6.042	5	7.568	5	5.522	5	5.294	5	5.644	5	5.808	grey	-0.273333	0.0879034	5	5.018	5	8.09	-0.558627	-0.255103	-0.862151	FALSE	FALSE	FALSE	FALSE	FALSE	TRUE
ENSMUSG00000001313	Rnd2	Rho family GTPase 2 [Source:MGI Symbol;Acc:MGI:1338755]	11858	protein_coding	ENSG00000108830	RND2	8153	8	2.95625	8	2.62	8	2.34	11	TRUE	FALSE	TRUE	5	2.6	5	3.14	5	2.378	5	2.32	5	3.184	5	3.062	5	2.45	5	3.7	black	0.555234	0.000200255	5	2.856	3	0.724	2.01612	3.01195	1.02029	FALSE	FALSE	FALSE	FALSE	FALSE	TRUE
ENSMUSG00000001323	Srr	serine racemase [Source:MGI Symbol;Acc:MGI:1351636]	NA	protein_coding	ENSG00000167720	SRR	63826	8	7.80125	8	6.48875	8	7.04875	12	TRUE	FALSE	TRUE	5	6.398	5	6.494	5	6.398	5	7.21	5	5.554	5	7.014	5	6.178	5	6.662	black	0.433548	0.00519464	5	5.866	5	4.436	0.794458	1.05556	0.533354	FALSE	TRUE	FALSE	FALSE	TRUE	TRUE
ENSMUSG00000001333	Sync	syncoilin [Source:MGI Symbol;Acc:MGI:1916078]	68828	protein_coding	ENSG00000162520	SYNC	81493	5	1.94875	5	0.96875	8	2.67125	7	TRUE	FALSE	FALSE	4	1.736	5	2.964	5	3.244	5	3.314	5	2.018	5	4.132	5	4.322	5	8.19	yellow	0.892254	1.08e-14	5	3.484	1	0.18	4.53067	6.61193	2.44941	TRUE	TRUE	FALSE	FALSE	TRUE	TRUE
ENSMUSG00000001334	Fndc5	fibronectin type III domain containing 5 [Source:MGI Symbol;Acc:MGI:1917614]	384061	protein_coding	ENSG00000160097	FNDC5	252995	3	0.94125	1	0.4	7	2.33125	11	TRUE	TRUE	FALSE	4	3.012	5	4.096	5	2.802	5	3.55	5	2.164	5	5.464	5	4.662	5	9.16	yellow	0.830141	3.5e-11	5	3.706	0	0.254	3.66839	5.07527	2.26152	TRUE	TRUE	FALSE	FALSE	TRUE	TRUE
ENSMUSG00000001348	Acp5	acid phosphatase 5, tartrate resistant [Source:MGI Symbol;Acc:MGI:87883]	NA	protein_coding	ENSG00000102575	ACP5	54	8	295.441	8	362.231	8	282.659	7	TRUE	TRUE	TRUE	5	913.066	5	606.552	5	773.634	5	839.994	5	757.772	5	344.466	5	312.982	5	346.06	magenta	0.984308	3.08e-30	5	336.216	5	95.682	1.74763	2.1751	1.32016	FALSE	FALSE	FALSE	FALSE	FALSE	TRUE
ENSMUSG00000001349	Cnn1	calponin 1 [Source:MGI Symbol;Acc:MGI:104979]	12797	protein_coding	ENSG00000130176	CNN1	1264	0	0.14375	0	0.0975	1	0.3025	6	FALSE	FALSE	FALSE	4	0.548	0	0.208	1	0.304	0	0.218	1	0.316	4	1.036	2	0.576	3	0.582	NA	NA	NA	1	0.474	0	0.12	NA	NA	NA	FALSE	TRUE	FALSE	FALSE	TRUE	FALSE
ENSMUSG00000001366	Fbxo9	f-box protein 9 [Source:MGI Symbol;Acc:MGI:1918788]	71538	protein_coding	ENSG00000112146	FBXO9	26268	8	22.65	8	30.9	8	24.4675	12	TRUE	TRUE	TRUE	5	13.49	5	18	5	22.28	5	24.156	5	12.536	5	20.942	5	24.124	5	22.044	turquoise	0.815962	1.41e-10	5	23.602	5	63.712	-1.55469	-1.33931	-1.77006	FALSE	TRUE	TRUE	TRUE	TRUE	TRUE
ENSMUSG00000001376	Ccdc132	coiled-coil domain containing 132 [Source:MGI Symbol;Acc:MGI:1920538]	73288	protein_coding	ENSG00000004766	VPS50	55610	8	9.225	8	8.47	8	8.48	12	TRUE	TRUE	TRUE	5	6.506	5	9.376	5	8.31	5	9.088	5	7.178	5	8.206	5	8.046	5	8.034	black	0.362749	0.0214226	5	8.558	5	9.162	-0.0924048	0.12559	-0.3104	FALSE	TRUE	FALSE	FALSE	TRUE	TRUE
ENSMUSG00000001380	Hars	histidyl-tRNA synthetase [Source:MGI Symbol;Acc:MGI:108087]	15115	protein_coding	ENSG00000170445	HARS	3035	8	14.5412	8	18.3525	8	16.7712	12	TRUE	FALSE	TRUE	5	10.74	5	12.796	5	14.014	5	17.14	5	12.316	5	11.962	5	15.582	5	14.88	turquoise	0.43482	0.00504993	5	15.022	5	38.594	-1.36607	-1.09646	-1.63568	FALSE	FALSE	TRUE	FALSE	TRUE	TRUE
ENSMUSG00000001383	Zmat2	zinc finger, matrin type 2 [Source:MGI Symbol;Acc:MGI:1913742]	66492	protein_coding	ENSG00000146007	ZMAT2	153527	8	13.4125	8	15.835	8	14.3887	12	TRUE	TRUE	TRUE	5	7.86	5	10.574	5	12.524	5	13.806	5	8.39	5	10.244	5	12.454	5	11.862	turquoise	0.523405	0.000528996	5	12.96	5	17.754	-0.446495	-0.266002	-0.626988	FALSE	TRUE	TRUE	FALSE	TRUE	TRUE
ENSMUSG00000001403	Ube2c	ubiquitin-conjugating enzyme E2C [Source:MGI Symbol;Acc:MGI:1915862]	68612	protein_coding	ENSG00000175063	UBE2C	11065	8	24.4387	8	40.7212	8	33.43	7	TRUE	TRUE	TRUE	5	9.244	5	15.236	5	25.284	5	39.002	5	10.104	5	14.934	5	39.692	5	27.584	turquoise	0.929433	4.85e-18	5	31.286	5	168.982	-2.54807	-2.05418	-3.04196	FALSE	TRUE	FALSE	FALSE	TRUE	TRUE
ENSMUSG00000001415	Smg5	Smg-5 homolog, nonsense mediated mRNA decay factor (C. elegans) [Source:MGI Symbol;Acc:MGI:2447364]	229512	protein_coding	ENSG00000198952	SMG5	23381	8	29.4337	8	31.1938	8	29.7725	12	TRUE	TRUE	TRUE	5	19.878	5	21.934	5	22.146	5	26.454	5	20.672	5	22.774	5	27.86	5	24.008	brown	0.145399	0.370685	5	30.606	5	42.492	-0.471386	-0.324944	-0.617829	FALSE	TRUE	TRUE	FALSE	TRUE	TRUE
ENSMUSG00000001416	Cct3	chaperonin containing Tcp1, subunit 3 (gamma) [Source:MGI Symbol;Acc:MGI:104708]	12462	protein_coding	ENSG00000163468	CCT3	7203	8	29.7112	8	31.4262	8	31.3038	12	TRUE	TRUE	TRUE	5	32.688	5	35.546	5	38.83	5	42.054	5	33.91	5	32.584	5	42.234	5	36.694	brown	0.639905	8.75e-06	5	36.108	5	54.916	-0.721313	-0.585436	-0.85719	FALSE	FALSE	FALSE	FALSE	FALSE	TRUE
ENSMUSG00000001418	Glmp	glycosylated lysosomal membrane protein [Source:MGI Symbol;Acc:MGI:1913318]	56700	protein_coding	ENSG00000198715	GLMP	112770	8	35.2287	8	37.4775	8	35.185	12	TRUE	TRUE	TRUE	5	40.968	5	34.948	5	36.77	5	39.178	5	37.468	5	32.696	5	33.592	5	31.57	brown	0.831382	3.08e-11	5	34.712	5	33.006	0.0286407	0.263296	-0.206015	FALSE	FALSE	FALSE	FALSE	FALSE	TRUE
ENSMUSG00000001419	Mef2d	myocyte enhancer factor 2D [Source:MGI Symbol;Acc:MGI:99533]	17261	protein_coding	ENSG00000116604	MEF2D	4209	8	34.1788	8	38.9688	8	40.1463	12	TRUE	TRUE	TRUE	5	28.554	5	34.562	5	32.888	5	42.196	5	28.374	5	37.112	5	41.212	5	44.304	yellow	0.65478	4.57e-06	5	43.1	5	36.486	0.204963	0.367493	0.0424339	FALSE	TRUE	FALSE	FALSE	TRUE	TRUE
ENSMUSG00000001420	Tmem79	transmembrane protein 79 [Source:MGI Symbol;Acc:MGI:1919163]	NA	protein_coding	ENSG00000163472	TMEM79	84283	1	0.36	7	0.84875	4	0.54375	9	FALSE	FALSE	FALSE	1	0.318	2	0.452	2	0.496	2	0.414	0	0.304	1	0.214	3	0.592	3	0.592	NA	NA	NA	2	0.438	4	0.884	NA	NA	NA	FALSE	FALSE	FALSE	FALSE	FALSE	FALSE
ENSMUSG00000001424	Snd1	staphylococcal nuclease and tudor domain containing 1 [Source:MGI Symbol;Acc:MGI:1929266]	56463	protein_coding	ENSG00000197157	SND1	27044	8	70.835	8	69.7463	8	67.765	12	TRUE	TRUE	TRUE	5	62.062	5	52.274	5	53.232	5	55.958	5	62.136	5	49.33	5	51.576	5	43.81	brown	0.955182	1.09e-21	5	57.938	5	48.566	0.22967	0.395767	0.0635728	FALSE	FALSE	FALSE	FALSE	FALSE	TRUE
ENSMUSG00000001435	Col18a1	collagen, type XVIII, alpha 1 [Source:MGI Symbol;Acc:MGI:88451]	12822	protein_coding	ENSG00000182871	COL18A1	80781	8	12.8775	8	12.3313	8	13.4213	12	TRUE	FALSE	TRUE	5	24.9	5	14.8	5	13.426	5	10.556	5	23.8	5	21.75	5	20.468	5	21.32	black	0.692709	7.31e-07	5	13.458	5	1.148	3.41243	4.33841	2.48645	TRUE	FALSE	FALSE	FALSE	FALSE	TRUE
ENSMUSG00000001436	Slc19a1	solute carrier family 19 (folate transporter), member 1 [Source:MGI Symbol;Acc:MGI:103182]	NA	protein_coding	ENSG00000173638	SLC19A1	6573	8	5.0775	8	5.94125	8	5.09	12	TRUE	FALSE	TRUE	5	3.862	5	4.934	5	5.34	5	4.884	5	4.512	5	4.306	5	4.606	5	3.652	brown	0.346974	0.02827	5	5.874	5	9.228	-0.456725	-0.211007	-0.702443	FALSE	FALSE	TRUE	FALSE	TRUE	TRUE
ENSMUSG00000001440	Kpnb1	karyopherin (importin) beta 1 [Source:MGI Symbol;Acc:MGI:107532]	16211	protein_coding	ENSG00000108424	KPNB1	3837	8	40.8525	8	47.7013	8	41.5675	12	TRUE	TRUE	TRUE	5	32.976	5	34.578	5	35.384	5	43.2	5	35.982	5	33.968	5	42.852	5	35.384	brown	0.633398	1.15e-05	5	40.14	5	73.522	-0.88524	-0.742336	-1.02814	FALSE	FALSE	TRUE	FALSE	TRUE	TRUE
ENSMUSG00000001441	Npepps	aminopeptidase puromycin sensitive [Source:MGI Symbol;Acc:MGI:1101358]	19155	protein_coding	ENSG00000141279	NPEPPS	9520	8	27.9937	8	33.6437	8	31.5562	12	TRUE	TRUE	TRUE	5	21.04	5	22.966	5	24.526	5	29.428	5	21.962	5	26.176	5	34.274	5	28.374	yellow	0.404708	0.00958899	5	27.122	5	41.72	-0.627516	-0.466879	-0.788154	FALSE	FALSE	FALSE	FALSE	FALSE	TRUE
ENSMUSG00000001444	Tbx21	T-box 21 [Source:MGI Symbol;Acc:MGI:1888984]	57765	protein_coding	ENSG00000073861	TBX21	30009	0	0.37375	1	0.39	2	0.38625	1	FALSE	FALSE	FALSE	0	0.102	1	0.336	0	0.242	4	0.596	0	0.038	0	0.228	3	0.43	2	0.322	NA	NA	NA	0	0.392	5	1.124	-1.45897	-0.801363	-2.11658	FALSE	TRUE	TRUE	TRUE	TRUE	TRUE
ENSMUSG00000001445	Mrpl10	mitochondrial ribosomal protein L10 [Source:MGI Symbol;Acc:MGI:1333801]	107732	protein_coding	ENSG00000159111	MRPL10	124995	8	12.2375	8	13.1575	8	12.3912	12	TRUE	TRUE	TRUE	5	10.996	5	11.772	5	13.674	5	13.622	5	11.162	5	11.91	5	12.37	5	12.692	black	0.401613	0.01021	5	13.504	5	15.918	-0.226353	-0.0136184	-0.439087	FALSE	TRUE	FALSE	FALSE	TRUE	TRUE
ENSMUSG00000001467	Cyp51	cytochrome P450, family 51 [Source:MGI Symbol;Acc:MGI:106040]	13121	protein_coding	ENSG00000001630	CYP51A1	1595	8	3.52875	8	3.55875	8	3.32375	12	TRUE	TRUE	TRUE	5	3.628	5	3.692	5	3.792	5	3.878	5	5.43	5	2.968	5	3.362	5	4.086	brown	0.51565	0.000660802	5	3.892	5	4.108	-0.369347	-0.0726724	-0.666022	FALSE	FALSE	FALSE	FALSE	FALSE	TRUE
ENSMUSG00000001472	Tcf25	transcription factor 25 (basic helix-loop-helix) [Source:MGI Symbol;Acc:MGI:1914105]	66855	protein_coding	ENSG00000141002	TCF25	22980	8	55.05	8	56.1562	8	54.8813	12	TRUE	TRUE	TRUE	5	46.47	5	46.256	5	49.524	5	56.102	5	43.596	5	48.31	5	50.446	5	51.882	black	0.65571	4.38e-06	5	60.084	5	53.266	0.19026	0.328538	0.0519815	FALSE	FALSE	FALSE	FALSE	FALSE	TRUE
ENSMUSG00000001473	Tubb6	tubulin, beta 6 class V [Source:MGI Symbol;Acc:MGI:1915201]	67951	protein_coding	ENSG00000176014	TUBB6	84617	8	13.1687	8	10.8	8	11.9512	11	TRUE	FALSE	TRUE	5	30.63	5	19.412	5	22.708	5	22.864	5	32.14	5	14.968	5	11.474	5	14.896	brown	0.770786	5.95e-09	5	13.402	5	2.972	2.13672	2.58713	1.6863	TRUE	FALSE	FALSE	FALSE	FALSE	TRUE
ENSMUSG00000001482	Def8	differentially expressed in FDCP 8 [Source:MGI Symbol;Acc:MGI:1346331]	NA	protein_coding	ENSG00000140995	DEF8	54849	8	11.9262	8	13.305	8	11.3387	12	TRUE	TRUE	TRUE	5	10.406	5	10.756	5	12.05	5	12.646	5	9.73	5	10.904	5	12.762	5	12.934	grey	0.214163	0.184512	5	14.174	5	19.034	-0.461948	-0.239888	-0.684008	FALSE	TRUE	FALSE	FALSE	TRUE	TRUE
ENSMUSG00000001493	Meox1	mesenchyme homeobox 1 [Source:MGI Symbol;Acc:MGI:103220]	17285	protein_coding	ENSG00000005102	MEOX1	4222	8	1.82875	7	0.98625	7	2.3675	8	TRUE	FALSE	FALSE	5	3.03	5	2.764	5	3.622	5	2.726	5	3.424	5	3.964	5	3.026	5	4.49	yellow	0.574644	0.000105367	5	2.604	0	0.07	5.05405	6.25767	3.85043	TRUE	FALSE	FALSE	FALSE	FALSE	TRUE
ENSMUSG00000001494	Sost	sclerostin [Source:MGI Symbol;Acc:MGI:1921749]	74499	protein_coding	ENSG00000167941	SOST	50964	8	430.577	8	403.216	8	462.331	3	TRUE	FALSE	TRUE	5	44.434	5	196.716	5	508.488	5	647.774	5	32.266	5	179.354	5	289.498	5	392.036	purple	0.89664	5.11e-15	5	613.894	5	4.784	6.97912	7.44643	6.51181	TRUE	FALSE	FALSE	FALSE	FALSE	TRUE
ENSMUSG00000001496	Nkx2-1	NK2 homeobox 1 [Source:MGI Symbol;Acc:MGI:108067]	NA	protein_coding	ENSG00000136352	NKX2-1	7080	0	0	0	0	0	0	2	FALSE	FALSE	FALSE	0	0	0	0	0	0	0	0	0	0	0	0	0	0	0	0	NA	NA	NA	0	0	0	0	NA	NA	NA	FALSE	FALSE	FALSE	FALSE	FALSE	FALSE
ENSMUSG00000001497	Pax9	paired box 9 [Source:MGI Symbol;Acc:MGI:97493]	NA	protein_coding	ENSG00000198807	PAX9	5083	2	0.45125	0	0.0525	0	0.1225	0	FALSE	FALSE	FALSE	0	0.154	0	0.07	0	0.066	0	0.062	0	0.092	0	0.21	0	0.046	0	0.244	NA	NA	NA	0	0.05	0	0.012	NA	NA	NA	FALSE	FALSE	TRUE	FALSE	TRUE	FALSE
ENSMUSG00000001504	Irx2	Iroquois related homeobox 2 (Drosophila) [Source:MGI Symbol;Acc:MGI:1197526]	16372	protein_coding	ENSG00000170561	IRX2	153572	7	0.86	6	0.59125	7	0.75375	7	FALSE	FALSE	TRUE	5	0.798	4	0.724	2	0.628	2	0.596	5	1	2	0.642	3	0.472	2	0.508	brown	0.585306	7.28e-05	4	1.278	0	0.206	NA	NA	NA	FALSE	FALSE	FALSE	FALSE	FALSE	TRUE
ENSMUSG00000001506	Col1a1	collagen, type I, alpha 1 [Source:MGI Symbol;Acc:MGI:88467]	12842	protein_coding	ENSG00000108821	COL1A1	1277	8	16934.8	8	14767	8	12248.9	12	TRUE	TRUE	TRUE	5	27661.5	5	16985.3	5	11178.6	5	8741.39	5	28521.2	5	14686.5	5	10824.8	5	5890.89	brown	0.929861	4.34e-18	5	13309.2	5	1119.73	3.5553	4.12626	2.98434	TRUE	FALSE	FALSE	FALSE	FALSE	TRUE
ENSMUSG00000001507	Itga3	integrin alpha 3 [Source:MGI Symbol;Acc:MGI:96602]	16400	protein_coding	ENSG00000005884	ITGA3	3675	8	3.30125	8	2.71125	8	2.9375	12	TRUE	FALSE	TRUE	5	2.544	5	2.534	5	3.408	5	2.92	5	2.844	5	2.648	5	2.878	5	3.5	grey	0.524854	0.000507151	5	3.05	1	0.54	2.72402	3.2873	2.16075	TRUE	FALSE	FALSE	FALSE	FALSE	TRUE
ENSMUSG00000001508	Sgca	sarcoglycan, alpha (dystrophin-associated glycoprotein) [Source:MGI Symbol;Acc:MGI:894698]	20391	protein_coding	ENSG00000108823	SGCA	6442	8	7.8925	8	4.8275	8	7.86625	4	TRUE	TRUE	FALSE	5	7.808	5	9.546	5	9.574	5	9.656	5	7.126	5	12.282	5	9.908	5	18.896	yellow	0.803903	4.2e-10	5	11.502	1	0.354	4.8884	6.05966	3.71713	TRUE	TRUE	FALSE	FALSE	TRUE	TRUE
ENSMUSG00000001510	Dlx3	distal-less homeobox 3 [Source:MGI Symbol;Acc:MGI:94903]	13393	protein_coding	ENSG00000064195		1747	8	24.4125	8	22.605	8	23.4563	0	TRUE	TRUE	TRUE	5	25.742	5	20.58	5	22.274	5	23.054	5	24.856	5	18	5	16.902	5	16.494	brown	0.80795	2.94e-10	5	30.496	5	1.244	4.62339	5.02678	4.22	TRUE	FALSE	FALSE	FALSE	FALSE	TRUE
ENSMUSG00000001517	Foxm1	forkhead box M1 [Source:MGI Symbol;Acc:MGI:1347487]	14235	protein_coding	ENSG00000111206	FOXM1	2305	8	12.2625	8	19.1562	8	15.3712	6	TRUE	TRUE	FALSE	5	4.896	5	4.652	5	8.944	5	10.354	5	7.366	5	7.522	5	13.852	5	7.942	turquoise	0.701349	4.63e-07	5	12.572	5	47.274	-1.91331	-1.53146	-2.29516	FALSE	FALSE	TRUE	FALSE	TRUE	TRUE
ENSMUSG00000001518	Itfg2	integrin alpha FG-GAP repeat containing 2 [Source:MGI Symbol;Acc:MGI:1915450]	101142	protein_coding	ENSG00000111203	ITFG2	55846	8	7.87	8	7.94375	8	8.325	12	TRUE	TRUE	TRUE	5	6.742	5	6.928	5	7.672	5	8.294	5	6.45	5	7.244	5	7.606	5	6.744	black	0.337701	0.0330784	5	9.026	5	6.652	0.330823	0.549489	0.112156	FALSE	FALSE	FALSE	FALSE	FALSE	TRUE
ENSMUSG00000001520	Nrip2	nuclear receptor interacting protein 2 [Source:MGI Symbol;Acc:MGI:1891884]	60345	protein_coding	ENSG00000053702	NRIP2	83714	8	2.3975	8	2.8	8	3.28625	10	TRUE	FALSE	TRUE	5	3.518	5	2.726	5	2.88	5	2.424	5	2.864	5	5.89	5	5.322	5	5.406	grey	0.507499	0.000830225	5	2.79	0	0.29	3.1965	4.57297	1.82002	TRUE	FALSE	FALSE	FALSE	FALSE	TRUE
ENSMUSG00000001521	Tulp3	tubby-like protein 3 [Source:MGI Symbol;Acc:MGI:1329045]	22158	protein_coding	ENSG00000078246	TULP3	7289	8	6.23625	8	6.59875	8	6.71875	11	TRUE	TRUE	FALSE	5	7.876	5	7.396	5	7.084	5	7.148	5	7.702	5	6.656	5	6.674	5	7.638	black	0.857621	1.58e-12	5	7.352	5	3.032	1.40816	1.71935	1.09697	FALSE	FALSE	FALSE	FALSE	FALSE	TRUE
ENSMUSG00000001524	Gtf2h4	general transcription factor II H, polypeptide 4 [Source:MGI Symbol;Acc:MGI:1338799]	NA	protein_coding	ENSG00000213780	GTF2H4	2968	8	4.8375	8	4.9325	8	5.41625	12	TRUE	TRUE	TRUE	5	4.456	5	5.566	5	5.248	5	7.128	5	4.796	5	4.882	5	7.112	5	6.568	grey	0.0763251	0.639714	5	6.126	5	7.284	-0.290133	0.0544946	-0.63476	FALSE	TRUE	FALSE	FALSE	TRUE	TRUE
ENSMUSG00000001525	Tubb5	tubulin, beta 5 class I [Source:MGI Symbol;Acc:MGI:107812]	22154	protein_coding	ENSG00000196230	TUBB	203068	8	146.59	8	192.119	8	168.065	12	TRUE	TRUE	TRUE	5	122.226	5	130.248	5	151.936	5	184.47	5	143.406	5	128.852	5	171.574	5	133.622	grey	-0.854575	2.29e-12	5	155.764	5	383.378	-1.30517	-1.12304	-1.48731	FALSE	FALSE	TRUE	FALSE	TRUE	TRUE
ENSMUSG00000001542	Ell2	elongation factor RNA polymerase II 2 [Source:MGI Symbol;Acc:MGI:2183438]	192657	protein_coding	ENSG00000118985	ELL2	22936	8	34.3387	8	33.3537	8	30.515	12	TRUE	TRUE	TRUE	5	29.39	5	23.14	5	22.486	5	24.848	5	32.272	5	21.442	5	22.296	5	18.538	brown	0.907716	6.55e-16	5	28.286	5	18.022	0.610461	0.801255	0.419666	FALSE	FALSE	FALSE	TRUE	TRUE	TRUE
ENSMUSG00000001552	Jup	junction plakoglobin [Source:MGI Symbol;Acc:MGI:96650]	16480	protein_coding	ENSG00000173801	JUP	3728	8	28.35	8	24.4138	8	25.195	12	TRUE	TRUE	TRUE	5	26.356	5	30.084	5	29.784	5	31.078	5	25.392	5	27.258	5	27.368	5	34.296	black	0.48265	0.00160938	5	31.206	5	11.396	1.50852	1.6591	1.35794	FALSE	FALSE	FALSE	FALSE	FALSE	TRUE
ENSMUSG00000001555	Fkbp10	FK506 binding protein 10 [Source:MGI Symbol;Acc:MGI:104769]	14230	protein_coding	ENSG00000141756	FKBP10	60681	8	79.2125	8	74.3137	8	71.49	11	TRUE	TRUE	TRUE	5	145.134	5	91.99	5	79.118	5	69.37	5	150.728	5	80.824	5	63.506	5	50.144	brown	0.948127	1.65e-20	5	82.47	5	7.902	3.35497	3.71445	2.9955	TRUE	FALSE	FALSE	FALSE	FALSE	TRUE
ENSMUSG00000001558	Klhl10	kelch-like 10 [Source:MGI Symbol;Acc:MGI:2181067]	66720	protein_coding	ENSG00000161594	KLHL10	317719	1	0.2475	0	0.21625	1	0.315	0	FALSE	FALSE	FALSE	0	0.058	0	0.2	0	0.204	0	0.108	1	0.286	0	0.28	1	0.274	0	0.156	NA	NA	NA	2	0.456	0	0.044	NA	NA	NA	FALSE	FALSE	FALSE	FALSE	FALSE	FALSE
ENSMUSG00000001566	Mnx1	motor neuron and pancreas homeobox 1 [Source:MGI Symbol;Acc:MGI:109160]	15285	protein_coding	ENSG00000130675	MNX1	3110	0	0	0	0	0	0	0	FALSE	FALSE	FALSE	0	0	0	0	0	0	0	0	0	0	0	0	0	0	0	0	NA	NA	NA	0	0	0	0	NA	NA	NA	FALSE	FALSE	FALSE	FALSE	FALSE	FALSE
ENSMUSG00000001569	Nom1	nucleolar protein with MIF4G domain 1 [Source:MGI Symbol;Acc:MGI:1861749]	433864	protein_coding	ENSG00000146909	NOM1	64434	8	6.195	8	4.90125	8	5.9425	12	TRUE	TRUE	FALSE	5	5.014	5	5.52	5	6.37	5	6.514	5	4.844	5	5.354	5	5.068	5	7.192	grey	0.195198	0.227414	5	5.812	5	5.73	-0.315365	-0.128507	-0.502223	FALSE	FALSE	FALSE	FALSE	FALSE	TRUE
ENSMUSG00000001576	Ergic1	endoplasmic reticulum-golgi intermediate compartment (ERGIC) 1 [Source:MGI Symbol;Acc:MGI:1914708]	67458	protein_coding	ENSG00000113719	ERGIC1	57222	8	25.65	8	23.8238	8	24.9225	12	TRUE	TRUE	TRUE	5	26.218	5	25.508	5	26.344	5	25.28	5	27.76	5	24.636	5	22.772	5	25.462	black	0.870907	2.77e-13	5	26.42	5	15.16	0.897682	1.06512	0.730244	FALSE	FALSE	FALSE	FALSE	FALSE	TRUE
ENSMUSG00000001583	Tnk1	tyrosine kinase, non-receptor, 1 [Source:MGI Symbol;Acc:MGI:1930958]	83813	protein_coding	ENSG00000174292	TNK1	8711	3	0.59875	5	0.8325	6	0.84	3	FALSE	FALSE	FALSE	1	0.184	0	0.192	2	0.336	1	0.382	0	0.296	0	0.202	3	0.552	1	0.322	NA	NA	NA	3	0.618	5	2.626	-1.92152	-1.1549	-2.68814	FALSE	FALSE	TRUE	FALSE	TRUE	TRUE
ENSMUSG00000001588	Acap1	ArfGAP with coiled-coil, ankyrin repeat and PH domains 1 [Source:MGI Symbol;Acc:MGI:2388270]	216859	protein_coding	ENSG00000072818	ACAP1	9744	8	12.68	8	20.7538	8	16.1425	4	FALSE	TRUE	TRUE	5	2.568	5	6.304	5	9.01	5	13.582	5	1.96	5	7.394	5	20.288	5	9.67	turquoise	0.947383	2.15e-20	5	13.488	5	50.254	-1.82189	-1.53671	-2.10707	FALSE	FALSE	TRUE	TRUE	TRUE	TRUE
ENSMUSG00000001604	Tcea3	transcription elongation factor A (SII), 3 [Source:MGI Symbol;Acc:MGI:1196908]	21401	protein_coding	ENSG00000204219	TCEA3	6920	8	13.1713	8	8.0925	8	13.7075	12	TRUE	TRUE	FALSE	5	12.34	5	17.93	5	15.596	5	14.328	5	10.282	5	21.028	5	19.456	5	34.128	yellow	0.873695	1.87e-13	5	15.96	4	1.01	4.00817	5.27947	2.73686	TRUE	TRUE	FALSE	FALSE	TRUE	TRUE
ENSMUSG00000001622	Csn3	casein kappa [Source:MGI Symbol;Acc:MGI:107461]	NA	protein_coding	ENSG00000171209	CSN3	1448	0	0	0	0	0	0	0	FALSE	FALSE	FALSE	0	0	0	0	0	0	0	0	0	0	0	0	0	0	0	0.042	NA	NA	NA	0	0	0	0	NA	NA	NA	FALSE	FALSE	FALSE	FALSE	FALSE	FALSE
ENSMUSG00000001627	Ifrd1	interferon-related developmental regulator 1 [Source:MGI Symbol;Acc:MGI:1316717]	15982	protein_coding	ENSG00000006652	IFRD1	3475	8	31.5875	8	31.575	8	33.8588	12	TRUE	TRUE	TRUE	5	25.432	5	33.7	5	27.114	5	29.69	5	23.176	5	28.316	5	26.45	5	29.658	grey	0.0899961	0.580771	5	28.692	5	38.97	-0.251354	-0.0218326	-0.480876	FALSE	FALSE	FALSE	FALSE	FALSE	TRUE
ENSMUSG00000001630	Stk38l	serine/threonine kinase 38 like [Source:MGI Symbol;Acc:MGI:1922250]	232533	protein_coding	ENSG00000211455	STK38L	23012	8	3.69625	8	3.7275	8	4.62875	12	TRUE	FALSE	TRUE	5	4.158	5	5.162	5	5.462	5	5.04	5	3.824	5	6.858	5	6.208	5	6.798	pink	0.733491	7.29e-08	5	4.108	5	3.658	0.199007	0.458514	-0.0604999	FALSE	FALSE	FALSE	FALSE	FALSE	TRUE
ENSMUSG00000001632	Brpf1	bromodomain and PHD finger containing, 1 [Source:MGI Symbol;Acc:MGI:1926033]	78783	protein_coding	ENSG00000156983	BRPF1	7862	8	15.5913	8	18.555	8	15.5412	12	TRUE	TRUE	TRUE	5	10.206	5	11.61	5	14.084	5	16.292	5	9.602	5	12.676	5	17.002	5	12.764	turquoise	0.741156	4.51e-08	5	15.996	5	28.83	-0.88968	-0.727406	-1.05195	FALSE	FALSE	TRUE	FALSE	TRUE	TRUE
ENSMUSG00000001642	Akr1b3	aldo-keto reductase family 1, member B3 (aldose reductase) [Source:MGI Symbol;Acc:MGI:1353494]	11677	protein_coding	ENSG00000085662	AKR1B1	231	8	26.04	8	27.3263	8	30.4312	12	TRUE	TRUE	TRUE	5	30.65	5	35.25	5	35.642	5	32.418	5	31.536	5	31.998	5	31.692	5	41.488	black	0.433965	0.00514679	5	29.344	5	35.702	-0.156612	0.015277	-0.328502	FALSE	TRUE	FALSE	TRUE	TRUE	TRUE
ENSMUSG00000001655	Hoxc13	homeobox C13 [Source:MGI Symbol;Acc:MGI:99560]	15422	protein_coding	ENSG00000123364	HOXC13	3229	0	0.06625	0	0.14625	0	0	0	FALSE	FALSE	FALSE	0	0.014	0	0	0	0	0	0	0	0.064	0	0.014	0	0.018	0	0.036	NA	NA	NA	0	0	0	0	NA	NA	NA	FALSE	FALSE	FALSE	FALSE	FALSE	FALSE
ENSMUSG00000001656	Hoxc11	homeobox C11 [Source:MGI Symbol;Acc:MGI:96193]	109663	protein_coding	ENSG00000123388	HOXC11	3227	8	1.3075	8	1.18875	0	0.0075	1	TRUE	FALSE	FALSE	0	0	0	0	0	0	0	0	0	0	0	0	0	0	0	0	NA	NA	NA	0	0	0	0	NA	NA	NA	FALSE	TRUE	FALSE	FALSE	TRUE	TRUE
ENSMUSG00000001657	Hoxc8	homeobox C8 [Source:MGI Symbol;Acc:MGI:96198]	15426	protein_coding	ENSG00000037965		3224	8	4.87375	8	4.3225	0	0.0525	6	TRUE	FALSE	TRUE	0	0.07	0	0.116	0	0.112	0	0.086	0	0.048	0	0.028	0	0.044	0	0.056	NA	NA	NA	0	0.034	0	0	NA	NA	NA	FALSE	FALSE	FALSE	FALSE	FALSE	TRUE
ENSMUSG00000001661	Hoxc6	homeobox C6 [Source:MGI Symbol;Acc:MGI:96197]	15425	protein_coding	ENSG00000197757	HOXC6	3223	8	13.4425	8	12.6575	8	6.6925	7	TRUE	FALSE	FALSE	5	5.094	5	4.024	5	4.872	5	5.036	5	5.408	5	4.842	5	3.932	5	5.814	black	0.550081	0.000235923	5	5.618	1	0.544	3.52822	4.42969	2.62675	TRUE	TRUE	FALSE	FALSE	TRUE	TRUE
ENSMUSG00000001663	Gstt1	glutathione S-transferase, theta 1 [Source:MGI Symbol;Acc:MGI:107379]	14871	protein_coding	NA	NA	NA	8	3.9925	8	4.29375	8	4.7375	12	TRUE	FALSE	TRUE	5	2.33	5	5.544	5	6.182	5	5.64	5	2.192	5	5.848	5	5.57	5	6.82	purple	0.723128	1.36e-07	5	3.758	5	5.51	-0.530778	-0.133257	-0.928299	FALSE	FALSE	FALSE	FALSE	FALSE	TRUE
ENSMUSG00000001665	Gstt3	glutathione S-transferase, theta 3 [Source:MGI Symbol;Acc:MGI:2143526]	103140	protein_coding	NA	NA	NA	8	3.27125	8	2.3275	8	2.5225	12	TRUE	FALSE	FALSE	5	2	5	3.874	5	2.614	5	3.194	5	1.876	5	4.268	5	3.262	5	4.006	grey	0.613403	2.57e-05	5	3.26	5	1.704	0.860019	1.29264	0.427402	FALSE	FALSE	FALSE	FALSE	FALSE	TRUE
ENSMUSG00000001666	Ddt	D-dopachrome tautomerase [Source:MGI Symbol;Acc:MGI:1298381]	13202	protein_coding	ENSG00000099974	DDTL	100037417	8	7.4475	8	6.2625	8	7.76625	12	TRUE	TRUE	TRUE	5	9.27	5	11.834	5	9.45	5	11.334	5	8.068	5	9.5	5	10.858	5	12.994	yellow	0.437017	0.00480827	5	10.31	5	10.088	0.0446306	0.510596	-0.421335	FALSE	TRUE	TRUE	TRUE	TRUE	TRUE
ENSMUSG00000001670	Tat	tyrosine aminotransferase [Source:MGI Symbol;Acc:MGI:98487]	234724	protein_coding	ENSG00000198650	TAT	6898	0	0	0	0	0	0.00375	4	FALSE	FALSE	FALSE	0	0	0	0	0	0	0	0	0	0	0	0	0	0	0	0.014	NA	NA	NA	0	0	0	0	NA	NA	NA	FALSE	FALSE	FALSE	TRUE	TRUE	FALSE
ENSMUSG00000001672	Marveld3	MARVEL (membrane-associating) domain containing 3 [Source:MGI Symbol;Acc:MGI:1920858]	73608	protein_coding	ENSG00000140832	MARVELD3	91862	0	0.1525	0	0.14	1	0.17875	4	FALSE	FALSE	FALSE	0	0.208	0	0.144	1	0.126	2	0.25	0	0.038	0	0.028	1	0.162	0	0.124	NA	NA	NA	1	0.262	0	0.012	NA	NA	NA	FALSE	TRUE	FALSE	FALSE	TRUE	FALSE
ENSMUSG00000001674	Ddx18	DEAD (Asp-Glu-Ala-Asp) box polypeptide 18 [Source:MGI Symbol;Acc:MGI:1914192]	66942	protein_coding	ENSG00000088205	DDX18	8886	8	9.755	8	11.3287	8	11.8675	12	TRUE	TRUE	TRUE	5	8.176	5	9.15	5	10.24	5	13.346	5	8.728	5	9.878	5	10.264	5	10.708	grey	-0.311707	0.0502317	5	12.386	5	16.098	-0.580622	-0.351018	-0.810227	FALSE	FALSE	TRUE	TRUE	TRUE	TRUE
ENSMUSG00000001687	Ubl3	ubiquitin-like 3 [Source:MGI Symbol;Acc:MGI:1344373]	24109	protein_coding	ENSG00000122042	UBL3	5412	8	23.12	8	23.8275	8	23.5312	12	TRUE	TRUE	TRUE	5	18.152	5	22.092	5	23.446	5	26.286	5	17.71	5	22.568	5	27.98	5	27.162	purple	0.468539	0.00229398	5	24.522	5	31.388	-0.320084	-0.152605	-0.487563	FALSE	TRUE	FALSE	FALSE	TRUE	TRUE
ENSMUSG00000001700	Gramd3	GRAM domain containing 3 [Source:MGI Symbol;Acc:MGI:1914815]	107022	protein_coding	ENSG00000155324	GRAMD2B	65983	8	7.72875	8	7.1	8	7.20625	12	TRUE	TRUE	TRUE	5	7.718	5	7.806	5	7.764	5	7.648	5	8.198	5	7.52	5	7.204	5	6.656	brown	0.76779	7.41e-09	5	6.838	5	7.356	0.0462244	0.348975	-0.256526	FALSE	FALSE	FALSE	TRUE	TRUE	TRUE
ENSMUSG00000001707	Eef1e1	eukaryotic translation elongation factor 1 epsilon 1 [Source:MGI Symbol;Acc:MGI:1913393]	66143	protein_coding	ENSG00000124802	EEF1E1	9521	8	6.3075	8	8.52625	8	7.32125	12	TRUE	TRUE	TRUE	5	4.204	5	4.982	5	6.556	5	8.184	5	4.802	5	5.286	5	7.578	5	5.664	turquoise	0.457225	0.0030159	5	5.952	5	15.34	-1.42281	-0.970725	-1.8749	FALSE	TRUE	TRUE	FALSE	TRUE	TRUE
ENSMUSG00000001729	Akt1	thymoma viral proto-oncogene 1 [Source:MGI Symbol;Acc:MGI:87986]	11651	protein_coding	ENSG00000142208	AKT1	207	8	57.1925	8	60.5275	8	58.1975	12	TRUE	TRUE	TRUE	5	59.916	5	56.988	5	61.11	5	58.006	5	62.182	5	55.92	5	62.36	5	52.58	brown	0.817762	1.19e-10	5	60.188	5	77.428	-0.251778	-0.109506	-0.394049	FALSE	FALSE	FALSE	FALSE	FALSE	TRUE
ENSMUSG00000001739	Cldn15	claudin 15 [Source:MGI Symbol;Acc:MGI:1913103]	60363	protein_coding	ENSG00000106404	CLDN15	24146	8	6.5525	8	10.7525	8	6.40375	8	FALSE	FALSE	TRUE	5	1.236	5	3.948	5	4.154	5	6.616	5	1.586	5	3.432	5	8.862	5	3.538	turquoise	0.919466	5.47e-17	5	5.446	5	17.79	-1.68921	-1.34815	-2.03026	FALSE	FALSE	FALSE	FALSE	FALSE	TRUE
ENSMUSG00000001741	Il16	interleukin 16 [Source:MGI Symbol;Acc:MGI:1270855]	16170	protein_coding	ENSG00000172349	IL16	3603	8	13.8238	8	19.4413	8	17.7825	12	TRUE	TRUE	TRUE	5	4.218	5	9.36	5	11.884	5	17.122	5	4.554	5	11.098	5	22.308	5	13.404	turquoise	0.955931	7.98e-22	5	14.162	5	49.534	-1.78705	-1.61776	-1.95633	FALSE	FALSE	TRUE	TRUE	TRUE	TRUE
ENSMUSG00000001750	Tcirg1	T cell, immune regulator 1, ATPase, H+ transporting, lysosomal V0 protein A3 [Source:MGI Symbol;Acc:MGI:1350931]	NA	protein_coding	ENSG00000110719	TCIRG1	10312	8	72.535	8	88.6175	8	74.3888	12	TRUE	TRUE	TRUE	5	62.182	5	56.588	5	71.318	5	89.432	5	59.502	5	52.098	5	68.56	5	59.812	magenta	0.895093	6.68e-15	5	75.596	5	88.428	-0.185682	0.00521025	-0.376573	FALSE	FALSE	FALSE	FALSE	FALSE	TRUE
ENSMUSG00000001751	Naglu	alpha-N-acetylglucosaminidase (Sanfilippo disease IIIB) [Source:MGI Symbol;Acc:MGI:1351641]	27419	protein_coding	ENSG00000108784	NAGLU	4669	8	9.4125	8	10.2575	8	9.3025	12	TRUE	TRUE	TRUE	5	13.442	5	13.304	5	13.934	5	13.48	5	11.632	5	9.77	5	9.506	5	9.976	brown	0.69134	7.85e-07	5	10.424	5	6.29	0.833398	1.19548	0.471313	FALSE	FALSE	FALSE	FALSE	FALSE	TRUE
ENSMUSG00000001755	Coasy	Coenzyme A synthase [Source:MGI Symbol;Acc:MGI:1918993]	NA	protein_coding	ENSG00000068120	COASY	80347	8	8.35375	8	8.77875	8	8.61625	12	TRUE	TRUE	TRUE	5	6.252	5	7.618	5	7.952	5	7.514	5	6.252	5	7.344	5	7.586	5	6.85	brown	0.261293	0.1034	5	8.576	5	10.642	-0.289926	-0.0849885	-0.494863	FALSE	FALSE	TRUE	FALSE	TRUE	TRUE
ENSMUSG00000001761	Smo	smoothened homolog (Drosophila) [Source:MGI Symbol;Acc:MGI:108075]	319757	protein_coding	ENSG00000128602	SMO	6608	8	16.24	8	13.9975	8	15.205	12	TRUE	TRUE	TRUE	5	19.684	5	17.55	5	16.84	5	14.562	5	21.248	5	17.624	5	14.302	5	15.516	black	0.94568	3.88e-20	5	17.032	5	4.706	1.85487	2.09487	1.61486	FALSE	FALSE	FALSE	FALSE	FALSE	TRUE
ENSMUSG00000001763	Tspan33	tetraspanin 33 [Source:MGI Symbol;Acc:MGI:1919012]	232670	protein_coding	ENSG00000158457	TSPAN33	340348	8	19.8175	8	34.935	8	26.86	8	FALSE	TRUE	TRUE	5	1.926	5	6.796	5	12.662	5	20.004	5	2.658	5	8.474	5	24.616	5	19.518	turquoise	0.950015	8.3e-21	5	20.422	5	129.138	-2.8982	-2.25564	-3.54076	FALSE	FALSE	TRUE	FALSE	TRUE	TRUE
ENSMUSG00000001767	Crnkl1	Crn, crooked neck-like 1 (Drosophila) [Source:MGI Symbol;Acc:MGI:1914127]	66877	protein_coding	ENSG00000101343	CRNKL1	51340	8	9.21625	8	10.8625	8	11.4863	12	TRUE	TRUE	TRUE	5	8.296	5	8.826	5	8.986	5	11.48	5	7.836	5	7.982	5	10.712	5	9.918	turquoise	0.327007	0.0394367	5	9.974	5	15.096	-0.879286	-0.673294	-1.08528	FALSE	FALSE	TRUE	FALSE	TRUE	TRUE
ENSMUSG00000001768	Rin2	Ras and Rab interactor 2 [Source:MGI Symbol;Acc:MGI:1921280]	74030	protein_coding	ENSG00000132669	RIN2	54453	8	20.825	8	18.26	8	20.7525	12	TRUE	TRUE	TRUE	5	25.802	5	25.84	5	23.466	5	20.51	5	22.32	5	28.272	5	21.184	5	23.158	black	0.840375	1.18e-11	5	19.976	5	10.474	0.78438	1.00262	0.566142	FALSE	FALSE	FALSE	FALSE	FALSE	TRUE
ENSMUSG00000001773	Folh1	folate hydrolase 1 [Source:MGI Symbol;Acc:MGI:1858193]	53320	protein_coding	ENSG00000086205	FOLH1	2346	0	0	0	0	0	0	6	FALSE	FALSE	FALSE	0	0	0	0.012	0	0.032	0	0.018	0	0	0	0	0	0.016	0	0.012	NA	NA	NA	0	0	0	0	NA	NA	NA	FALSE	FALSE	FALSE	FALSE	FALSE	FALSE
ENSMUSG00000001774	Chordc1	cysteine and histidine-rich domain (CHORD)-containing, zinc-binding protein 1 [Source:MGI Symbol;Acc:MGI:1914167]	66917	protein_coding	ENSG00000110172	CHORDC1	26973	8	14.0913	8	14.45	8	16.1975	12	TRUE	TRUE	TRUE	5	9.85	5	13.13	5	11.648	5	13.88	5	11.102	5	11.984	5	12.582	5	12.846	grey	-0.218043	0.176496	5	11.32	5	16.29	-0.494627	-0.212145	-0.777108	FALSE	TRUE	FALSE	FALSE	TRUE	TRUE
ENSMUSG00000001783	Rtcb	RNA 2',3'-cyclic phosphate and 5'-OH ligase [Source:MGI Symbol;Acc:MGI:106379]	28088	protein_coding	ENSG00000100220	RTCB	51493	8	24.465	8	26.2888	8	25.7162	12	TRUE	TRUE	TRUE	5	21.994	5	25.878	5	25.236	5	29.502	5	21.496	5	22.286	5	25.628	5	23.71	brown	0.487676	0.00141332	5	25.602	5	36.416	-0.516672	-0.331916	-0.701427	FALSE	FALSE	TRUE	FALSE	TRUE	TRUE
ENSMUSG00000001785	Pwp1	PWP1 homolog (S. cerevisiae) [Source:MGI Symbol;Acc:MGI:1914735]	103136	protein_coding	ENSG00000136045	PWP1	11137	8	6.9825	8	8.33625	8	7.81	12	TRUE	FALSE	TRUE	5	6.114	5	7.59	5	8.466	5	8.494	5	6.33	5	7.174	5	8.294	5	7.816	turquoise	0.333395	0.035529	5	7.35	5	13.302	-0.825785	-0.584297	-1.06727	FALSE	TRUE	FALSE	FALSE	TRUE	TRUE
ENSMUSG00000001786	Fbxo7	F-box protein 7 [Source:MGI Symbol;Acc:MGI:1917004]	69754	protein_coding	ENSG00000100225	FBXO7	25793	8	16.305	8	18.5637	8	17.66	12	TRUE	TRUE	TRUE	5	7.622	5	10.92	5	12.274	5	18.748	5	9.002	5	11.766	5	18.936	5	16.97	turquoise	0.82324	7e-11	5	17.474	5	44.51	-1.35287	-1.12385	-1.58189	FALSE	FALSE	TRUE	TRUE	TRUE	TRUE
ENSMUSG00000001794	Capns1	calpain, small subunit 1 [Source:MGI Symbol;Acc:MGI:88266]	12336	protein_coding	ENSG00000126247	CAPNS1	826	8	97.985	8	112.097	8	103.439	12	TRUE	TRUE	TRUE	5	74.844	5	82.934	5	84.878	5	94.328	5	75.454	5	81.102	5	94.874	5	95.598	black	0.406424	0.0092588	5	80.88	5	107.784	-0.369884	-0.213497	-0.526271	FALSE	TRUE	FALSE	FALSE	TRUE	TRUE
ENSMUSG00000001802	Lrp3	low density lipoprotein receptor-related protein 3 [Source:MGI Symbol;Acc:MGI:3584516]	435965	protein_coding	ENSG00000130881	LRP3	4037	8	7.13	8	5.00375	8	6.01375	12	TRUE	FALSE	FALSE	5	6.742	5	7.908	5	7.134	5	6.152	5	6.954	5	7.078	5	6.328	5	7.044	black	0.84187	1e-11	5	8.65	5	0.896	3.27492	3.66254	2.8873	TRUE	FALSE	FALSE	FALSE	FALSE	TRUE
ENSMUSG00000001804	Dsg4	desmoglein 4 [Source:MGI Symbol;Acc:MGI:2661061]	16769	protein_coding	ENSG00000175065	DSG4	147409	0	0	0	0	0	0	0	FALSE	FALSE	FALSE	0	0	0	0	0	0	0	0	0	0	0	0	0	0	0	0	NA	NA	NA	0	0	0	0	NA	NA	NA	FALSE	FALSE	FALSE	FALSE	FALSE	FALSE
ENSMUSG00000001815	Evx2	even skipped homeotic gene 2 homolog [Source:MGI Symbol;Acc:MGI:95462]	14029	protein_coding	ENSG00000174279	EVX2	344191	0	0	0	0.00625	0	0	1	FALSE	FALSE	FALSE	0	0	0	0	0	0	0	0	0	0.024	0	0.012	0	0	0	0.04	NA	NA	NA	0	0	0	0	NA	NA	NA	FALSE	TRUE	FALSE	FALSE	TRUE	FALSE
ENSMUSG00000001819	Hoxd13	homeobox D13 [Source:MGI Symbol;Acc:MGI:96205]	15433	protein_coding	ENSG00000128714	HOXD13	3239	0	0	0	0	0	0	0	FALSE	FALSE	FALSE	0	0.024	0	0.016	0	0.016	0	0.054	0	0	0	0	0	0.016	0	0.034	NA	NA	NA	0	0.01	0	0	NA	NA	NA	FALSE	TRUE	FALSE	FALSE	TRUE	FALSE
ENSMUSG00000001823	Hoxd12	homeobox D12 [Source:MGI Symbol;Acc:MGI:96204]	15432	protein_coding	ENSG00000170178	HOXD12	3238	0	0	0	0	0	0	0	FALSE	FALSE	FALSE	0	0	0	0	0	0	0	0	0	0	0	0	0	0	0	0	NA	NA	NA	0	0	0	0	NA	NA	NA	FALSE	FALSE	FALSE	FALSE	FALSE	FALSE
ENSMUSG00000001827	Folr1	folate receptor 1 (adult) [Source:MGI Symbol;Acc:MGI:95568]	NA	protein_coding	ENSG00000110195	FOLR1	2348	1	0.1875	0	0.1125	1	0.2325	5	FALSE	FALSE	FALSE	0	0.032	1	0.564	0	0.046	0	0.24	0	0.152	2	0.226	1	0.342	1	0.44	NA	NA	NA	0	0.038	2	0.462	NA	NA	NA	FALSE	FALSE	TRUE	FALSE	TRUE	FALSE
ENSMUSG00000001829	Clpb	ClpB caseinolytic peptidase B [Source:MGI Symbol;Acc:MGI:1100517]	20480	protein_coding	ENSG00000162129	CLPB	81570	8	8.60625	8	9.9525	8	10.04	12	TRUE	FALSE	TRUE	5	6.628	5	9.536	5	9.512	5	10.246	5	8.044	5	10.286	5	10.224	5	13.346	yellow	0.701549	4.58e-07	5	10.036	5	11.344	0.335153	0.607641	0.0626651	FALSE	TRUE	FALSE	FALSE	TRUE	TRUE
ENSMUSG00000001833	Sept7	septin 7 [Source:MGI Symbol;Acc:MGI:1335094]	235072	protein_coding	ENSG00000122545	SEPT7	989	8	57.1175	8	57.5363	8	59.22	12	TRUE	TRUE	TRUE	5	45.25	5	54.106	5	51.026	5	53.66	5	47.302	5	51.192	5	50.03	5	50.516	black	0.524203	0.000516863	5	46.684	5	52.138	-0.146275	-0.00905721	-0.283493	FALSE	FALSE	FALSE	FALSE	FALSE	TRUE
ENSMUSG00000001844	Zdhhc4	zinc finger, DHHC domain containing 4 [Source:MGI Symbol;Acc:MGI:1920131]	NA	protein_coding	ENSG00000136247	ZDHHC4	55146	8	19.1825	8	21.4537	8	19.3938	12	TRUE	TRUE	TRUE	5	11.866	5	13.514	5	18.626	5	18.598	5	12.89	5	17.222	5	17.868	5	18.938	purple	0.605541	3.47e-05	5	21.908	5	22.5	-0.0420867	0.193688	-0.277861	FALSE	FALSE	FALSE	FALSE	FALSE	TRUE
ENSMUSG00000001847	Rac1	RAS-related C3 botulinum substrate 1 [Source:MGI Symbol;Acc:MGI:97845]	19353	protein_coding	ENSG00000136238	RAC1	5879	8	151.227	8	169.454	8	150.396	12	TRUE	TRUE	TRUE	5	107.516	5	121.308	5	119.938	5	136.126	5	105.636	5	121.764	5	132.336	5	119.252	brown	0.58415	7.58e-05	5	117.492	5	191.604	-0.489495	-0.362408	-0.616582	FALSE	FALSE	FALSE	FALSE	FALSE	TRUE
ENSMUSG00000001855	Nup214	nucleoporin 214 [Source:MGI Symbol;Acc:MGI:1095411]	227720	protein_coding	ENSG00000126883	NUP214	8021	8	19.6462	8	20.6187	8	20.3075	12	TRUE	TRUE	TRUE	5	12.408	5	15.63	5	16.414	5	21.794	5	13.306	5	15.698	5	22.062	5	16.392	turquoise	0.588659	6.46e-05	5	17.658	5	30.95	-0.668185	-0.508696	-0.827674	FALSE	FALSE	FALSE	FALSE	FALSE	TRUE
ENSMUSG00000001864	Aif1l	allograft inflammatory factor 1-like [Source:MGI Symbol;Acc:MGI:1919598]	108897	protein_coding	ENSG00000126878	AIF1L	83543	8	1.485	8	1.76875	8	2.31125	10	TRUE	FALSE	FALSE	5	2.142	5	2.022	5	1.73	4	1.406	4	1.24	5	2.43	5	5.382	5	2.506	grey	0.47318	0.00204493	5	2.33	0	0.168	3.78318	5.21534	2.35101	TRUE	FALSE	FALSE	FALSE	FALSE	TRUE
ENSMUSG00000001865	Cpa3	carboxypeptidase A3, mast cell [Source:MGI Symbol;Acc:MGI:88479]	12873	protein_coding	ENSG00000163751	CPA3	1359	8	3.17125	8	2.50375	8	2.42375	5	FALSE	TRUE	TRUE	3	0.734	5	2.444	5	1.894	5	2.782	4	0.998	5	2.766	5	3.17	5	2.266	turquoise	0.536689	0.000356838	5	1.506	5	7.366	-2.15245	-1.55268	-2.75223	FALSE	FALSE	TRUE	TRUE	TRUE	TRUE
ENSMUSG00000001870	Ltbp1	latent transforming growth factor beta binding protein 1 [Source:MGI Symbol;Acc:MGI:109151]	268977	protein_coding	ENSG00000049323	LTBP1	4052	8	64.2987	8	63.2725	8	64.2438	11	TRUE	TRUE	TRUE	5	26.34	5	44.862	5	58.582	5	62.57	5	25.726	5	41.028	5	44.608	5	51.328	purple	0.687573	9.52e-07	5	74.016	5	17.618	2.01611	2.29885	1.73336	TRUE	FALSE	FALSE	FALSE	FALSE	TRUE
ENSMUSG00000001891	Ugp2	UDP-glucose pyrophosphorylase 2 [Source:MGI Symbol;Acc:MGI:2183447]	216558	protein_coding	ENSG00000169764	UGP2	7360	8	30.2538	8	21.4112	8	40.5575	12	TRUE	TRUE	TRUE	5	29.514	5	50.256	5	42.152	5	48.47	5	28.866	5	55.624	5	60.792	5	91.776	yellow	0.924823	1.55e-17	5	44.206	5	24.042	0.913931	1.43079	0.397071	FALSE	TRUE	FALSE	FALSE	TRUE	TRUE
ENSMUSG00000001901	Kcnh6	potassium voltage-gated channel, subfamily H (eag-related), member 6 [Source:MGI Symbol;Acc:MGI:2684139]	192775	protein_coding	ENSG00000173826	KCNH6	81033	0	0.0075	0	0.0125	0	0	2	FALSE	FALSE	FALSE	0	0	0	0	0	0	0	0	0	0.044	0	0.03	0	0	0	0.012	NA	NA	NA	0	0	0	0.026	NA	NA	NA	FALSE	FALSE	FALSE	TRUE	TRUE	FALSE
ENSMUSG00000001909	Trmt1	tRNA methyltransferase 1 [Source:MGI Symbol;Acc:MGI:1289155]	NA	protein_coding	ENSG00000104907	TRMT1	55621	8	19.1425	8	19.885	8	19.1438	12	TRUE	FALSE	TRUE	5	13.824	5	18.634	5	20.682	5	24.63	5	15.214	5	18.364	5	20.77	5	21.504	purple	0.671047	2.15e-06	5	21.432	5	23.452	-0.179284	0.024099	-0.382668	FALSE	TRUE	FALSE	FALSE	TRUE	TRUE
ENSMUSG00000001910	Nacc1	nucleus accumbens associated 1, BEN and BTB (POZ) domain containing [Source:MGI Symbol;Acc:MGI:1914080]	66830	protein_coding	ENSG00000160877	NACC1	112939	8	16.8875	8	19.96	8	17.825	12	TRUE	FALSE	FALSE	5	12.45	5	12.486	5	15.224	5	17.668	5	12.436	5	13.058	5	16.412	5	15.244	grey	-0.533239	0.000395864	5	18.23	5	26.414	-0.525445	-0.367686	-0.683205	FALSE	FALSE	TRUE	FALSE	TRUE	TRUE
ENSMUSG00000001911	Nfix	nuclear factor I/X [Source:MGI Symbol;Acc:MGI:97311]	18032	protein_coding	ENSG00000008441	NFIX	4784	8	69.7025	8	57.7375	8	71.0525	12	TRUE	TRUE	TRUE	5	71.866	5	90.236	5	81.168	5	72.162	5	73.054	5	90.702	5	79.184	5	108.194	pink	0.852336	3e-12	5	85.126	5	27	1.66511	1.8758	1.45442	FALSE	TRUE	FALSE	FALSE	TRUE	TRUE
ENSMUSG00000001918	Slc1a5	solute carrier family 1 (neutral amino acid transporter), member 5 [Source:MGI Symbol;Acc:MGI:105305]	20514	protein_coding	ENSG00000105281	SLC1A5	6510	8	37.825	8	49.0112	8	43.3513	12	TRUE	TRUE	TRUE	5	18.118	5	24.654	5	29.42	5	38.758	5	19.518	5	26.958	5	42.988	5	35.73	turquoise	0.86585	5.48e-13	5	38.526	5	110.508	-1.55122	-1.30228	-1.80016	FALSE	FALSE	TRUE	FALSE	TRUE	TRUE
ENSMUSG00000001924	Uba1	ubiquitin-like modifier activating enzyme 1 [Source:MGI Symbol;Acc:MGI:98890]	NA	protein_coding	ENSG00000130985	UBA1	7317	8	50.1163	8	57.1325	8	51.5487	12	TRUE	TRUE	TRUE	5	38.722	5	41.002	5	46.596	5	49.224	5	44.352	5	41.974	5	46.404	5	44.634	brown	0.605166	3.52e-05	5	46.328	5	72.61	-0.708557	-0.582727	-0.834387	FALSE	FALSE	FALSE	FALSE	FALSE	TRUE
ENSMUSG00000001930	Vwf	Von Willebrand factor homolog [Source:MGI Symbol;Acc:MGI:98941]	22371	protein_coding	ENSG00000110799	VWF	7450	8	41.2788	8	64.3487	8	35.3062	12	TRUE	TRUE	TRUE	5	6.784	5	14.158	5	18.954	5	22.808	5	6.732	5	18.392	5	24.702	5	25.648	turquoise	0.696376	6.04e-07	5	24.14	5	61.03	-1.39171	-1.05598	-1.72745	FALSE	FALSE	FALSE	FALSE	FALSE	TRUE
ENSMUSG00000001942	Siae	sialic acid acetylesterase [Source:MGI Symbol;Acc:MGI:104803]	22619	protein_coding	ENSG00000110013	SIAE	54414	8	5.155	8	5.32625	8	5.305	12	TRUE	FALSE	TRUE	5	3.288	5	4.31	5	4.772	5	4.834	5	3.598	5	4.302	5	4.38	5	5.16	grey	0.216377	0.179906	5	4.468	5	6.12	-0.449101	-0.197656	-0.700546	FALSE	FALSE	FALSE	FALSE	FALSE	TRUE
ENSMUSG00000001943	Vsig2	V-set and immunoglobulin domain containing 2 [Source:MGI Symbol;Acc:MGI:1928009]	57276	protein_coding	ENSG00000019102	VSIG2	23584	8	3.62	8	3.54625	8	3.41125	11	FALSE	FALSE	FALSE	5	3.088	5	3.136	5	2.3	5	3.354	5	2.454	5	3.898	5	3.296	5	3.682	grey	0.281045	0.0789651	5	2.842	4	1.022	1.48423	2.14166	0.826799	FALSE	FALSE	FALSE	FALSE	FALSE	TRUE
ENSMUSG00000001946	Esam	endothelial cell-specific adhesion molecule [Source:MGI Symbol;Acc:MGI:1916774]	69524	protein_coding	ENSG00000149564	ESAM	90952	8	27.1713	8	24.6525	8	22.6487	12	TRUE	FALSE	TRUE	5	24.734	5	24.466	5	22.87	5	26.138	5	22.7	5	28.106	5	26.98	5	29.17	black	0.575891	0.000100968	5	25.618	5	15.338	0.774858	1.04453	0.505183	FALSE	FALSE	FALSE	FALSE	FALSE	TRUE
ENSMUSG00000001948	Spa17	sperm autoantigenic protein 17 [Source:MGI Symbol;Acc:MGI:1333778]	20686	protein_coding	ENSG00000064199	SPA17	53340	3	0.55625	3	0.42625	5	0.60125	11	TRUE	FALSE	FALSE	3	0.75	4	0.968	3	0.56	3	0.966	2	0.498	4	0.672	5	1.472	4	1.254	grey	0.168641	0.298232	3	0.684	4	0.618	NA	NA	NA	FALSE	TRUE	FALSE	FALSE	TRUE	TRUE
ENSMUSG00000001962	Fam50a	family with sequence similarity 50, member A [Source:MGI Symbol;Acc:MGI:1351626]	108160	protein_coding	ENSG00000071859	FAM50A	9130	8	13.5962	8	15.1975	8	13.865	12	TRUE	TRUE	TRUE	5	10.894	5	12.256	5	15.126	5	16.98	5	13.222	5	13.872	5	13.964	5	14.54	grey	0.220138	0.172273	5	15.858	5	18.968	-0.232452	0.0609072	-0.525811	FALSE	FALSE	FALSE	FALSE	FALSE	TRUE
ENSMUSG00000001964	Emd	emerin [Source:MGI Symbol;Acc:MGI:108117]	13726	protein_coding	ENSG00000102119	EMD	2010	8	20.3825	8	24.7688	8	22.4563	12	TRUE	TRUE	TRUE	5	12.312	5	13.936	5	17.03	5	18.908	5	11.274	5	14.086	5	17.006	5	16.278	turquoise	0.458778	0.00290633	5	17.188	5	28.978	-0.800371	-0.621809	-0.978933	FALSE	FALSE	FALSE	FALSE	FALSE	TRUE
ENSMUSG00000001983	Taco1	translational activator of mitochondrially encoded cytochrome c oxidase I [Source:MGI Symbol;Acc:MGI:1917457]	70207	protein_coding	ENSG00000136463	TACO1	51204	8	3.925	8	3.97	8	4.5675	12	TRUE	FALSE	FALSE	5	3.576	5	5.552	5	4.65	5	5.108	5	3.678	5	5.186	5	5.4	5	7.344	yellow	0.75041	2.47e-08	5	4.934	5	6.536	-0.373695	0.116167	-0.863558	FALSE	TRUE	FALSE	FALSE	TRUE	TRUE
ENSMUSG00000001985	Grik3	glutamate receptor, ionotropic, kainate 3 [Source:MGI Symbol;Acc:MGI:95816]	14807	protein_coding	ENSG00000163873	GRIK3	2899	0	0.0425	0	0.0275	0	0.13375	3	FALSE	FALSE	FALSE	0	0.088	0	0.124	0	0.112	0	0.124	0	0.092	0	0.192	0	0.18	0	0.216	NA	NA	NA	0	0.08	0	0.004	NA	NA	NA	FALSE	FALSE	FALSE	FALSE	FALSE	FALSE
ENSMUSG00000001986	Gria3	glutamate receptor, ionotropic, AMPA3 (alpha 3) [Source:MGI Symbol;Acc:MGI:95810]	53623	protein_coding	ENSG00000125675	GRIA3	2892	8	4.99375	8	5.96	8	5.3525	7	TRUE	FALSE	TRUE	5	3.85	5	5.486	5	4.86	5	5.396	5	3.888	5	6.07	5	5.54	5	6.91	grey	0.107185	0.510346	5	4.202	5	10.904	-1.3671	-1.08797	-1.64623	FALSE	FALSE	FALSE	FALSE	FALSE	TRUE
ENSMUSG00000001988	Npas1	neuronal PAS domain protein 1 [Source:MGI Symbol;Acc:MGI:109205]	18142	protein_coding	ENSG00000130751	NPAS1	4861	0	0	0	0	0	0.00625	2	FALSE	FALSE	FALSE	0	0	0	0	0	0	0	0	0	0	0	0	0	0	0	0	NA	NA	NA	0	0.014	0	0	NA	NA	NA	FALSE	FALSE	FALSE	TRUE	TRUE	FALSE
ENSMUSG00000001995	Sipa1l2	signal-induced proliferation-associated 1 like 2 [Source:MGI Symbol;Acc:MGI:2676970]	244668	protein_coding	ENSG00000116991	SIPA1L2	57568	8	5.65375	8	6.07	8	7.0175	12	TRUE	FALSE	TRUE	5	5.802	5	5.856	5	6.902	5	7.268	5	6.094	5	7.94	5	9.118	5	9.198	grey	0.504548	0.000900479	5	7.584	5	7.418	0.0433599	0.266531	-0.179811	FALSE	FALSE	FALSE	FALSE	FALSE	TRUE
ENSMUSG00000001998	Ap4e1	adaptor-related protein complex AP-4, epsilon 1 [Source:MGI Symbol;Acc:MGI:1336993]	108011	protein_coding	ENSG00000081014	AP4E1	23431	8	8.405	8	9.325	8	9.4625	12	TRUE	FALSE	TRUE	5	6.15	5	7.036	5	7.58	5	8.39	5	5.786	5	6.944	5	8.018	5	7.688	grey	0.314041	0.0484464	5	8.206	5	8.694	-0.0573428	0.129807	-0.244493	FALSE	FALSE	FALSE	FALSE	FALSE	TRUE
ENSMUSG00000001999	Blvra	biliverdin reductase A [Source:MGI Symbol;Acc:MGI:88170]	109778	protein_coding	ENSG00000106605	BLVRA	644	8	12.0913	8	13.47	8	12.7875	12	TRUE	TRUE	TRUE	5	8.852	5	11.868	5	12.268	5	14.848	5	9.278	5	10.456	5	11.592	5	11.618	turquoise	0.424338	0.00635399	5	10.25	5	24.158	-1.32491	-1.00573	-1.64409	FALSE	FALSE	FALSE	FALSE	FALSE	TRUE
ENSMUSG00000002006	Pdzd4	PDZ domain containing 4 [Source:MGI Symbol;Acc:MGI:2443483]	245469	protein_coding	ENSG00000067840	PDZD4	57595	8	3.81	8	3.26625	8	3.45	7	TRUE	FALSE	FALSE	5	3.998	5	3.964	5	3.936	5	3.254	5	4.312	5	3.86	5	3.724	5	3.222	black	0.840804	1.13e-11	5	4.154	5	1.704	1.24252	1.60782	0.877218	FALSE	FALSE	FALSE	FALSE	FALSE	TRUE
ENSMUSG00000002007	Srpk3	serine/arginine-rich protein specific kinase 3 [Source:MGI Symbol;Acc:MGI:1891338]	56504	protein_coding	ENSG00000184343	SRPK3	26576	8	3.4775	8	4.34625	8	3.8475	8	FALSE	FALSE	TRUE	5	1.902	5	2.784	5	3.326	5	3.954	5	2.122	5	3.18	5	4.364	5	6.478	yellow	0.739078	5.15e-08	5	6.078	5	4.734	0.403038	0.889842	-0.0837654	FALSE	TRUE	TRUE	TRUE	TRUE	TRUE
ENSMUSG00000002010	Idh3g	isocitrate dehydrogenase 3 (NAD+), gamma [Source:MGI Symbol;Acc:MGI:1099463]	15929	protein_coding	ENSG00000067829	IDH3G	3421	8	44.28	8	44.4763	8	48.0887	12	TRUE	TRUE	TRUE	5	31.298	5	38.022	5	39.67	5	45.704	5	29.892	5	42.558	5	46.356	5	66.314	yellow	0.825473	5.61e-11	5	44.13	5	56.956	-0.305143	-0.0987911	-0.511494	FALSE	TRUE	FALSE	FALSE	TRUE	TRUE
ENSMUSG00000002012	Pnck	pregnancy upregulated non-ubiquitously expressed CaM kinase [Source:MGI Symbol;Acc:MGI:1347357]	NA	protein_coding	ENSG00000130822	PNCK	139728	8	1.66375	8	2.23375	8	1.345	9	TRUE	FALSE	FALSE	3	0.566	4	1.11	4	1.258	5	1.302	4	1.076	5	1.174	5	1.182	5	2.628	purple	0.529989	0.000436094	5	1.646	5	1.464	-0.0110067	0.559149	-0.581162	FALSE	TRUE	FALSE	FALSE	TRUE	TRUE
ENSMUSG00000002014	Ssr4	signal sequence receptor, delta [Source:MGI Symbol;Acc:MGI:1099464]	20832	protein_coding	ENSG00000180879	SSR4	6748	8	60.0412	8	63.8275	8	54.8287	12	TRUE	TRUE	TRUE	5	93.202	5	67.358	5	62.234	5	64.636	5	95.67	5	56.24	5	57.602	5	52.926	brown	0.896746	5.02e-15	5	61.218	5	67.668	-0.176838	0.0308808	-0.384556	FALSE	FALSE	FALSE	FALSE	FALSE	TRUE
ENSMUSG00000002015	Bcap31	B cell receptor associated protein 31 [Source:MGI Symbol;Acc:MGI:1350933]	27061	protein_coding	ENSG00000185825	BCAP31	10134	8	40.12	8	43.4612	8	38.9838	12	TRUE	TRUE	TRUE	5	32.864	5	36.054	5	35.928	5	37.08	5	34.978	5	33.618	5	34.398	5	30.83	brown	0.696244	6.08e-07	5	34.39	5	51.316	-0.560099	-0.38189	-0.738307	FALSE	FALSE	FALSE	FALSE	FALSE	TRUE
ENSMUSG00000002017	Fam98a	family with sequence similarity 98, member A [Source:MGI Symbol;Acc:MGI:1919972]	72722	protein_coding	ENSG00000119812	FAM98A	25940	8	13.8212	8	14.4125	8	13.4038	12	TRUE	TRUE	TRUE	5	19.202	5	13.72	5	12.746	5	14.36	5	18.722	5	14.4	5	12.784	5	12.244	brown	0.914375	1.67e-16	5	14.558	5	12.824	0.154775	0.385992	-0.0764422	FALSE	TRUE	FALSE	FALSE	TRUE	TRUE
ENSMUSG00000002020	Ltbp2	latent transforming growth factor beta binding protein 2 [Source:MGI Symbol;Acc:MGI:99502]	16997	protein_coding	ENSG00000119681	LTBP2	4053	8	18.3313	8	15.7325	8	22.6537	6	TRUE	FALSE	TRUE	5	10.384	5	23.112	5	24.664	5	23.838	5	9.73	5	23.572	5	19.954	5	25.112	purple	0.776732	3.82e-09	5	23.12	5	8.858	1.18238	1.42476	0.940006	FALSE	FALSE	FALSE	FALSE	FALSE	TRUE
ENSMUSG00000002028	Kmt2a	lysine (K)-specific methyltransferase 2A [Source:MGI Symbol;Acc:MGI:96995]	NA	protein_coding	ENSG00000285827		NA	8	23.3725	8	25.8612	8	26.3837	12	TRUE	TRUE	TRUE	5	13.394	5	16.656	5	19.144	5	20.918	5	13.01	5	17.858	5	20.882	5	20.318	turquoise	0.609956	2.94e-05	5	23.178	5	22.07	-0.0262582	0.132254	-0.18477	FALSE	FALSE	FALSE	TRUE	TRUE	TRUE
ENSMUSG00000002031	Ift46	intraflagellar transport 46 [Source:MGI Symbol;Acc:MGI:1923818]	76568	protein_coding	ENSG00000118096	IFT46	56912	8	18.67	8	19.7375	8	17.9737	12	TRUE	TRUE	TRUE	5	21.28	5	19.524	5	18.35	5	20.494	5	17.992	5	20.918	5	18.316	5	22.61	black	0.799985	5.9e-10	5	18.164	5	12.392	0.729285	0.963541	0.49503	FALSE	FALSE	FALSE	FALSE	FALSE	TRUE
ENSMUSG00000002032	Tmem25	transmembrane protein 25 [Source:MGI Symbol;Acc:MGI:1918937]	NA	protein_coding	ENSG00000149582	TMEM25	84866	3	0.45125	0	0.3275	2	0.48625	11	TRUE	FALSE	FALSE	2	0.38	4	0.766	5	0.56	3	0.57	2	0.352	3	0.71	5	0.728	5	1.096	yellow	0.750696	2.42e-08	3	0.936	0	0.1	NA	NA	NA	FALSE	TRUE	FALSE	FALSE	TRUE	TRUE
ENSMUSG00000002033	Cd3g	CD3 antigen, gamma polypeptide [Source:MGI Symbol;Acc:MGI:88333]	12502	protein_coding	ENSG00000160654	CD3G	917	5	0.88875	6	0.85125	5	0.81	6	FALSE	TRUE	FALSE	0	0.116	4	1.094	4	0.9	5	2.174	1	0.39	2	0.712	5	2.434	4	1.442	turquoise	0.743577	3.86e-08	3	1.72	5	2.732	-1.76195	-0.840117	-2.68378	FALSE	FALSE	TRUE	TRUE	TRUE	TRUE
ENSMUSG00000002043	Trappc6a	trafficking protein particle complex 6A [Source:MGI Symbol;Acc:MGI:1914341]	67091	protein_coding	ENSG00000007255	TRAPPC6A	79090	8	9.77125	8	10.7225	8	8.79375	12	TRUE	TRUE	TRUE	5	7.48	5	9.99	5	9.266	5	13.25	5	7.478	5	8.51	5	11.746	5	12.094	turquoise	0.353382	0.0252971	5	10.556	5	15.73	-0.524987	-0.254959	-0.795015	FALSE	TRUE	TRUE	TRUE	TRUE	TRUE
ENSMUSG00000002052	Supt6	suppressor of Ty 6 [Source:MGI Symbol;Acc:MGI:107726]	20926	protein_coding	ENSG00000109111	SUPT6H	6830	8	21.0763	8	22.1537	8	22.3475	12	TRUE	TRUE	TRUE	5	16.776	5	17.44	5	20.196	5	22.266	5	16.436	5	18.67	5	21.614	5	20.526	grey	-0.113382	0.486049	5	20.526	5	23.9	-0.202387	-0.0628534	-0.34192	FALSE	FALSE	FALSE	FALSE	FALSE	TRUE
ENSMUSG00000002055	Spag5	sperm associated antigen 5 [Source:MGI Symbol;Acc:MGI:1927470]	54141	protein_coding	ENSG00000258472		NA	8	10.225	8	17.015	8	13.7125	7	TRUE	TRUE	TRUE	5	3.046	5	5.358	5	10.584	5	10.89	5	3.596	5	5.462	5	15.072	5	8.856	turquoise	0.928663	5.92e-18	5	10.078	5	50.666	-2.32089	-1.90628	-2.7355	FALSE	FALSE	TRUE	FALSE	TRUE	TRUE
ENSMUSG00000002057	Foxn1	forkhead box N1 [Source:MGI Symbol;Acc:MGI:102949]	15218	protein_coding	ENSG00000109101	FOXN1	8456	0	0	0	0	0	0	0	FALSE	FALSE	FALSE	0	0	0	0	0	0	0	0	0	0	0	0	0	0	0	0	NA	NA	NA	0	0	0	0	NA	NA	NA	FALSE	FALSE	FALSE	FALSE	FALSE	FALSE
ENSMUSG00000002058	Unc119	unc-119 homolog (C. elegans) [Source:MGI Symbol;Acc:MGI:1328357]	22248	protein_coding	ENSG00000109103	UNC119	9094	8	17.37	8	27.7037	8	18.0063	12	TRUE	TRUE	TRUE	5	4.1	5	7.08	5	10.702	5	13.558	5	4.872	5	7.256	5	14.188	5	10.158	turquoise	0.904581	1.2e-15	5	13.31	5	41.788	-1.6529	-1.43657	-1.86922	FALSE	FALSE	TRUE	FALSE	TRUE	TRUE
ENSMUSG00000002059	Rab34	RAB34, member RAS oncogene family [Source:MGI Symbol;Acc:MGI:104606]	NA	protein_coding	ENSG00000109113	RAB34	83871	8	13.2912	8	11.1625	8	13.4663	12	TRUE	TRUE	TRUE	5	18.852	5	15.622	5	18.078	5	14.786	5	18.042	5	18.494	5	14.808	5	14.936	black	0.77635	3.94e-09	5	15.312	5	2.592	2.54233	2.89508	2.18957	TRUE	FALSE	FALSE	FALSE	FALSE	TRUE
ENSMUSG00000002064	Sdf2	stromal cell derived factor 2 [Source:MGI Symbol;Acc:MGI:108019]	20316	protein_coding	ENSG00000132581	SDF2	6388	8	19.2325	8	19.205	8	19.2087	12	TRUE	TRUE	TRUE	5	24.17	5	23.456	5	23.312	5	22.988	5	24.64	5	20.756	5	23.298	5	20.882	brown	0.743728	3.83e-08	5	23.556	5	22.146	0.0969959	0.331752	-0.13776	FALSE	TRUE	FALSE	FALSE	TRUE	TRUE
ENSMUSG00000002068	Ccne1	cyclin E1 [Source:MGI Symbol;Acc:MGI:88316]	12447	protein_coding	ENSG00000105173	CCNE1	898	8	6.60125	8	10.64	8	9.925	7	TRUE	TRUE	TRUE	5	2.282	5	3.672	5	5.112	5	7.5	5	2.568	5	4.318	5	9.134	5	5.878	turquoise	0.883748	4.25e-14	5	7.152	5	35.534	-2.6145	-2.2621	-2.96689	FALSE	FALSE	TRUE	FALSE	TRUE	TRUE
ENSMUSG00000002076	Hsf2bp	heat shock transcription factor 2 binding protein [Source:MGI Symbol;Acc:MGI:1921627]	74377	protein_coding	ENSG00000160207	HSF2BP	11077	4	0.44	4	0.415	3	0.46125	1	FALSE	FALSE	FALSE	0	0.07	1	0.24	3	0.836	1	0.22	0	0.052	2	0.554	2	0.542	3	0.608	NA	NA	NA	1	0.38	0	0.116	NA	NA	NA	FALSE	FALSE	FALSE	FALSE	FALSE	FALSE
ENSMUSG00000002083	Bbc3	BCL2 binding component 3 [Source:MGI Symbol;Acc:MGI:2181667]	170770	protein_coding	NA	NA	NA	8	3.995	8	3.9475	8	4.64125	11	TRUE	FALSE	TRUE	5	4.18	5	3.232	5	3.952	5	4.596	5	4.03	5	3.764	5	4.536	5	3.764	grey	-0.16291	0.315191	5	3.694	5	4.28	-0.345951	0.0632172	-0.755119	FALSE	FALSE	TRUE	TRUE	TRUE	TRUE
ENSMUSG00000002100	Mybpc3	myosin binding protein C, cardiac [Source:MGI Symbol;Acc:MGI:102844]	17868	protein_coding	ENSG00000134571	MYBPC3	4607	0	0.0575	0	0.07	0	0.05875	4	FALSE	FALSE	FALSE	0	0.052	0	0.018	0	0.032	0	0.056	0	0.008	0	0.052	0	0.078	0	0.02	NA	NA	NA	0	0.04	0	0.166	NA	NA	NA	FALSE	FALSE	TRUE	TRUE	TRUE	FALSE
ENSMUSG00000002102	Psmc3	proteasome (prosome, macropain) 26S subunit, ATPase 3 [Source:MGI Symbol;Acc:MGI:1098754]	19182	protein_coding	ENSG00000165916	PSMC3	5702	8	51.0375	8	54.7612	8	53.8225	12	TRUE	TRUE	TRUE	5	51.524	5	52.108	5	55.996	5	61.544	5	46.234	5	52.972	5	63.188	5	62.716	grey	-0.0390673	0.810842	5	56.002	5	81.194	-0.577422	-0.401688	-0.753156	FALSE	TRUE	TRUE	FALSE	TRUE	TRUE
ENSMUSG00000002103	Acp2	acid phosphatase 2, lysosomal [Source:MGI Symbol;Acc:MGI:87882]	11432	protein_coding	ENSG00000134575	ACP2	53	8	14.0062	8	13.0663	8	13.4925	12	TRUE	TRUE	TRUE	5	11.644	5	11.446	5	12.624	5	13.238	5	10.354	5	11.062	5	11.892	5	10.416	brown	0.677185	1.6e-06	5	12.128	5	13.86	-0.169777	0.0849306	-0.424484	FALSE	FALSE	FALSE	FALSE	FALSE	TRUE
ENSMUSG00000002104	Rapsn	receptor-associated protein of the synapse [Source:MGI Symbol;Acc:MGI:99422]	19400	protein_coding	ENSG00000165917	RAPSN	5913	7	1.2175	7	1.0775	8	1.3125	5	TRUE	FALSE	FALSE	5	1.372	5	1.76	5	1.738	5	1.684	5	0.932	5	1.954	5	2.446	5	4.25	yellow	0.807222	3.13e-10	5	1.848	3	0.778	1.85925	2.86662	0.851893	FALSE	TRUE	FALSE	FALSE	TRUE	TRUE
ENSMUSG00000002105	Slc39a13	solute carrier family 39 (metal ion transporter), member 13 [Source:MGI Symbol;Acc:MGI:1915677]	68427	protein_coding	ENSG00000165915	SLC39A13	91252	8	59.7238	8	55.9038	8	54.9363	12	TRUE	TRUE	TRUE	5	68.032	5	60.668	5	56.052	5	50.484	5	70.626	5	50.228	5	46.382	5	41.698	brown	0.859931	1.18e-12	5	63.902	5	13.064	2.32062	2.58	2.06124	TRUE	FALSE	FALSE	FALSE	FALSE	TRUE
ENSMUSG00000002107	Celf2	CUGBP, Elav-like family member 2 [Source:MGI Symbol;Acc:MGI:1338822]	14007	protein_coding	ENSG00000048740	CELF2	10659	8	28.4775	8	46.0925	8	37.435	12	TRUE	FALSE	TRUE	5	5.978	5	15.432	5	20	5	26.35	5	7.904	5	17.08	5	33.032	5	23.956	turquoise	0.940026	2.42e-19	5	22.454	5	80.506	-1.68828	-1.4872	-1.88937	FALSE	FALSE	TRUE	TRUE	TRUE	TRUE
ENSMUSG00000002108	Nr1h3	nuclear receptor subfamily 1, group H, member 3 [Source:MGI Symbol;Acc:MGI:1352462]	NA	protein_coding	ENSG00000025434	NR1H3	10062	8	5.825	8	6.71875	8	6.515	12	TRUE	TRUE	FALSE	5	2.766	5	4.112	5	5.564	5	6.084	5	2.822	5	4.998	5	6.87	5	5.276	turquoise	0.511514	0.000742472	5	6.406	5	10.644	-0.784652	-0.317591	-1.25171	FALSE	TRUE	FALSE	FALSE	TRUE	TRUE
ENSMUSG00000002109	Ddb2	damage specific DNA binding protein 2 [Source:MGI Symbol;Acc:MGI:1355314]	107986	protein_coding	ENSG00000134574	DDB2	1643	8	5.32875	8	5.62875	8	5.8025	12	TRUE	TRUE	TRUE	5	3.126	5	4.55	5	5.746	5	6.24	5	2.41	5	4.148	5	5.1	5	5.208	turquoise	0.511351	0.000745851	5	5.512	5	6.904	-0.362207	-0.0475057	-0.676909	FALSE	FALSE	FALSE	TRUE	TRUE	TRUE
ENSMUSG00000002111	Spi1	spleen focus forming virus (SFFV) proviral integration oncogene [Source:MGI Symbol;Acc:MGI:98282]	20375	protein_coding	ENSG00000066336	SPI1	6688	8	28.055	8	42.7788	8	34.6825	11	FALSE	FALSE	TRUE	5	18.226	5	23.088	5	30.058	5	41.382	5	15.824	5	19.404	5	37.872	5	23.648	turquoise	0.701972	4.48e-07	5	29.25	5	81.582	-1.45429	-1.20208	-1.7065	FALSE	FALSE	TRUE	TRUE	TRUE	TRUE
ENSMUSG00000002129	Sf3a1	splicing factor 3a, subunit 1 [Source:MGI Symbol;Acc:MGI:1914715]	67465	protein_coding	ENSG00000099995	SF3A1	10291	8	17.0512	8	19.1612	8	18.0825	12	TRUE	TRUE	TRUE	5	12.792	5	13.404	5	15.17	5	17.602	5	13.408	5	13.952	5	17.02	5	13.38	brown	0.423764	0.00643304	5	16.57	5	25.426	-0.639646	-0.46287	-0.816422	FALSE	FALSE	TRUE	FALSE	TRUE	TRUE
ENSMUSG00000002147	Stat6	signal transducer and activator of transcription 6 [Source:MGI Symbol;Acc:MGI:103034]	20852	protein_coding	ENSG00000166888	STAT6	6778	8	34.38	8	39.745	8	38.3188	12	TRUE	FALSE	TRUE	5	20.304	5	24.762	5	28.554	5	34.67	5	18.186	5	28.38	5	35.494	5	29.304	turquoise	0.640612	8.49e-06	5	33.134	5	50.974	-0.575238	-0.410318	-0.740157	FALSE	FALSE	FALSE	TRUE	TRUE	TRUE
ENSMUSG00000002190	Clgn	calmegin [Source:MGI Symbol;Acc:MGI:107472]	NA	protein_coding	ENSG00000153132	CLGN	1047	0	0.18	0	0.33875	0	0.31875	3	TRUE	FALSE	FALSE	0	0.008	0	0.076	0	0.15	0	0.096	0	0.066	0	0.16	0	0.22	0	0.138	NA	NA	NA	0	0.2	5	0.99	-2.49877	-1.39486	-3.60267	FALSE	FALSE	TRUE	FALSE	TRUE	TRUE
ENSMUSG00000002204	Napsa	napsin A aspartic peptidase [Source:MGI Symbol;Acc:MGI:109365]	16541	protein_coding	ENSG00000131400	NAPSA	9476	8	19.005	8	26.2288	8	20.5388	4	FALSE	TRUE	TRUE	5	3.38	5	11.186	5	14.072	5	21.404	5	4.332	5	10.578	5	21.272	5	14.004	turquoise	0.94964	9.53e-21	5	17.1	5	61.946	-1.85995	-1.58925	-2.13066	FALSE	FALSE	TRUE	TRUE	TRUE	TRUE
ENSMUSG00000002205	Vrk3	vaccinia related kinase 3 [Source:MGI Symbol;Acc:MGI:2182465]	101568	protein_coding	ENSG00000105053	VRK3	51231	8	15.055	8	20.5437	8	17.1088	12	TRUE	TRUE	TRUE	5	9	5	10.326	5	14.526	5	15.208	5	8.4	5	12	5	14.508	5	16.024	turquoise	0.772362	5.3e-09	5	13.818	5	32.598	-1.09799	-0.868988	-1.327	FALSE	TRUE	TRUE	TRUE	TRUE	TRUE
ENSMUSG00000002210	Smg9	smg-9 homolog, nonsense mediated mRNA decay factor (C. elegans) [Source:MGI Symbol;Acc:MGI:1919247]	71997	protein_coding	ENSG00000105771	SMG9	56006	8	15.6988	8	19.4675	8	17.6625	12	TRUE	TRUE	TRUE	5	9.496	5	11.542	5	14.158	5	15.54	5	9.9	5	12.646	5	17.266	5	13.39	turquoise	0.493966	0.00119791	5	16.836	5	27.614	-0.705209	-0.476042	-0.934377	FALSE	FALSE	TRUE	TRUE	TRUE	TRUE
ENSMUSG00000002221	Paxip1	PAX interacting (with transcription-activation domain) protein 1 [Source:MGI Symbol;Acc:MGI:1890430]	55982	protein_coding	ENSG00000157212	PAXIP1	22976	8	15.3012	8	20.1025	8	17.0287	12	TRUE	TRUE	TRUE	5	8.856	5	9.282	5	11.526	5	13.89	5	9.86	5	10.506	5	15.282	5	11.414	turquoise	0.814689	1.59e-10	5	14.88	5	34.872	-1.21257	-1.02274	-1.40241	FALSE	FALSE	TRUE	FALSE	TRUE	TRUE
ENSMUSG00000002222	Rmnd5a	required for meiotic nuclear division 5 homolog A (S. cerevisiae) [Source:MGI Symbol;Acc:MGI:1915727]	68477	protein_coding	ENSG00000153561	RMND5A	64795	8	24.695	8	24.365	8	25.8238	12	TRUE	FALSE	TRUE	5	18.444	5	24.444	5	23.588	5	25.748	5	18.396	5	23.71	5	25.99	5	28.638	yellow	0.710058	2.88e-07	5	23.214	5	33.614	-0.522268	-0.371799	-0.672737	FALSE	TRUE	FALSE	FALSE	TRUE	TRUE
ENSMUSG00000002227	Mov10	Moloney leukemia virus 10 [Source:MGI Symbol;Acc:MGI:97054]	17454	protein_coding	ENSG00000155363	MOV10	4343	8	10.0062	8	12.46	8	10.6163	11	TRUE	FALSE	TRUE	5	7.524	5	7.54	5	8.394	5	13.918	5	8.446	5	7.578	5	11.188	5	9.374	grey	-0.647801	6.22e-06	5	9.77	5	17.664	-0.744457	-0.498917	-0.989998	FALSE	FALSE	FALSE	TRUE	TRUE	TRUE
ENSMUSG00000002228	Ppm1j	protein phosphatase 1J [Source:MGI Symbol;Acc:MGI:1919137]	71887	protein_coding	ENSG00000155367	PPM1J	333926	8	2.8925	8	2.83	8	2.72625	9	FALSE	FALSE	FALSE	5	4.264	5	4.684	5	4.628	5	4.562	5	3.164	5	4.464	5	3.184	5	7.062	yellow	0.583092	7.87e-05	5	3.894	4	1.2	1.88214	2.64254	1.12174	FALSE	TRUE	FALSE	TRUE	TRUE	TRUE
ENSMUSG00000002233	Rhoc	ras homolog gene family, member C [Source:MGI Symbol;Acc:MGI:106028]	11853	protein_coding	ENSG00000155366	RHOC	389	8	63.8738	8	57.925	8	62.9787	12	TRUE	TRUE	TRUE	5	78.56	5	63.394	5	63.87	5	59.728	5	75.404	5	56.76	5	49.948	5	48.276	brown	0.875984	1.35e-13	5	61.222	5	10.786	2.5028	2.75319	2.25241	TRUE	FALSE	FALSE	FALSE	FALSE	TRUE
ENSMUSG00000002240	Prr27	proline rich 27 [Source:MGI Symbol;Acc:MGI:1921029]	73779	protein_coding	ENSG00000187533	PRR27	401137	0	0	0	0	0	0	0	FALSE	FALSE	FALSE	0	0	0	0	0	0	0	0	0	0	0	0	0	0	0	0	NA	NA	NA	0	0.022	0	0	NA	NA	NA	FALSE	FALSE	FALSE	FALSE	FALSE	FALSE
ENSMUSG00000002249	Tead3	TEA domain family member 3 [Source:MGI Symbol;Acc:MGI:109241]	21678	protein_coding	ENSG00000007866	TEAD3	7005	8	8.29125	8	7.5325	8	7.9575	12	TRUE	FALSE	TRUE	5	7.836	5	7.584	5	8.58	5	8.208	5	6.628	5	9.284	5	8.148	5	10.126	pink	0.73497	6.66e-08	5	10.408	5	1.234	3.2582	3.62911	2.88729	TRUE	FALSE	FALSE	FALSE	FALSE	TRUE
ENSMUSG00000002250	Ppard	peroxisome proliferator activator receptor delta [Source:MGI Symbol;Acc:MGI:101884]	19015	protein_coding	ENSG00000112033	PPARD	5467	8	9.94125	8	10.365	8	10.3963	12	TRUE	FALSE	TRUE	5	8.2	5	8.902	5	9.28	5	9.562	5	8.442	5	9.486	5	10.692	5	11.23	black	0.374523	0.0172676	5	12.238	5	8.172	0.575349	0.783144	0.367554	FALSE	TRUE	FALSE	FALSE	TRUE	TRUE
ENSMUSG00000002257	Def6	differentially expressed in FDCP 6 [Source:MGI Symbol;Acc:MGI:1346328]	23853	protein_coding	ENSG00000023892	DEF6	50619	8	9.325	8	12.2587	8	10.5625	9	TRUE	FALSE	TRUE	5	5.566	5	7.658	5	8.996	5	12.03	5	6.224	5	9.118	5	12.906	5	9.042	turquoise	0.847199	5.48e-12	5	10.468	5	22.086	-1.06284	-0.823648	-1.30204	FALSE	FALSE	TRUE	TRUE	TRUE	TRUE
ENSMUSG00000002265	Peg3	paternally expressed 3 [Source:MGI Symbol;Acc:MGI:104748]	18616	protein_coding	ENSG00000198300		5178	8	8.91875	8	4.05625	8	9.2675	12	TRUE	FALSE	TRUE	5	32.208	5	22.528	5	13.684	5	9.132	5	33.584	5	19.246	5	11.966	5	15.254	black	0.956174	7.2e-22	5	11.46	3	0.59	4.26792	4.87631	3.65954	TRUE	TRUE	FALSE	FALSE	TRUE	TRUE
ENSMUSG00000002266	Zim1	zinc finger, imprinted 1 [Source:MGI Symbol;Acc:MGI:1341879]	22776	protein_coding	NA	NA	NA	4	1.00125	1	0.3025	5	0.7925	4	TRUE	FALSE	FALSE	5	3.856	5	3.328	5	1.942	4	1.474	5	3.362	5	2.48	5	1.756	5	2.082	black	0.775428	4.22e-09	3	1.136	0	0.078	NA	NA	NA	FALSE	TRUE	FALSE	FALSE	TRUE	TRUE
ENSMUSG00000002274	Metrn	meteorin, glial cell differentiation regulator [Source:MGI Symbol;Acc:MGI:1917333]	70083	protein_coding	ENSG00000103260	METRN	79006	8	4.6675	8	4.8075	8	4.85125	11	TRUE	FALSE	TRUE	5	3.264	5	4.136	5	5.212	5	5.822	5	3.612	5	4.352	5	6.668	5	6.254	purple	0.512778	0.000716606	5	5.63	5	10.49	-0.76969	-0.466245	-1.07313	FALSE	TRUE	TRUE	FALSE	TRUE	TRUE
ENSMUSG00000002279	Lmf1	lipase maturation factor 1 [Source:MGI Symbol;Acc:MGI:1923733]	76483	protein_coding	ENSG00000103227	LMF1	64788	8	11.155	8	10.8625	8	10.5075	12	TRUE	FALSE	TRUE	5	10.484	5	8.986	5	10.412	5	11.234	5	10.216	5	10.098	5	11.03	5	11.066	black	0.566863	0.00013696	5	12	5	9.784	0.192633	0.411983	-0.0267168	FALSE	TRUE	FALSE	FALSE	TRUE	TRUE
ENSMUSG00000002280	Narfl	nuclear prelamin A recognition factor-like [Source:MGI Symbol;Acc:MGI:1914813]	67563	protein_coding	ENSG00000103245	CIAO3	64428	8	8.0925	8	7.64875	8	9.1925	12	TRUE	FALSE	TRUE	5	5.254	5	7.304	5	7.906	5	10.156	5	4.418	5	7.536	5	7.692	5	7.894	yellow	0.555676	0.00019744	5	10.434	5	10.324	-0.312834	-0.0483281	-0.577339	FALSE	TRUE	TRUE	FALSE	TRUE	TRUE
ENSMUSG00000002289	Angptl4	angiopoietin-like 4 [Source:MGI Symbol;Acc:MGI:1888999]	57875	protein_coding	ENSG00000167772	ANGPTL4	51129	8	23.89	8	19.2288	8	19.115	11	TRUE	TRUE	TRUE	5	21.45	5	21.214	5	17.514	5	19.12	5	16.38	5	17.572	5	12.946	5	14.092	brown	0.485822	0.00148302	5	11.982	5	6.428	1.00412	1.43844	0.569802	FALSE	FALSE	FALSE	FALSE	FALSE	TRUE
ENSMUSG00000002297	Dbf4	DBF4 homolog (S. cerevisiae) [Source:MGI Symbol;Acc:MGI:1351328]	27214	protein_coding	ENSG00000006634	DBF4	10926	8	10.4637	8	14.8212	8	12.8275	10	TRUE	FALSE	TRUE	5	3.8	5	5.988	5	7.47	5	10.09	5	5.232	5	5.466	5	11.248	5	7.764	turquoise	0.85073	3.63e-12	5	8.26	5	36.056	-2.23768	-1.86434	-2.61101	FALSE	FALSE	TRUE	FALSE	TRUE	TRUE
ENSMUSG00000002307	Daxx	Fas death domain-associated protein [Source:MGI Symbol;Acc:MGI:1197015]	NA	protein_coding	ENSG00000204209	DAXX	1616	8	9.61125	8	10.295	8	9.72	12	TRUE	TRUE	TRUE	5	7.21	5	7.832	5	9.08	5	11.202	5	6.654	5	9.378	5	11.614	5	8.75	turquoise	0.437921	0.00471175	5	10.174	5	16.858	-0.686236	-0.496029	-0.876443	FALSE	FALSE	TRUE	TRUE	TRUE	TRUE
ENSMUSG00000002308	Cd320	CD320 antigen [Source:MGI Symbol;Acc:MGI:1860083]	54219	protein_coding	ENSG00000167775	CD320	51293	8	2.6225	8	2.415	8	2.47	12	TRUE	TRUE	TRUE	5	3.886	5	3.388	5	2.682	5	3.604	5	4.676	5	3.248	5	2.664	5	4.316	black	0.5692	0.000126673	5	3.29	5	2.206	0.439029	0.96415	-0.0860931	FALSE	TRUE	FALSE	FALSE	TRUE	TRUE
ENSMUSG00000002319	Ipo4	importin 4 [Source:MGI Symbol;Acc:MGI:1923001]	75751	protein_coding	ENSG00000196497	IPO4	79711	8	16.39	8	15.8625	8	14.2625	12	TRUE	TRUE	TRUE	5	23.064	5	19.556	5	21.858	5	18.516	5	23.748	5	20.044	5	17.454	5	14.506	black	0.862282	8.74e-13	5	17.846	5	12.842	0.619007	0.79867	0.439345	FALSE	TRUE	FALSE	FALSE	TRUE	TRUE
ENSMUSG00000002320	Tm9sf1	transmembrane 9 superfamily member 1 [Source:MGI Symbol;Acc:MGI:1921390]	74140	protein_coding	ENSG00000254692		NA	8	23.8275	8	23.8612	8	23.5675	12	TRUE	TRUE	TRUE	5	27.758	5	25.892	5	26.342	5	24.412	5	27.018	5	22.862	5	24.142	5	20.956	brown	0.893442	8.86e-15	5	25.464	5	28.298	-0.150619	0.00297347	-0.304211	FALSE	FALSE	FALSE	FALSE	FALSE	TRUE
ENSMUSG00000002324	Rec8	REC8 meiotic recombination protein [Source:MGI Symbol;Acc:MGI:1929645]	56739	protein_coding	ENSG00000100918	REC8	9985	5	0.66125	6	1.1975	4	0.85625	7	FALSE	FALSE	FALSE	4	1.188	3	0.704	5	1.638	4	1.668	1	0.324	1	0.384	3	0.902	2	0.878	turquoise	0.531192	0.000420799	3	1.77	5	3.61	-2.86035	-1.58093	-4.13977	FALSE	FALSE	TRUE	FALSE	TRUE	TRUE
ENSMUSG00000002325	Irf9	interferon regulatory factor 9 [Source:MGI Symbol;Acc:MGI:107587]	16391	protein_coding	ENSG00000213928	IRF9	10379	8	13.7462	8	16.1175	8	15.3025	12	TRUE	TRUE	TRUE	5	9.52	5	12.324	5	15.568	5	18.536	5	9.52	5	11.174	5	13.818	5	11.576	turquoise	0.53914	0.000331231	5	14.302	5	31.734	-1.2404	-0.96246	-1.51834	FALSE	FALSE	TRUE	TRUE	TRUE	TRUE
ENSMUSG00000002326	Gmpr2	guanosine monophosphate reductase 2 [Source:MGI Symbol;Acc:MGI:1917903]	105446	protein_coding	ENSG00000100938	GMPR2	51292	8	8.775	8	8.55625	8	8.655	12	TRUE	TRUE	TRUE	5	6.826	5	7.548	5	7.708	5	8.492	5	7.26	5	6.364	5	8.004	5	6.658	brown	0.555415	0.0001991	5	7.906	5	9.924	-0.332979	-0.0298232	-0.636134	FALSE	FALSE	FALSE	FALSE	FALSE	TRUE
ENSMUSG00000002329	Mdp1	magnesium-dependent phosphatase 1 [Source:MGI Symbol;Acc:MGI:1915131]	67881	protein_coding	NA	NA	NA	8	8.455	8	8.43625	8	9.26875	12	TRUE	FALSE	TRUE	5	8.866	5	9.036	5	9.124	5	10.576	5	8.644	5	8.958	5	8.478	5	8.806	brown	0.563692	0.000152125	5	8.378	5	9.888	-0.210201	0.043733	-0.464134	FALSE	FALSE	TRUE	FALSE	TRUE	TRUE
ENSMUSG00000002332	Dhrs1	dehydrogenase/reductase (SDR family) member 1 [Source:MGI Symbol;Acc:MGI:1196314]	52585	protein_coding	ENSG00000157379	DHRS1	115817	8	20.2862	8	21.8588	8	18.8287	12	TRUE	TRUE	TRUE	5	22.67	5	19.964	5	19.982	5	19.492	5	24.524	5	18.56	5	18.064	5	15.848	brown	0.829653	3.68e-11	5	19.682	5	29.99	-0.490215	-0.301317	-0.679112	FALSE	FALSE	FALSE	FALSE	FALSE	TRUE
ENSMUSG00000002341	Ncan	neurocan [Source:MGI Symbol;Acc:MGI:104694]	13004	protein_coding	ENSG00000130287	NCAN	1463	0	0	0	0.00625	0	0.0025	3	FALSE	FALSE	FALSE	0	0.004	0	0	0	0	0	0.006	0	0	0	0	0	0	0	0	NA	NA	NA	0	0	0	0.008	NA	NA	NA	FALSE	TRUE	FALSE	FALSE	TRUE	FALSE
ENSMUSG00000002342	Tmem161a	transmembrane protein 161A [Source:MGI Symbol;Acc:MGI:2384577]	234371	protein_coding	ENSG00000064545	TMEM161A	54929	8	15.0638	8	14.2175	8	13.6113	12	TRUE	FALSE	TRUE	5	12.236	5	12.89	5	17.596	5	16.784	5	9.394	5	12.27	5	14.506	5	19.46	grey	0.563394	0.000153621	5	17.262	5	15.502	0.206611	0.456042	-0.0428193	FALSE	TRUE	FALSE	FALSE	TRUE	TRUE
ENSMUSG00000002343	Armc6	armadillo repeat containing 6 [Source:MGI Symbol;Acc:MGI:1924063]	76813	protein_coding	ENSG00000105676	ARMC6	93436	8	4.01875	8	4.3775	8	3.95	12	TRUE	FALSE	TRUE	5	3.888	5	3.916	5	3.94	5	3.964	5	3.596	5	3.646	5	4.362	5	3.376	black	0.290657	0.0688365	5	4.854	5	5.262	-0.162723	0.370329	-0.695776	FALSE	TRUE	TRUE	FALSE	TRUE	TRUE
ENSMUSG00000002345	2310045N01Rik	RIKEN cDNA 2310045N01 gene [Source:MGI Symbol;Acc:MGI:1919618]	72368	protein_coding	ENSG00000254901	BORCS8	729991	8	16.475	8	18.885	8	17.9413	12	TRUE	TRUE	TRUE	5	14.076	5	15.064	5	15.584	5	17.844	5	12.778	5	11.378	5	13.304	5	14.214	brown	0.399136	0.0107314	5	16.97	5	21.41	-0.300133	-0.0571124	-0.543154	FALSE	FALSE	TRUE	TRUE	TRUE	TRUE
ENSMUSG00000002346	Slc25a42	solute carrier family 25, member 42 [Source:MGI Symbol;Acc:MGI:1920345]	73095	protein_coding	ENSG00000181035	SLC25A42	284439	8	4.775	8	5.665	8	5.5425	12	TRUE	FALSE	TRUE	5	3.522	5	4.82	5	4.906	5	6.314	5	2.97	5	4.754	5	6.086	5	7.43	yellow	0.692827	7.27e-07	5	6.006	5	10.978	-0.824007	-0.559674	-1.08834	FALSE	TRUE	TRUE	FALSE	TRUE	TRUE
ENSMUSG00000002365	Snx9	sorting nexin 9 [Source:MGI Symbol;Acc:MGI:1913866]	66616	protein_coding	ENSG00000130340	SNX9	51429	8	21.4438	8	21.5388	8	21.3425	12	TRUE	TRUE	TRUE	5	18.604	5	19.636	5	18.65	5	20.334	5	17.784	5	19.304	5	20.544	5	19.83	black	0.796426	7.97e-10	5	17.62	5	20.006	-0.117749	0.0639052	-0.299404	FALSE	FALSE	FALSE	FALSE	FALSE	TRUE
ENSMUSG00000002372	Ranbp3	RAN binding protein 3 [Source:MGI Symbol;Acc:MGI:1919060]	71810	protein_coding	ENSG00000031823	RANBP3	8498	8	14.12	8	16.2025	8	15.5337	12	TRUE	TRUE	TRUE	5	12.842	5	12.388	5	15.582	5	16.756	5	11.924	5	13.442	5	15.802	5	15.826	grey	-0.102349	0.529715	5	16.766	5	23.144	-0.457006	-0.279769	-0.634242	FALSE	TRUE	TRUE	TRUE	TRUE	TRUE
ENSMUSG00000002379	Ndufa11	NADH dehydrogenase (ubiquinone) 1 alpha subcomplex 11 [Source:MGI Symbol;Acc:MGI:1917125]	69875	protein_coding	ENSG00000174886	NDUFA11	126328	8	5.2925	8	5.42875	8	5.6325	12	TRUE	TRUE	TRUE	5	5.412	5	6.376	5	7.1	5	7.702	5	5.64	5	6.982	5	7.48	5	10.582	yellow	0.678856	1.47e-06	5	7.254	5	7.68	-0.0616556	0.257983	-0.381294	FALSE	TRUE	TRUE	FALSE	TRUE	TRUE
ENSMUSG00000002384	Bmp8b	bone morphogenetic protein 8b [Source:MGI Symbol;Acc:MGI:107335]	12164	protein_coding	NA	NA	NA	8	1.73	8	1.61375	8	1.715	0	TRUE	FALSE	FALSE	1	0.256	4	0.81	5	1.87	5	2.226	0	0.29	5	0.842	5	0.954	4	1.194	turquoise	0.610392	2.89e-05	5	2.798	0	0.304	3.28113	4.34177	2.22049	TRUE	FALSE	FALSE	FALSE	FALSE	TRUE
ENSMUSG00000002393	Nr2f6	nuclear receptor subfamily 2, group F, member 6 [Source:MGI Symbol;Acc:MGI:1352453]	13864	protein_coding	ENSG00000160113	NR2F6	2063	8	10.7025	8	10.4563	8	11.9375	12	TRUE	FALSE	TRUE	5	17.194	5	12.362	5	14.088	5	13.554	5	16.75	5	13.092	5	15.588	5	14.056	black	0.778581	3.32e-09	5	13.468	5	5.464	1.42787	1.80337	1.05237	FALSE	FALSE	FALSE	FALSE	FALSE	TRUE
ENSMUSG00000002395	Use1	unconventional SNARE in the ER 1 homolog (S. cerevisiae) [Source:MGI Symbol;Acc:MGI:1914273]	67023	protein_coding	ENSG00000053501	USE1	55850	8	43.22	8	40.76	8	40.6	12	TRUE	TRUE	TRUE	5	41.606	5	47.128	5	47.006	5	53.576	5	36.982	5	45.094	5	48.014	5	47.374	grey	0.372683	0.0178682	5	50.604	5	51.066	0.0163318	0.190981	-0.158317	FALSE	TRUE	TRUE	TRUE	TRUE	TRUE
ENSMUSG00000002396	Ocel1	occludin/ELL domain containing 1 [Source:MGI Symbol;Acc:MGI:1924340]	77090	protein_coding	ENSG00000099330	OCEL1	79629	8	6.83625	8	7.81875	8	7.99875	12	TRUE	TRUE	TRUE	5	4.976	5	6.188	5	7.444	5	6.922	5	4.152	5	6.8	5	7.708	5	8.756	turquoise	0.449033	0.00365593	5	7.126	5	9.068	-0.109433	0.130817	-0.349683	FALSE	FALSE	FALSE	FALSE	FALSE	TRUE
ENSMUSG00000002409	Dyrk1b	dual-specificity tyrosine-(Y)-phosphorylation regulated kinase 1b [Source:MGI Symbol;Acc:MGI:1330302]	13549	protein_coding	ENSG00000105204	DYRK1B	9149	8	12.4362	8	12.2875	8	12.875	12	TRUE	FALSE	FALSE	5	9.832	5	11.122	5	11.682	5	12.052	5	9.476	5	12.546	5	12.89	5	16.146	yellow	0.773086	5.03e-09	5	14.978	5	10.596	0.534627	0.828235	0.241019	FALSE	TRUE	FALSE	FALSE	TRUE	TRUE
ENSMUSG00000002413	Braf	Braf transforming gene [Source:MGI Symbol;Acc:MGI:88190]	109880	protein_coding	ENSG00000157764	BRAF	673	8	20.7312	8	21.6088	8	20.4838	12	TRUE	FALSE	TRUE	5	15.536	5	15.524	5	17.108	5	18.576	5	14.148	5	15.924	5	17.526	5	16.33	brown	0.374798	0.0171791	5	18.24	5	21.756	-0.321265	-0.15343	-0.489101	FALSE	FALSE	FALSE	FALSE	FALSE	TRUE
ENSMUSG00000002416	Ndufb2	NADH dehydrogenase (ubiquinone) 1 beta subcomplex, 2 [Source:MGI Symbol;Acc:MGI:1915448]	NA	protein_coding	ENSG00000090266	NDUFB2	4708	8	33.2463	8	29.2725	8	38.7062	12	TRUE	TRUE	TRUE	5	39.342	5	49.066	5	54.128	5	60.866	5	37.294	5	54.568	5	46	5	77.046	grey	0.532524	0.000404424	5	42.59	5	36.918	0.319208	0.575051	0.0633654	FALSE	TRUE	FALSE	FALSE	TRUE	TRUE
ENSMUSG00000002428	Hltf	helicase-like transcription factor [Source:MGI Symbol;Acc:MGI:1196437]	20585	protein_coding	ENSG00000071794	HLTF	6596	8	11.3375	8	11.405	8	12.3475	12	TRUE	TRUE	TRUE	5	10.148	5	8.118	5	10.346	5	11.878	5	8.998	5	9.042	5	12.09	5	8.652	brown	0.575229	0.000103285	5	9.252	5	12.864	-0.516759	-0.329425	-0.704093	FALSE	FALSE	FALSE	FALSE	FALSE	TRUE
ENSMUSG00000002455	Prpf6	PRP6 pre-mRNA splicing factor 6 homolog (yeast) [Source:MGI Symbol;Acc:MGI:1922946]	68879	protein_coding	ENSG00000101161	PRPF6	24148	8	18.5525	8	18.4275	8	18.6588	12	TRUE	TRUE	TRUE	5	13.816	5	14.784	5	16.242	5	17.968	5	13.032	5	16.054	5	17.668	5	17.89	grey	0.0488936	0.764479	5	17.47	5	21.266	-0.332182	-0.171221	-0.493142	FALSE	FALSE	FALSE	FALSE	FALSE	TRUE
ENSMUSG00000002458	Rgs19	regulator of G-protein signaling 19 [Source:MGI Symbol;Acc:MGI:1915153]	56470	protein_coding	ENSG00000171700	RGS19	10287	8	29.4887	8	43.04	8	34.5962	11	TRUE	FALSE	TRUE	5	17.132	5	21.758	5	23.308	5	36.502	5	17.788	5	19.192	5	38.328	5	25.314	turquoise	0.770706	5.99e-09	5	33.914	5	83.686	-1.40005	-1.16437	-1.63572	FALSE	FALSE	TRUE	TRUE	TRUE	TRUE
ENSMUSG00000002459	Rgs20	regulator of G-protein signaling 20 [Source:MGI Symbol;Acc:MGI:1929866]	NA	protein_coding	ENSG00000147509	RGS20	8601	0	0.1025	1	0.22125	0	0.12125	3	FALSE	FALSE	FALSE	0	0.046	0	0	0	0.158	4	0.558	0	0	0	0	0	0.048	1	0.138	NA	NA	NA	0	0.014	0	0.086	NA	NA	NA	FALSE	FALSE	FALSE	FALSE	FALSE	FALSE
ENSMUSG00000002475	Abhd3	abhydrolase domain containing 3 [Source:MGI Symbol;Acc:MGI:2147183]	106861	protein_coding	ENSG00000158201	ABHD3	171586	6	0.73625	6	0.63625	7	0.78875	11	TRUE	FALSE	TRUE	2	0.486	5	0.916	5	0.794	5	0.596	3	0.588	5	0.82	3	0.748	3	0.676	grey	0.34793	0.0278088	2	0.536	1	0.228	NA	NA	NA	FALSE	FALSE	FALSE	FALSE	FALSE	TRUE
ENSMUSG00000002477	Snrpd1	small nuclear ribonucleoprotein D1 [Source:MGI Symbol;Acc:MGI:98344]	20641	protein_coding	ENSG00000167088	SNRPD1	6632	8	20.3038	8	25.715	8	27.2425	12	TRUE	TRUE	TRUE	5	14.464	5	19.796	5	19.58	5	25.928	5	17.438	5	17.618	5	24.382	5	17.932	turquoise	0.420666	0.00687485	5	17.834	5	45.542	-1.36269	-1.10787	-1.61751	FALSE	FALSE	TRUE	FALSE	TRUE	TRUE
ENSMUSG00000002486	Tchp	trichoplein, keratin filament binding [Source:MGI Symbol;Acc:MGI:1925082]	77832	protein_coding	NA	NA	NA	8	4.61125	8	4.5025	8	5.13625	12	TRUE	TRUE	FALSE	5	3.898	5	4.866	5	4.074	5	4.202	5	3.524	5	3.522	5	4.476	5	3.94	brown	0.457458	0.00299928	5	5.59	5	6.514	0.052706	0.336107	-0.230695	FALSE	FALSE	FALSE	FALSE	FALSE	TRUE
ENSMUSG00000002489	Tiam1	T cell lymphoma invasion and metastasis 1 [Source:MGI Symbol;Acc:MGI:103306]	21844	protein_coding	ENSG00000156299	TIAM1	7074	8	8.9375	8	13.4787	8	10.0025	11	TRUE	TRUE	TRUE	5	4.912	5	6.838	5	8.974	5	10.282	5	4.398	5	7.156	5	10.144	5	10.814	turquoise	0.882908	4.83e-14	5	8.774	5	24.502	-1.52388	-1.31086	-1.7369	FALSE	FALSE	TRUE	FALSE	TRUE	TRUE
ENSMUSG00000002496	Tsc2	tuberous sclerosis 2 [Source:MGI Symbol;Acc:MGI:102548]	22084	protein_coding	ENSG00000103197	TSC2	7249	8	13.1713	8	13.7662	8	13.6875	12	TRUE	TRUE	FALSE	5	9.544	5	10.79	5	12.004	5	12.434	5	9.648	5	11.86	5	13.246	5	14.306	yellow	0.561735	0.00016222	5	14.296	5	12.726	0.186766	0.350856	0.022677	FALSE	FALSE	FALSE	FALSE	FALSE	TRUE
ENSMUSG00000002500	Rpl3l	ribosomal protein L3-like [Source:MGI Symbol;Acc:MGI:1913461]	66211	protein_coding	ENSG00000140986	RPL3L	6123	7	10.665	6	4.31625	8	14.4775	4	FALSE	TRUE	FALSE	5	11.71	5	21.43	5	21.778	5	21.972	5	12.002	5	28.388	5	26.37	5	63.568	yellow	0.88355	4.38e-14	5	20.862	5	1.124	4.09576	6.08375	2.10778	TRUE	TRUE	FALSE	FALSE	TRUE	TRUE
ENSMUSG00000002504	Slc9a3r2	solute carrier family 9 (sodium/hydrogen exchanger), member 3 regulator 2 [Source:MGI Symbol;Acc:MGI:1890662]	65962	protein_coding	ENSG00000065054	SLC9A3R2	9351	8	21.7013	8	19.2638	8	21.2825	12	TRUE	FALSE	TRUE	5	27.472	5	28.312	5	24.614	5	26.936	5	24.046	5	33.542	5	29.412	5	33.454	grey	0.6767	1.64e-06	5	28.576	5	3.68	2.95217	3.42464	2.47971	TRUE	TRUE	FALSE	FALSE	TRUE	TRUE
ENSMUSG00000002524	Puf60	poly-U binding splicing factor 60 [Source:MGI Symbol;Acc:MGI:1915209]	67959	protein_coding	ENSG00000179950	PUF60	22827	8	29.1588	8	31.47	8	29.8012	12	TRUE	TRUE	TRUE	5	27.244	5	30.052	5	30.448	5	33.212	5	26.476	5	27.502	5	30.488	5	30.036	brown	0.50622	0.000860044	5	29.024	5	41.166	-0.486406	-0.328949	-0.643863	FALSE	FALSE	TRUE	FALSE	TRUE	TRUE
ENSMUSG00000002546	Golga2	golgi autoantigen, golgin subfamily a, 2 [Source:MGI Symbol;Acc:MGI:2139395]	99412	protein_coding	NA	NA	NA	8	31.5463	8	30.42	8	30.03	12	TRUE	TRUE	TRUE	5	32.786	5	30.296	5	28.564	5	29.524	5	31.904	5	32.65	5	32.532	5	29.342	black	0.88482	3.59e-14	5	31.452	5	22.214	0.359925	0.531755	0.188094	FALSE	TRUE	FALSE	FALSE	TRUE	TRUE
ENSMUSG00000002550	Uck1	uridine-cytidine kinase 1 [Source:MGI Symbol;Acc:MGI:98904]	22245	protein_coding	ENSG00000130717	UCK1	83549	8	13.3	8	13.7037	8	14.2575	12	TRUE	TRUE	TRUE	5	10.31	5	11.6	5	12.74	5	12.614	5	9.948	5	12.622	5	14.382	5	13.406	grey	0.133825	0.410361	5	14.412	5	20.43	-0.45113	-0.229041	-0.673219	FALSE	FALSE	FALSE	FALSE	FALSE	TRUE
ENSMUSG00000002565	Scin	scinderin [Source:MGI Symbol;Acc:MGI:1306794]	20259	protein_coding	ENSG00000006747	SCIN	85477	8	1.62875	8	1.6875	8	1.58	4	FALSE	FALSE	TRUE	5	3.01	5	2.686	5	3.362	5	4.394	5	2.746	5	1.46	5	1.59	5	2.346	magenta	0.848175	4.9e-12	5	1.46	4	0.634	1.21061	1.77389	0.647333	FALSE	TRUE	FALSE	FALSE	TRUE	TRUE
ENSMUSG00000002578	Ikzf4	IKAROS family zinc finger 4 [Source:MGI Symbol;Acc:MGI:1343139]	22781	protein_coding	ENSG00000123411	IKZF4	64375	8	1.5675	8	0.79375	8	1.2075	7	TRUE	FALSE	FALSE	5	1.376	5	1.646	5	1.106	5	1.602	3	0.844	5	1.202	5	1.19	5	1.434	grey	0.347864	0.0278408	5	1.144	1	0.384	1.62501	2.22669	1.02332	FALSE	FALSE	FALSE	TRUE	TRUE	TRUE
ENSMUSG00000002580	Mien1	migration and invasion enhancer 1 [Source:MGI Symbol;Acc:MGI:1913678]	103742	protein_coding	ENSG00000141741	MIEN1	84299	8	14.9113	8	15.3138	8	17.0125	12	TRUE	TRUE	TRUE	5	17.128	5	17.14	5	18.388	5	20.158	5	17.352	5	15.664	5	15.076	5	16.348	brown	0.546828	0.000261289	5	16.14	5	23.336	-0.506728	-0.167935	-0.845521	FALSE	TRUE	TRUE	TRUE	TRUE	TRUE
ENSMUSG00000002588	Pon1	paraoxonase 1 [Source:MGI Symbol;Acc:MGI:103295]	18979	protein_coding	ENSG00000005421	PON1	5444	0	0.0125	0	0.04625	0	0	6	FALSE	FALSE	FALSE	0	0	0	0.046	0	0	0	0.028	0	0	1	0.084	0	0	0	0	NA	NA	NA	0	0	0	0.022	NA	NA	NA	FALSE	TRUE	FALSE	FALSE	TRUE	FALSE
ENSMUSG00000002602	Axl	AXL receptor tyrosine kinase [Source:MGI Symbol;Acc:MGI:1347244]	26362	protein_coding	ENSG00000167601	AXL	558	8	44.5812	8	41.6238	8	44.0363	12	TRUE	TRUE	TRUE	5	23.204	5	35.814	5	34.74	5	38.428	5	24.644	5	39.944	5	41.412	5	43.618	turquoise	0.492263	0.00125316	5	35.18	5	64.906	-0.888129	-0.733897	-1.04236	FALSE	FALSE	FALSE	FALSE	FALSE	TRUE
ENSMUSG00000002603	Tgfb1	transforming growth factor, beta 1 [Source:MGI Symbol;Acc:MGI:98725]	21803	protein_coding	ENSG00000105329		7040	8	110.373	8	136.215	8	107.778	12	TRUE	FALSE	TRUE	5	60.232	5	62.816	5	77.508	5	89.152	5	61.446	5	64.214	5	77.362	5	69.976	grey	-0.532219	0.000408119	5	99.256	5	120.112	-0.249875	-0.062663	-0.437087	FALSE	FALSE	FALSE	FALSE	FALSE	TRUE
ENSMUSG00000002608	Ccdc97	coiled-coil domain containing 97 [Source:MGI Symbol;Acc:MGI:1196455]	52132	protein_coding	ENSG00000142039	CCDC97	90324	8	25.5362	8	26.805	8	26.3025	12	TRUE	TRUE	TRUE	5	17.568	5	20.07	5	20.882	5	22.454	5	19.716	5	20.726	5	24.882	5	21.726	brown	0.203097	0.208785	5	27.902	5	31.68	-0.235342	-0.0776722	-0.393012	FALSE	FALSE	TRUE	FALSE	TRUE	TRUE
ENSMUSG00000002617	Zfp40	zinc finger protein 40 [Source:MGI Symbol;Acc:MGI:99185]	22700	protein_coding	NA	NA	NA	8	4.77	8	4.61125	8	4.8825	12	TRUE	FALSE	TRUE	5	3.172	5	4.746	5	4.862	5	4.856	5	3.338	5	4.31	5	4.412	5	3.77	brown	0.381672	0.0150927	5	3.558	5	2.998	0.446449	0.87872	0.0141771	FALSE	FALSE	FALSE	FALSE	FALSE	TRUE
ENSMUSG00000002625	Akap8l	A kinase (PRKA) anchor protein 8-like [Source:MGI Symbol;Acc:MGI:1860606]	54194	protein_coding	ENSG00000011243	AKAP8L	26993	8	16.8813	8	16.4612	8	18.1812	12	TRUE	TRUE	TRUE	5	11.778	5	14.614	5	17.678	5	19.808	5	11.026	5	15.268	5	18.292	5	18.802	turquoise	0.528269	0.000458834	5	19.036	5	17.804	0.0987264	0.314138	-0.116685	FALSE	FALSE	FALSE	FALSE	FALSE	TRUE
ENSMUSG00000002633	Shh	sonic hedgehog [Source:MGI Symbol;Acc:MGI:98297]	20423	protein_coding	ENSG00000164690	SHH	6469	0	0	0	0	0	0.015	5	FALSE	FALSE	FALSE	0	0	0	0	0	0	0	0	0	0	0	0	0	0	0	0	NA	NA	NA	0	0	0	0	NA	NA	NA	FALSE	FALSE	FALSE	FALSE	FALSE	FALSE
ENSMUSG00000002635	Pdcd2l	programmed cell death 2-like [Source:MGI Symbol;Acc:MGI:1915329]	68079	protein_coding	ENSG00000126249	PDCD2L	84306	8	6.675	8	7.54	8	7.4925	12	TRUE	TRUE	TRUE	5	5.578	5	7.368	5	6.83	5	8.224	5	5.456	5	7.752	5	7.632	5	8.79	grey	0.143526	0.376943	5	7.318	5	10.486	-0.383066	-0.0116832	-0.754449	FALSE	TRUE	FALSE	FALSE	TRUE	TRUE
ENSMUSG00000002658	Gtf2f1	general transcription factor IIF, polypeptide 1 [Source:MGI Symbol;Acc:MGI:1923848]	98053	protein_coding	ENSG00000125651	GTF2F1	2962	8	15.25	8	17.1288	8	15.2575	12	TRUE	TRUE	TRUE	5	10.192	5	13.382	5	14.194	5	18.17	5	10.654	5	13.002	5	16.746	5	13.602	turquoise	0.698449	5.41e-07	5	15.2	5	30.49	-1.01496	-0.810177	-1.21974	FALSE	FALSE	TRUE	FALSE	TRUE	TRUE
ENSMUSG00000002660	Clpp	caseinolytic mitochondrial matrix peptidase proteolytic subunit [Source:MGI Symbol;Acc:MGI:1858213]	53895	protein_coding	ENSG00000125656	CLPP	8192	8	7.94875	8	8.2775	8	7.9475	12	TRUE	TRUE	TRUE	5	6.384	5	8.94	5	9.468	5	9.514	5	7.21	5	7.832	5	9.7	5	11.306	grey	0.209099	0.195357	5	9.24	5	10.736	-0.188882	0.0933048	-0.471068	FALSE	TRUE	TRUE	FALSE	TRUE	TRUE
ENSMUSG00000002661	Alkbh7	alkB, alkylation repair homolog 7 (E. coli) [Source:MGI Symbol;Acc:MGI:1913650]	66400	protein_coding	ENSG00000125652	ALKBH7	84266	8	3.50125	8	3.13625	8	3.55625	12	TRUE	TRUE	TRUE	5	2.974	5	3.52	5	5.68	5	5.332	5	3.38	5	3.772	5	4.158	5	6.014	yellow	0.500024	0.00101847	5	5.134	5	4.96	0.0284873	0.542938	-0.485964	FALSE	TRUE	TRUE	FALSE	TRUE	TRUE
ENSMUSG00000002664	Pspn	persephin [Source:MGI Symbol;Acc:MGI:1201684]	19197	protein_coding	ENSG00000125650	PSPN	5623	0	0	0	0	0	0.03375	0	FALSE	FALSE	FALSE	0	0	0	0	0	0	0	0	0	0	0	0	0	0	0	0	NA	NA	NA	0	0	1	0.116	NA	NA	NA	FALSE	FALSE	FALSE	FALSE	FALSE	FALSE
ENSMUSG00000002668	Dennd1c	DENN/MADD domain containing 1C [Source:MGI Symbol;Acc:MGI:1918035]	70785	protein_coding	ENSG00000205744	DENND1C	79958	8	5.96875	8	9.33875	8	7.69625	8	FALSE	FALSE	FALSE	5	1.092	5	2.156	5	3.546	5	5.93	4	1.212	5	4.05	5	7.85	5	4.126	turquoise	0.908675	5.42e-16	5	5.966	5	21.974	-1.8385	-1.55721	-2.1198	FALSE	FALSE	TRUE	TRUE	TRUE	TRUE
ENSMUSG00000002679	Med6	mediator complex subunit 6 [Source:MGI Symbol;Acc:MGI:1917042]	69792	protein_coding	ENSG00000133997	MED6	10001	8	10.3737	8	10.1037	8	10.8825	12	TRUE	FALSE	TRUE	5	6.45	5	9.948	5	8.708	5	8.888	5	7.082	5	7.748	5	8.602	5	8.918	grey	-0.292422	0.0670936	5	9.432	5	14.986	-0.755034	-0.446789	-1.06328	FALSE	FALSE	FALSE	FALSE	FALSE	TRUE
ENSMUSG00000002688	Prkd1	protein kinase D1 [Source:MGI Symbol;Acc:MGI:99879]	18760	protein_coding	ENSG00000184304	PRKD1	5587	8	2.76875	8	2.22125	8	2.92125	11	TRUE	FALSE	TRUE	5	3.04	5	2.46	5	2.416	5	2.188	5	2.854	5	3.028	5	2.372	5	3.1	black	0.822822	7.29e-11	5	3.664	1	0.31	3.59517	4.23411	2.95623	TRUE	FALSE	FALSE	FALSE	FALSE	TRUE
ENSMUSG00000002699	Lcp2	lymphocyte cytosolic protein 2 [Source:MGI Symbol;Acc:MGI:1321402]	16822	protein_coding	ENSG00000043462	LCP2	3937	8	22.845	8	31.3325	8	25.9475	10	FALSE	TRUE	TRUE	5	7.432	5	10.764	5	15.984	5	21.878	5	9.756	5	11.39	5	17.606	5	14.14	turquoise	0.820759	8.91e-11	5	15.926	5	46.748	-1.59769	-1.36072	-1.83466	FALSE	FALSE	FALSE	TRUE	TRUE	TRUE
ENSMUSG00000002718	Cse1l	chromosome segregation 1-like (S. cerevisiae) [Source:MGI Symbol;Acc:MGI:1339951]	110750	protein_coding	ENSG00000124207	CSE1L	1434	8	19.5512	8	20.8275	8	20.3337	12	TRUE	TRUE	TRUE	5	12.338	5	15.344	5	17.792	5	19.326	5	14.204	5	14.666	5	18.03	5	17.076	turquoise	0.433375	0.00521463	5	17.55	5	33.39	-0.965418	-0.769048	-1.16179	FALSE	TRUE	FALSE	FALSE	TRUE	TRUE
ENSMUSG00000002728	Naa20	N(alpha)-acetyltransferase 20, NatB catalytic subunit [Source:MGI Symbol;Acc:MGI:1915127]	67877	protein_coding	ENSG00000173418	NAA20	51126	8	18.15	8	18.0912	8	18.725	12	TRUE	TRUE	TRUE	5	22.224	5	22.218	5	23.676	5	24.646	5	21.37	5	19.342	5	20.276	5	22.216	brown	0.672148	2.04e-06	5	18.436	5	16.988	0.132977	0.346846	-0.0808913	FALSE	TRUE	FALSE	FALSE	TRUE	TRUE
ENSMUSG00000002731	Prkra	protein kinase, interferon inducible double stranded RNA dependent activator [Source:MGI Symbol;Acc:MGI:1344375]	23992	protein_coding	ENSG00000180228	PRKRA	8575	8	11.2762	8	11.5137	8	10.92	12	TRUE	TRUE	TRUE	5	10.124	5	10.806	5	10.518	5	12.098	5	10.2	5	10.388	5	10.468	5	8.862	brown	0.540132	0.000321357	5	10.234	5	9.824	0.0653205	0.316107	-0.185466	FALSE	FALSE	FALSE	FALSE	FALSE	TRUE
ENSMUSG00000002732	Fkbp7	FK506 binding protein 7 [Source:MGI Symbol;Acc:MGI:1336879]	14231	protein_coding	ENSG00000079150	FKBP7	51661	8	49.215	8	42.7037	8	43.85	12	TRUE	TRUE	TRUE	5	92.804	5	67.594	5	42.614	5	35.996	5	100.514	5	53.704	5	33.578	5	27.668	brown	0.942366	1.16e-19	5	39.406	5	6.006	2.75771	3.27662	2.23881	TRUE	FALSE	FALSE	FALSE	FALSE	TRUE
ENSMUSG00000002733	Plekha3	pleckstrin homology domain-containing, family A (phosphoinositide binding specific) member 3 [Source:MGI Symbol;Acc:MGI:1932515]	83435	protein_coding	ENSG00000116095	PLEKHA3	65977	8	18.7775	8	18.07	8	18.6537	12	TRUE	TRUE	TRUE	5	14.236	5	13.53	5	15.402	5	16.52	5	14.008	5	15.168	5	15.436	5	14.536	black	0.499324	0.0010379	5	17.496	5	12.458	0.564795	0.854313	0.275276	FALSE	FALSE	FALSE	FALSE	FALSE	TRUE
ENSMUSG00000002741	Ykt6	YKT6 homolog (S. Cerevisiae) [Source:MGI Symbol;Acc:MGI:1927550]	56418	protein_coding	ENSG00000106636	YKT6	10652	8	38.43	8	38.6638	8	36.7512	12	TRUE	FALSE	TRUE	5	48.974	5	38.928	5	37.792	5	36.258	5	50.01	5	35.962	5	32.878	5	28.714	brown	0.958021	3.23e-22	5	37.632	5	30.144	0.373584	0.570434	0.176734	FALSE	FALSE	FALSE	FALSE	FALSE	TRUE
ENSMUSG00000002748	Baz1b	bromodomain adjacent to zinc finger domain, 1B [Source:MGI Symbol;Acc:MGI:1353499]	22385	protein_coding	ENSG00000009954	BAZ1B	9031	8	38.69	8	44.6925	8	42.0275	12	TRUE	TRUE	TRUE	5	26.552	5	32.73	5	34.774	5	42.582	5	29.244	5	32.608	5	42.666	5	34.85	turquoise	0.633277	1.16e-05	5	38.696	5	67.912	-0.794736	-0.594339	-0.995133	FALSE	FALSE	TRUE	FALSE	TRUE	TRUE
ENSMUSG00000002763	Pex6	peroxisomal biogenesis factor 6 [Source:MGI Symbol;Acc:MGI:2385054]	224824	protein_coding	ENSG00000124587	PEX6	5190	8	9.6125	8	9.885	8	11.7788	12	TRUE	FALSE	TRUE	5	7.932	5	9.766	5	11.242	5	14.678	5	7.6	5	9.752	5	11.478	5	15.074	grey	0.392807	0.0121677	5	13.508	5	11.346	0.225103	0.448547	0.00165992	FALSE	FALSE	TRUE	TRUE	TRUE	TRUE
ENSMUSG00000002767	Mrpl2	mitochondrial ribosomal protein L2 [Source:MGI Symbol;Acc:MGI:1351622]	27398	protein_coding	ENSG00000112651	MRPL2	51069	8	12.235	8	11.755	8	13.8525	12	TRUE	TRUE	TRUE	5	11.612	5	12.966	5	14.858	5	16.812	5	11.904	5	14.266	5	16.616	5	20.49	yellow	0.696788	5.91e-07	5	15.848	5	18.278	-0.196969	0.043156	-0.437095	FALSE	TRUE	TRUE	FALSE	TRUE	TRUE
ENSMUSG00000002768	Mea1	male enhanced antigen 1 [Source:MGI Symbol;Acc:MGI:96957]	17256	protein_coding	ENSG00000124733	MEA1	4201	8	23.3825	8	22.5963	8	22.1663	12	TRUE	TRUE	TRUE	5	21.262	5	18.796	5	24.23	5	23.638	5	20.414	5	22.342	5	23.61	5	21.62	brown	0.341387	0.0310923	5	19.76	5	26.4	-0.37095	-0.0698971	-0.672003	FALSE	TRUE	FALSE	FALSE	TRUE	TRUE
ENSMUSG00000002769	Gnmt	glycine N-methyltransferase [Source:MGI Symbol;Acc:MGI:1202304]	14711	protein_coding	ENSG00000124713	GNMT	27232	0	0.1925	0	0.21625	0	0.315	12	FALSE	FALSE	FALSE	0	0.11	1	0.254	0	0.1	1	0.248	0	0.046	2	0.374	1	0.18	2	0.592	NA	NA	NA	1	0.272	0	0.284	NA	NA	NA	FALSE	FALSE	TRUE	TRUE	TRUE	FALSE
ENSMUSG00000002771	Grin2d	glutamate receptor, ionotropic, NMDA2D (epsilon 4) [Source:MGI Symbol;Acc:MGI:95823]	14814	protein_coding	ENSG00000105464	GRIN2D	2906	8	1.6225	8	1.54375	8	1.64625	5	TRUE	FALSE	FALSE	5	2.036	5	1.996	5	1.858	5	1.164	5	2.064	5	1.638	5	1.628	5	1.56	black	0.789446	1.42e-09	5	1.722	0	0.228	2.78746	3.42543	2.14949	TRUE	FALSE	FALSE	FALSE	FALSE	TRUE
ENSMUSG00000002778	Kdelr1	KDEL (Lys-Asp-Glu-Leu) endoplasmic reticulum protein retention receptor 1 [Source:MGI Symbol;Acc:MGI:1915387]	68137	protein_coding	ENSG00000105438	KDELR1	10945	8	60.7863	8	62.5037	8	57.28	12	TRUE	TRUE	TRUE	5	82.908	5	67.094	5	62.218	5	59.576	5	87.442	5	63.434	5	58.92	5	49.87	brown	0.961925	5.23e-23	5	60.798	5	39.938	0.570746	0.784884	0.356608	FALSE	FALSE	FALSE	FALSE	FALSE	TRUE
ENSMUSG00000002781	Tmem143	transmembrane protein 143 [Source:MGI Symbol;Acc:MGI:1917459]	NA	protein_coding	ENSG00000161558	TMEM143	55260	8	6.785	8	7.105	8	7.0425	12	TRUE	FALSE	FALSE	5	5.084	5	5.758	5	6.966	5	7.858	5	4.294	5	7.094	5	8.826	5	11.172	yellow	0.632036	1.22e-05	5	8.152	5	5.23	0.667057	0.99782	0.336295	FALSE	TRUE	FALSE	FALSE	TRUE	TRUE
ENSMUSG00000002791	Pdxk-ps	pyridoxal (pyridoxine, vitamin B6) kinase, pseudogene [Source:MGI Symbol;Acc:MGI:1933201]	NA	transcribed_unprocessed_pseudogene	NA	NA	NA	0	0.05875	0	0.06875	0	0.0525	0	FALSE	FALSE	FALSE	0	0.032	0	0.014	0	0.054	0	0.03	0	0	0	0.072	0	0.016	0	0.036	NA	NA	NA	0	0.062	0	0.08	NA	NA	NA	FALSE	FALSE	FALSE	FALSE	FALSE	FALSE
ENSMUSG00000002797	Ggct	gamma-glutamyl cyclotransferase [Source:MGI Symbol;Acc:MGI:95700]	110175	protein_coding	ENSG00000006625	GGCT	79017	7	1.11125	8	1.16125	8	1.4475	12	TRUE	TRUE	TRUE	5	1.262	5	1.786	5	0.816	5	2.206	4	1.03	5	1.796	5	1.216	5	1.004	grey	0.0914213	0.574769	4	1.058	5	1.782	-0.545937	0.0227877	-1.11466	FALSE	TRUE	TRUE	TRUE	TRUE	TRUE
ENSMUSG00000002799	Jag2	jagged 2 [Source:MGI Symbol;Acc:MGI:1098270]	16450	protein_coding	ENSG00000184916	JAG2	3714	8	5.46125	8	5.305	8	6.30375	11	TRUE	FALSE	FALSE	5	5.976	5	6.434	5	6.88	5	8.17	5	4.834	5	8.438	5	8.664	5	10.038	grey	0.726136	1.14e-07	5	8.59	4	0.678	3.65794	4.2589	3.05698	TRUE	TRUE	FALSE	FALSE	TRUE	TRUE
ENSMUSG00000002803	Btbd6	BTB (POZ) domain containing 6 [Source:MGI Symbol;Acc:MGI:3026623]	399566	protein_coding	ENSG00000184887	BTBD6	90135	8	4.61	8	4.695	8	5.1675	12	TRUE	TRUE	TRUE	5	3.39	5	4.524	5	5.158	5	5.696	5	3.92	5	5.246	5	5.8	5	7.206	yellow	0.703153	4.2e-07	5	6.086	5	3.38	0.8742	1.1277	0.620696	FALSE	TRUE	FALSE	TRUE	TRUE	TRUE
ENSMUSG00000002804	Nudt14	nudix (nucleoside diphosphate linked moiety X)-type motif 14 [Source:MGI Symbol;Acc:MGI:1913424]	66174	protein_coding	ENSG00000183828	NUDT14	256281	8	4.6525	8	3.8825	8	3.55125	12	TRUE	TRUE	TRUE	5	4.114	5	3.642	5	4.53	5	5.376	5	4.178	5	4.566	5	3.956	5	4.46	grey	-0.032634	0.841556	5	4.172	5	4.324	-0.0107587	0.437074	-0.458591	FALSE	TRUE	TRUE	TRUE	TRUE	TRUE
ENSMUSG00000002808	Epdr1	ependymin related protein 1 (zebrafish) [Source:MGI Symbol;Acc:MGI:2145369]	105298	protein_coding	NA	NA	NA	8	29.5175	8	22.2488	8	26.5775	11	TRUE	TRUE	TRUE	5	20.126	5	24.462	5	28.48	5	31.016	5	19.4	5	24.03	5	26.754	5	32.654	yellow	0.619829	2e-05	5	30.362	5	10.048	1.59431	1.85952	1.32909	FALSE	TRUE	FALSE	FALSE	TRUE	TRUE
ENSMUSG00000002812	Flii	flightless I homolog (Drosophila) [Source:MGI Symbol;Acc:MGI:1342286]	14248	protein_coding	ENSG00000177731	FLII	2314	8	30.0675	8	33.9462	8	32.1737	12	TRUE	TRUE	TRUE	5	22.826	5	26.456	5	28.268	5	33.608	5	23.15	5	31.61	5	35.322	5	33.81	yellow	0.595723	5e-05	5	33.986	5	41.202	-0.283992	-0.159566	-0.408417	FALSE	FALSE	FALSE	FALSE	FALSE	TRUE
ENSMUSG00000002814	Top3a	topoisomerase (DNA) III alpha [Source:MGI Symbol;Acc:MGI:1197527]	21975	protein_coding	ENSG00000177302	TOP3A	7156	8	4.9475	8	5.37125	8	5.12125	12	TRUE	FALSE	FALSE	5	3.406	5	4.09	5	4.914	5	5.154	5	3.424	5	4.646	5	4.954	5	4.724	turquoise	0.37287	0.0178063	5	4.892	5	7.272	-0.563512	-0.317765	-0.809259	FALSE	FALSE	TRUE	FALSE	TRUE	TRUE
ENSMUSG00000002820	Atg4d	autophagy related 4D, cysteine peptidase [Source:MGI Symbol;Acc:MGI:2444308]	235040	protein_coding	ENSG00000130734	ATG4D	84971	8	6.44375	8	7.825	8	7.8275	12	TRUE	TRUE	TRUE	5	3.832	5	5.702	5	6.972	5	8.546	5	4.632	5	6.098	5	8.81	5	9.432	turquoise	0.615493	2.37e-05	5	8.822	5	21	-1.24913	-1.02023	-1.47803	FALSE	TRUE	TRUE	TRUE	TRUE	TRUE
ENSMUSG00000002825	Qtrt1	queuine tRNA-ribosyltransferase 1 [Source:MGI Symbol;Acc:MGI:1931441]	60507	protein_coding	ENSG00000213339	QTRT1	81890	8	5.38375	8	5.02125	8	5.09625	12	TRUE	TRUE	TRUE	5	4.656	5	4.764	5	3.998	5	4.036	5	3.954	5	3.576	5	4.546	5	4.268	black	0.425307	0.0062223	5	5.378	5	6.614	-0.320317	0.0295511	-0.670184	FALSE	FALSE	TRUE	TRUE	TRUE	TRUE
ENSMUSG00000002831	Plin4	perilipin 4 [Source:MGI Symbol;Acc:MGI:1929709]	57435	protein_coding	ENSG00000167676	PLIN4	729359	8	4.0475	7	2.1525	8	3.88125	10	TRUE	FALSE	TRUE	5	6.118	5	11.948	5	8.546	5	10.028	5	3.628	5	12.322	5	11.188	5	16.848	yellow	0.888543	1.99e-14	5	10.604	1	0.508	4.2039	5.75722	2.65058	TRUE	TRUE	FALSE	FALSE	TRUE	TRUE
ENSMUSG00000002833	Hdgfrp2	hepatoma-derived growth factor, related protein 2 [Source:MGI Symbol;Acc:MGI:1194492]	15193	protein_coding	ENSG00000167674	HDGFL2	84717	8	17.0063	8	17.6475	8	16.98	12	TRUE	TRUE	TRUE	5	12.466	5	14.616	5	16.854	5	19.74	5	13.36	5	15.516	5	17.214	5	17.35	grey	0.0242108	0.882115	5	17.08	5	20.906	-0.306596	-0.118228	-0.494965	FALSE	FALSE	TRUE	FALSE	TRUE	TRUE
ENSMUSG00000002835	Chaf1a	chromatin assembly factor 1, subunit A (p150) [Source:MGI Symbol;Acc:MGI:1351331]	27221	protein_coding	ENSG00000167670	CHAF1A	10036	8	7.425	8	10.3125	8	8.2425	7	TRUE	TRUE	FALSE	5	3.244	5	4.052	5	5.88	5	8.102	5	4.058	5	3.98	5	8.578	5	5.884	turquoise	0.789774	1.38e-09	5	6.76	5	25.514	-1.92977	-1.63718	-2.22236	FALSE	FALSE	TRUE	FALSE	TRUE	TRUE
ENSMUSG00000002844	Adprh	ADP-ribosylarginine hydrolase [Source:MGI Symbol;Acc:MGI:1098234]	11544	protein_coding	ENSG00000144843	ADPRH	141	8	15.9863	8	17.8775	8	16.6462	12	TRUE	FALSE	TRUE	5	15.196	5	15.76	5	18.968	5	19.69	5	15.854	5	17.18	5	19.27	5	17.94	brown	0.255346	0.111783	5	17.7	5	26.008	-0.538959	-0.381662	-0.696256	FALSE	FALSE	FALSE	FALSE	FALSE	TRUE
ENSMUSG00000002845	Tmem39a	transmembrane protein 39a [Source:MGI Symbol;Acc:MGI:1915096]	67846	protein_coding	ENSG00000176142	TMEM39A	55254	8	54.5225	8	53.8237	8	53.1037	12	TRUE	TRUE	TRUE	5	42.802	5	42.69	5	41.428	5	38.174	5	50.368	5	34.21	5	29.488	5	33.042	brown	0.912595	2.44e-16	5	47.53	5	20.06	0.969888	1.19121	0.74857	FALSE	FALSE	FALSE	FALSE	FALSE	TRUE
ENSMUSG00000002846	Timmdc1	translocase of inner mitochondrial membrane domain containing 1 [Source:MGI Symbol;Acc:MGI:1922139]	76916	protein_coding	ENSG00000113845	TIMMDC1	51300	8	7.15875	8	7.26875	8	7.62375	12	TRUE	TRUE	TRUE	5	6.682	5	7.892	5	7.326	5	7.178	5	6.902	5	7.156	5	7.628	5	9.128	black	0.458215	0.00294563	5	7.498	5	6.66	0.142357	0.486605	-0.201892	FALSE	TRUE	FALSE	FALSE	TRUE	TRUE
ENSMUSG00000002847	Pla1a	phospholipase A1 member A [Source:MGI Symbol;Acc:MGI:1934677]	85031	protein_coding	ENSG00000144837	PLA1A	51365	8	1.58375	8	1.6875	8	1.2125	11	TRUE	TRUE	FALSE	5	0.966	4	1.118	4	1.188	5	1.102	5	0.976	5	1.476	5	1.586	5	1.502	grey	0.365713	0.0203052	5	1.166	4	0.636	0.792773	1.51083	0.0747161	FALSE	TRUE	FALSE	FALSE	TRUE	TRUE
ENSMUSG00000002870	Mcm2	minichromosome maintenance deficient 2 mitotin (S. cerevisiae) [Source:MGI Symbol;Acc:MGI:105380]	17216	protein_coding	ENSG00000073111	MCM2	4171	8	16.1438	8	26.5212	8	20.8538	12	TRUE	TRUE	TRUE	5	5.092	5	8.99	5	13.978	5	20.354	5	6.912	5	9.694	5	20.918	5	14.152	turquoise	0.9371	5.84e-19	5	15.936	5	76.366	-2.32971	-1.96549	-2.69392	FALSE	FALSE	TRUE	FALSE	TRUE	TRUE
ENSMUSG00000002871	Tpra1	transmembrane protein, adipocyte asscociated 1 [Source:MGI Symbol;Acc:MGI:1345190]	24100	protein_coding	ENSG00000163870	TPRA1	131601	8	18.7437	8	22.7037	8	20.235	12	TRUE	TRUE	TRUE	5	12.018	5	14.926	5	18.196	5	18.7	5	12.698	5	18.388	5	22.604	5	15.404	turquoise	0.305679	0.0550888	5	22.346	5	34.456	-0.471701	-0.279775	-0.663628	FALSE	FALSE	TRUE	FALSE	TRUE	TRUE
ENSMUSG00000002881	Nab1	Ngfi-A binding protein 1 [Source:MGI Symbol;Acc:MGI:107564]	17936	protein_coding	ENSG00000138386	NAB1	4664	8	19.005	8	19.635	8	17.9775	12	TRUE	FALSE	TRUE	5	14.08	5	15.582	5	16.354	5	16.1	5	18.494	5	17.658	5	16.96	5	16.41	black	0.652194	5.13e-06	5	17.854	5	17.61	-0.194256	-0.0488107	-0.339701	FALSE	FALSE	FALSE	FALSE	FALSE	TRUE
ENSMUSG00000002885	Cd97	CD97 antigen [Source:MGI Symbol;Acc:MGI:1347095]	26364	protein_coding	ENSG00000123146	ADGRE5	976	8	46.3312	8	55.8525	8	49.7425	12	TRUE	TRUE	TRUE	5	32.008	5	33.434	5	40.668	5	47.688	5	30.416	5	33.11	5	47.57	5	38.01	turquoise	0.551882	0.000222856	5	41.674	5	81.51	-0.950858	-0.770206	-1.13151	FALSE	FALSE	FALSE	TRUE	TRUE	TRUE
ENSMUSG00000002897	Il17ra	interleukin 17 receptor A [Source:MGI Symbol;Acc:MGI:107399]	16172	protein_coding	ENSG00000177663	IL17RA	23765	8	15.2888	8	22.7825	8	19.1913	11	TRUE	TRUE	TRUE	5	4.928	5	9.59	5	12.074	5	19.684	5	4.968	5	11.222	5	20.69	5	12.412	turquoise	0.950855	6.06e-21	5	16.2	5	51.872	-1.68088	-1.4725	-1.88926	FALSE	FALSE	TRUE	TRUE	TRUE	TRUE
ENSMUSG00000002900	Lamb1	laminin B1 [Source:MGI Symbol;Acc:MGI:96743]	16777	protein_coding	ENSG00000091136	LAMB1	3912	8	12.7713	8	9.25875	8	10.425	12	TRUE	TRUE	TRUE	5	22.638	5	14.552	5	13.454	5	9.824	5	24.468	5	16.196	5	11.42	5	11.88	black	0.952733	2.94e-21	5	11.008	5	4.13	1.53344	1.88282	1.18405	FALSE	FALSE	FALSE	FALSE	FALSE	TRUE
ENSMUSG00000002908	Kcnn1	potassium intermediate/small conductance calcium-activated channel, subfamily N, member 1 [Source:MGI Symbol;Acc:MGI:1933993]	84036	protein_coding	ENSG00000105642	KCNN1	3780	8	1.13125	5	0.75625	7	1.03125	11	TRUE	FALSE	FALSE	5	1.94	5	1.648	5	1.404	5	1.264	5	2.08	5	1.834	5	1.356	5	1.654	black	0.782225	2.51e-09	5	1.212	0	0.16	2.88022	3.65173	2.10871	TRUE	TRUE	FALSE	FALSE	TRUE	TRUE
ENSMUSG00000002910	Arrdc2	arrestin domain containing 2 [Source:MGI Symbol;Acc:MGI:1918057]	70807	protein_coding	ENSG00000105643	ARRDC2	27106	8	6.50625	8	6.21125	8	6.20875	12	TRUE	TRUE	TRUE	5	4.336	5	5.626	5	6.524	5	6.39	5	3.822	5	5.604	5	4.84	5	6.646	grey	0.558993	0.000177387	5	8.496	5	7.942	-0.0674995	0.454626	-0.589625	FALSE	TRUE	TRUE	FALSE	TRUE	TRUE
ENSMUSG00000002930	Ppp1r17	protein phosphatase 1, regulatory subunit 17 [Source:MGI Symbol;Acc:MGI:1333876]	19051	protein_coding	ENSG00000106341	PPP1R17	10842	0	0	0	0	0	0	4	FALSE	FALSE	FALSE	0	0	0	0	0	0	0	0	0	0	0	0	0	0	0	0	NA	NA	NA	0	0	0	0	NA	NA	NA	FALSE	FALSE	FALSE	FALSE	FALSE	FALSE
ENSMUSG00000002944	Cd36	CD36 antigen [Source:MGI Symbol;Acc:MGI:107899]	NA	protein_coding	ENSG00000135218	CD36	948	8	28.5538	8	26.4763	8	33.6163	11	FALSE	TRUE	TRUE	5	20.756	5	42.156	5	31.07	5	41.452	5	14.286	5	45.86	5	42.948	5	67.326	yellow	0.808103	2.9e-10	5	34.202	5	53.008	-0.752504	-0.343368	-1.16164	FALSE	TRUE	FALSE	FALSE	TRUE	TRUE
ENSMUSG00000002948	Map2k7	mitogen-activated protein kinase kinase 7 [Source:MGI Symbol;Acc:MGI:1346871]	26400	protein_coding	ENSG00000076984	MAP2K7	5609	8	23.275	8	21.9325	8	21.9413	12	TRUE	FALSE	TRUE	5	15.946	5	17.4	5	19.182	5	21.694	5	14.542	5	18.394	5	20.156	5	23.342	yellow	0.695847	6.21e-07	5	23.018	5	19.36	0.377991	0.522438	0.233544	FALSE	TRUE	FALSE	FALSE	TRUE	TRUE
ENSMUSG00000002949	Timm44	translocase of inner mitochondrial membrane 44 [Source:MGI Symbol;Acc:MGI:1343262]	21856	protein_coding	ENSG00000104980	TIMM44	10469	8	16.1737	8	17.355	8	18.1925	12	TRUE	FALSE	TRUE	5	14.476	5	16.114	5	19.376	5	19.822	5	11.708	5	18.654	5	19.738	5	21.092	yellow	0.660987	3.44e-06	5	16.906	5	20.392	-0.224504	-0.00053364	-0.448475	FALSE	TRUE	FALSE	FALSE	TRUE	TRUE
ENSMUSG00000002957	Ap2a2	adaptor-related protein complex 2, alpha 2 subunit [Source:MGI Symbol;Acc:MGI:101920]	11772	protein_coding	ENSG00000183020	AP2A2	161	8	22.3513	8	25.8025	8	23.5025	12	TRUE	TRUE	TRUE	5	16.708	5	18.982	5	19.598	5	22.182	5	17.392	5	20.05	5	23.584	5	20.748	grey	-0.0796875	0.624994	5	23.836	5	42.82	-0.837217	-0.661101	-1.01333	FALSE	FALSE	TRUE	FALSE	TRUE	TRUE
ENSMUSG00000002963	Pnkp	polynucleotide kinase 3'- phosphatase [Source:MGI Symbol;Acc:MGI:1891698]	59047	protein_coding	ENSG00000039650	PNKP	11284	8	23.3687	8	32.6287	8	25.775	12	TRUE	TRUE	TRUE	5	10.28	5	16.502	5	19.122	5	24.774	5	10.646	5	18.814	5	33.834	5	21.07	turquoise	0.868356	3.92e-13	5	24.716	5	69.258	-1.48955	-1.22366	-1.75544	FALSE	FALSE	TRUE	FALSE	TRUE	TRUE
ENSMUSG00000002968	Med25	mediator complex subunit 25 [Source:MGI Symbol;Acc:MGI:1922863]	75613	protein_coding	ENSG00000104973	MED25	81857	8	11.065	8	12.2775	8	11.7037	12	TRUE	TRUE	TRUE	5	9.602	5	10.514	5	10.976	5	12.802	5	10.798	5	11.376	5	12.024	5	13.88	grey	0.266203	0.0968457	5	15.224	5	12.584	0.291165	0.465017	0.117312	FALSE	TRUE	FALSE	TRUE	TRUE	TRUE
ENSMUSG00000002980	Bcam	basal cell adhesion molecule [Source:MGI Symbol;Acc:MGI:1929940]	57278	protein_coding	ENSG00000187244	BCAM	4059	8	10.9325	8	9.3575	8	14.2075	12	TRUE	FALSE	FALSE	5	11.696	5	18.09	5	16.376	5	16.692	5	10.4	5	23.708	5	24.334	5	28.9	yellow	0.59147	5.84e-05	5	17.562	5	1.108	3.91545	4.65516	3.17573	TRUE	TRUE	FALSE	FALSE	TRUE	TRUE
ENSMUSG00000002981	Clptm1	cleft lip and palate associated transmembrane protein 1 [Source:MGI Symbol;Acc:MGI:1927155]	56457	protein_coding	ENSG00000104853	CLPTM1	1209	8	20.77	8	21.8637	8	20.3412	12	TRUE	TRUE	TRUE	5	18.04	5	17.568	5	18.42	5	20.658	5	18.184	5	17.61	5	20.52	5	19.584	brown	0.623452	1.73e-05	5	20.204	5	24.53	-0.209603	-0.067276	-0.35193	FALSE	FALSE	FALSE	FALSE	FALSE	TRUE
ENSMUSG00000002983	Relb	avian reticuloendotheliosis viral (v-rel) oncogene related B [Source:MGI Symbol;Acc:MGI:103289]	19698	protein_coding	ENSG00000104856	RELB	5971	8	5.33625	8	5.13875	8	5.46125	11	TRUE	TRUE	TRUE	5	4.84	5	5.716	5	5.982	5	7.324	5	5.198	5	4.906	5	6.442	5	7.27	grey	0.229052	0.155114	5	5.878	5	6.26	-0.040581	0.220281	-0.301443	FALSE	FALSE	FALSE	TRUE	TRUE	TRUE
ENSMUSG00000002984	Tomm40	translocase of outer mitochondrial membrane 40 homolog (yeast) [Source:MGI Symbol;Acc:MGI:1858259]	NA	protein_coding	ENSG00000130204		10452	8	14.4238	8	16.385	8	14.3163	12	TRUE	FALSE	TRUE	5	12.154	5	14.122	5	15.15	5	20.324	5	12.346	5	15.88	5	16.158	5	18.218	grey	0.204354	0.20592	5	16.828	5	24.628	-0.492534	-0.25639	-0.728677	FALSE	TRUE	TRUE	TRUE	TRUE	TRUE
ENSMUSG00000002985	Apoe	apolipoprotein E [Source:MGI Symbol;Acc:MGI:88057]	NA	protein_coding	ENSG00000130203	APOE	348	8	422.598	8	404.886	8	384.51	12	TRUE	FALSE	TRUE	5	154.17	5	274.32	5	278.914	5	311.944	5	145.36	5	318.948	5	318.072	5	275.474	turquoise	0.741662	4.37e-08	5	333.134	5	400.702	-0.224944	0.01378	-0.463667	FALSE	FALSE	FALSE	FALSE	FALSE	TRUE
ENSMUSG00000002992	Apoc2	apolipoprotein C-II [Source:MGI Symbol;Acc:MGI:88054]	11813	protein_coding	ENSG00000234906	APOC2	344	7	1.24625	6	1.8175	7	1.45625	5	FALSE	FALSE	TRUE	4	0.766	4	0.904	5	1.864	4	2.744	4	0.708	3	0.804	4	1.636	3	0.868	turquoise	0.471481	0.00213319	5	0.986	5	4.852	-2.07603	-1.02961	-3.12245	FALSE	FALSE	FALSE	TRUE	TRUE	TRUE
ENSMUSG00000002996	Hbp1	high mobility group box transcription factor 1 [Source:MGI Symbol;Acc:MGI:894659]	73389	protein_coding	ENSG00000105856	HBP1	26959	8	42.0812	8	44.4113	8	41.7112	12	TRUE	TRUE	TRUE	5	32.176	5	38.212	5	34.406	5	34.722	5	29.032	5	35.812	5	37.636	5	35.156	black	0.356659	0.0238804	5	35.26	5	45.748	-0.362489	-0.194213	-0.530764	FALSE	TRUE	FALSE	FALSE	TRUE	TRUE
ENSMUSG00000002997	Prkar2b	protein kinase, cAMP dependent regulatory, type II beta [Source:MGI Symbol;Acc:MGI:97760]	NA	protein_coding	ENSG00000005249	PRKAR2B	5577	8	34.745	8	50.8375	8	32.8625	10	TRUE	TRUE	TRUE	5	5.092	5	10.326	5	13.486	5	20.344	5	6.502	5	12.234	5	19.152	5	15.084	turquoise	0.90152	2.13e-15	5	17.826	5	79.172	-2.13635	-1.87147	-2.40123	FALSE	FALSE	FALSE	FALSE	FALSE	TRUE
ENSMUSG00000003031	Cdkn1b	cyclin-dependent kinase inhibitor 1B [Source:MGI Symbol;Acc:MGI:104565]	NA	protein_coding	ENSG00000111276	CDKN1B	1027	8	27.0012	8	34.24	8	32.9875	12	TRUE	TRUE	TRUE	5	14.55	5	21.736	5	26.594	5	31.528	5	16.208	5	24.28	5	33.41	5	29.49	turquoise	0.784041	2.18e-09	5	28.934	5	58.884	-0.905304	-0.726346	-1.08426	FALSE	FALSE	TRUE	TRUE	TRUE	TRUE
ENSMUSG00000003032	Klf4	Kruppel-like factor 4 (gut) [Source:MGI Symbol;Acc:MGI:1342287]	16600	protein_coding	ENSG00000136826	KLF4	9314	8	21.945	8	19.735	8	20.9363	11	TRUE	TRUE	TRUE	5	26.454	5	22.59	5	20.38	5	21.626	5	25.776	5	24.25	5	22.406	5	21.05	brown	0.78165	2.62e-09	5	21.516	5	10.72	1.01131	1.24679	0.77584	FALSE	FALSE	FALSE	FALSE	FALSE	TRUE
ENSMUSG00000003033	Ap1m1	adaptor-related protein complex AP-1, mu subunit 1 [Source:MGI Symbol;Acc:MGI:102776]	11767	protein_coding	ENSG00000072958	AP1M1	8907	8	27.1875	8	31.985	8	29.2775	12	TRUE	TRUE	TRUE	5	16.604	5	19.828	5	20.71	5	23.632	5	17.716	5	20.588	5	26.514	5	20.946	turquoise	0.33138	0.0367256	5	26.38	5	42.648	-0.701899	-0.515412	-0.888385	FALSE	FALSE	FALSE	TRUE	TRUE	TRUE
ENSMUSG00000003037	Rab8a	RAB8A, member RAS oncogene family [Source:MGI Symbol;Acc:MGI:96960]	17274	protein_coding	ENSG00000167461	RAB8A	4218	8	25.3863	8	25.96	8	26.35	12	TRUE	TRUE	TRUE	5	17.048	5	16.042	5	18.864	5	24.112	5	19.09	5	17.11	5	23.804	5	14.64	grey	-0.768541	7.01e-09	5	19.736	5	35.912	-0.93613	-0.7836	-1.08866	FALSE	FALSE	TRUE	TRUE	TRUE	TRUE
ENSMUSG00000003038	Hmgn2	high mobility group nucleosomal binding domain 2 [Source:MGI Symbol;Acc:MGI:96136]	15331	protein_coding	ENSG00000198830	HMGN2	3151	8	174.464	8	250.012	8	195.458	12	TRUE	FALSE	TRUE	5	74.044	5	125.72	5	150.774	5	205.7	5	78.682	5	117.838	5	235.782	5	146.486	turquoise	0.938869	3.45e-19	5	170.5	5	523.568	-1.61105	-1.34003	-1.88207	FALSE	FALSE	TRUE	FALSE	TRUE	TRUE
ENSMUSG00000003039	Fam32a	family with sequence similarity 32, member A [Source:MGI Symbol;Acc:MGI:1915172]	67922	protein_coding	ENSG00000105058	FAM32A	26017	8	22.5912	8	26.3788	8	24.505	12	TRUE	TRUE	TRUE	5	15.186	5	19.062	5	20.77	5	23.844	5	13.794	5	17.422	5	21.626	5	18.53	turquoise	0.635045	1.07e-05	5	21.772	5	40.338	-0.869826	-0.680442	-1.05921	FALSE	FALSE	TRUE	TRUE	TRUE	TRUE
ENSMUSG00000003051	Elf3	E74-like factor 3 [Source:MGI Symbol;Acc:MGI:1101781]	13710	protein_coding	ENSG00000163435	ELF3	1999	0	0.08875	0	0.03125	0	0.07875	2	FALSE	FALSE	FALSE	0	0.036	1	0.182	0	0.02	0	0.144	0	0.018	2	0.304	1	0.148	1	0.206	NA	NA	NA	0	0.202	0	0.018	NA	NA	NA	FALSE	TRUE	FALSE	FALSE	TRUE	FALSE
ENSMUSG00000003053	Cyp2c29	cytochrome P450, family 2, subfamily c, polypeptide 29 [Source:MGI Symbol;Acc:MGI:103238]	13095	protein_coding	NA	NA	NA	0	0	0	0	0	0	3	FALSE	FALSE	FALSE	0	0	0	0	0	0	0	0	0	0	0	0	0	0	0	0	NA	NA	NA	0	0.018	0	0	NA	NA	NA	FALSE	FALSE	TRUE	TRUE	TRUE	FALSE
ENSMUSG00000003062	Stard3nl	STARD3 N-terminal like [Source:MGI Symbol;Acc:MGI:1923455]	76205	protein_coding	ENSG00000010270	STARD3NL	83930	8	15.9437	8	14.3038	8	16.6025	12	TRUE	TRUE	TRUE	5	16.328	5	18.638	5	15.472	5	19.222	5	14.54	5	15.252	5	13.886	5	16.244	black	0.425348	0.0062168	5	17.448	5	11.694	0.585231	0.844976	0.325486	FALSE	FALSE	FALSE	FALSE	FALSE	TRUE
ENSMUSG00000003068	Stk11	serine/threonine kinase 11 [Source:MGI Symbol;Acc:MGI:1341870]	20869	protein_coding	ENSG00000118046	STK11	6794	8	41.2963	8	49.9562	8	47.165	12	TRUE	FALSE	TRUE	5	23.86	5	29.518	5	36.898	5	44.398	5	25.266	5	32.172	5	45.544	5	44.15	turquoise	0.685736	1.05e-06	5	43.404	5	81.746	-0.86439	-0.655202	-1.07358	FALSE	TRUE	TRUE	FALSE	TRUE	TRUE
ENSMUSG00000003070	Efna2	ephrin A2 [Source:MGI Symbol;Acc:MGI:102707]	13637	protein_coding	ENSG00000099617	EFNA2	1943	8	1.2475	8	1.1625	8	1.1975	7	TRUE	FALSE	FALSE	5	2.256	5	1.578	5	1.558	5	1.3	5	2.222	5	1.582	3	0.908	5	1.35	black	0.679709	1.41e-06	5	1.532	0	0.216	2.70808	3.50613	1.91003	TRUE	FALSE	FALSE	FALSE	FALSE	TRUE
ENSMUSG00000003072	Atp5d	ATP synthase, H+ transporting, mitochondrial F1 complex, delta subunit [Source:MGI Symbol;Acc:MGI:1913293]	66043	protein_coding	ENSG00000099624	ATP5F1D	513	8	72.0613	8	74.4813	8	79.3762	12	TRUE	TRUE	TRUE	5	78.914	5	86.03	5	86.928	5	99.156	5	76.7	5	87.12	5	89.91	5	121.406	yellow	0.597952	4.61e-05	5	93.038	5	100.888	-0.103488	0.115303	-0.322278	FALSE	TRUE	TRUE	FALSE	TRUE	TRUE
ENSMUSG00000003099	Ppp5c	protein phosphatase 5, catalytic subunit [Source:MGI Symbol;Acc:MGI:102666]	19060	protein_coding	ENSG00000011485	PPP5C	5536	8	26.245	8	30.3813	8	27.1612	12	TRUE	FALSE	TRUE	5	15.822	5	19.706	5	19.144	5	23.5	5	17.682	5	19.582	5	23.9	5	26.938	grey	0.286277	0.0733169	5	22.972	5	37.45	-0.566537	-0.382684	-0.750391	FALSE	TRUE	TRUE	FALSE	TRUE	TRUE
ENSMUSG00000003119	Cdk12	cyclin-dependent kinase 12 [Source:MGI Symbol;Acc:MGI:1098802]	69131	protein_coding	ENSG00000167258	CDK12	51755	8	34.7075	8	36.9925	8	37.1388	12	TRUE	FALSE	TRUE	5	21.858	5	24.11	5	27.464	5	29.47	5	21.568	5	27.304	5	30.948	5	27.706	turquoise	0.477438	0.00183769	5	29.66	5	46.746	-0.687467	-0.527536	-0.847399	FALSE	FALSE	FALSE	TRUE	TRUE	TRUE
ENSMUSG00000003123	Lipe	lipase, hormone sensitive [Source:MGI Symbol;Acc:MGI:96790]	16890	protein_coding	ENSG00000079435	LIPE	3991	8	4.96625	8	5.77375	8	5.07125	12	TRUE	FALSE	FALSE	5	2.834	5	4.716	5	4.402	5	5.722	5	2.396	5	4.35	5	5.82	5	6.288	purple	0.678036	1.53e-06	5	4.45	5	7.88	-0.83024	-0.573366	-1.08711	FALSE	TRUE	FALSE	FALSE	TRUE	TRUE
ENSMUSG00000003131	Pafah1b2	platelet-activating factor acetylhydrolase, isoform 1b, subunit 2 [Source:MGI Symbol;Acc:MGI:108415]	18475	protein_coding	ENSG00000168092	PAFAH1B2	5049	8	19.5975	8	21.1975	8	19.5087	12	TRUE	TRUE	TRUE	5	16.534	5	16.75	5	15.712	5	18.512	5	17.278	5	16.596	5	17.102	5	15.29	brown	0.827471	4.59e-11	5	16.816	5	20.806	-0.356296	-0.175931	-0.53666	FALSE	FALSE	FALSE	FALSE	FALSE	TRUE
ENSMUSG00000003134	Tbc1d8	TBC1 domain family, member 8 [Source:MGI Symbol;Acc:MGI:1927225]	54610	protein_coding	ENSG00000204634	TBC1D8	11138	8	12.61	8	18.4075	8	14.4062	12	TRUE	TRUE	TRUE	5	4.834	5	8.106	5	8.722	5	13.922	5	4.63	5	7.772	5	15.506	5	11.458	turquoise	0.926826	9.45e-18	5	13.698	5	38.668	-1.53772	-1.32266	-1.75278	FALSE	FALSE	TRUE	FALSE	TRUE	TRUE
ENSMUSG00000003135	Cnot11	CCR4-NOT transcription complex, subunit 11 [Source:MGI Symbol;Acc:MGI:106580]	52846	protein_coding	ENSG00000158435	CNOT11	55571	8	8.1275	8	9.33875	8	8.55125	12	TRUE	TRUE	TRUE	5	6.644	5	6.672	5	6.838	5	8.64	5	5.748	5	6.458	5	8.13	5	7.996	grey	-0.0153669	0.92502	5	7.908	5	10.934	-0.44421	-0.264431	-0.623989	FALSE	TRUE	FALSE	FALSE	TRUE	TRUE
ENSMUSG00000003153	Slc2a3	solute carrier family 2 (facilitated glucose transporter), member 3 [Source:MGI Symbol;Acc:MGI:95757]	20527	protein_coding	NA	NA	NA	8	21.4988	8	31.7338	8	22.2475	9	TRUE	TRUE	TRUE	5	3.508	5	10.33	5	11.144	5	16.606	5	5.214	5	13.104	5	21.288	5	13.478	turquoise	0.930845	3.35e-18	5	17.518	5	59.182	-1.81675	-1.56885	-2.06465	FALSE	FALSE	FALSE	FALSE	FALSE	TRUE
ENSMUSG00000003154	Foxj2	forkhead box J2 [Source:MGI Symbol;Acc:MGI:1926805]	60611	protein_coding	ENSG00000065970	FOXJ2	55810	8	10.5612	8	10.8438	8	11.0738	12	TRUE	FALSE	TRUE	5	8.808	5	9.726	5	10.096	5	11.982	5	8.53	5	10.37	5	11.914	5	12.93	yellow	0.613975	2.51e-05	5	12.554	5	8.984	0.443457	0.620217	0.266698	FALSE	FALSE	FALSE	FALSE	FALSE	TRUE
ENSMUSG00000003161	Sri	sorcin [Source:MGI Symbol;Acc:MGI:98419]	109552	protein_coding	ENSG00000075142	SRI	6717	8	62.3537	8	75.78	8	64.92	12	TRUE	TRUE	TRUE	5	41.924	5	49.188	5	56.358	5	64.304	5	40.79	5	48.268	5	66.418	5	56.04	turquoise	0.809792	2.49e-10	5	58.94	5	115.476	-0.928283	-0.775781	-1.08078	FALSE	FALSE	FALSE	FALSE	FALSE	TRUE
ENSMUSG00000003166	Dgcr2	DiGeorge syndrome critical region gene 2 [Source:MGI Symbol;Acc:MGI:892866]	13356	protein_coding	ENSG00000070413	DGCR2	9993	8	18.5525	8	20.4025	8	18.7162	12	TRUE	TRUE	TRUE	5	16.842	5	16.874	5	17.636	5	19.234	5	16.682	5	17.098	5	19.76	5	17.586	black	0.60677	3.32e-05	5	21.432	5	23.09	-0.0793569	0.0645335	-0.223247	FALSE	FALSE	FALSE	FALSE	FALSE	TRUE
ENSMUSG00000003178	Mical3	microtubule associated monooxygenase, calponin and LIM domain containing 3 [Source:MGI Symbol;Acc:MGI:2442733]	194401	protein_coding	NA	NA	NA	8	43.9213	8	42.4263	8	43.52	12	TRUE	FALSE	FALSE	5	38.952	5	36.354	5	36.104	5	33.748	5	34.062	5	31.95	5	37.89	5	30.108	brown	0.662786	3.17e-06	5	40.032	5	20.612	0.957224	1.18881	0.725634	FALSE	FALSE	FALSE	FALSE	FALSE	TRUE
ENSMUSG00000003184	Irf3	interferon regulatory factor 3 [Source:MGI Symbol;Acc:MGI:1859179]	54131	protein_coding	ENSG00000126456	IRF3	3661	8	40.4138	8	42.9787	8	42.9237	12	TRUE	TRUE	TRUE	5	25.474	5	29.194	5	35.56	5	34.492	5	22.822	5	27.648	5	38.2	5	35.53	turquoise	0.475586	0.00192546	5	45.284	5	45.794	-0.0672071	0.123862	-0.258276	FALSE	FALSE	FALSE	TRUE	TRUE	TRUE
ENSMUSG00000003190	Bcl2l12	BCL2-like 12 (proline rich) [Source:MGI Symbol;Acc:MGI:1922986]	75736	protein_coding	ENSG00000126453	BCL2L12	83596	8	11.7225	8	13.2487	8	13.2775	12	TRUE	TRUE	FALSE	5	7.324	5	9.242	5	10.258	5	12.308	5	7.448	5	9.094	5	11.106	5	8.74	grey	-0.00456629	0.977691	5	14.43	5	16.292	-0.19628	0.0520933	-0.444653	FALSE	FALSE	TRUE	FALSE	TRUE	TRUE
ENSMUSG00000003198	Zfp959	zinc finger protein 959 [Source:MGI Symbol;Acc:MGI:2385058]	224893	protein_coding	NA	NA	NA	8	4.47375	8	4.47625	8	3.61625	12	TRUE	FALSE	TRUE	5	2.092	5	2.862	5	6.444	5	4.874	5	3.804	5	2.268	5	4.802	5	2.858	turquoise	0.351696	0.0260529	5	4.442	5	5.542	-0.524061	-0.126504	-0.921619	FALSE	FALSE	FALSE	FALSE	FALSE	TRUE
ENSMUSG00000003199	Mpnd	MPN domain containing [Source:MGI Symbol;Acc:MGI:1915297]	68047	protein_coding	ENSG00000008382	MPND	84954	8	28.6513	8	27.8788	8	27.3012	12	TRUE	TRUE	TRUE	5	31.372	5	26.224	5	26.746	5	28.112	5	29.558	5	24.704	5	25.21	5	22.848	brown	0.863825	7.16e-13	5	31.12	5	15.844	0.904585	1.15783	0.651344	FALSE	TRUE	FALSE	FALSE	TRUE	TRUE
ENSMUSG00000003200	Sh3gl1	SH3-domain GRB2-like 1 [Source:MGI Symbol;Acc:MGI:700010]	20405	protein_coding	ENSG00000141985	SH3GL1	6455	8	24.0925	8	25.07	8	22.93	12	TRUE	TRUE	TRUE	5	28.072	5	25.076	5	25.932	5	25.74	5	26.772	5	24.408	5	23.146	5	20.942	brown	0.87738	1.1e-13	5	27.192	5	22.62	0.272881	0.476118	0.0696433	FALSE	FALSE	FALSE	TRUE	TRUE	TRUE
ENSMUSG00000003206	Ebi3	Epstein-Barr virus induced gene 3 [Source:MGI Symbol;Acc:MGI:1354171]	50498	protein_coding	ENSG00000105246	EBI3	10148	8	4.7425	8	7.55	8	5.6775	4	FALSE	TRUE	TRUE	3	1.186	5	2.682	5	3.704	5	4.658	5	1.404	5	4.034	5	6.31	5	4.066	turquoise	0.866257	5.2e-13	5	3.992	5	16.292	-2.03919	-1.59754	-2.48084	FALSE	FALSE	TRUE	FALSE	TRUE	TRUE
ENSMUSG00000003208	Ccdc94	coiled-coil domain containing 94 [Source:MGI Symbol;Acc:MGI:1920136]	72886	protein_coding	ENSG00000105248	YJU2	55702	8	4.0625	8	4.43125	8	4.08375	12	TRUE	FALSE	TRUE	5	3.45	5	3.044	5	3.842	5	4.618	5	2.688	5	3.388	5	4.046	5	4.55	grey	0.0606423	0.710104	5	4.052	5	4.702	-0.215947	0.122856	-0.554749	FALSE	TRUE	TRUE	TRUE	TRUE	TRUE
ENSMUSG00000003226	Ranbp2	RAN binding protein 2 [Source:MGI Symbol;Acc:MGI:894323]	19386	protein_coding	ENSG00000153201	RANBP2	5903	8	32.08	8	34.5875	8	33.4175	12	TRUE	TRUE	TRUE	5	21.722	5	26.338	5	28.336	5	33.66	5	21.964	5	26.484	5	29.536	5	28.546	turquoise	0.597646	4.66e-05	5	29.464	5	47.736	-0.689525	-0.505188	-0.873863	FALSE	FALSE	FALSE	FALSE	FALSE	TRUE
ENSMUSG00000003227	Edar	ectodysplasin-A receptor [Source:MGI Symbol;Acc:MGI:1343498]	13608	protein_coding	ENSG00000135960	EDAR	10913	4	0.6075	5	0.65625	3	0.5025	1	FALSE	FALSE	FALSE	0	0.162	1	0.346	1	0.332	1	0.294	0	0.136	3	0.45	1	0.376	3	0.532	NA	NA	NA	2	0.456	3	0.5	NA	NA	NA	FALSE	FALSE	FALSE	FALSE	FALSE	FALSE
ENSMUSG00000003228	Grk5	G protein-coupled receptor kinase 5 [Source:MGI Symbol;Acc:MGI:109161]	14773	protein_coding	ENSG00000198873	GRK5	2869	8	4.74625	8	4.705	8	4.66	12	TRUE	FALSE	TRUE	5	3.334	5	3.872	5	3.832	5	4.066	5	3.246	5	4.696	5	4.888	5	5.122	grey	0.347614	0.0279604	5	4.208	5	6.176	-0.522372	-0.244582	-0.800161	FALSE	FALSE	FALSE	TRUE	TRUE	TRUE
ENSMUSG00000003233	Dvl3	dishevelled 3, dsh homolog (Drosophila) [Source:MGI Symbol;Acc:MGI:108100]	13544	protein_coding	ENSG00000161202	DVL3	1857	8	16.5362	8	16.6887	8	16.2288	12	TRUE	FALSE	FALSE	5	18.398	5	15.152	5	15.224	5	15.946	5	18.49	5	15.692	5	14.706	5	15.012	black	0.84918	4.36e-12	5	18.12	5	12.478	0.538685	0.738139	0.339231	FALSE	FALSE	FALSE	FALSE	FALSE	TRUE
ENSMUSG00000003234	Abcf3	ATP-binding cassette, sub-family F (GCN20), member 3 [Source:MGI Symbol;Acc:MGI:1351656]	27406	protein_coding	ENSG00000161204	ABCF3	55324	8	16.0162	8	18.3888	8	17.7838	12	TRUE	TRUE	TRUE	5	11.418	5	13.81	5	17.088	5	18.588	5	12.21	5	14.404	5	18.434	5	18.944	grey	0.411092	0.00840964	5	18.692	5	16.484	-0.00125227	0.172626	-0.17513	FALSE	TRUE	FALSE	FALSE	TRUE	TRUE
ENSMUSG00000003235	Eif2b5	eukaryotic translation initiation factor 2B, subunit 5 epsilon [Source:MGI Symbol;Acc:MGI:2446176]	224045	protein_coding	ENSG00000145191	EIF2B5	8893	8	9.65625	8	9.50375	8	9.9475	12	TRUE	TRUE	TRUE	5	9.148	5	10.18	5	11.252	5	11.558	5	9.854	5	10.212	5	11.808	5	11.01	black	0.388729	0.0131774	5	10.472	5	12.528	-0.221836	-0.0365782	-0.407095	FALSE	TRUE	FALSE	FALSE	TRUE	TRUE
ENSMUSG00000003269	Cyth2	cytohesin 2 [Source:MGI Symbol;Acc:MGI:1334255]	19158	protein_coding	ENSG00000268465		NA	8	17.9825	8	18.4513	8	18.2325	12	TRUE	TRUE	TRUE	5	19.13	5	19.768	5	17.33	5	18.87	5	19.756	5	16.7	5	17.596	5	16.57	brown	0.850837	3.59e-12	5	17.222	5	19.26	-0.0900966	0.104142	-0.284336	FALSE	FALSE	FALSE	FALSE	FALSE	TRUE
ENSMUSG00000003271	Sult2b1	sulfotransferase family, cytosolic, 2B, member 1 [Source:MGI Symbol;Acc:MGI:1926342]	54200	protein_coding	ENSG00000088002	SULT2B1	6820	1	0.1325	0	0.075	0	0.02	6	FALSE	FALSE	FALSE	0	0.034	1	0.264	0	0.034	0	0.036	0	0	0	0	1	0.276	1	0.134	NA	NA	NA	0	0.038	0	0.104	NA	NA	NA	FALSE	FALSE	FALSE	FALSE	FALSE	FALSE
ENSMUSG00000003273	Car11	carbonic anhydrase 11 [Source:MGI Symbol;Acc:MGI:1336193]	12348	protein_coding	ENSG00000063180	CA11	770	8	2.4975	8	2.38125	8	2.4975	11	TRUE	TRUE	FALSE	5	1.852	5	3.03	5	3.214	5	2.59	5	1.336	5	2.886	4	2.464	5	3.364	grey	0.654252	4.68e-06	5	3.558	0	0.24	4.33723	5.5405	3.13395	TRUE	TRUE	FALSE	FALSE	TRUE	TRUE
ENSMUSG00000003279	Dlgap1	discs, large (Drosophila) homolog-associated protein 1 [Source:MGI Symbol;Acc:MGI:1346065]	224997	protein_coding	ENSG00000170579	DLGAP1	9229	0	0.08625	0	0.065	0	0.18375	5	FALSE	FALSE	FALSE	1	0.19	0	0.14	0	0.118	0	0.152	1	0.166	2	0.376	2	0.436	2	0.436	NA	NA	NA	0	0.176	0	0.082	NA	NA	NA	FALSE	FALSE	FALSE	FALSE	FALSE	FALSE
ENSMUSG00000003282	Plag1	pleiomorphic adenoma gene 1 [Source:MGI Symbol;Acc:MGI:1891916]	56711	protein_coding	ENSG00000181690	PLAG1	5324	7	0.97875	8	0.945	8	1.11	3	TRUE	FALSE	FALSE	5	1.466	4	1.17	5	1.28	5	1.524	5	1.23	5	1.036	5	1.038	5	1.02	black	0.529509	0.000442343	5	2.09	5	1.57	-0.00495757	0.530343	-0.540258	FALSE	FALSE	FALSE	FALSE	FALSE	TRUE
ENSMUSG00000003283	Hck	hemopoietic cell kinase [Source:MGI Symbol;Acc:MGI:96052]	15162	protein_coding	ENSG00000101336	HCK	3055	8	11.9575	8	17.76	8	13.9537	9	TRUE	TRUE	TRUE	5	4.01	5	7.392	5	8.824	5	14.762	5	4.076	5	7.342	5	17.772	5	9.816	turquoise	0.930236	3.93e-18	5	12.54	5	41.468	-1.74587	-1.46479	-2.02694	FALSE	FALSE	TRUE	TRUE	TRUE	TRUE
ENSMUSG00000003299	Mrpl4	mitochondrial ribosomal protein L4 [Source:MGI Symbol;Acc:MGI:2137210]	66163	protein_coding	ENSG00000105364	MRPL4	51073	8	12.9413	8	12.6975	8	13.215	12	TRUE	TRUE	TRUE	5	11.782	5	13.52	5	12.008	5	14.692	5	12.878	5	13.086	5	15.138	5	15.364	black	0.282277	0.0776059	5	15.438	5	16.664	-0.104974	0.146116	-0.356063	FALSE	TRUE	TRUE	FALSE	TRUE	TRUE
ENSMUSG00000003308	Keap1	kelch-like ECH-associated protein 1 [Source:MGI Symbol;Acc:MGI:1858732]	NA	protein_coding	ENSG00000079999	KEAP1	9817	8	12.6463	8	13.125	8	13.505	12	TRUE	TRUE	TRUE	5	11.578	5	11.594	5	14.426	5	14.802	5	11.736	5	13.4	5	14.356	5	14.088	black	0.368652	0.0192456	5	14.494	5	17.768	-0.361216	-0.205193	-0.517239	FALSE	TRUE	TRUE	FALSE	TRUE	TRUE
ENSMUSG00000003309	Ap1m2	adaptor protein complex AP-1, mu 2 subunit [Source:MGI Symbol;Acc:MGI:1336974]	11768	protein_coding	ENSG00000129354	AP1M2	10053	0	0.155	0	0.23	0	0.17875	2	FALSE	FALSE	FALSE	0	0	0	0.104	0	0.088	0	0.07	0	0	0	0.022	0	0.1	1	0.166	NA	NA	NA	0	0.142	1	0.488	NA	NA	NA	FALSE	FALSE	TRUE	TRUE	TRUE	FALSE
ENSMUSG00000003316	Glg1	golgi apparatus protein 1 [Source:MGI Symbol;Acc:MGI:104967]	20340	protein_coding	ENSG00000090863	GLG1	2734	8	48.0175	8	44.785	8	45.7825	12	TRUE	FALSE	TRUE	5	43.678	5	46.99	5	47.846	5	51.01	5	44.664	5	40.096	5	41.338	5	41.242	brown	0.827635	4.52e-11	5	48.146	5	29.284	0.753226	0.912831	0.593622	FALSE	FALSE	FALSE	FALSE	FALSE	TRUE
ENSMUSG00000003341	Atp8b3	ATPase, class I, type 8B, member 3 [Source:MGI Symbol;Acc:MGI:1914581]	67331	protein_coding	ENSG00000130270	ATP8B3	148229	0	0.0125	0	0.0075	0	0.01	0	FALSE	FALSE	FALSE	0	0.028	0	0.008	0	0	0	0.026	0	0.02	0	0	0	0.026	0	0.014	NA	NA	NA	0	0.02	0	0.082	NA	NA	NA	FALSE	FALSE	TRUE	FALSE	TRUE	FALSE
ENSMUSG00000003344	Btbd2	BTB (POZ) domain containing 2 [Source:MGI Symbol;Acc:MGI:1933831]	208198	protein_coding	ENSG00000133243	BTBD2	55643	8	11.5312	8	12.2587	8	12.04	12	TRUE	FALSE	FALSE	5	9.686	5	14.706	5	13.278	5	13.36	5	10.496	5	12.394	5	13.678	5	15.204	yellow	0.677687	1.56e-06	5	15.118	5	11.59	0.527288	0.701717	0.352858	FALSE	TRUE	FALSE	FALSE	TRUE	TRUE
ENSMUSG00000003345	Csnk1g2	casein kinase 1, gamma 2 [Source:MGI Symbol;Acc:MGI:1920014]	103236	protein_coding	ENSG00000133275	CSNK1G2	1455	8	28.4675	8	30.505	8	30.425	12	TRUE	FALSE	TRUE	5	26.39	5	26.27	5	31.118	5	34.94	5	26.196	5	29.004	5	33.098	5	33.844	grey	0.139815	0.389533	5	32.88	5	36.786	-0.1467	-0.0125869	-0.280813	FALSE	TRUE	TRUE	TRUE	TRUE	TRUE
ENSMUSG00000003346	Abhd17a	abhydrolase domain containing 17A [Source:MGI Symbol;Acc:MGI:106388]	216169	protein_coding	ENSG00000129968	ABHD17A	81926	8	17.7413	8	18.9088	8	18.9862	12	TRUE	FALSE	TRUE	5	20.854	5	18.674	5	21.636	5	25.144	5	21.374	5	20.842	5	24.458	5	22.716	black	0.35939	0.0227507	5	23.478	5	29.568	-0.313155	-0.120941	-0.50537	FALSE	TRUE	TRUE	TRUE	TRUE	TRUE
ENSMUSG00000003348	Mob3a	MOB kinase activator 3A [Source:MGI Symbol;Acc:MGI:3050117]	208228	protein_coding	ENSG00000172081	MOB3A	126308	8	16.195	8	21.2275	8	16.7025	12	TRUE	TRUE	TRUE	5	6.99	5	10.69	5	11.542	5	15.704	5	7.628	5	10.166	5	16.502	5	11.834	turquoise	0.870629	2.88e-13	5	14.618	5	38.806	-1.40916	-1.17982	-1.6385	FALSE	FALSE	TRUE	TRUE	TRUE	TRUE
ENSMUSG00000003352	Cacnb3	calcium channel, voltage-dependent, beta 3 subunit [Source:MGI Symbol;Acc:MGI:103307]	12297	protein_coding	ENSG00000167535	CACNB3	784	8	16.6363	8	16.2625	8	14.0563	10	TRUE	FALSE	TRUE	5	19.098	5	16.98	5	17.082	5	14.214	5	18.736	5	14.606	5	12.578	5	9.508	brown	0.837711	1.58e-11	5	14.326	5	1.318	3.43445	4.18223	2.68668	TRUE	FALSE	FALSE	FALSE	FALSE	TRUE
ENSMUSG00000003354	Ccdc65	coiled-coil domain containing 65 [Source:MGI Symbol;Acc:MGI:2146001]	105833	protein_coding	ENSG00000139537	CCDC65	85478	0	0.05	0	0.02625	0	0.06625	4	FALSE	FALSE	FALSE	0	0.096	0	0.078	0	0.066	0	0.128	0	0.066	0	0.056	0	0.088	0	0.042	NA	NA	NA	0	0.112	0	0	NA	NA	NA	FALSE	FALSE	FALSE	FALSE	FALSE	FALSE
ENSMUSG00000003355	Fkbp11	FK506 binding protein 11 [Source:MGI Symbol;Acc:MGI:1913370]	66120	protein_coding	ENSG00000134285	FKBP11	51303	8	12.5838	8	11.96	8	10.9663	10	TRUE	TRUE	TRUE	5	30.518	5	18.786	5	13.55	5	11.26	5	33.224	5	13.174	5	9.458	5	6.222	brown	0.938148	4.28e-19	5	11.94	5	2.47	2.11049	2.78608	1.4349	FALSE	FALSE	FALSE	FALSE	FALSE	TRUE
ENSMUSG00000003360	Ddx23	DEAD (Asp-Glu-Ala-Asp) box polypeptide 23 [Source:MGI Symbol;Acc:MGI:1921601]	74351	protein_coding	ENSG00000174243	DDX23	9416	8	20.7913	8	23.1137	8	21.8663	12	TRUE	TRUE	TRUE	5	16.836	5	21.062	5	23.69	5	27.576	5	18.754	5	21.208	5	25.052	5	25.438	purple	0.661559	3.35e-06	5	25.902	5	32.174	-0.40652	-0.24295	-0.570091	FALSE	TRUE	FALSE	FALSE	TRUE	TRUE
ENSMUSG00000003363	Pld3	phospholipase D family, member 3 [Source:MGI Symbol;Acc:MGI:1333782]	18807	protein_coding	ENSG00000105223	PLD3	23646	8	34.8212	8	35.6962	8	31.9462	12	TRUE	TRUE	TRUE	5	25.822	5	24.78	5	26.934	5	28.184	5	23.956	5	24.462	5	30.19	5	24.098	brown	0.512463	0.000722982	5	28.18	5	53.112	-0.884056	-0.694356	-1.07376	FALSE	FALSE	FALSE	FALSE	FALSE	TRUE
ENSMUSG00000003378	Grik5	glutamate receptor, ionotropic, kainate 5 (gamma 2) [Source:MGI Symbol;Acc:MGI:95818]	14809	protein_coding	ENSG00000105737	GRIK5	2901	8	5.905	8	5.55625	8	6.5625	12	TRUE	FALSE	FALSE	5	5.962	5	6.586	5	6.856	5	6.922	5	5.336	5	6.2	5	6.3	5	7.072	black	0.493603	0.00120949	5	8.442	5	2.896	1.53972	1.79186	1.28759	FALSE	FALSE	FALSE	FALSE	FALSE	TRUE
ENSMUSG00000003379	Cd79a	CD79A antigen (immunoglobulin-associated alpha) [Source:MGI Symbol;Acc:MGI:101774]	12518	protein_coding	ENSG00000105369	CD79A	973	8	13.6662	8	23.8513	8	21.6938	5	FALSE	FALSE	TRUE	5	2.664	5	7.826	5	8.74	5	17.618	5	3.828	5	11.946	5	22.302	5	10.368	turquoise	0.879466	8.12e-14	5	18.73	5	65.412	-1.87301	-1.42145	-2.32457	FALSE	FALSE	TRUE	TRUE	TRUE	TRUE
ENSMUSG00000003380	Rabac1	Rab acceptor 1 (prenylated) [Source:MGI Symbol;Acc:MGI:1201692]	14470	protein_coding	ENSG00000105404	RABAC1	10567	8	54.1362	8	52.615	8	54.5087	12	TRUE	TRUE	TRUE	5	69.628	5	64.864	5	69.508	5	67.282	5	65.974	5	59.778	5	62.176	5	70.674	black	0.620699	1.93e-05	5	72.924	5	45.18	0.713135	0.912876	0.513394	FALSE	TRUE	FALSE	TRUE	TRUE	TRUE
ENSMUSG00000003382	Etv3	ets variant 3 [Source:MGI Symbol;Acc:MGI:1350926]	27049	protein_coding	ENSG00000117036	ETV3	2117	8	9.61125	8	9.3475	8	9.365	12	TRUE	TRUE	TRUE	5	7.332	5	8.168	5	8.762	5	9.492	5	6.9	5	8.608	5	9.63	5	9.102	grey	0.0974453	0.549718	5	9.986	5	10.148	-0.0469378	0.12051	-0.214385	FALSE	FALSE	FALSE	TRUE	TRUE	TRUE
ENSMUSG00000003402	Prkcsh	protein kinase C substrate 80K-H [Source:MGI Symbol;Acc:MGI:107877]	19089	protein_coding	ENSG00000130175	PRKCSH	5589	8	29.3863	8	32.42	8	29.3837	12	TRUE	TRUE	TRUE	5	33.856	5	27.452	5	29.562	5	30.452	5	34.366	5	26.89	5	27.998	5	24.466	brown	0.929202	5.15e-18	5	28.456	5	32.21	-0.168732	0.041862	-0.379326	FALSE	FALSE	FALSE	FALSE	FALSE	TRUE
ENSMUSG00000003410	Elavl3	ELAV (embryonic lethal, abnormal vision, Drosophila)-like 3 (Hu antigen C) [Source:MGI Symbol;Acc:MGI:109157]	15571	protein_coding	ENSG00000196361	ELAVL3	1995	0	0.00125	0	0.0075	0	0.01625	4	FALSE	FALSE	FALSE	0	0.006	0	0	0	0.008	0	0	0	0.006	0	0.01	0	0.016	0	0.006	NA	NA	NA	0	0.02	0	0	NA	NA	NA	FALSE	FALSE	TRUE	FALSE	TRUE	FALSE
ENSMUSG00000003411	Rab3b	RAB3B, member RAS oncogene family [Source:MGI Symbol;Acc:MGI:1917158]	69908	protein_coding	ENSG00000169213	RAB3B	5865	2	0.325	1	0.42875	1	0.33	5	FALSE	FALSE	FALSE	1	0.31	0	0.112	0	0.148	2	0.402	0	0.192	1	0.36	0	0.136	1	0.17	NA	NA	NA	1	0.274	0	0.102	NA	NA	NA	FALSE	TRUE	TRUE	TRUE	TRUE	FALSE
ENSMUSG00000003418	St8sia6	ST8 alpha-N-acetyl-neuraminide alpha-2,8-sialyltransferase 6 [Source:MGI Symbol;Acc:MGI:2386797]	241230	protein_coding	ENSG00000148488	ST8SIA6	338596	8	3.64625	8	3.975	8	4.53375	6	FALSE	FALSE	TRUE	5	6.922	5	5.636	5	7.596	5	7.176	5	6.79	5	5.126	5	4.938	5	5.166	magenta	0.892231	1.09e-14	5	4.294	5	1.326	1.73016	2.18459	1.27574	FALSE	FALSE	FALSE	TRUE	TRUE	TRUE
ENSMUSG00000003420	Fcgrt	Fc receptor, IgG, alpha chain transporter [Source:MGI Symbol;Acc:MGI:103017]	14132	protein_coding	ENSG00000104870	FCGRT	2217	8	61.1713	8	53.8438	8	53.725	12	TRUE	TRUE	TRUE	5	53.87	5	62.552	5	58.332	5	55.034	5	47.864	5	56.898	5	50.578	5	51.4	black	0.637901	9.53e-06	5	57.13	5	27.036	1.09128	1.25401	0.92855	FALSE	FALSE	FALSE	FALSE	FALSE	TRUE
ENSMUSG00000003421	Nosip	nitric oxide synthase interacting protein [Source:MGI Symbol;Acc:MGI:1913644]	66394	protein_coding	ENSG00000142546	NOSIP	51070	8	18.85	8	18.3188	8	19.5725	12	TRUE	TRUE	TRUE	5	13.134	5	16.228	5	17.87	5	19.084	5	13.586	5	18.76	5	19.94	5	21.144	grey	0.301643	0.0585456	5	20.788	5	24.534	-0.393134	-0.213304	-0.572963	FALSE	TRUE	TRUE	TRUE	TRUE	TRUE
ENSMUSG00000003423	Pih1d1	PIH1 domain containing 1 [Source:MGI Symbol;Acc:MGI:1916095]	NA	protein_coding	ENSG00000104872	PIH1D1	55011	8	17.4812	8	18.1562	8	16.6913	12	TRUE	TRUE	TRUE	5	11.312	5	15.492	5	15.884	5	16.404	5	12.848	5	14.608	5	17.118	5	17.914	turquoise	0.348557	0.0275102	5	15.64	5	22.316	-0.613791	-0.361182	-0.8664	FALSE	TRUE	TRUE	FALSE	TRUE	TRUE
ENSMUSG00000003429	Rps11	ribosomal protein S11 [Source:MGI Symbol;Acc:MGI:1351329]	27207	protein_coding	ENSG00000142534	RPS11	6205	8	345.381	8	397.56	8	366.707	12	TRUE	TRUE	TRUE	5	330.078	5	433.086	5	417.058	5	444.428	5	338.52	5	329.546	5	374.108	5	342.866	brown	0.40936	0.00871664	5	346.972	5	592.402	-0.753334	-0.624565	-0.882103	FALSE	FALSE	FALSE	TRUE	TRUE	TRUE
ENSMUSG00000003435	Supt5	suppressor of Ty 5 [Source:MGI Symbol;Acc:MGI:1202400]	20924	protein_coding	ENSG00000196235	SUPT5H	6829	8	22.1675	8	23.6513	8	22.24	12	TRUE	TRUE	TRUE	5	19.474	5	20.698	5	23.58	5	26.85	5	19.162	5	22.53	5	25.738	5	26.014	grey	0.174356	0.281915	5	25.242	5	29.364	-0.203996	-0.0650613	-0.342931	FALSE	FALSE	FALSE	TRUE	TRUE	TRUE
ENSMUSG00000003436	Dll3	delta-like 3 (Drosophila) [Source:MGI Symbol;Acc:MGI:1096877]	13389	protein_coding	ENSG00000090932		10683	0	0	0	0.005	0	0.0225	1	FALSE	FALSE	FALSE	0	0.014	0	0	0	0	0	0	0	0	0	0.102	0	0	0	0	NA	NA	NA	0	0	0	0.024	NA	NA	NA	FALSE	FALSE	FALSE	FALSE	FALSE	FALSE
ENSMUSG00000003437	Paf1	Paf1, RNA polymerase II associated factor, homolog (S. cerevisiae) [Source:MGI Symbol;Acc:MGI:1923988]	54624	protein_coding	ENSG00000006712	PAF1	54623	8	34.6975	8	36.445	8	35.8663	12	TRUE	TRUE	TRUE	5	20.772	5	27.516	5	26.338	5	24.834	5	19.998	5	23.796	5	27.446	5	23.534	grey	0.0808652	0.619872	5	27.936	5	30.06	-0.219135	-0.0498355	-0.388435	FALSE	FALSE	FALSE	FALSE	FALSE	TRUE
ENSMUSG00000003438	Timm50	translocase of inner mitochondrial membrane 50 [Source:MGI Symbol;Acc:MGI:1913775]	66525	protein_coding	ENSG00000105197	TIMM50	92609	8	10.855	8	10.855	8	10.76	12	TRUE	TRUE	TRUE	5	7.426	5	11.114	5	10.23	5	13.854	5	9.328	5	9.554	5	13.18	5	13.438	grey	-0.0300642	0.853892	5	12.898	5	19.808	-0.791645	-0.591764	-0.991525	FALSE	TRUE	TRUE	FALSE	TRUE	TRUE
ENSMUSG00000003444	Med29	mediator complex subunit 29 [Source:MGI Symbol;Acc:MGI:1914474]	67224	protein_coding	ENSG00000063322	MED29	55588	8	5.13625	8	5.2075	8	5.425	12	TRUE	TRUE	TRUE	5	4.73	5	4.682	5	5.172	5	5.606	5	4.51	5	4.202	5	5.404	5	4.374	black	0.245955	0.126056	5	4.908	5	5.694	-0.210641	0.0947176	-0.515999	FALSE	TRUE	TRUE	FALSE	TRUE	TRUE
ENSMUSG00000003452	Bicd1	bicaudal D homolog 1 (Drosophila) [Source:MGI Symbol;Acc:MGI:1101760]	12121	protein_coding	ENSG00000151746	BICD1	636	8	3.28	8	4.6125	8	3.69125	9	TRUE	FALSE	TRUE	5	1.772	5	2.26	5	2.314	5	2.478	5	1.974	5	2.468	5	2.432	5	2.814	grey	0.18958	0.241338	5	2.774	5	3.1	-0.244027	0.15237	-0.640425	FALSE	FALSE	FALSE	FALSE	FALSE	TRUE
ENSMUSG00000003458	Ncstn	nicastrin [Source:MGI Symbol;Acc:MGI:1891700]	59287	protein_coding	ENSG00000162736	NCSTN	23385	8	35.3963	8	37.2963	8	34.8387	12	TRUE	TRUE	TRUE	5	28.608	5	30.604	5	32.748	5	35.098	5	28.942	5	27.96	5	33.124	5	31.048	brown	0.730838	8.58e-08	5	35.178	5	39.084	-0.0402414	0.108728	-0.189211	FALSE	FALSE	FALSE	FALSE	FALSE	TRUE
ENSMUSG00000003464	Pex19	peroxisomal biogenesis factor 19 [Source:MGI Symbol;Acc:MGI:1334458]	19298	protein_coding	ENSG00000162735	PEX19	5824	8	24.2888	8	25.0025	8	26.8163	12	TRUE	TRUE	TRUE	5	21.266	5	26.76	5	26.64	5	25.4	5	20.124	5	26.512	5	29.458	5	34.912	yellow	0.586538	6.97e-05	5	27.566	5	26.226	0.169527	0.338593	0.000460201	FALSE	TRUE	FALSE	FALSE	TRUE	TRUE
ENSMUSG00000003469	Phyhip	phytanoyl-CoA hydroxylase interacting protein [Source:MGI Symbol;Acc:MGI:1860417]	105653	protein_coding	ENSG00000168490	PHYHIP	9796	8	1.55	8	2.91625	8	2.34875	6	FALSE	FALSE	FALSE	0	0.208	5	0.634	5	0.944	5	1.816	0	0.258	4	0.642	5	2.044	4	1.57	turquoise	0.882117	5.45e-14	5	2.018	5	12.134	-2.66527	-2.21397	-3.11656	FALSE	FALSE	TRUE	FALSE	TRUE	TRUE
ENSMUSG00000003476	Crhr2	corticotropin releasing hormone receptor 2 [Source:MGI Symbol;Acc:MGI:894312]	12922	protein_coding	ENSG00000106113	CRHR2	1395	3	0.68	1	0.2325	6	1.14625	5	FALSE	FALSE	FALSE	4	1.122	5	2.054	5	1.442	4	1.55	4	0.834	5	1.936	5	2.048	5	3.746	yellow	0.698066	5.52e-07	5	1.91	0	0.058	4.83339	6.56015	3.10663	TRUE	TRUE	FALSE	FALSE	TRUE	TRUE
ENSMUSG00000003477	Inmt	indolethylamine N-methyltransferase [Source:MGI Symbol;Acc:MGI:102963]	21743	protein_coding	ENSG00000241644	INMT	11185	1	0.25375	0	0.06375	3	0.365	12	FALSE	FALSE	FALSE	0	0.032	2	0.838	3	0.546	2	0.33	0	0	2	0.79	2	0.62	3	1.348	NA	NA	NA	1	0.456	0	0	NA	NA	NA	FALSE	TRUE	FALSE	FALSE	TRUE	FALSE
ENSMUSG00000003484	Cyp4f18	cytochrome P450, family 4, subfamily f, polypeptide 18 [Source:MGI Symbol;Acc:MGI:1919304]	72054	protein_coding	ENSG00000186529	CYP4F3	4051	8	5.1	8	8.96375	8	6.99875	3	FALSE	FALSE	TRUE	5	1.022	5	3.536	5	5.422	5	7.694	5	1.332	5	3.866	5	9.524	5	5.79	turquoise	0.936787	6.4e-19	5	6.666	5	28.906	-2.05638	-1.7412	-2.37156	FALSE	FALSE	TRUE	TRUE	TRUE	TRUE
ENSMUSG00000003500	Impdh1	inosine 5'-phosphate dehydrogenase 1 [Source:MGI Symbol;Acc:MGI:96567]	NA	protein_coding	ENSG00000106348	IMPDH1	3614	8	21.4187	8	23.0888	8	19.9475	12	TRUE	FALSE	TRUE	5	25.6	5	19.746	5	19.01	5	20.664	5	25.224	5	18.506	5	18.116	5	14.9	brown	0.925722	1.24e-17	5	20.886	5	19.496	0.00992951	0.253216	-0.233357	FALSE	FALSE	FALSE	FALSE	FALSE	TRUE
ENSMUSG00000003505	Psg18	pregnancy specific glycoprotein 18 [Source:MGI Symbol;Acc:MGI:1347251]	26438	protein_coding	ENSG00000105388	CEACAM5	1048	0	0	0	0	0	0	0	FALSE	FALSE	FALSE	0	0	0	0	0	0	0	0	0	0	0	0	0	0	0	0	NA	NA	NA	0	0	0	0	NA	NA	NA	FALSE	FALSE	FALSE	FALSE	FALSE	FALSE
ENSMUSG00000003518	Dusp3	dual specificity phosphatase 3 (vaccinia virus phosphatase VH1-related) [Source:MGI Symbol;Acc:MGI:1919599]	72349	protein_coding	NA	NA	NA	8	23.5725	8	24.8362	8	22.1337	12	TRUE	FALSE	TRUE	5	19.864	5	20.318	5	20.758	5	20.22	5	19.276	5	22.518	5	21.63	5	26.102	black	0.725514	1.18e-07	5	20.768	5	17.716	0.235109	0.383712	0.0865072	FALSE	TRUE	FALSE	FALSE	TRUE	TRUE
ENSMUSG00000003526	Prodh	proline dehydrogenase [Source:MGI Symbol;Acc:MGI:97770]	19125	protein_coding	ENSG00000100033	PRODH	5625	8	4.59625	8	5.7775	8	3.97625	12	TRUE	TRUE	TRUE	5	1.806	5	3.568	5	3.36	5	4.838	5	1.284	5	4.738	5	4.794	5	5.188	purple	0.836768	1.75e-11	5	3.654	5	8.11	-1.11373	-0.777436	-1.45002	FALSE	TRUE	FALSE	FALSE	TRUE	TRUE
ENSMUSG00000003527	Dgcr14	DiGeorge syndrome critical region gene 14 [Source:MGI Symbol;Acc:MGI:107854]	27886	protein_coding	ENSG00000100056	ESS2	8220	8	4.8125	8	4.6525	8	4.35	12	TRUE	FALSE	FALSE	5	3.736	5	3.72	5	3.624	5	4.006	5	3.51	5	4.076	5	4.896	5	4.248	black	0.131014	0.420349	5	4.598	5	5.652	-0.290193	-0.0663954	-0.51399	FALSE	FALSE	TRUE	TRUE	TRUE	TRUE
ENSMUSG00000003528	Slc25a1	solute carrier family 25 (mitochondrial carrier, citrate transporter), member 1 [Source:MGI Symbol;Acc:MGI:1345283]	13358	protein_coding	ENSG00000100075	SLC25A1	6576	8	11.6225	8	12.6725	8	12.1375	12	TRUE	FALSE	TRUE	5	13.378	5	12.324	5	12.188	5	13.766	5	14.004	5	12.016	5	11.786	5	10.092	brown	0.801298	5.27e-10	5	11.294	5	14.032	-0.360359	-0.152637	-0.568081	FALSE	FALSE	FALSE	FALSE	FALSE	TRUE
ENSMUSG00000003531	Dgcr6	DiGeorge syndrome critical region gene 6 [Source:MGI Symbol;Acc:MGI:1202877]	13353	protein_coding	ENSG00000128185	DGCR6L	85359	8	10.8425	8	8.82125	8	9.00625	12	TRUE	TRUE	TRUE	5	12.838	5	10.31	5	11.534	5	12.248	5	9.018	5	11.35	5	11.812	5	14.554	black	0.471319	0.00214182	5	10.802	5	8.262	0.409119	0.810289	0.00794998	FALSE	TRUE	FALSE	FALSE	TRUE	TRUE
ENSMUSG00000003534	Ddr1	discoidin domain receptor family, member 1 [Source:MGI Symbol;Acc:MGI:99216]	12305	protein_coding	ENSG00000204580	DDR1	780	8	5.9275	8	5.5425	8	6.41625	11	TRUE	FALSE	TRUE	5	5.366	5	5.968	5	6.932	5	7.13	5	4.884	5	6.346	5	6.342	5	8.5	grey	0.543981	0.000285469	5	7.972	5	3.106	1.82307	2.07813	1.56802	FALSE	TRUE	FALSE	FALSE	TRUE	TRUE
ENSMUSG00000003541	Ier3	immediate early response 3 [Source:MGI Symbol;Acc:MGI:104814]	15937	protein_coding	ENSG00000137331	IER3	8870	8	6.82375	8	6.0775	8	7.5325	11	TRUE	FALSE	TRUE	5	9.028	5	11.448	5	11.43	5	10.518	5	8.224	5	11.17	5	9.152	5	10.89	black	0.431271	0.00546272	5	8.338	5	4.632	0.878965	1.23559	0.52234	FALSE	FALSE	FALSE	FALSE	FALSE	TRUE
ENSMUSG00000003545	Fosb	FBJ osteosarcoma oncogene B [Source:MGI Symbol;Acc:MGI:95575]	14282	protein_coding	ENSG00000125740	FOSB	2354	7	6.48375	3	1.04	5	1.21875	2	TRUE	FALSE	TRUE	5	0.976	3	0.826	4	1.3	4	1.276	4	2.018	5	1.08	5	1.116	5	0.97	black	0.302515	0.057785	3	0.834	0	0.058	NA	NA	NA	FALSE	FALSE	FALSE	TRUE	TRUE	TRUE
ENSMUSG00000003546	Klc4	kinesin light chain 4 [Source:MGI Symbol;Acc:MGI:1922014]	74764	protein_coding	ENSG00000137171	KLC4	89953	8	8.0375	8	8.1075	8	8.2675	12	TRUE	TRUE	TRUE	5	7.884	5	8.464	5	8.222	5	9.294	5	7.624	5	6.864	5	8.498	5	9.054	black	0.451796	0.003428	5	8.78	5	7.522	0.222617	0.431631	0.0136028	FALSE	TRUE	FALSE	FALSE	TRUE	TRUE
ENSMUSG00000003549	Ercc1	excision repair cross-complementing rodent repair deficiency, complementation group 1 [Source:MGI Symbol;Acc:MGI:95412]	13870	protein_coding	ENSG00000012061	ERCC1	2067	8	15.205	8	14.1263	8	15.9175	12	TRUE	TRUE	TRUE	5	13.436	5	16.384	5	14.71	5	15.622	5	13.29	5	15.064	5	15.05	5	15.198	black	0.761589	1.15e-08	5	17.696	5	10.84	0.749317	1.0052	0.493434	FALSE	TRUE	FALSE	FALSE	TRUE	TRUE
ENSMUSG00000003555	Cyp17a1	cytochrome P450, family 17, subfamily a, polypeptide 1 [Source:MGI Symbol;Acc:MGI:88586]	13074	protein_coding	ENSG00000148795	CYP17A1	1586	0	0	0	0.01375	0	0	2	FALSE	FALSE	FALSE	0	0	0	0	0	0	0	0	0	0	0	0.02	0	0	0	0	NA	NA	NA	0	0	0	0	NA	NA	NA	FALSE	FALSE	FALSE	TRUE	TRUE	FALSE
ENSMUSG00000003559	As3mt	arsenic (+3 oxidation state) methyltransferase [Source:MGI Symbol;Acc:MGI:1929882]	57344	protein_coding	ENSG00000214435	AS3MT	57412	8	8.26	8	7.7075	8	8.00625	12	TRUE	TRUE	TRUE	5	8.13	5	8.414	5	8.63	5	9.77	5	7.616	5	9.362	5	8.832	5	11.666	black	0.435154	0.0050125	5	8.292	5	5.566	0.569355	0.856668	0.282041	FALSE	TRUE	FALSE	FALSE	TRUE	TRUE
ENSMUSG00000003573	Homer3	homer homolog 3 (Drosophila) [Source:MGI Symbol;Acc:MGI:1347359]	26558	protein_coding	ENSG00000268193		NA	8	14.4087	8	13.7837	8	12.1862	11	TRUE	FALSE	TRUE	5	16.644	5	11.526	5	12.532	5	13.11	5	14.424	5	11.956	5	12.736	5	10.894	brown	0.798058	6.95e-10	5	12.192	5	11.146	0.246729	0.514676	-0.0212182	FALSE	FALSE	FALSE	FALSE	FALSE	TRUE
ENSMUSG00000003575	Crtc1	CREB regulated transcription coactivator 1 [Source:MGI Symbol;Acc:MGI:2142523]	382056	protein_coding	ENSG00000105662	CRTC1	23373	8	11.1363	8	11.585	8	10.6913	12	TRUE	FALSE	FALSE	5	6.73	5	6.698	5	7.714	5	7.958	5	7.532	5	7.844	5	8.208	5	7.918	black	0.478427	0.0017923	5	11.514	5	6.43	0.80143	0.979629	0.623232	FALSE	FALSE	FALSE	FALSE	FALSE	TRUE
ENSMUSG00000003581	Rnf215	ring finger protein 215 [Source:MGI Symbol;Acc:MGI:1918923]	71673	protein_coding	ENSG00000099999	RNF215	200312	8	16.0025	8	12.5612	8	15.2888	12	TRUE	TRUE	TRUE	5	13.674	5	14.468	5	13.612	5	14.178	5	13.178	5	13.52	5	13.752	5	13.578	black	0.658744	3.82e-06	5	15.374	5	9.49	0.67303	0.937535	0.408525	FALSE	FALSE	FALSE	FALSE	FALSE	TRUE
ENSMUSG00000003585	Sec14l2	SEC14-like 2 (S. cerevisiae) [Source:MGI Symbol;Acc:MGI:1915065]	67815	protein_coding	ENSG00000100003	SEC14L2	23541	8	5.2875	8	6.7875	8	5.82375	9	TRUE	TRUE	TRUE	5	3.14	5	3.23	5	3.866	5	4.406	5	3.176	5	4.91	5	5.436	5	4.342	turquoise	0.569486	0.000125466	5	4.396	5	20.122	-2.29526	-1.82534	-2.76518	FALSE	FALSE	TRUE	FALSE	TRUE	TRUE
ENSMUSG00000003604	Aven	apoptosis, caspase activation inhibitor [Source:MGI Symbol;Acc:MGI:1921518]	74268	protein_coding	ENSG00000169857	AVEN	57099	8	3.775	8	3.59875	8	3.28	12	TRUE	FALSE	TRUE	5	3.29	5	4.192	5	3.774	5	3.134	5	4.464	5	3.186	5	5.304	5	3.77	brown	0.523007	0.000535141	5	2.956	5	4.958	-0.374955	-0.0490542	-0.700855	FALSE	TRUE	FALSE	TRUE	TRUE	TRUE
ENSMUSG00000003617	Cp	ceruloplasmin [Source:MGI Symbol;Acc:MGI:88476]	12870	protein_coding	ENSG00000047457	CP	1356	8	140.48	8	131.236	8	141.726	12	TRUE	TRUE	TRUE	5	55.104	5	70.734	5	72.496	5	87.328	5	45.098	5	80.908	5	90.872	5	88.398	turquoise	0.489612	0.00134363	5	98.19	5	19.44	2.22141	2.67237	1.77044	TRUE	FALSE	FALSE	FALSE	FALSE	TRUE
ENSMUSG00000003623	Crot	carnitine O-octanoyltransferase [Source:MGI Symbol;Acc:MGI:1921364]	74114	protein_coding	ENSG00000005469	CROT	54677	8	11.5175	8	12.3438	8	11.975	12	TRUE	FALSE	TRUE	5	11.704	5	12.746	5	12.114	5	12.9	5	11.144	5	11.76	5	11.576	5	10.188	brown	0.713549	2.37e-07	5	10.738	5	13.234	-0.319186	-0.13367	-0.504702	FALSE	TRUE	FALSE	FALSE	TRUE	TRUE
ENSMUSG00000003644	Rps6ka1	ribosomal protein S6 kinase polypeptide 1 [Source:MGI Symbol;Acc:MGI:104558]	20111	protein_coding	ENSG00000117676	RPS6KA1	6195	8	23.3425	8	36.6763	8	27.3562	12	TRUE	TRUE	TRUE	5	5.42	5	14.032	5	17.324	5	28.19	5	5.46	5	13.79	5	34.308	5	21.55	turquoise	0.980166	2.55e-28	5	23.81	5	88.894	-1.87426	-1.60372	-2.1448	FALSE	FALSE	TRUE	TRUE	TRUE	TRUE
ENSMUSG00000003657	Calb2	calbindin 2 [Source:MGI Symbol;Acc:MGI:101914]	12308	protein_coding	ENSG00000172137	CALB2	794	0	0	0	0	0	0	3	FALSE	FALSE	FALSE	0	0	0	0	0	0	0	0	0	0	0	0	0	0	0	0	NA	NA	NA	0	0	0	0	NA	NA	NA	FALSE	FALSE	FALSE	FALSE	FALSE	FALSE
ENSMUSG00000003660	Snrnp200	small nuclear ribonucleoprotein 200 (U5) [Source:MGI Symbol;Acc:MGI:2444401]	320632	protein_coding	ENSG00000144028	SNRNP200	23020	8	27.8438	8	29.135	8	29.1187	12	TRUE	TRUE	TRUE	5	18.658	5	23.94	5	26.298	5	30.074	5	17.496	5	23.646	5	28.878	5	27.26	turquoise	0.782764	2.41e-09	5	28.39	5	40.936	-0.556254	-0.419875	-0.692632	FALSE	FALSE	FALSE	TRUE	TRUE	TRUE
ENSMUSG00000003662	Ciao1	cytosolic iron-sulfur protein assembly 1 [Source:MGI Symbol;Acc:MGI:1346998]	26371	protein_coding	ENSG00000144021	CIAO1	9391	8	14.0425	8	15.4688	8	14.74	12	TRUE	TRUE	TRUE	5	13.742	5	12.83	5	14.49	5	13.786	5	10.666	5	11.88	5	13.524	5	14.852	grey	0.437572	0.00474873	5	14.316	5	20.104	-0.367245	-0.142425	-0.592066	FALSE	TRUE	FALSE	FALSE	TRUE	TRUE
ENSMUSG00000003665	Has1	hyaluronan synthase1 [Source:MGI Symbol;Acc:MGI:106590]	15116	protein_coding	ENSG00000105509	HAS1	3036	0	0.26875	1	0.235	0	0.29625	0	FALSE	FALSE	FALSE	0	0.244	0	0.202	2	0.258	0	0.1	0	0.256	0	0.184	0	0.042	1	0.284	NA	NA	NA	1	0.26	0	0.044	NA	NA	NA	FALSE	FALSE	FALSE	FALSE	FALSE	FALSE
ENSMUSG00000003680	Taf6l	TAF6-like RNA polymerase II, p300/CBP-associated factor (PCAF)-associated factor [Source:MGI Symbol;Acc:MGI:2444957]	67706	protein_coding	ENSG00000162227	TAF6L	10629	8	15.5938	8	21.1788	8	18.4625	12	TRUE	FALSE	FALSE	5	11.664	5	14.142	5	13.808	5	16.976	5	10.572	5	12.788	5	16.684	5	13.16	turquoise	0.460538	0.00278636	5	16.864	5	34.736	-1.04434	-0.816105	-1.27258	FALSE	FALSE	TRUE	FALSE	TRUE	TRUE
ENSMUSG00000003721	Insig2	insulin induced gene 2 [Source:MGI Symbol;Acc:MGI:1920249]	72999	protein_coding	ENSG00000125629	INSIG2	51141	8	57.2325	8	50.965	8	54.5375	12	TRUE	TRUE	TRUE	5	47.932	5	51.078	5	70.468	5	71.288	5	41.75	5	38.678	5	47.702	5	52.062	grey	-0.104512	0.521006	5	67.352	5	11.842	2.15965	2.44744	1.87186	TRUE	FALSE	FALSE	FALSE	FALSE	TRUE
ENSMUSG00000003731	Kpna6	karyopherin (importin) alpha 6 [Source:MGI Symbol;Acc:MGI:1100836]	16650	protein_coding	ENSG00000025800	KPNA6	23633	8	14.9038	8	14.735	8	15.0113	12	TRUE	FALSE	TRUE	5	12.01	5	14.62	5	16.46	5	15.842	5	13.004	5	14.178	5	14.456	5	17.976	black	0.509295	0.000789876	5	16.3	5	17.758	-0.0371421	0.0996446	-0.173929	FALSE	TRUE	FALSE	FALSE	TRUE	TRUE
ENSMUSG00000003746	Man1a	mannosidase 1, alpha [Source:MGI Symbol;Acc:MGI:104677]	17155	protein_coding	ENSG00000111885	MAN1A1	4121	8	19.3525	8	21.9862	8	20.1412	12	TRUE	TRUE	TRUE	5	10.1	5	15.356	5	16.536	5	19.134	5	10.134	5	15.468	5	18.47	5	17.998	turquoise	0.743427	3.9e-08	5	15.636	5	36.184	-1.10389	-0.926398	-1.28138	FALSE	FALSE	FALSE	TRUE	TRUE	TRUE
ENSMUSG00000003752	Itpkc	inositol 1,4,5-trisphosphate 3-kinase C [Source:MGI Symbol;Acc:MGI:2442554]	233011	protein_coding	ENSG00000086544	ITPKC	80271	8	3.68875	8	3.54	8	3.57875	12	TRUE	FALSE	FALSE	5	3.576	5	3.678	5	4.814	5	3.998	5	3.28	5	2.822	5	4.046	5	4.462	black	0.322744	0.0422347	5	3.874	5	2.48	0.613252	0.913552	0.312951	FALSE	FALSE	FALSE	FALSE	FALSE	TRUE
ENSMUSG00000003762	Adck4	aarF domain containing kinase 4 [Source:MGI Symbol;Acc:MGI:1924139]	76889	protein_coding	ENSG00000123815	COQ8B	79934	8	7.025	8	7.7025	8	7.2175	12	TRUE	TRUE	TRUE	5	4.958	5	5.39	5	6.806	5	6.18	5	5.39	5	4.9	5	6.184	5	6.612	grey	-0.0162519	0.920715	5	8.006	5	8.61	-0.0681983	0.198693	-0.33509	FALSE	FALSE	FALSE	TRUE	TRUE	TRUE
ENSMUSG00000003778	Brd8	bromodomain containing 8 [Source:MGI Symbol;Acc:MGI:1925906]	78656	protein_coding	ENSG00000112983	BRD8	10902	8	29.9375	8	35.9	8	32.415	12	TRUE	TRUE	TRUE	5	20.248	5	20.334	5	23.902	5	26.7	5	18.734	5	21.758	5	27.552	5	24.634	turquoise	0.569628	0.000124868	5	27.178	5	45.882	-0.745717	-0.587497	-0.903937	FALSE	FALSE	TRUE	FALSE	TRUE	TRUE
ENSMUSG00000003779	Kif20a	kinesin family member 20A [Source:MGI Symbol;Acc:MGI:1201682]	NA	protein_coding	ENSG00000112984	KIF20A	10112	8	6.5525	8	10.4987	8	8.43125	3	TRUE	TRUE	TRUE	5	3.064	5	4.172	5	4.558	5	7.116	5	3.596	5	3.77	5	7.908	5	5.456	turquoise	0.749331	2.65e-08	5	6.196	5	27.522	-2.22838	-1.83643	-2.62033	FALSE	FALSE	TRUE	FALSE	TRUE	TRUE
ENSMUSG00000003808	Farsa	phenylalanyl-tRNA synthetase, alpha subunit [Source:MGI Symbol;Acc:MGI:1913840]	NA	protein_coding	ENSG00000179115	FARSA	2193	8	16.1438	8	18.4775	8	16.9237	12	TRUE	TRUE	TRUE	5	9.83	5	10.592	5	14.272	5	16.258	5	9.918	5	12.02	5	14.774	5	13.212	turquoise	0.572935	0.000111678	5	16.666	5	28.406	-0.826919	-0.577263	-1.07657	FALSE	FALSE	TRUE	FALSE	TRUE	TRUE
ENSMUSG00000003809	Gcdh	glutaryl-Coenzyme A dehydrogenase [Source:MGI Symbol;Acc:MGI:104541]	270076	protein_coding	ENSG00000105607	GCDH	2639	8	6.1325	8	6.63875	8	7.31375	12	TRUE	TRUE	TRUE	5	4.326	5	6.722	5	7.652	5	6.794	5	5.046	5	5.93	5	6.886	5	7.294	yellow	0.507971	0.000819433	5	7.554	5	12.042	-0.613509	-0.274095	-0.952923	FALSE	TRUE	TRUE	FALSE	TRUE	TRUE
ENSMUSG00000003810	Mast2	microtubule associated serine/threonine kinase 2 [Source:MGI Symbol;Acc:MGI:894676]	17776	protein_coding	ENSG00000086015	MAST2	23139	8	25.6412	8	28.6487	8	28.1762	12	TRUE	TRUE	TRUE	5	21.036	5	20.426	5	19.52	5	23.898	5	19.194	5	24.836	5	23.512	5	25.882	yellow	0.72258	1.41e-07	5	25.546	5	26.186	-0.201998	-0.037671	-0.366325	FALSE	TRUE	FALSE	FALSE	TRUE	TRUE
ENSMUSG00000003812	Dnase2a	deoxyribonuclease II alpha [Source:MGI Symbol;Acc:MGI:1329019]	13423	protein_coding	ENSG00000105612	DNASE2	1777	8	12.4238	8	14.325	8	12.5712	12	TRUE	TRUE	TRUE	5	5.8	5	6.936	5	10.376	5	11.77	5	6.194	5	7.272	5	10.492	5	9.822	turquoise	0.809987	2.44e-10	5	11.112	5	31.188	-1.62696	-1.40547	-1.84846	FALSE	FALSE	TRUE	FALSE	TRUE	TRUE
ENSMUSG00000003813	Rad23a	RAD23a homolog (S. cerevisiae) [Source:MGI Symbol;Acc:MGI:105126]	19358	protein_coding	ENSG00000179262	RAD23A	5886	8	41.745	8	55.425	8	53.3638	12	TRUE	TRUE	TRUE	5	18.528	5	25.418	5	39.958	5	46.614	5	19.478	5	28.178	5	46.158	5	49.044	turquoise	0.713297	2.4e-07	5	42.482	5	169.528	-1.87815	-1.53824	-2.21806	FALSE	TRUE	TRUE	FALSE	TRUE	TRUE
ENSMUSG00000003814	Calr	calreticulin [Source:MGI Symbol;Acc:MGI:88252]	12317	protein_coding	ENSG00000179218	CALR	811	8	293.979	8	312.32	8	297.344	12	TRUE	TRUE	TRUE	5	194.584	5	186.906	5	202.13	5	234.012	5	215.584	5	170.126	5	176.312	5	167.31	brown	0.664786	2.89e-06	5	176.536	5	244.28	-0.414429	-0.254403	-0.574454	FALSE	FALSE	FALSE	FALSE	FALSE	TRUE
ENSMUSG00000003824	Syce2	synaptonemal complex central element protein 2 [Source:MGI Symbol;Acc:MGI:1919096]	71846	protein_coding	ENSG00000161860	SYCE2	256126	8	7.01	8	10.4325	8	8.18	9	TRUE	FALSE	TRUE	5	2.39	5	3.87	5	5.214	5	7.784	5	2.606	5	4.846	5	7.862	5	5.3	turquoise	0.818026	1.16e-10	5	6.808	5	23.662	-2.0277	-1.45606	-2.59934	FALSE	FALSE	TRUE	FALSE	TRUE	TRUE
ENSMUSG00000003847	Nfat5	nuclear factor of activated T cells 5 [Source:MGI Symbol;Acc:MGI:1859333]	54446	protein_coding	ENSG00000102908	NFAT5	10725	8	45.7287	8	41.035	8	44.8588	12	TRUE	TRUE	TRUE	5	35.066	5	41.432	5	36.096	5	36.57	5	37.056	5	36.25	5	37.092	5	40.712	black	0.812521	1.94e-10	5	37.59	5	24.44	0.825396	0.975769	0.675024	FALSE	FALSE	FALSE	FALSE	FALSE	TRUE
ENSMUSG00000003848	Nob1	NIN1/RPN12 binding protein 1 homolog (S. cerevisiae) [Source:MGI Symbol;Acc:MGI:1914869]	67619	protein_coding	ENSG00000141101	NOB1	28987	8	8.55	8	9.2475	8	9.44125	12	TRUE	TRUE	TRUE	5	8.102	5	9.366	5	9.294	5	10.4	5	9.754	5	9.56	5	10.584	5	10.954	grey	0.418524	0.00719546	5	10.298	5	10.632	-0.124133	0.126756	-0.375022	FALSE	TRUE	FALSE	FALSE	TRUE	TRUE
ENSMUSG00000003849	Nqo1	NAD(P)H dehydrogenase, quinone 1 [Source:MGI Symbol;Acc:MGI:103187]	18104	protein_coding	ENSG00000181019	NQO1	1728	8	2.81625	8	3.44625	8	3.14	12	TRUE	TRUE	TRUE	5	1.474	5	2.702	5	3.18	5	3.876	5	1.42	5	3.356	5	3.762	5	5.222	purple	0.7579	1.49e-08	5	3.412	5	7.126	-1.03333	-0.62643	-1.44023	FALSE	TRUE	TRUE	FALSE	TRUE	TRUE
ENSMUSG00000003863	Ppfia3	protein tyrosine phosphatase, receptor type, f polypeptide (PTPRF), interacting protein (liprin), alpha 3 [Source:MGI Symbol;Acc:MGI:1924037]	76787	protein_coding	ENSG00000177380	PPFIA3	8541	0	0.19375	0	0.14625	0	0.19625	5	FALSE	FALSE	FALSE	0	0.198	0	0.218	0	0.184	1	0.304	1	0.31	0	0.218	0	0.242	1	0.19	NA	NA	NA	0	0.304	0	0.202	NA	NA	NA	FALSE	FALSE	FALSE	FALSE	FALSE	FALSE
ENSMUSG00000003865	Gys1	glycogen synthase 1, muscle [Source:MGI Symbol;Acc:MGI:101805]	14936	protein_coding	ENSG00000104812	GYS1	2997	8	14.5625	8	13.16	8	18.7888	12	TRUE	FALSE	FALSE	5	12.942	5	18.796	5	17.708	5	22.798	5	11.618	5	23.996	5	27.826	5	45.84	yellow	0.896971	4.82e-15	5	23.742	5	17.656	0.366349	0.860401	-0.127703	FALSE	TRUE	FALSE	FALSE	TRUE	TRUE
ENSMUSG00000003868	Ruvbl2	RuvB-like protein 2 [Source:MGI Symbol;Acc:MGI:1342299]	NA	protein_coding	ENSG00000183207	RUVBL2	10856	8	11.2338	8	12.7888	8	12.525	12	TRUE	TRUE	TRUE	5	9.328	5	10.284	5	12.76	5	14.386	5	7.746	5	9.814	5	14.818	5	13.216	turquoise	0.726362	1.12e-07	5	12.39	5	25.06	-0.983534	-0.781795	-1.18527	FALSE	TRUE	TRUE	TRUE	TRUE	TRUE
ENSMUSG00000003872	Lin7b	lin-7 homolog B (C. elegans) [Source:MGI Symbol;Acc:MGI:1330858]	22342	protein_coding	ENSG00000104863	LIN7B	64130	6	1.23	5	0.8225	5	0.64	5	TRUE	FALSE	FALSE	3	0.704	2	0.64	1	0.226	3	0.79	4	1.18	3	1.354	3	1.37	4	1.18	NA	NA	NA	5	1.678	3	0.63	1.03435	2.1715	-0.102785	FALSE	FALSE	FALSE	FALSE	FALSE	TRUE
ENSMUSG00000003873	Bax	BCL2-associated X protein [Source:MGI Symbol;Acc:MGI:99702]	12028	protein_coding	ENSG00000087088	BAX	581	8	21.3325	8	22.82	8	21.2688	12	TRUE	TRUE	TRUE	5	23.158	5	21.67	5	27.592	5	26.072	5	22.84	5	22.98	5	24.326	5	20.308	brown	0.573751	0.000108623	5	23.012	5	31.524	-0.403496	-0.189523	-0.617469	FALSE	FALSE	TRUE	TRUE	TRUE	TRUE
ENSMUSG00000003882	Il7r	interleukin 7 receptor [Source:MGI Symbol;Acc:MGI:96562]	16197	protein_coding	ENSG00000168685	IL7R	3575	8	3.2875	8	5.38125	8	6.15	1	FALSE	FALSE	TRUE	5	0.908	5	2.262	5	2.926	5	4.138	4	0.808	5	2.462	5	6.594	5	2.248	turquoise	0.894157	7.84e-15	5	4.138	5	15.018	-2.02988	-1.27608	-2.78368	FALSE	FALSE	TRUE	TRUE	TRUE	TRUE
ENSMUSG00000003923	Tfam	transcription factor A, mitochondrial [Source:MGI Symbol;Acc:MGI:107810]	21780	protein_coding	ENSG00000108064	TFAM	7019	8	8.62	8	9.31375	8	10.9975	12	TRUE	TRUE	TRUE	5	7.798	5	9.708	5	11.114	5	10.426	5	7.098	5	10.104	5	11.472	5	11.964	grey	0.393271	0.0120572	5	8.46	5	11.332	-0.398576	-0.112631	-0.684522	FALSE	TRUE	FALSE	FALSE	TRUE	TRUE
ENSMUSG00000003929	Zfp81	zinc finger protein 81 [Source:MGI Symbol;Acc:MGI:1890752]	224694	protein_coding	NA	NA	NA	8	4.61375	8	4.50375	8	4.65375	11	TRUE	FALSE	TRUE	5	3.034	5	3.492	5	4.082	5	3.894	5	2.854	5	4.082	5	4.344	5	3.638	grey	-0.179386	0.268046	5	3.564	5	3.984	-0.156662	0.105056	-0.41838	FALSE	FALSE	FALSE	FALSE	FALSE	TRUE
ENSMUSG00000003934	Efnb3	ephrin B3 [Source:MGI Symbol;Acc:MGI:109196]	13643	protein_coding	ENSG00000108947	EFNB3	1949	5	0.6275	4	0.555	4	0.60875	5	FALSE	FALSE	FALSE	4	0.528	3	0.536	4	0.536	3	0.552	2	0.374	3	0.576	4	0.598	2	0.452	NA	NA	NA	2	0.636	2	0.536	NA	NA	NA	FALSE	FALSE	FALSE	FALSE	FALSE	FALSE
ENSMUSG00000003948	Mmd	monocyte to macrophage differentiation-associated [Source:MGI Symbol;Acc:MGI:1914718]	67468	protein_coding	ENSG00000108960	MMD	23531	8	15.43	8	17.3738	8	13.1888	12	TRUE	FALSE	TRUE	5	8.428	5	9.62	5	10.134	5	10.466	5	9.55	5	8.964	5	10.004	5	8.064	brown	0.721138	1.53e-07	5	9.906	5	16.054	-0.726758	-0.468354	-0.985163	FALSE	FALSE	FALSE	TRUE	TRUE	TRUE
ENSMUSG00000003949	Hlf	hepatic leukemia factor [Source:MGI Symbol;Acc:MGI:96108]	217082	protein_coding	ENSG00000108924	HLF	3131	8	3.82125	8	3.4475	8	4.27875	12	TRUE	FALSE	TRUE	5	4.572	5	11.402	5	7.738	5	5.854	5	4.3	5	11.13	5	11.114	5	11.336	grey	0.617088	2.23e-05	5	13.71	5	4.354	1.63169	1.9621	1.30127	FALSE	FALSE	FALSE	FALSE	FALSE	TRUE
ENSMUSG00000003955	Fam162a	family with sequence similarity 162, member A [Source:MGI Symbol;Acc:MGI:1917436]	70186	protein_coding	ENSG00000114023	FAM162A	26355	8	23.3238	8	21.9975	8	24.2925	12	TRUE	FALSE	TRUE	5	25.302	5	31.78	5	26.08	5	26.376	5	25.23	5	25.052	5	23.584	5	29.148	black	0.555599	0.000197928	5	24.836	5	19.936	0.403967	0.781468	0.0264662	FALSE	TRUE	FALSE	FALSE	TRUE	TRUE
ENSMUSG00000003970	Rpl8	ribosomal protein L8 [Source:MGI Symbol;Acc:MGI:1350927]	26961	protein_coding	ENSG00000161016	RPL8	6132	8	269.185	8	296.026	8	288.733	12	TRUE	FALSE	TRUE	5	280.314	5	311.352	5	354.988	5	413.284	5	270.364	5	275.09	5	341.352	5	322.394	grey	-0.440666	0.00442889	5	313.384	5	599.526	-0.924345	-0.750931	-1.09776	FALSE	TRUE	TRUE	TRUE	TRUE	TRUE
ENSMUSG00000003974	Grm3	glutamate receptor, metabotropic 3 [Source:MGI Symbol;Acc:MGI:1351340]	108069	protein_coding	ENSG00000198822	GRM3	2913	0	0	0	0	0	0	3	FALSE	FALSE	FALSE	0	0	0	0	0	0	0	0	0	0	0	0	0	0	0	0	NA	NA	NA	0	0	0	0	NA	NA	NA	FALSE	FALSE	FALSE	FALSE	FALSE	FALSE
ENSMUSG00000003992	Ssbp2	single-stranded DNA binding protein 2 [Source:MGI Symbol;Acc:MGI:1914220]	66970	protein_coding	ENSG00000145687	SSBP2	23635	8	12.2925	8	14.5175	8	14.4	12	TRUE	TRUE	TRUE	5	7.776	5	11.158	5	13.138	5	13.202	5	6.758	5	10.814	5	13.138	5	12.616	purple	0.792429	1.11e-09	5	12.398	5	21.674	-0.58695	-0.38727	-0.786629	FALSE	FALSE	FALSE	FALSE	FALSE	TRUE
ENSMUSG00000004018	Fancl	Fanconi anemia, complementation group L [Source:MGI Symbol;Acc:MGI:1914280]	67030	protein_coding	ENSG00000115392	FANCL	55120	8	3.4975	8	4.4825	8	3.62125	12	TRUE	TRUE	TRUE	5	2.506	5	3.652	5	4.262	5	5.344	5	2.344	5	2.67	5	3.492	5	2.902	turquoise	0.602208	3.94e-05	5	2.638	5	9.346	-1.77602	-1.30573	-2.24631	FALSE	FALSE	TRUE	FALSE	TRUE	TRUE
ENSMUSG00000004031	Brinp2	bone morphogenic protein/retinoic acid inducible neural-specific 2 [Source:MGI Symbol;Acc:MGI:2443333]	240843	protein_coding	ENSG00000198797	BRINP2	57795	0	0.0775	0	0.08875	0	0.13125	3	FALSE	FALSE	FALSE	0	0.07	0	0.13	0	0.198	0	0.262	0	0.066	0	0.222	0	0.226	2	0.408	NA	NA	NA	0	0.138	0	0.376	NA	NA	NA	FALSE	TRUE	TRUE	FALSE	TRUE	FALSE
ENSMUSG00000004032	Gstm5	glutathione S-transferase, mu 5 [Source:MGI Symbol;Acc:MGI:1309466]	14866	protein_coding	ENSG00000134202	GSTM3	2947	8	14.02	8	15.2188	8	14.3737	12	TRUE	TRUE	TRUE	5	10.77	5	13.266	5	11.844	5	12.59	5	11.036	5	13.436	5	12.928	5	16.204	yellow	0.407493	0.00905821	5	14.696	5	26.586	-0.827096	-0.522668	-1.13152	FALSE	TRUE	TRUE	TRUE	TRUE	TRUE
ENSMUSG00000004035	Gstm7	glutathione S-transferase, mu 7 [Source:MGI Symbol;Acc:MGI:1915562]	68312	protein_coding	ENSG00000213366	GSTM2	2946	8	2.26125	8	2.225	8	2.115	12	TRUE	FALSE	TRUE	4	1.514	5	1.734	4	1.436	5	2	4	1.43	5	1.934	5	1.9	5	2.616	grey	0.167149	0.302589	5	1.646	4	0.702	1.70909	2.47323	0.944951	FALSE	FALSE	FALSE	FALSE	FALSE	TRUE
ENSMUSG00000004038	Gstm3	glutathione S-transferase, mu 3 [Source:MGI Symbol;Acc:MGI:106026]	14864	protein_coding	ENSG00000134184	GSTM1	2944	0	0	0	0	0	0.00625	1	FALSE	FALSE	FALSE	0	0	0	0	0	0	0	0	0	0	0	0	0	0	0	0	NA	NA	NA	0	0	0	0	NA	NA	NA	FALSE	FALSE	FALSE	FALSE	FALSE	FALSE
ENSMUSG00000004040	Stat3	signal transducer and activator of transcription 3 [Source:MGI Symbol;Acc:MGI:103038]	20848	protein_coding	ENSG00000168610	STAT3	6774	8	61.2112	8	64.865	8	61.99	12	TRUE	TRUE	TRUE	5	44.95	5	51.206	5	55.654	5	59.268	5	40.968	5	52.798	5	58.854	5	55.046	black	0.160298	0.323115	5	71.694	5	57.42	0.196082	0.35947	0.032695	FALSE	FALSE	FALSE	FALSE	FALSE	TRUE
ENSMUSG00000004043	Stat5a	signal transducer and activator of transcription 5A [Source:MGI Symbol;Acc:MGI:103036]	20850	protein_coding	ENSG00000126561	STAT5A	6776	8	8.415	8	10.4913	8	9.0475	12	TRUE	TRUE	TRUE	5	6.328	5	6.962	5	11.082	5	11.682	5	5.278	5	7.85	5	8.762	5	8.372	turquoise	0.668075	2.48e-06	5	10.508	5	18.8	-0.866182	-0.677845	-1.05452	FALSE	FALSE	TRUE	TRUE	TRUE	TRUE
ENSMUSG00000004044	Ptrf	polymerase I and transcript release factor [Source:MGI Symbol;Acc:MGI:1277968]	19285	protein_coding	ENSG00000177469	CAVIN1	284119	8	53.3338	8	47.3675	8	53.6037	12	TRUE	FALSE	TRUE	5	53.156	5	60.828	5	56.36	5	54.966	5	50.326	5	73.44	5	66.624	5	84.19	pink	0.890482	1.45e-14	5	54.07	5	18.022	1.55902	1.81576	1.30228	FALSE	FALSE	FALSE	FALSE	FALSE	TRUE
ENSMUSG00000004054	Map3k11	mitogen-activated protein kinase kinase kinase 11 [Source:MGI Symbol;Acc:MGI:1346880]	26403	protein_coding	ENSG00000173327	MAP3K11	4296	8	12.1837	8	14.7575	8	13.2762	12	TRUE	TRUE	FALSE	5	9.674	5	9.504	5	11.648	5	13.52	5	8.732	5	10.346	5	14.358	5	12.624	turquoise	0.427656	0.00591286	5	13.958	5	21.728	-0.618916	-0.43785	-0.799982	FALSE	FALSE	TRUE	TRUE	TRUE	TRUE
ENSMUSG00000004056	Akt2	thymoma viral proto-oncogene 2 [Source:MGI Symbol;Acc:MGI:104874]	NA	protein_coding	ENSG00000105221	AKT2	208	8	35.9913	8	39.0688	8	40.045	12	TRUE	TRUE	TRUE	5	29.108	5	33.844	5	35.186	5	39.186	5	29.458	5	34.45	5	39.656	5	43.978	yellow	0.59525	5.09e-05	5	39.41	5	41.522	-0.0242311	0.111563	-0.160025	FALSE	TRUE	FALSE	FALSE	TRUE	TRUE
ENSMUSG00000004069	Dnaja3	DnaJ (Hsp40) homolog, subfamily A, member 3 [Source:MGI Symbol;Acc:MGI:1933786]	83945	protein_coding	ENSG00000103423	DNAJA3	9093	8	13.0312	8	12.9375	8	14.6237	12	TRUE	TRUE	TRUE	5	12.134	5	14.542	5	15.854	5	17.908	5	11.956	5	14.842	5	15.674	5	19.21	yellow	0.764789	9.19e-09	5	15.206	5	15.808	-0.0698449	0.183313	-0.323002	FALSE	TRUE	FALSE	FALSE	TRUE	TRUE
ENSMUSG00000004070	Hmox2	heme oxygenase (decycling) 2 [Source:MGI Symbol;Acc:MGI:109373]	NA	protein_coding	ENSG00000103415	HMOX2	3163	8	24.5525	8	26.0012	8	25.455	12	TRUE	TRUE	TRUE	5	22.964	5	23.17	5	19.934	5	23.296	5	22.05	5	20.242	5	22.09	5	18.722	brown	0.647847	6.21e-06	5	22.874	5	27.286	-0.251759	-0.0801675	-0.42335	FALSE	FALSE	FALSE	FALSE	FALSE	TRUE
ENSMUSG00000004071	Cdip1	cell death inducing Trp53 target 1 [Source:MGI Symbol;Acc:MGI:1913876]	NA	protein_coding	ENSG00000089486	CDIP1	29965	8	15.275	8	14.2438	8	14.2725	12	TRUE	TRUE	TRUE	5	13.224	5	13.176	5	13.5	5	15.506	5	11.928	5	13.262	5	14.38	5	17.298	black	0.516451	0.000645948	5	17.96	5	11.106	0.73931	0.95138	0.52724	FALSE	TRUE	FALSE	FALSE	TRUE	TRUE
ENSMUSG00000004085	Zak	sterile alpha motif and leucine zipper containing kinase AZK [Source:MGI Symbol;Acc:MGI:2443258]	65964	protein_coding	ENSG00000091436	MAP3K20	51776	8	27.6863	8	24.67	8	34.415	12	TRUE	TRUE	TRUE	5	23.718	5	35.216	5	40.988	5	44.264	5	24.432	5	40.806	5	43.478	5	72.246	yellow	0.93755	5.11e-19	5	37.372	5	21.764	0.885933	1.26338	0.508483	FALSE	TRUE	FALSE	FALSE	TRUE	TRUE
ENSMUSG00000004096	Cwc15	CWC15 homolog (S. cerevisiae) [Source:MGI Symbol;Acc:MGI:1913320]	66070	protein_coding	ENSG00000150316	CWC15	51503	8	26.5562	8	26.055	8	27.3275	12	TRUE	TRUE	TRUE	5	26.7	5	30.144	5	30.156	5	30.504	5	24.702	5	25.996	5	29.344	5	30.112	brown	0.395128	0.011623	5	24.806	5	34.1	-0.441349	-0.255525	-0.627173	FALSE	TRUE	FALSE	FALSE	TRUE	TRUE
ENSMUSG00000004098	Col5a3	collagen, type V, alpha 3 [Source:MGI Symbol;Acc:MGI:1858212]	53867	protein_coding	ENSG00000080573	COL5A3	50509	8	13.38	8	11.7637	8	13.9012	12	TRUE	FALSE	TRUE	5	25.31	5	21.388	5	18.244	5	15.934	5	25.134	5	20.636	5	14.536	5	16.496	black	0.857252	1.65e-12	5	11.594	5	4.618	1.36286	1.66773	1.05799	FALSE	FALSE	FALSE	FALSE	FALSE	TRUE
ENSMUSG00000004099	Dnmt1	DNA methyltransferase (cytosine-5) 1 [Source:MGI Symbol;Acc:MGI:94912]	13433	protein_coding	ENSG00000130816	DNMT1	1786	8	34.9338	8	46.7275	8	36.8888	12	TRUE	TRUE	TRUE	5	12.772	5	20.204	5	25.288	5	33.982	5	16.394	5	17.922	5	36.664	5	25.306	turquoise	0.929494	4.77e-18	5	31.77	5	105.272	-1.87064	-1.58553	-2.15574	FALSE	FALSE	TRUE	FALSE	TRUE	TRUE
ENSMUSG00000004100	Ppan	peter pan homolog (Drosophila) [Source:MGI Symbol;Acc:MGI:2178445]	235036	protein_coding	ENSG00000130810	PPAN	56342	8	14.6475	8	18.215	8	16.6575	12	TRUE	TRUE	TRUE	5	11.51	5	10.862	5	11.78	5	15.306	5	11.636	5	12.67	5	13.94	5	13.844	grey	-0.579479	8.92e-05	5	14.644	5	26.302	-0.795444	-0.550515	-1.04037	FALSE	FALSE	TRUE	TRUE	TRUE	TRUE
ENSMUSG00000004105	Angptl2	angiopoietin-like 2 [Source:MGI Symbol;Acc:MGI:1347002]	26360	protein_coding	ENSG00000136859	ANGPTL2	23452	8	20.8575	8	12.0575	8	32.105	12	TRUE	FALSE	TRUE	5	82.06	5	109.47	5	72.8	5	30.03	5	94.226	5	112.328	5	47.888	5	63.718	black	0.799514	6.14e-10	5	49.43	5	3.79	3.68721	4.30525	3.06917	TRUE	FALSE	FALSE	FALSE	FALSE	TRUE
ENSMUSG00000004110	Cacna1e	calcium channel, voltage-dependent, R type, alpha 1E subunit [Source:MGI Symbol;Acc:MGI:106217]	12290	protein_coding	ENSG00000198216	CACNA1E	777	8	2.4125	8	3.98625	8	4.07125	3	FALSE	FALSE	TRUE	3	0.55	5	1.55	5	1.562	5	3.332	3	0.62	5	1.664	5	3.716	5	1.468	turquoise	0.916525	1.05e-16	5	2.784	5	9.618	-1.92496	-1.42354	-2.42637	FALSE	FALSE	TRUE	TRUE	TRUE	TRUE
ENSMUSG00000004113	Cacna1b	calcium channel, voltage-dependent, N type, alpha 1B subunit [Source:MGI Symbol;Acc:MGI:88296]	12287	protein_coding	ENSG00000148408	CACNA1B	774	0	0.14625	0	0.16625	0	0.13625	4	FALSE	FALSE	FALSE	1	0.486	1	0.206	0	0.116	1	0.54	1	0.272	0	0.066	1	0.228	0	0.182	NA	NA	NA	0	0.096	1	0.288	NA	NA	NA	FALSE	FALSE	TRUE	FALSE	TRUE	FALSE
ENSMUSG00000004127	Trmt10a	tRNA methyltransferase 10A [Source:MGI Symbol;Acc:MGI:1920421]	NA	protein_coding	ENSG00000145331	TRMT10A	93587	8	1.86625	8	1.595	8	2.19	12	TRUE	TRUE	TRUE	5	2.232	5	1.654	5	1.122	5	2.354	5	1.606	5	2.008	5	1.316	5	1.378	black	0.321338	0.0431922	5	1.582	5	2.044	-0.704198	-0.256613	-1.15178	FALSE	FALSE	TRUE	FALSE	TRUE	TRUE
ENSMUSG00000004151	Etv1	ets variant 1 [Source:MGI Symbol;Acc:MGI:99254]	14009	protein_coding	ENSG00000006468	ETV1	2115	8	2.86	8	2.76875	8	3.6175	10	TRUE	TRUE	TRUE	5	5.362	5	5.542	5	3.728	5	3.036	5	4.788	5	4.022	5	3.474	5	4.086	black	0.874672	1.63e-13	5	3.23	3	0.67	2.25761	2.79649	1.71874	TRUE	FALSE	FALSE	FALSE	FALSE	TRUE
ENSMUSG00000004187	Kifc2	kinesin family member C2 [Source:MGI Symbol;Acc:MGI:109187]	16581	protein_coding	ENSG00000167702	KIFC2	90990	8	2.32375	8	2.2675	8	2.51875	12	TRUE	FALSE	FALSE	5	1.376	5	2.05	5	2.88	5	2.566	5	1.408	5	2.384	5	2.3	5	2.824	grey	0.59157	5.82e-05	5	3.366	5	0.826	2.04584	2.39569	1.69599	TRUE	FALSE	FALSE	FALSE	FALSE	TRUE
ENSMUSG00000004207	Psap	prosaposin [Source:MGI Symbol;Acc:MGI:97783]	19156	protein_coding	ENSG00000197746	PSAP	5660	8	381.723	8	415.462	8	373.63	12	TRUE	TRUE	TRUE	5	229.238	5	290.744	5	336.94	5	394.276	5	221.658	5	290.784	5	362.496	5	332.724	turquoise	0.730211	8.91e-08	5	342.414	5	619.942	-0.838533	-0.663938	-1.01313	FALSE	FALSE	FALSE	FALSE	FALSE	TRUE
ENSMUSG00000004221	Ikbkg	inhibitor of kappaB kinase gamma [Source:MGI Symbol;Acc:MGI:1338074]	NA	protein_coding	ENSG00000269335	IKBKG	8517	8	11.4337	8	12.2837	8	10.8375	12	TRUE	FALSE	TRUE	5	8.976	5	9.71	5	12.5	5	13.434	5	7.776	5	8.78	5	11.19	5	13.492	grey	0.0844165	0.604533	5	13.014	5	14.41	-0.365251	-0.17015	-0.560353	FALSE	FALSE	FALSE	FALSE	FALSE	TRUE
ENSMUSG00000004231	Pax2	paired box 2 [Source:MGI Symbol;Acc:MGI:97486]	18504	protein_coding	ENSG00000075891	PAX2	5076	0	0	0	0	0	0	3	FALSE	FALSE	FALSE	0	0	0	0	0	0	0	0	0	0	0	0	0	0	0	0	NA	NA	NA	0	0	0	0	NA	NA	NA	FALSE	FALSE	FALSE	FALSE	FALSE	FALSE
ENSMUSG00000004233	Wars2	tryptophanyl tRNA synthetase 2 (mitochondrial) [Source:MGI Symbol;Acc:MGI:1917810]	70560	protein_coding	ENSG00000116874	WARS2	10352	8	5.77625	8	6.05625	8	5.3125	12	TRUE	TRUE	TRUE	5	6.02	5	5.53	5	6.89	5	8.438	5	5.594	5	5.74	5	6.944	5	5.636	black	0.545817	0.000269656	5	6.648	5	4.25	0.46054	0.741543	0.179537	FALSE	FALSE	FALSE	FALSE	FALSE	TRUE
ENSMUSG00000004263	Atn1	atrophin 1 [Source:MGI Symbol;Acc:MGI:104725]	13498	protein_coding	ENSG00000111676	ATN1	1822	8	30.8888	8	28.0938	8	32.2188	12	TRUE	FALSE	FALSE	5	21.708	5	21.074	5	29.192	5	26.71	5	21.192	5	27.424	5	27.664	5	31.36	black	0.406242	0.00929348	5	33.36	5	14.384	1.34348	1.54287	1.1441	FALSE	TRUE	FALSE	TRUE	TRUE	TRUE
ENSMUSG00000004264	Phb2	prohibitin 2 [Source:MGI Symbol;Acc:MGI:102520]	12034	protein_coding	ENSG00000215021	PHB2	11331	8	40.5725	8	49.675	8	43.59	12	TRUE	TRUE	TRUE	5	32.798	5	38.894	5	42.706	5	46.246	5	32.05	5	38.058	5	45.426	5	47.036	yellow	0.520589	0.00057386	5	46.32	5	84.578	-0.858452	-0.708552	-1.00835	FALSE	TRUE	TRUE	FALSE	TRUE	TRUE
ENSMUSG00000004266	Ptpn6	protein tyrosine phosphatase, non-receptor type 6 [Source:MGI Symbol;Acc:MGI:96055]	15170	protein_coding	ENSG00000111679	PTPN6	5777	8	31.355	8	47.2488	8	37.1662	11	TRUE	TRUE	TRUE	5	9.298	5	16.894	5	23.592	5	40.53	5	10.156	5	21.516	5	39.432	5	21.854	turquoise	0.971051	3.1e-25	5	26.858	5	105.534	-1.89035	-1.66144	-2.11925	FALSE	FALSE	TRUE	TRUE	TRUE	TRUE
ENSMUSG00000004267	Eno2	enolase 2, gamma neuronal [Source:MGI Symbol;Acc:MGI:95394]	13807	protein_coding	ENSG00000111674	ENO2	2026	8	2.99125	8	2.19625	8	3.43	10	TRUE	TRUE	TRUE	5	6.29	5	6	5	5.176	5	5.684	5	3.276	5	5.39	5	5.51	5	6.556	pink	0.753614	1.99e-08	5	4.15	1	0.586	2.7899	3.36398	2.21581	TRUE	FALSE	FALSE	FALSE	FALSE	TRUE
ENSMUSG00000004268	Emg1	EMG1 nucleolar protein homolog (S. cerevisiae) [Source:MGI Symbol;Acc:MGI:1315195]	14791	protein_coding	ENSG00000126749	EMG1	10436	8	23.4013	8	28.3625	8	27.7188	12	TRUE	TRUE	TRUE	5	18.114	5	24.712	5	27.478	5	32.176	5	18.616	5	23.268	5	27.716	5	26.11	turquoise	0.416871	0.00745158	5	26.298	5	53.236	-1.00057	-0.76942	-1.23172	FALSE	TRUE	TRUE	TRUE	TRUE	TRUE
ENSMUSG00000004270	Lpcat3	lysophosphatidylcholine acyltransferase 3 [Source:MGI Symbol;Acc:MGI:1315211]	14792	protein_coding	ENSG00000111684	LPCAT3	10162	8	22.8962	8	30.5875	8	27.0063	12	TRUE	TRUE	TRUE	5	11.246	5	12.314	5	18.694	5	21.2	5	11.316	5	12.398	5	20.92	5	15.18	turquoise	0.573946	0.000107906	5	20.424	5	56.584	-1.57645	-1.36978	-1.78311	FALSE	FALSE	TRUE	FALSE	TRUE	TRUE
ENSMUSG00000004285	Atp6v1f	ATPase, H+ transporting, lysosomal V1 subunit F [Source:MGI Symbol;Acc:MGI:1913394]	66144	protein_coding	ENSG00000128524	ATP6V1F	9296	8	44.445	8	50.6788	8	45.28	12	TRUE	TRUE	TRUE	5	49.698	5	56.298	5	63.358	5	64.804	5	46.826	5	43.924	5	46.792	5	46.046	brown	0.46409	0.00255742	5	48.216	5	60.334	-0.314877	-0.086621	-0.543132	FALSE	TRUE	TRUE	TRUE	TRUE	TRUE
ENSMUSG00000004296	Il12b	interleukin 12b [Source:MGI Symbol;Acc:MGI:96540]	NA	protein_coding	ENSG00000113302	IL12B	3593	0	0.04125	0	0	0	0.0225	0	FALSE	FALSE	FALSE	0	0	0	0	0	0	0	0.042	0	0	0	0	0	0.022	0	0.072	NA	NA	NA	0	0	0	0.034	NA	NA	NA	FALSE	FALSE	FALSE	FALSE	FALSE	FALSE
ENSMUSG00000004317	Clcn5	chloride channel 5 [Source:MGI Symbol;Acc:MGI:99486]	12728	protein_coding	ENSG00000171365	CLCN5	1184	8	6.71625	8	6.42	8	6.16125	8	TRUE	FALSE	TRUE	5	8.616	5	6.304	5	5.672	5	6.494	5	8.58	5	6.352	5	6.44	5	3.718	brown	0.852867	2.82e-12	5	5.56	5	8.366	-0.266869	0.0173941	-0.551131	FALSE	FALSE	FALSE	FALSE	FALSE	TRUE
ENSMUSG00000004319	Clcn3	chloride channel 3 [Source:MGI Symbol;Acc:MGI:103555]	12725	protein_coding	ENSG00000109572	CLCN3	1182	8	18.0512	8	23.9513	8	21.7575	12	TRUE	FALSE	TRUE	5	6.672	5	10.634	5	14.534	5	18.004	5	7.12	5	12.184	5	18.638	5	18.732	turquoise	0.876639	1.23e-13	5	17.108	5	59.074	-1.79522	-1.4936	-2.09685	FALSE	FALSE	TRUE	FALSE	TRUE	TRUE
ENSMUSG00000004328	Hif3a	hypoxia inducible factor 3, alpha subunit [Source:MGI Symbol;Acc:MGI:1859778]	53417	protein_coding	ENSG00000124440	HIF3A	64344	6	0.95	6	1.4675	7	0.8825	6	FALSE	FALSE	FALSE	4	1.118	4	1.262	0	0.292	3	0.658	4	1.08	5	1.454	4	1.58	5	1.108	black	0.465042	0.00249891	5	1.428	5	1.858	-0.661823	0.0122178	-1.33586	FALSE	FALSE	FALSE	FALSE	FALSE	TRUE
ENSMUSG00000004341	Gpx6	glutathione peroxidase 6 [Source:MGI Symbol;Acc:MGI:1922762]	75512	protein_coding	ENSG00000198704	GPX6	257202	0	0	0	0	0	0	2	FALSE	FALSE	FALSE	0	0	0	0	0	0	0	0	0	0	0	0	0	0	0	0	NA	NA	NA	0	0.022	0	0	NA	NA	NA	FALSE	FALSE	FALSE	FALSE	FALSE	FALSE
ENSMUSG00000004344	Gpx5	glutathione peroxidase 5 [Source:MGI Symbol;Acc:MGI:104886]	14780	protein_coding	NA	NA	NA	0	0	0	0	0	0	1	FALSE	FALSE	FALSE	0	0	0	0	0	0	0	0	0	0	0	0	0	0	0	0	NA	NA	NA	0	0	0	0	NA	NA	NA	FALSE	FALSE	FALSE	FALSE	FALSE	FALSE
ENSMUSG00000004347	Pde1c	phosphodiesterase 1C [Source:MGI Symbol;Acc:MGI:108413]	18575	protein_coding	ENSG00000154678	PDE1C	5137	6	1.14125	8	1.44125	8	1.055	4	TRUE	FALSE	FALSE	5	0.828	5	0.694	5	0.95	5	0.846	2	0.456	4	0.904	4	0.784	5	0.84	black	0.244726	0.128021	3	0.85	5	1.112	-0.255669	0.162442	-0.67378	FALSE	FALSE	FALSE	FALSE	FALSE	TRUE
ENSMUSG00000004356	Utp20	UTP20, small subunit (SSU) processome component, homolog (yeast) [Source:MGI Symbol;Acc:MGI:1917933]	70683	protein_coding	ENSG00000120800	UTP20	27340	8	4.0125	8	4.04	8	4.14625	12	TRUE	TRUE	TRUE	5	3.314	5	3.788	5	4.076	5	4.686	5	3.432	5	3.698	5	4.282	5	4.266	grey	-0.146367	0.367472	5	3.758	5	5.774	-0.617332	-0.409705	-0.824958	FALSE	FALSE	FALSE	TRUE	TRUE	TRUE
ENSMUSG00000004359	Spic	Spi-C transcription factor (Spi-1/PU.1 related) [Source:MGI Symbol;Acc:MGI:1341168]	20728	protein_coding	ENSG00000166211	SPIC	121599	8	6.34375	8	7.09375	8	5.93375	2	FALSE	TRUE	TRUE	4	1.346	5	2.966	5	4.322	5	5.458	5	1.398	5	3.066	5	4.59	5	3.936	turquoise	0.904827	1.15e-15	5	3.036	5	15.152	-2.33464	-2.0118	-2.65749	FALSE	FALSE	FALSE	FALSE	FALSE	TRUE
ENSMUSG00000004360	9330159F19Rik	RIKEN cDNA 9330159F19 gene [Source:MGI Symbol;Acc:MGI:3036239]	212448	protein_coding	ENSG00000189367	KIAA0408	9729	4	0.96625	1	0.36	7	1.055	7	TRUE	FALSE	FALSE	3	0.466	4	1.404	5	1.302	4	1.382	3	0.41	4	1.774	5	1.926	5	3.61	yellow	0.88568	3.14e-14	5	1.282	0	0.052	4.61941	6.13339	3.10542	TRUE	TRUE	FALSE	FALSE	TRUE	TRUE
ENSMUSG00000004364	Cul3	cullin 3 [Source:MGI Symbol;Acc:MGI:1347360]	26554	protein_coding	ENSG00000036257	CUL3	8452	8	36.355	8	36.2238	8	38.6262	12	TRUE	TRUE	TRUE	5	30.414	5	33.724	5	35.876	5	39.444	5	30.32	5	35.966	5	39.314	5	43.934	yellow	0.55576	0.000196904	5	32.65	5	46.222	-0.467647	-0.312284	-0.623009	FALSE	TRUE	FALSE	FALSE	TRUE	TRUE
ENSMUSG00000004366	Sst	somatostatin [Source:MGI Symbol;Acc:MGI:98326]	20604	protein_coding	ENSG00000157005	SST	6750	0	0	0	0	0	0	3	FALSE	FALSE	FALSE	0	0	0	0	0	0	0	0	0	0	0	0	0	0	0	0	NA	NA	NA	0	0	0	0	NA	NA	NA	FALSE	FALSE	FALSE	FALSE	FALSE	FALSE
ENSMUSG00000004371	Il11	interleukin 11 [Source:MGI Symbol;Acc:MGI:107613]	16156	protein_coding	ENSG00000095752	IL11	3589	0	0.12625	0	0.0525	0	0.1175	0	FALSE	FALSE	FALSE	0	0.078	1	0.298	0	0	0	0.044	0	0.114	0	0.142	0	0.046	0	0.062	NA	NA	NA	0	0.164	0	0	NA	NA	NA	FALSE	FALSE	FALSE	FALSE	FALSE	FALSE
ENSMUSG00000004383	Large	like-glycosyltransferase [Source:MGI Symbol;Acc:MGI:1342270]	16795	protein_coding	ENSG00000133424	LARGE1	9215	8	10.8513	8	9.51	8	10.8912	12	TRUE	FALSE	TRUE	5	12.818	5	12.962	5	13.062	5	10.836	5	12.332	5	13.086	5	11.26	5	15.192	black	0.883473	4.43e-14	5	11.302	5	3.64	1.69698	1.93343	1.46054	FALSE	TRUE	FALSE	FALSE	TRUE	TRUE
ENSMUSG00000004393	Ddx56	DEAD (Asp-Glu-Ala-Asp) box polypeptide 56 [Source:MGI Symbol;Acc:MGI:1277172]	52513	protein_coding	ENSG00000136271	DDX56	54606	8	11.6463	8	12.7925	8	12.9187	12	TRUE	TRUE	TRUE	5	9.078	5	11.572	5	13.316	5	14.13	5	10.088	5	11.722	5	13.65	5	14.658	yellow	0.539367	0.00032895	5	14.276	5	15.604	-0.133346	0.0802287	-0.346921	FALSE	TRUE	FALSE	FALSE	TRUE	TRUE
ENSMUSG00000004394	Tmed4	transmembrane emp24 protein transport domain containing 4 [Source:MGI Symbol;Acc:MGI:1915070]	103694	protein_coding	ENSG00000158604	TMED4	222068	8	16.7263	8	17.035	8	17.8438	12	TRUE	TRUE	TRUE	5	13.884	5	15.53	5	20.828	5	19.116	5	13.056	5	16.776	5	16.642	5	21.862	yellow	0.504954	0.000890512	5	19.714	5	14.06	0.48767	0.704587	0.270754	FALSE	TRUE	FALSE	FALSE	TRUE	TRUE
ENSMUSG00000004415	Col26a1	collagen, type XXVI, alpha 1 [Source:MGI Symbol;Acc:MGI:2155345]	140709	protein_coding	ENSG00000160963	COL26A1	136227	1	0.225	1	0.1625	4	0.67	4	FALSE	FALSE	FALSE	3	0.694	3	0.946	4	1.186	1	0.442	3	0.814	4	1.172	3	0.706	3	0.596	NA	NA	NA	2	0.672	0	0.124	NA	NA	NA	FALSE	TRUE	FALSE	FALSE	TRUE	FALSE
ENSMUSG00000004446	Bid	BH3 interacting domain death agonist [Source:MGI Symbol;Acc:MGI:108093]	12122	protein_coding	ENSG00000015475	BID	637	8	7.07875	8	10.51	8	7.5525	10	TRUE	TRUE	TRUE	5	2.686	5	5.382	5	5.642	5	9.13	5	3.158	5	5.266	5	9.642	5	6.776	turquoise	0.889121	1.81e-14	5	6.628	5	21.556	-1.73355	-1.52079	-1.9463	FALSE	FALSE	TRUE	FALSE	TRUE	TRUE
ENSMUSG00000004451	Ralb	v-ral simian leukemia viral oncogene homolog B (ras related) [Source:MGI Symbol;Acc:MGI:1927244]	64143	protein_coding	ENSG00000144118	RALB	5899	8	22.8625	8	23.88	8	21.51	12	TRUE	TRUE	TRUE	5	21.59	5	21.062	5	21.194	5	24.05	5	20.862	5	21.78	5	23.478	5	20.216	brown	0.609387	3e-05	5	22.82	5	23.596	-0.0466289	0.117259	-0.210517	FALSE	FALSE	FALSE	FALSE	FALSE	TRUE
ENSMUSG00000004455	Ppp1cc	protein phosphatase 1, catalytic subunit, gamma isoform [Source:MGI Symbol;Acc:MGI:104872]	19047	protein_coding	ENSG00000186298	PPP1CC	5501	8	83	8	91.9375	8	89.465	12	TRUE	TRUE	TRUE	5	67.428	5	72.096	5	77.93	5	83.968	5	61.832	5	68.644	5	87.552	5	71.686	grey	-0.642204	7.93e-06	5	80.162	5	141.54	-0.866679	-0.688919	-1.04444	FALSE	FALSE	TRUE	FALSE	TRUE	TRUE
ENSMUSG00000004460	Dnajb11	DnaJ (Hsp40) homolog, subfamily B, member 11 [Source:MGI Symbol;Acc:MGI:1915088]	NA	protein_coding	ENSG00000090520	DNAJB11	51726	8	28.3625	8	29.565	8	28.0175	12	TRUE	TRUE	TRUE	5	30.382	5	28.292	5	27.456	5	29.084	5	31.294	5	26.06	5	26.974	5	23.946	brown	0.899515	3.07e-15	5	23.046	5	35.376	-0.587208	-0.394984	-0.779432	FALSE	FALSE	FALSE	FALSE	FALSE	TRUE
ENSMUSG00000004462	Tbccd1	TBCC domain containing 1 [Source:MGI Symbol;Acc:MGI:1917823]	70573	protein_coding	ENSG00000113838	TBCCD1	55171	8	4.815	8	5.97125	8	5.20375	12	TRUE	TRUE	TRUE	5	2.512	5	3.65	5	4.454	5	5.98	5	2.946	5	3.75	5	5.226	5	4.084	turquoise	0.6042	3.65e-05	5	4.616	5	12.148	-1.47788	-1.12959	-1.82618	FALSE	FALSE	TRUE	FALSE	TRUE	TRUE
ENSMUSG00000004473	Clec11a	C-type lectin domain family 11, member a [Source:MGI Symbol;Acc:MGI:1298219]	20256	protein_coding	ENSG00000105472	CLEC11A	6320	8	51.935	8	37.9462	8	49.745	8	TRUE	TRUE	TRUE	5	76.138	5	71.094	5	64.25	5	39.672	5	73.958	5	71.09	5	46.12	5	54.108	black	0.920759	4.07e-17	5	47.928	5	4.89	3.27965	3.72526	2.83404	TRUE	FALSE	FALSE	FALSE	FALSE	TRUE
ENSMUSG00000004500	Zfp324	zinc finger protein 324 [Source:MGI Symbol;Acc:MGI:2444641]	NA	protein_coding	ENSG00000083812	ZNF324	25799	8	5.77875	8	5.4325	8	5.8125	11	TRUE	FALSE	FALSE	5	5.64	5	5.164	5	5.36	5	5.006	5	5.612	5	5.052	5	5.62	5	4.402	black	0.567346	0.000134773	5	5.958	5	3.788	0.647944	0.932551	0.363337	FALSE	FALSE	FALSE	FALSE	FALSE	TRUE
ENSMUSG00000004508	Gab2	growth factor receptor bound protein 2-associated protein 2 [Source:MGI Symbol;Acc:MGI:1333854]	14389	protein_coding	ENSG00000033327	GAB2	9846	8	11.3075	8	11.4925	8	11.0887	11	TRUE	FALSE	TRUE	5	8.274	5	9.304	5	10.126	5	10.376	5	7.474	5	8.762	5	10.124	5	9.318	brown	0.152922	0.346166	5	11.556	5	8.716	0.42613	0.587502	0.264758	FALSE	FALSE	FALSE	FALSE	FALSE	TRUE
ENSMUSG00000004530	Coro1c	coronin, actin binding protein 1C [Source:MGI Symbol;Acc:MGI:1345964]	23790	protein_coding	ENSG00000110880	CORO1C	23603	8	38.9038	8	49.5562	8	40.0787	12	TRUE	TRUE	TRUE	5	39.004	5	39.19	5	36.948	5	44.272	5	39.262	5	34.346	5	32.208	5	32.942	brown	0.751013	2.37e-08	5	34.59	5	47.468	-0.438352	-0.273667	-0.603037	FALSE	FALSE	FALSE	FALSE	FALSE	TRUE
ENSMUSG00000004535	Tax1bp1	Tax1 (human T cell leukemia virus type I) binding protein 1 [Source:MGI Symbol;Acc:MGI:1289308]	52440	protein_coding	ENSG00000106052	TAX1BP1	8887	8	44.2088	8	50.4263	8	45.9087	12	TRUE	TRUE	TRUE	5	31.184	5	39.18	5	40.796	5	48.368	5	30.65	5	37.2	5	45.32	5	38.702	turquoise	0.705146	3.77e-07	5	37.76	5	79.798	-1.10629	-0.964514	-1.24806	FALSE	FALSE	FALSE	FALSE	FALSE	TRUE
ENSMUSG00000004540	Psg17	pregnancy specific glycoprotein 17 [Source:MGI Symbol;Acc:MGI:1347250]	26437	protein_coding	ENSG00000105388	CEACAM5	1048	0	0.0175	0	0.01625	0	0.01625	1	FALSE	FALSE	FALSE	0	0	0	0.018	0	0.02	0	0.02	0	0.014	0	0.016	0	0	0	0.02	NA	NA	NA	0	0.062	0	0.014	NA	NA	NA	FALSE	FALSE	FALSE	FALSE	FALSE	FALSE
ENSMUSG00000004542	Psg19	pregnancy specific glycoprotein 19 [Source:MGI Symbol;Acc:MGI:1347252]	26439	protein_coding	ENSG00000105388	CEACAM5	1048	0	0.005	0	0.00625	0	0	0	FALSE	FALSE	FALSE	0	0.022	0	0	0	0	0	0	0	0	0	0	0	0	0	0	NA	NA	NA	0	0	0	0	NA	NA	NA	FALSE	FALSE	FALSE	FALSE	FALSE	FALSE
ENSMUSG00000004552	Ctse	cathepsin E [Source:MGI Symbol;Acc:MGI:107361]	13034	protein_coding	ENSG00000196188	CTSE	1510	8	47.0862	8	80.9712	8	63.8188	1	FALSE	TRUE	TRUE	5	3.99	5	16.778	5	27.666	5	50.718	5	4.478	5	19.79	5	57.662	5	44.574	turquoise	0.962101	4.79e-23	5	44.08	5	300.282	-2.98005	-2.3356	-3.62449	FALSE	FALSE	TRUE	FALSE	TRUE	TRUE
ENSMUSG00000004558	Ndrg2	N-myc downstream regulated gene 2 [Source:MGI Symbol;Acc:MGI:1352498]	29811	protein_coding	ENSG00000165795	NDRG2	57447	8	42.6163	8	20.77	8	56.9675	12	TRUE	TRUE	TRUE	5	35.582	5	72.696	5	68.008	5	81.196	5	31.05	5	93.014	5	90.204	5	194.192	yellow	0.955697	8.81e-22	5	75.408	5	6	3.51217	4.52288	2.50146	TRUE	TRUE	FALSE	FALSE	TRUE	TRUE
ENSMUSG00000004561	Mettl17	methyltransferase like 17 [Source:MGI Symbol;Acc:MGI:1098577]	52535	protein_coding	ENSG00000165792	METTL17	64745	8	6.67	8	7.145	8	8.56	12	TRUE	FALSE	TRUE	5	6.586	5	17.136	5	11.482	5	15.062	5	4.192	5	6.448	5	10.596	5	7.832	grey	0.0949645	0.559972	5	6.63	5	8.696	-0.108317	0.236059	-0.452693	FALSE	FALSE	FALSE	TRUE	TRUE	TRUE
ENSMUSG00000004562	Arhgef40	Rho guanine nucleotide exchange factor (GEF) 40 [Source:MGI Symbol;Acc:MGI:2685515]	268739	protein_coding	ENSG00000165801	ARHGEF40	55701	8	22.7525	8	19.2775	8	22.6125	12	TRUE	TRUE	FALSE	5	26.624	5	23.568	5	23.452	5	23.858	5	24.898	5	26.89	5	23.256	5	30.316	black	0.852919	2.8e-12	5	27.04	5	8.398	1.77977	2.01604	1.5435	FALSE	FALSE	FALSE	FALSE	FALSE	TRUE
ENSMUSG00000004565	Pnpla6	patatin-like phospholipase domain containing 6 [Source:MGI Symbol;Acc:MGI:1354723]	NA	protein_coding	ENSG00000032444	PNPLA6	10908	8	6.68375	8	7.28375	8	6.77625	12	TRUE	FALSE	TRUE	5	4.922	5	5.378	5	5.908	5	6.084	5	4.836	5	5.618	5	6.418	5	5.912	grey	0.0536465	0.742331	5	7.166	5	9.398	-0.376336	-0.181275	-0.571397	FALSE	FALSE	TRUE	FALSE	TRUE	TRUE
ENSMUSG00000004567	Mcoln1	mucolipin 1 [Source:MGI Symbol;Acc:MGI:1890498]	94178	protein_coding	ENSG00000090674	MCOLN1	57192	8	31.1313	8	33.115	8	30.765	12	TRUE	TRUE	TRUE	5	21.58	5	24.264	5	23.79	5	24.77	5	25.396	5	22.372	5	21.638	5	22.316	black	0.549389	0.000241126	5	33.51	5	26.722	0.0879906	0.26898	-0.0929985	FALSE	TRUE	FALSE	FALSE	TRUE	TRUE
ENSMUSG00000004568	Arhgef18	rho/rac guanine nucleotide exchange factor (GEF) 18 [Source:MGI Symbol;Acc:MGI:2142567]	102098	protein_coding	ENSG00000268861		23370	8	15.9075	8	18.66	8	17.9788	12	TRUE	TRUE	TRUE	5	8.652	5	12.21	5	13.252	5	16.794	5	9.47	5	13.352	5	19.364	5	13.482	turquoise	0.840615	1.15e-11	5	17.4	5	30.176	-0.790683	-0.629675	-0.951691	FALSE	FALSE	TRUE	TRUE	TRUE	TRUE
ENSMUSG00000004591	Pkn2	protein kinase N2 [Source:MGI Symbol;Acc:MGI:109211]	109333	protein_coding	ENSG00000065243	PKN2	5586	8	29.015	8	31.0663	8	33.0625	12	TRUE	TRUE	TRUE	5	21.622	5	23.326	5	26.114	5	28.148	5	21.224	5	24.088	5	27.372	5	28.328	grey	-0.137428	0.397758	5	31.584	5	47.378	-0.604232	-0.445609	-0.762855	FALSE	FALSE	FALSE	FALSE	FALSE	TRUE
ENSMUSG00000004609	Cd33	CD33 antigen [Source:MGI Symbol;Acc:MGI:99440]	12489	protein_coding	ENSG00000105383	CD33	945	8	12.17	8	19.9075	8	15.5337	7	FALSE	TRUE	TRUE	5	2.336	5	6.888	5	8.548	5	12.92	5	2.756	5	8.894	5	21.818	5	11.53	turquoise	0.941728	1.42e-19	5	13.74	5	51.474	-1.89403	-1.71226	-2.07581	FALSE	FALSE	TRUE	TRUE	TRUE	TRUE
ENSMUSG00000004610	Etfb	electron transferring flavoprotein, beta polypeptide [Source:MGI Symbol;Acc:MGI:106098]	110826	protein_coding	ENSG00000105379	ETFB	2109	8	47.5412	8	51.9562	8	48.3287	12	TRUE	FALSE	TRUE	5	39.676	5	56.436	5	57.982	5	61.494	5	33.004	5	50.842	5	60.13	5	71.032	yellow	0.672255	2.03e-06	5	54.5	5	82.394	-0.574747	-0.38763	-0.761864	FALSE	TRUE	TRUE	FALSE	TRUE	TRUE
ENSMUSG00000004612	Nkg7	natural killer cell group 7 sequence [Source:MGI Symbol;Acc:MGI:1931250]	72310	protein_coding	ENSG00000105374	NKG7	4818	8	22.3075	8	31.2787	8	20.6988	5	FALSE	TRUE	TRUE	5	1.948	5	10.516	5	12.464	5	20.026	5	3.454	5	7.258	5	16.778	5	11.768	turquoise	0.912426	2.52e-16	5	13.634	5	45.908	-1.76013	-1.45541	-2.06484	FALSE	FALSE	TRUE	TRUE	TRUE	TRUE
ENSMUSG00000004613	Lim2	lens intrinsic membrane protein 2 [Source:MGI Symbol;Acc:MGI:104698]	233187	protein_coding	NA	NA	NA	0	0.085	0	0.07875	0	0.06	0	FALSE	FALSE	FALSE	0	0	0	0	0	0	0	0	0	0	0	0	0	0	0	0	NA	NA	NA	0	0.038	0	0.088	NA	NA	NA	FALSE	FALSE	FALSE	FALSE	FALSE	FALSE
ENSMUSG00000004626	Stxbp2	syntaxin binding protein 2 [Source:MGI Symbol;Acc:MGI:107370]	20911	protein_coding	ENSG00000076944	STXBP2	6813	8	43.3162	8	69.915	8	46.9113	12	TRUE	TRUE	TRUE	5	11.32	5	19.118	5	27.41	5	39.404	5	11.576	5	22.322	5	42.286	5	29.044	turquoise	0.94966	9.46e-21	5	34.482	5	111.9	-1.71816	-1.51292	-1.9234	FALSE	FALSE	TRUE	TRUE	TRUE	TRUE
ENSMUSG00000004630	Pcp2	Purkinje cell protein 2 (L7) [Source:MGI Symbol;Acc:MGI:97508]	NA	protein_coding	ENSG00000174788	PCP2	126006	0	0.005	0	0.015	0	0	2	FALSE	FALSE	FALSE	0	0	0	0	0	0	0	0	0	0	0	0	0	0	0	0	NA	NA	NA	0	0.04	0	0.026	NA	NA	NA	FALSE	FALSE	FALSE	FALSE	FALSE	FALSE
ENSMUSG00000004631	Sgce	sarcoglycan, epsilon [Source:MGI Symbol;Acc:MGI:1329042]	20392	protein_coding	ENSG00000127990	SGCE	8910	8	16.0025	8	14.1	8	14.6512	12	TRUE	FALSE	TRUE	5	14.504	5	17.164	5	14.074	5	12.98	5	15.478	5	17.278	5	12.236	5	14.746	black	0.762554	1.08e-08	5	12.444	5	4.71	1.42049	1.7822	1.05879	FALSE	FALSE	FALSE	FALSE	FALSE	TRUE
ENSMUSG00000004633	Chn2	chimerin 2 [Source:MGI Symbol;Acc:MGI:1917243]	69993	protein_coding	ENSG00000106069	CHN2	1124	8	7.04875	8	6.5925	8	7.4425	11	TRUE	TRUE	TRUE	5	6.644	5	5.596	5	7.006	5	6.34	5	6.53	5	7	5	6.204	5	5.966	black	0.477728	0.00182429	5	7.544	5	4.502	0.723526	0.990922	0.456129	FALSE	FALSE	FALSE	FALSE	FALSE	TRUE
ENSMUSG00000004637	Wwox	WW domain-containing oxidoreductase [Source:MGI Symbol;Acc:MGI:1931237]	80707	protein_coding	ENSG00000186153	WWOX	51741	8	12.0938	8	12.7387	8	12.1988	12	TRUE	FALSE	TRUE	5	7.478	5	8.81	5	10.078	5	11.394	5	7.556	5	8.696	5	9.986	5	10.574	grey	-0.0468674	0.773979	5	10.088	5	10.45	-0.151529	0.0710704	-0.374129	FALSE	TRUE	FALSE	FALSE	TRUE	TRUE
ENSMUSG00000004642	Slbp	stem-loop binding protein [Source:MGI Symbol;Acc:MGI:108402]	20492	protein_coding	ENSG00000163950	SLBP	7884	8	31.2675	8	46.1238	8	38.255	12	TRUE	FALSE	TRUE	5	15.768	5	21.964	5	29.426	5	34.298	5	15.832	5	21.352	5	36.046	5	27.568	turquoise	0.895938	5.77e-15	5	28.944	5	113.754	-2.00786	-1.70545	-2.31027	FALSE	FALSE	TRUE	FALSE	TRUE	TRUE
ENSMUSG00000004651	Tyr	tyrosinase [Source:MGI Symbol;Acc:MGI:98880]	22173	protein_coding	ENSG00000077498	TYR	7299	0	0	0	0	0	0	0	FALSE	FALSE	FALSE	0	0	0	0	0	0	0	0	0	0	0	0	0	0	0	0	NA	NA	NA	0	0	0	0	NA	NA	NA	FALSE	FALSE	FALSE	FALSE	FALSE	FALSE
ENSMUSG00000004654	Ghrhr	growth hormone releasing hormone receptor [Source:MGI Symbol;Acc:MGI:95710]	14602	protein_coding	ENSG00000106128	GHRHR	2692	0	0.01	0	0	0	0.01625	0	FALSE	FALSE	FALSE	0	0	0	0.024	0	0	0	0	0	0	0	0	0	0	0	0	NA	NA	NA	0	0	0	0.058	NA	NA	NA	FALSE	FALSE	TRUE	FALSE	TRUE	FALSE
ENSMUSG00000004655	Aqp1	aquaporin 1 [Source:MGI Symbol;Acc:MGI:103201]	11826	protein_coding	ENSG00000240583	AQP1	358	8	89.0962	8	103.317	8	92.6213	11	TRUE	TRUE	TRUE	5	70.016	5	91.638	5	91.368	5	100.986	5	60.734	5	96.006	5	111.178	5	127.702	yellow	0.612938	2.62e-05	5	103.024	5	300.29	-1.55788	-1.25829	-1.85747	FALSE	TRUE	TRUE	FALSE	TRUE	TRUE
ENSMUSG00000004661	Arid3b	AT rich interactive domain 3B (BRIGHT-like) [Source:MGI Symbol;Acc:MGI:1930768]	56380	protein_coding	ENSG00000179361	ARID3B	10620	8	7.29875	8	8.9975	8	7.9575	12	TRUE	FALSE	FALSE	5	3.65	5	5.05	5	4.922	5	5.876	5	3.524	5	5.06	5	7.094	5	4.96	turquoise	0.668361	2.44e-06	5	6.606	5	12.164	-0.970067	-0.780066	-1.16007	FALSE	FALSE	TRUE	TRUE	TRUE	TRUE
ENSMUSG00000004665	Cnn2	calponin 2 [Source:MGI Symbol;Acc:MGI:105093]	12798	protein_coding	ENSG00000064666	CNN2	1265	8	87.9112	8	99.6325	8	84.4275	12	TRUE	TRUE	TRUE	5	63.96	5	64.742	5	73.594	5	71.45	5	67.526	5	70.822	5	82.476	5	64.844	brown	0.530351	0.000431444	5	78.298	5	118.482	-0.601701	-0.364324	-0.839079	FALSE	FALSE	FALSE	TRUE	TRUE	TRUE
ENSMUSG00000004667	Polr2e	polymerase (RNA) II (DNA directed) polypeptide E [Source:MGI Symbol;Acc:MGI:1913670]	66420	protein_coding	ENSG00000099817	POLR2E	5434	8	16.71	8	17.7838	8	18.69	12	TRUE	TRUE	TRUE	5	14.262	5	18.092	5	20.048	5	19.752	5	15.18	5	18.6	5	21.742	5	21.702	yellow	0.527586	0.000468149	5	18.534	5	21.288	-0.106447	0.108885	-0.32178	FALSE	TRUE	TRUE	TRUE	TRUE	TRUE
ENSMUSG00000004668	Abca13	ATP-binding cassette, sub-family A (ABC1), member 13 [Source:MGI Symbol;Acc:MGI:2388707]	268379	protein_coding	ENSG00000179869	ABCA13	154664	8	10.5125	8	19.1238	8	13.8912	1	TRUE	FALSE	TRUE	5	2.356	5	4.74	5	6.726	5	11.17	5	3.734	5	5.55	5	15.548	5	7	turquoise	0.949792	9.01e-21	5	10.238	5	37.408	-1.78658	-1.50132	-2.07183	FALSE	FALSE	TRUE	FALSE	TRUE	TRUE
ENSMUSG00000004677	Myo9b	myosin IXb [Source:MGI Symbol;Acc:MGI:106624]	17925	protein_coding	ENSG00000099331	MYO9B	4650	8	23.9563	8	27.045	8	24.9587	12	TRUE	TRUE	TRUE	5	18.282	5	19.774	5	22.534	5	24.03	5	19.29	5	20.962	5	23.794	5	19.588	brown	0.493371	0.00121694	5	26.572	5	30.088	-0.163571	-0.00396817	-0.323173	FALSE	FALSE	FALSE	TRUE	TRUE	TRUE
ENSMUSG00000004698	Hdac9	histone deacetylase 9 [Source:MGI Symbol;Acc:MGI:1931221]	79221	protein_coding	ENSG00000048052	HDAC9	9734	8	9.02625	8	9.9375	8	10.8125	8	TRUE	FALSE	TRUE	5	2.456	5	4.506	5	8.38	5	10.062	5	2.25	5	5.826	5	7.35	5	8.464	purple	0.891072	1.32e-14	5	12.192	5	4.564	1.46571	1.83517	1.09624	FALSE	FALSE	FALSE	FALSE	FALSE	TRUE
ENSMUSG00000004707	Ly9	lymphocyte antigen 9 [Source:MGI Symbol;Acc:MGI:96885]	17085	protein_coding	ENSG00000122224	LY9	4063	8	6.72	8	8.21875	8	7.61875	3	TRUE	FALSE	FALSE	5	1.72	5	2.63	5	4.05	5	6.148	5	1.908	5	3.286	5	6.314	5	3.968	turquoise	0.90588	9.37e-16	5	4.59	5	17.25	-1.89873	-1.59871	-2.19876	FALSE	FALSE	TRUE	TRUE	TRUE	TRUE
ENSMUSG00000004709	Cd244	CD244 natural killer cell receptor 2B4 [Source:MGI Symbol;Acc:MGI:109294]	18106	protein_coding	ENSG00000122223	CD244	51744	8	4.0375	8	4.345	8	5.12625	1	TRUE	FALSE	TRUE	5	4.274	5	3.422	5	2.87	5	4.184	5	3.956	5	3.408	5	3.938	5	2.91	brown	0.51291	0.000713957	5	3.596	5	7.97	-1.122	-0.728492	-1.51551	FALSE	FALSE	TRUE	TRUE	TRUE	TRUE
ENSMUSG00000004730	Emr1	EGF-like module containing, mucin-like, hormone receptor-like sequence 1 [Source:MGI Symbol;Acc:MGI:106912]	NA	protein_coding	ENSG00000174837	ADGRE1	2015	8	10.4612	8	10.9575	8	10.3788	10	FALSE	TRUE	TRUE	5	3.9	5	7.5	5	8.474	5	10.538	5	4.25	5	7.04	5	8.45	5	6.774	turquoise	0.756712	1.61e-08	5	8.33	5	20.53	-1.26903	-0.96171	-1.57635	FALSE	FALSE	FALSE	TRUE	TRUE	TRUE
ENSMUSG00000004748	Mtfp1	mitochondrial fission process 1 [Source:MGI Symbol;Acc:MGI:1916686]	67900	protein_coding	ENSG00000242114	MTFP1	51537	8	2.7675	8	2.02	8	3.16875	12	TRUE	TRUE	FALSE	5	2.264	5	3.56	5	3.92	5	3.906	4	1.89	5	4.046	5	3.958	5	7.842	yellow	0.778702	3.29e-09	4	3.322	5	4.508	-0.634083	0.293778	-1.56194	FALSE	TRUE	FALSE	FALSE	TRUE	TRUE
ENSMUSG00000004768	Rab23	RAB23, member RAS oncogene family [Source:MGI Symbol;Acc:MGI:99833]	NA	protein_coding	ENSG00000112210	RAB23	51715	8	10.3975	8	8.1725	8	9.415	12	TRUE	FALSE	TRUE	5	11.326	5	10.672	5	9.98	5	8.818	5	11.114	5	10.692	5	9.578	5	8.33	black	0.809946	2.45e-10	5	9.028	5	6.652	0.626112	0.873248	0.378977	FALSE	FALSE	FALSE	FALSE	FALSE	TRUE
ENSMUSG00000004771	Rab11a	RAB11A, member RAS oncogene family [Source:MGI Symbol;Acc:MGI:1858202]	53869	protein_coding	ENSG00000103769	RAB11A	8766	8	53.945	8	58.5288	8	52.4325	12	TRUE	TRUE	TRUE	5	42.93	5	49.236	5	49.666	5	54.88	5	42.16	5	40.634	5	47.482	5	41.364	grey	-0.00442125	0.978399	5	39.96	5	64.876	-0.491917	-0.289237	-0.694596	FALSE	FALSE	FALSE	FALSE	FALSE	TRUE
ENSMUSG00000004788	Eif2b2	eukaryotic translation initiation factor 2B, subunit 2 beta [Source:MGI Symbol;Acc:MGI:2145118]	217715	protein_coding	ENSG00000119718	EIF2B2	8892	8	16.84	8	20.5487	8	19.0475	12	TRUE	TRUE	TRUE	5	14.952	5	15.976	5	17.646	5	16.566	5	17.016	5	15.222	5	23.976	5	14.618	grey	-0.317415	0.0459562	5	13.526	5	23.592	-0.616007	-0.407133	-0.824882	FALSE	TRUE	FALSE	TRUE	TRUE	TRUE
ENSMUSG00000004789	Dlst	dihydrolipoamide S-succinyltransferase (E2 component of 2-oxo-glutarate complex) [Source:MGI Symbol;Acc:MGI:1926170]	78920	protein_coding	ENSG00000119689	DLST	1743	8	36.6325	8	41.6775	8	40.1463	12	TRUE	TRUE	TRUE	5	32.054	5	35.468	5	36.238	5	40.568	5	31.916	5	36.592	5	40.916	5	46.358	yellow	0.597603	4.67e-05	5	38.444	5	59.608	-0.621609	-0.44841	-0.794809	FALSE	TRUE	TRUE	FALSE	TRUE	TRUE
ENSMUSG00000004791	Pgf	placental growth factor [Source:MGI Symbol;Acc:MGI:105095]	18654	protein_coding	ENSG00000119630	PGF	5228	8	7.09625	8	5.83125	8	5.345	9	TRUE	TRUE	TRUE	5	6.9	5	6.726	5	6.098	5	3.432	5	8.032	5	6.548	5	6.986	5	6.366	black	0.392208	0.0123119	5	10.442	5	1.21	3.06991	3.61002	2.5298	TRUE	FALSE	FALSE	FALSE	FALSE	TRUE
ENSMUSG00000004798	Ulk2	unc-51 like kinase 2 [Source:MGI Symbol;Acc:MGI:1352758]	29869	protein_coding	ENSG00000083290	ULK2	9706	8	20.1737	8	17.7963	8	19.6588	12	TRUE	FALSE	TRUE	5	19.844	5	20.116	5	18.396	5	19.664	5	17.18	5	18.85	5	17.706	5	20.032	black	0.75568	1.73e-08	5	18.282	5	13.652	0.537524	0.700936	0.374113	FALSE	TRUE	FALSE	FALSE	TRUE	TRUE
ENSMUSG00000004814	Ccl24	chemokine (C-C motif) ligand 24 [Source:MGI Symbol;Acc:MGI:1928953]	56221	protein_coding	ENSG00000106178	CCL24	6369	0	0.03375	0	0.07125	0	0.09125	4	FALSE	FALSE	FALSE	0	0.178	0	0.176	0	0.034	0	0.086	1	0.21	0	0.086	0	0.108	0	0.072	NA	NA	NA	0	0.068	1	0.256	NA	NA	NA	FALSE	TRUE	FALSE	TRUE	TRUE	FALSE
ENSMUSG00000004815	Dgkq	diacylglycerol kinase, theta [Source:MGI Symbol;Acc:MGI:102918]	110524	protein_coding	ENSG00000145214	DGKQ	1609	8	8.89875	8	9.2225	8	8.8175	12	TRUE	TRUE	FALSE	5	7.422	5	8.904	5	8.93	5	10.064	5	8.144	5	7.918	5	8.464	5	8.626	black	0.367302	0.0197264	5	12.472	5	9.022	0.367041	0.582226	0.151856	FALSE	FALSE	FALSE	FALSE	FALSE	TRUE
ENSMUSG00000004821	Tmed11	transmembrane emp24 protein transport domain containing [Source:MGI Symbol;Acc:MGI:1914616]	67366	protein_coding	NA	NA	NA	0	0	0	0	0	0	0	FALSE	FALSE	FALSE	0	0	0	0	0	0	0	0	0	0	0	0	0	0	0	0	NA	NA	NA	0	0	0	0	NA	NA	NA	FALSE	FALSE	FALSE	FALSE	FALSE	FALSE
ENSMUSG00000004837	Grap	GRB2-related adaptor protein [Source:MGI Symbol;Acc:MGI:1918770]	71520	protein_coding	ENSG00000189152	GRAPL	400581	8	4.0475	8	4.27625	8	4.1325	12	FALSE	TRUE	FALSE	5	2.982	5	2.992	5	3.994	5	4.256	5	2.068	5	3.57	5	3.888	5	3.544	grey	0.0372314	0.819581	5	3.584	5	7.1	-0.943483	-0.648655	-1.23831	FALSE	FALSE	TRUE	TRUE	TRUE	TRUE
ENSMUSG00000004842	Pou1f1	POU domain, class 1, transcription factor 1 [Source:MGI Symbol;Acc:MGI:97588]	18736	protein_coding	ENSG00000064835	POU1F1	5449	0	0	0	0.0125	0	0	0	FALSE	FALSE	FALSE	0	0	0	0	0	0	0	0	0	0.024	0	0	0	0	0	0	NA	NA	NA	0	0	0	0	NA	NA	NA	FALSE	FALSE	FALSE	FALSE	FALSE	FALSE
ENSMUSG00000004843	Chmp2b	charged multivesicular body protein 2B [Source:MGI Symbol;Acc:MGI:1916192]	68942	protein_coding	ENSG00000083937	CHMP2B	25978	8	14.3688	8	13.71	8	14.6263	12	TRUE	TRUE	TRUE	5	15.582	5	17.456	5	15.91	5	14.116	5	14.76	5	17.416	5	15.926	5	14.288	black	0.657581	4.02e-06	5	12.996	5	12.646	0.0385023	0.264648	-0.187643	FALSE	FALSE	FALSE	FALSE	FALSE	TRUE
ENSMUSG00000004846	Plod3	procollagen-lysine, 2-oxoglutarate 5-dioxygenase 3 [Source:MGI Symbol;Acc:MGI:1347008]	26433	protein_coding	ENSG00000106397	PLOD3	8985	8	28.5087	8	29.8313	8	31.3375	12	TRUE	TRUE	TRUE	5	27.954	5	24.422	5	28.264	5	27.362	5	27.824	5	25.612	5	24.67	5	25.122	brown	0.751345	2.32e-08	5	27.938	5	29.196	0.151116	0.310211	-0.00797856	FALSE	FALSE	FALSE	FALSE	FALSE	TRUE
ENSMUSG00000004849	Ap1s1	adaptor protein complex AP-1, sigma 1 [Source:MGI Symbol;Acc:MGI:1098244]	11769	protein_coding	ENSG00000106367	AP1S1	1174	8	17.2963	8	19.6475	8	19.26	12	TRUE	TRUE	TRUE	5	23.746	5	21.16	5	23.214	5	25.358	5	21.248	5	18.162	5	20.536	5	17.75	brown	0.651351	5.32e-06	5	21.764	5	28.624	-0.358793	-0.170731	-0.546856	FALSE	FALSE	FALSE	FALSE	FALSE	TRUE
ENSMUSG00000004864	Mapk13	mitogen-activated protein kinase 13 [Source:MGI Symbol;Acc:MGI:1346864]	26415	protein_coding	ENSG00000156711	MAPK13	5603	8	5.5375	8	8.35	8	6.74625	5	TRUE	FALSE	TRUE	5	1.17	5	3.266	5	4.692	5	6.264	5	1.77	5	3.618	5	9.916	5	6.49	turquoise	0.886775	2.64e-14	5	7.118	5	23.192	-1.74034	-1.45123	-2.02946	FALSE	FALSE	TRUE	FALSE	TRUE	TRUE
ENSMUSG00000004865	Srpk1	serine/arginine-rich protein specific kinase 1 [Source:MGI Symbol;Acc:MGI:106908]	20815	protein_coding	ENSG00000096063	SRPK1	6732	8	23.2688	8	27.3113	8	25.1225	12	TRUE	TRUE	TRUE	5	16.674	5	17.09	5	20.318	5	23.474	5	18.186	5	17.55	5	23.318	5	20.006	grey	-0.700242	4.92e-07	5	24.426	5	37.432	-0.85513	-0.681183	-1.02908	FALSE	FALSE	FALSE	TRUE	TRUE	TRUE
ENSMUSG00000004872	Pax3	paired box 3 [Source:MGI Symbol;Acc:MGI:97487]	18505	protein_coding	ENSG00000135903	PAX3	5077	0	0.005	0	0.015	0	0.0675	2	FALSE	FALSE	FALSE	0	0.036	0	0.05	0	0.046	0	0.022	0	0.048	0	0.09	0	0.036	0	0.178	NA	NA	NA	0	0.008	0	0	NA	NA	NA	FALSE	TRUE	FALSE	FALSE	TRUE	FALSE
ENSMUSG00000004880	Lbr	lamin B receptor [Source:MGI Symbol;Acc:MGI:2138281]	98386	protein_coding	ENSG00000143815	LBR	3930	8	43.6713	8	65.6887	8	56.8987	12	TRUE	FALSE	TRUE	5	15.726	5	28.174	5	35.742	5	51.848	5	15.404	5	33.896	5	63.942	5	41.426	turquoise	0.973836	4.65e-26	5	45.178	5	175.904	-1.99463	-1.68165	-2.3076	FALSE	FALSE	TRUE	FALSE	TRUE	TRUE
ENSMUSG00000004885	Crabp2	cellular retinoic acid binding protein II [Source:MGI Symbol;Acc:MGI:88491]	12904	protein_coding	ENSG00000143320	CRABP2	1382	4	0.5175	4	0.6325	5	0.875	3	TRUE	FALSE	FALSE	5	3.256	5	1.62	4	1.39	1	0.476	5	3.344	5	2.966	3	0.632	4	0.828	black	0.794321	9.5e-10	1	0.342	0	0.11	NA	NA	NA	FALSE	FALSE	FALSE	FALSE	FALSE	TRUE
ENSMUSG00000004891	Nes	nestin [Source:MGI Symbol;Acc:MGI:101784]	18008	protein_coding	ENSG00000132688	NES	10763	8	11.08	8	8.02875	8	10.745	11	TRUE	FALSE	TRUE	5	13.874	5	13.12	5	14.962	5	13.044	5	16.088	5	13.092	5	13.824	5	16.988	black	0.621264	1.89e-05	5	13.808	2	0.566	4.63666	5.03289	4.24042	TRUE	TRUE	FALSE	FALSE	TRUE	TRUE
ENSMUSG00000004892	Bcan	brevican [Source:MGI Symbol;Acc:MGI:1096385]	12032	protein_coding	ENSG00000132692	BCAN	63827	8	2.855	8	2.155	8	1.535	5	TRUE	FALSE	FALSE	5	8.888	5	2.092	4	0.624	2	0.538	5	11.512	5	2.124	5	1.082	5	1.472	brown	0.807791	2.98e-10	5	1.784	0	0.22	3.47727	4.62651	2.32803	TRUE	FALSE	FALSE	FALSE	FALSE	TRUE
ENSMUSG00000004894	Hapln2	hyaluronan and proteoglycan link protein 2 [Source:MGI Symbol;Acc:MGI:2137300]	73940	protein_coding	ENSG00000132702	HAPLN2	60484	0	0.0225	0	0.0175	0	0.00625	3	FALSE	FALSE	FALSE	0	0.022	0	0	0	0	0	0	0	0.018	0	0	0	0	0	0	NA	NA	NA	0	0	0	0.014	NA	NA	NA	FALSE	TRUE	FALSE	FALSE	TRUE	FALSE
ENSMUSG00000004895	Prcc	papillary renal cell carcinoma (translocation-associated) [Source:MGI Symbol;Acc:MGI:2137738]	94315	protein_coding	ENSG00000143294	PRCC	5546	8	15.9388	8	17.7688	8	17.4612	12	TRUE	TRUE	TRUE	5	12.318	5	14.992	5	15.388	5	15.474	5	11.89	5	13.708	5	14.46	5	17.626	grey	0.194982	0.22794	5	16.894	5	21.63	-0.334799	-0.168172	-0.501427	FALSE	TRUE	TRUE	FALSE	TRUE	TRUE
ENSMUSG00000004896	Rrnad1	ribosomal RNA adenine dimethylase domain containing 1 [Source:MGI Symbol;Acc:MGI:2387197]	229503	protein_coding	ENSG00000143303	RRNAD1	51093	8	9.62875	8	9.755	8	10.0988	12	TRUE	FALSE	TRUE	5	6.048	5	7.438	5	8.924	5	10.964	5	7.012	5	7.302	5	8.506	5	8.752	turquoise	0.358702	0.0230311	5	11.858	5	10.134	0.103489	0.355688	-0.14871	FALSE	FALSE	FALSE	FALSE	FALSE	TRUE
ENSMUSG00000004897	Hdgf	hepatoma-derived growth factor [Source:MGI Symbol;Acc:MGI:1194494]	15191	protein_coding	ENSG00000143321	HDGF	3068	8	61.6075	8	78.7975	8	69.645	12	TRUE	TRUE	TRUE	5	39.774	5	47.322	5	59.564	5	71.122	5	40.164	5	50.428	5	71.72	5	68.716	turquoise	0.713137	2.42e-07	5	62.262	5	157.692	-1.37448	-1.17719	-1.57177	FALSE	TRUE	TRUE	FALSE	TRUE	TRUE
ENSMUSG00000004902	Slc25a18	solute carrier family 25 (mitochondrial carrier), member 18 [Source:MGI Symbol;Acc:MGI:1919053]	71803	protein_coding	ENSG00000182902	SLC25A18	83733	0	0.01375	0	0.0375	0	0.02875	4	FALSE	FALSE	FALSE	0	0	0	0.054	0	0	0	0.03	0	0	0	0.08	0	0.096	0	0.082	NA	NA	NA	0	0.114	0	0.098	NA	NA	NA	FALSE	FALSE	TRUE	FALSE	TRUE	FALSE
ENSMUSG00000004929	Thop1	thimet oligopeptidase 1 [Source:MGI Symbol;Acc:MGI:1354165]	50492	protein_coding	ENSG00000172009	THOP1	7064	8	6.1925	8	6.69125	8	6.0875	12	TRUE	FALSE	TRUE	5	5.002	5	5.948	5	6.382	5	8.47	5	5.054	5	4.782	5	6.402	5	7.262	grey	0.16612	0.305618	5	7.182	5	8.62	-0.363553	-0.0707578	-0.656348	FALSE	TRUE	TRUE	FALSE	TRUE	TRUE
ENSMUSG00000004931	Apba3	amyloid beta (A4) precursor protein-binding, family A, member 3 [Source:MGI Symbol;Acc:MGI:1888527]	57267	protein_coding	ENSG00000011132	APBA3	9546	8	7.0675	8	6.4875	8	8.185	12	TRUE	TRUE	TRUE	5	9.332	5	9.568	5	11.68	5	12.46	5	9.148	5	11.712	5	11.122	5	14.036	yellow	0.722224	1.44e-07	5	11.516	5	5.518	1.09269	1.35072	0.834651	FALSE	TRUE	FALSE	FALSE	TRUE	TRUE
ENSMUSG00000004933	Matk	megakaryocyte-associated tyrosine kinase [Source:MGI Symbol;Acc:MGI:99259]	NA	protein_coding	ENSG00000007264	MATK	4145	8	6.0575	8	7.40625	8	5.7875	6	FALSE	FALSE	FALSE	5	3.912	5	4.486	5	7.728	5	8.596	5	3.34	5	4.17	5	5.2	5	5.816	turquoise	0.407395	0.00907651	5	8.054	5	6.158	0.415088	0.720337	0.10984	FALSE	FALSE	TRUE	TRUE	TRUE	TRUE
ENSMUSG00000004934	Pias4	protein inhibitor of activated STAT 4 [Source:MGI Symbol;Acc:MGI:2136940]	59004	protein_coding	ENSG00000105229	PIAS4	51588	8	10.3063	8	11.4738	8	11.9238	12	TRUE	FALSE	TRUE	5	7.022	5	8.034	5	10.34	5	10.54	5	7.784	5	8.642	5	10.886	5	10.936	grey	0.276937	0.0836342	5	11.842	5	15.316	-0.268618	-0.0578007	-0.479436	FALSE	TRUE	TRUE	TRUE	TRUE	TRUE
ENSMUSG00000004936	Map2k1	mitogen-activated protein kinase kinase 1 [Source:MGI Symbol;Acc:MGI:1346866]	26395	protein_coding	ENSG00000169032	MAP2K1	5604	8	19.3087	8	20.6163	8	19.1975	12	TRUE	TRUE	TRUE	5	19.27	5	17.978	5	19.314	5	22.304	5	19.278	5	20.254	5	20.948	5	19.388	brown	0.618492	2.11e-05	5	21.364	5	23.3	-0.151682	0.0418829	-0.345247	FALSE	TRUE	FALSE	FALSE	TRUE	TRUE
ENSMUSG00000004937	Sgta	small glutamine-rich tetratricopeptide repeat (TPR)-containing, alpha [Source:MGI Symbol;Acc:MGI:1098703]	52551	protein_coding	ENSG00000104969	SGTA	6449	8	20.68	8	22.28	8	22.5837	12	TRUE	TRUE	TRUE	5	16.102	5	17.47	5	18.226	5	20.182	5	17.24	5	17.856	5	18.754	5	20.97	black	0.529181	0.000446654	5	22.104	5	19.048	0.223499	0.422971	0.0240261	FALSE	TRUE	FALSE	FALSE	TRUE	TRUE
ENSMUSG00000004939	Nmrk2	nicotinamide riboside kinase 2 [Source:MGI Symbol;Acc:MGI:1916814]	69564	protein_coding	ENSG00000077009	NMRK2	27231	3	1.13	1	0.15	7	2.30625	2	FALSE	FALSE	FALSE	4	1.508	5	4.06	5	3.728	4	5.57	4	1.436	5	5.138	5	4.46	5	9.116	yellow	0.768002	7.29e-09	5	2.816	0	0.086	4.57852	6.60644	2.5506	TRUE	TRUE	FALSE	FALSE	TRUE	TRUE
ENSMUSG00000004945	Tmem242	transmembrane protein 242 [Source:MGI Symbol;Acc:MGI:1917794]	70544	protein_coding	ENSG00000215712	TMEM242	729515	8	20.1788	8	17.38	8	19.4725	12	TRUE	TRUE	TRUE	5	24.248	5	28.89	5	29.318	5	28.228	5	21.262	5	24.848	5	24.71	5	29.944	black	0.440103	0.00448571	5	24.422	5	20.856	0.24894	0.489815	0.00806581	FALSE	TRUE	FALSE	FALSE	TRUE	TRUE
ENSMUSG00000004947	Dtx2	deltex 2 homolog (Drosophila) [Source:MGI Symbol;Acc:MGI:1921448]	74198	protein_coding	ENSG00000091073	DTX2	113878	8	5.9225	8	6.38125	8	5.7575	12	TRUE	TRUE	TRUE	5	5.508	5	5.812	5	5.73	5	7.162	5	5.39	5	5.74	5	6.49	5	5.642	black	0.346546	0.0284782	5	7.138	5	7.972	-0.190835	0.0885871	-0.470257	FALSE	FALSE	FALSE	TRUE	TRUE	TRUE
ENSMUSG00000004948	Zp3	zona pellucida glycoprotein 3 [Source:MGI Symbol;Acc:MGI:99215]	22788	protein_coding	ENSG00000146707	POMZP3	22932	0	0.04625	0	0	0	0	0	FALSE	FALSE	FALSE	0	0	0	0	0	0	0	0	0	0	0	0	0	0	0	0	NA	NA	NA	0	0	0	0	NA	NA	NA	FALSE	FALSE	FALSE	FALSE	FALSE	FALSE
ENSMUSG00000004951	Hspb1	heat shock protein 1 [Source:MGI Symbol;Acc:MGI:96240]	15507	protein_coding	ENSG00000106211	HSPB1	3315	8	16.9387	8	9.00375	8	29.0975	12	TRUE	FALSE	TRUE	5	35.576	5	47.198	5	34.598	5	40.498	5	33.776	5	46.026	5	50.33	5	78.594	yellow	0.832314	2.8e-11	5	34.546	5	1.666	4.32086	5.85981	2.78192	TRUE	TRUE	FALSE	FALSE	TRUE	TRUE
ENSMUSG00000004952	Rasa4	RAS p21 protein activator 4 [Source:MGI Symbol;Acc:MGI:1858600]	54153	protein_coding	ENSG00000170667	RASA4B	100271927	8	24.1038	8	21.405	8	22.655	11	TRUE	TRUE	FALSE	5	16.03	5	18.22	5	24.87	5	28.486	5	14.668	5	20.326	5	22.716	5	25.434	purple	0.663628	3.05e-06	5	27.518	5	19.824	0.455405	0.607777	0.303034	FALSE	FALSE	FALSE	FALSE	FALSE	TRUE
ENSMUSG00000004961	Syt5	synaptotagmin V [Source:MGI Symbol;Acc:MGI:1926368]	53420	protein_coding	ENSG00000129990	SYT5	6861	0	0.1875	0	0.14375	0	0.215	5	FALSE	FALSE	FALSE	1	0.158	0	0.13	0	0.044	1	0.236	1	0.278	2	0.244	0	0.144	0	0.162	NA	NA	NA	0	0.256	0	0	NA	NA	NA	FALSE	FALSE	FALSE	FALSE	FALSE	FALSE
ENSMUSG00000004980	Hnrnpa2b1	heterogeneous nuclear ribonucleoprotein A2/B1 [Source:MGI Symbol;Acc:MGI:104819]	53379	protein_coding	ENSG00000122566	HNRNPA2B1	3181	8	161.938	8	174.454	8	173.357	12	TRUE	TRUE	TRUE	5	109.12	5	138.82	5	155.62	5	182.928	5	117.034	5	135.54	5	165.634	5	146.932	turquoise	0.711871	2.6e-07	5	141.53	5	249.396	-0.786542	-0.595065	-0.97802	FALSE	FALSE	TRUE	FALSE	TRUE	TRUE
ENSMUSG00000004988	Fxyd4	FXYD domain-containing ion transport regulator 4 [Source:MGI Symbol;Acc:MGI:1889005]	108017	protein_coding	ENSG00000150201	FXYD4	53828	0	0	0	0	0	0	1	FALSE	FALSE	FALSE	0	0	0	0	0	0	0	0	0	0	0	0	0	0	0	0	NA	NA	NA	0	0	0	0	NA	NA	NA	FALSE	FALSE	FALSE	FALSE	FALSE	FALSE
ENSMUSG00000004994	Ccdc130	coiled-coil domain containing 130 [Source:MGI Symbol;Acc:MGI:1914986]	67736	protein_coding	ENSG00000104957	CCDC130	81576	8	12.035	8	14.4512	8	12.7462	12	TRUE	TRUE	FALSE	5	6.114	5	7.142	5	8.76	5	9.824	5	7.966	5	6.17	5	10.136	5	10.97	grey	-0.367016	0.0198294	5	14.324	5	12.634	-0.0064766	0.289193	-0.302147	FALSE	FALSE	FALSE	FALSE	FALSE	TRUE
ENSMUSG00000004996	Mri1	methylthioribose-1-phosphate isomerase homolog (S. cerevisiae) [Source:MGI Symbol;Acc:MGI:1915123]	67873	protein_coding	ENSG00000037757	MRI1	84245	8	9.07875	8	9.52	8	8.9275	12	TRUE	TRUE	TRUE	5	6.276	5	7.408	5	7.664	5	10.2	5	6.876	5	6.658	5	8.004	5	8.698	grey	0.289426	0.070073	5	8.906	5	11.388	-0.454258	-0.234472	-0.674044	FALSE	TRUE	FALSE	FALSE	TRUE	TRUE
ENSMUSG00000005034	Prkacb	protein kinase, cAMP dependent, catalytic, beta [Source:MGI Symbol;Acc:MGI:97594]	18749	protein_coding	ENSG00000142875	PRKACB	5567	8	23.9175	8	24.65	8	23.1137	12	TRUE	TRUE	TRUE	5	21.35	5	21.604	5	22.06	5	22.548	5	18.164	5	22.646	5	21.834	5	23.286	black	0.667732	2.52e-06	5	20.892	5	21.954	-0.0237203	0.17049	-0.217931	FALSE	FALSE	FALSE	TRUE	TRUE	TRUE
ENSMUSG00000005043	Sgsh	N-sulfoglucosamine sulfohydrolase (sulfamidase) [Source:MGI Symbol;Acc:MGI:1350341]	27029	protein_coding	ENSG00000181523	SGSH	6448	8	6.325	8	7.375	8	6.27625	12	TRUE	FALSE	TRUE	5	5.524	5	6.014	5	6.886	5	7.046	5	5.442	5	5.914	5	6.4	5	6.77	brown	0.456903	0.00303907	5	6.59	5	6.558	-0.00555335	0.225992	-0.237098	FALSE	FALSE	FALSE	TRUE	TRUE	TRUE
ENSMUSG00000005045	Chd5	chromodomain helicase DNA binding protein 5 [Source:MGI Symbol;Acc:MGI:3036258]	269610	protein_coding	ENSG00000116254	CHD5	26038	1	0.25	1	0.23625	1	0.44	4	FALSE	FALSE	FALSE	0	0.074	0	0.142	0	0.162	0	0.14	0	0.11	0	0.264	1	0.214	0	0.352	NA	NA	NA	0	0.192	0	0.066	NA	NA	NA	FALSE	FALSE	FALSE	FALSE	FALSE	FALSE
ENSMUSG00000005054	Cstb	cystatin B [Source:MGI Symbol;Acc:MGI:109514]	13014	protein_coding	ENSG00000160213	CSTB	1476	8	36.6313	8	36.285	8	33.5225	12	TRUE	TRUE	TRUE	5	63.332	5	53.56	5	56.114	5	58.962	5	54.746	5	36.902	5	38.208	5	33.086	magenta	0.851568	3.29e-12	5	33.874	5	32.3	0.0692159	0.374653	-0.236221	FALSE	FALSE	FALSE	FALSE	FALSE	TRUE
ENSMUSG00000005057	Sh2b2	SH2B adaptor protein 2 [Source:MGI Symbol;Acc:MGI:1345171]	23921	protein_coding	ENSG00000160999	SH2B2	10603	8	6.06	8	6.5625	8	5.58875	10	TRUE	FALSE	TRUE	5	2.816	5	3.116	5	3.352	5	6.054	5	3.956	5	3.792	5	5.288	5	7.12	turquoise	0.508409	0.00080956	5	6.11	5	8.224	-0.332684	0.0583511	-0.72372	FALSE	FALSE	FALSE	FALSE	FALSE	TRUE
ENSMUSG00000005069	Pex5	peroxisomal biogenesis factor 5 [Source:MGI Symbol;Acc:MGI:1098808]	NA	protein_coding	ENSG00000139197	PEX5	5830	8	13.1088	8	12.0437	8	12.5725	12	TRUE	TRUE	TRUE	5	12.496	5	12.42	5	12.412	5	14.438	5	11.596	5	12.916	5	14.876	5	12.514	black	0.395729	0.0114856	5	15.928	5	15.852	-0.00846412	0.173521	-0.190449	FALSE	FALSE	FALSE	FALSE	FALSE	TRUE
ENSMUSG00000005078	Jkamp	JNK1/MAPK8-associated membrane protein [Source:MGI Symbol;Acc:MGI:1915057]	104771	protein_coding	ENSG00000050130	JKAMP	51528	8	13.8513	8	13.6212	8	13.51	12	TRUE	TRUE	TRUE	5	14.382	5	13.624	5	12.33	5	12.058	5	13.834	5	10.632	5	10.984	5	10.55	brown	0.922499	2.71e-17	5	12.006	5	7.46	0.900958	1.22946	0.572453	FALSE	FALSE	FALSE	FALSE	FALSE	TRUE
ENSMUSG00000005087	Cd44	CD44 antigen [Source:MGI Symbol;Acc:MGI:88338]	12505	protein_coding	ENSG00000026508	CD44	960	8	144.412	8	121.305	8	136.218	12	TRUE	TRUE	TRUE	5	86.328	5	92.4	5	124.876	5	141.652	5	86.094	5	84.296	5	107.998	5	106.26	grey	-0.267753	0.0948448	5	133.818	5	101.842	0.370381	0.657429	0.0833335	FALSE	FALSE	FALSE	FALSE	FALSE	TRUE
ENSMUSG00000005089	Slc1a2	solute carrier family 1 (glial high affinity glutamate transporter), member 2 [Source:MGI Symbol;Acc:MGI:101931]	20511	protein_coding	ENSG00000110436	SLC1A2	6506	0	0.03375	0	0.0625	1	0.17875	6	FALSE	FALSE	FALSE	1	0.224	0	0.076	0	0.072	0	0.14	1	0.456	1	0.116	0	0.022	2	0.358	NA	NA	NA	1	0.256	0	0.028	NA	NA	NA	FALSE	FALSE	FALSE	FALSE	FALSE	FALSE
ENSMUSG00000005102	Eif2ak4	eukaryotic translation initiation factor 2 alpha kinase 4 [Source:MGI Symbol;Acc:MGI:1353427]	27103	protein_coding	ENSG00000128829	EIF2AK4	440275	8	8.545	8	8.35625	8	9.24375	12	TRUE	TRUE	TRUE	5	7.032	5	9.128	5	10.492	5	10.742	5	7.424	5	7.462	5	8.128	5	9.612	grey	0.0010775	0.994735	5	10.798	5	8.628	0.251549	0.455416	0.0476816	FALSE	FALSE	FALSE	FALSE	FALSE	TRUE
ENSMUSG00000005103	Wdr1	WD repeat domain 1 [Source:MGI Symbol;Acc:MGI:1337100]	22388	protein_coding	ENSG00000071127	WDR1	9948	8	74.195	8	86.1012	8	73.1838	12	TRUE	TRUE	TRUE	5	53.356	5	57.596	5	59.458	5	68.034	5	55.37	5	55.31	5	68.656	5	57.086	brown	0.538751	0.000335183	5	64.516	5	109.658	-0.747784	-0.604412	-0.891156	FALSE	FALSE	FALSE	FALSE	FALSE	TRUE
ENSMUSG00000005107	Slc2a9	solute carrier family 2 (facilitated glucose transporter), member 9 [Source:MGI Symbol;Acc:MGI:2152844]	117591	protein_coding	ENSG00000109667	SLC2A9	56606	8	3.46125	8	4.235	8	2.3375	6	TRUE	TRUE	FALSE	4	1.314	5	1.814	5	2.496	5	3.456	5	2.296	5	2.364	5	3.534	5	2.24	turquoise	0.530482	0.000429774	5	3.022	5	5.922	-0.591002	-0.249122	-0.932882	FALSE	FALSE	FALSE	TRUE	TRUE	TRUE
ENSMUSG00000005124	Wisp1	WNT1 inducible signaling pathway protein 1 [Source:MGI Symbol;Acc:MGI:1197008]	22402	protein_coding	ENSG00000104415	CCN4	8840	8	114.84	8	106.686	8	109.593	3	TRUE	TRUE	TRUE	5	100.734	5	128.026	5	125.078	5	109.44	5	95.358	5	106.996	5	89.056	5	74.746	brown	0.616315	2.29e-05	5	146.526	5	5.836	4.69964	4.99582	4.40345	TRUE	FALSE	FALSE	FALSE	FALSE	TRUE
ENSMUSG00000005125	Ndrg1	N-myc downstream regulated gene 1 [Source:MGI Symbol;Acc:MGI:1341799]	17988	protein_coding	ENSG00000104419	NDRG1	10397	8	123.476	8	127.661	8	127.33	12	TRUE	TRUE	TRUE	5	44.026	5	88.838	5	136.948	5	152.228	5	37.466	5	84.046	5	100.292	5	108.04	purple	0.828078	4.32e-11	5	163.98	5	22.564	2.81839	3.0552	2.58157	TRUE	FALSE	FALSE	FALSE	FALSE	TRUE
ENSMUSG00000005131	4930550C14Rik	RIKEN cDNA 4930550C14 gene [Source:MGI Symbol;Acc:MGI:1922561]	75311	protein_coding	ENSG00000166323	C11orf65	160140	5	0.885	8	0.94	4	0.5775	6	TRUE	FALSE	FALSE	1	0.456	3	0.724	2	0.504	3	0.598	3	0.444	3	0.504	5	0.644	4	0.706	grey	-0.0471856	0.772485	3	0.606	2	0.488	NA	NA	NA	FALSE	FALSE	FALSE	FALSE	FALSE	TRUE
ENSMUSG00000005142	Man2b1	mannosidase 2, alpha B1 [Source:MGI Symbol;Acc:MGI:107286]	17159	protein_coding	ENSG00000269242		NA	8	25.305	8	30.69	8	25.2512	12	TRUE	TRUE	TRUE	5	17.348	5	18.26	5	21.818	5	27.478	5	16.05	5	18.488	5	26.14	5	19.052	turquoise	0.620632	1.93e-05	5	22.972	5	51.17	-1.15044	-0.968333	-1.33255	FALSE	FALSE	TRUE	TRUE	TRUE	TRUE
ENSMUSG00000005148	Klf5	Kruppel-like factor 5 [Source:MGI Symbol;Acc:MGI:1338056]	12224	protein_coding	ENSG00000102554	KLF5	688	8	2.60375	8	4.47125	8	4.0675	5	TRUE	FALSE	TRUE	4	1.136	5	2.358	5	3.194	5	4.376	4	1.31	5	2.994	5	5.496	5	4.12	turquoise	0.75099	2.38e-08	5	4.276	5	10.01	-1.28517	-0.794268	-1.77607	FALSE	FALSE	FALSE	FALSE	FALSE	TRUE
ENSMUSG00000005150	Wdr83	WD repeat domain containing 83 [Source:MGI Symbol;Acc:MGI:1915086]	67836	protein_coding	ENSG00000123154	WDR83	84292	8	9.33125	8	9.12875	8	9.07375	12	TRUE	FALSE	TRUE	5	7.862	5	7.404	5	10.266	5	10.074	5	7.438	5	8.174	5	9.196	5	10.104	grey	0.124964	0.442309	5	10.126	5	13.21	-0.456025	-0.137963	-0.774088	FALSE	TRUE	TRUE	FALSE	TRUE	TRUE
ENSMUSG00000005161	Prdx2	peroxiredoxin 2 [Source:MGI Symbol;Acc:MGI:109486]	NA	protein_coding	ENSG00000167815	PRDX2	7001	8	129.851	8	168.898	8	154.341	12	TRUE	TRUE	TRUE	5	82.028	5	107.666	5	117.046	5	152.674	5	83.632	5	95.122	5	149.514	5	138.482	turquoise	0.737909	5.54e-08	5	133.888	5	653.076	-2.29762	-1.90484	-2.6904	FALSE	FALSE	TRUE	FALSE	TRUE	TRUE
ENSMUSG00000005198	Polr2a	polymerase (RNA) II (DNA directed) polypeptide A [Source:MGI Symbol;Acc:MGI:98086]	20020	protein_coding	ENSG00000181222	POLR2A	5430	8	26.3888	8	30.82	8	28.75	12	TRUE	TRUE	TRUE	5	20.458	5	23.066	5	25.202	5	30.782	5	19.358	5	23.24	5	30.524	5	27.024	turquoise	0.67346	1.91e-06	5	28.422	5	50.994	-0.839551	-0.689408	-0.989693	FALSE	FALSE	FALSE	FALSE	FALSE	TRUE
ENSMUSG00000005202	Shbg	sex hormone binding globulin [Source:MGI Symbol;Acc:MGI:98295]	20415	protein_coding	ENSG00000129214	SHBG	6462	0	0.005	0	0.00625	0	0.01	0	FALSE	FALSE	FALSE	0	0.022	0	0	0	0	0	0	0	0.026	0	0.05	0	0	0	0	NA	NA	NA	0	0	0	0	NA	NA	NA	FALSE	TRUE	FALSE	FALSE	TRUE	FALSE
ENSMUSG00000005204	Senp3	SUMO/sentrin specific peptidase 3 [Source:MGI Symbol;Acc:MGI:2158736]	NA	protein_coding	ENSG00000277957	SENP3-EIF4A1	NA	8	30.03	8	32.1975	8	29.0413	12	TRUE	TRUE	TRUE	5	19.272	5	22.8	5	26.912	5	29.196	5	20.878	5	24.224	5	30.268	5	28.128	black	0.183847	0.256126	5	29.562	5	37.466	-0.3151	-0.151136	-0.479064	FALSE	FALSE	FALSE	FALSE	FALSE	TRUE
ENSMUSG00000005220	Corin	corin [Source:MGI Symbol;Acc:MGI:1349451]	53419	protein_coding	ENSG00000145244	CORIN	10699	0	0.225	1	0.265	0	0.25375	5	FALSE	FALSE	FALSE	1	0.3	1	0.264	3	0.516	1	0.362	1	0.148	0	0.104	2	0.212	2	0.61	NA	NA	NA	0	0.16	0	0	NA	NA	NA	FALSE	FALSE	FALSE	FALSE	FALSE	FALSE
ENSMUSG00000005225	Plekha8	pleckstrin homology domain containing, family A (phosphoinositide binding specific) member 8 [Source:MGI Symbol;Acc:MGI:2681164]	231999	protein_coding	ENSG00000106086	PLEKHA8	84725	8	3.68125	8	3.76	8	3.42125	12	TRUE	TRUE	TRUE	5	3.264	5	2.98	5	3.186	5	3.386	5	3.498	5	2.776	5	2.756	5	2.854	black	0.836115	1.87e-11	5	2.996	5	2.242	0.504958	0.806626	0.203289	FALSE	FALSE	FALSE	FALSE	FALSE	TRUE
ENSMUSG00000005232	G6pc2	glucose-6-phosphatase, catalytic, 2 [Source:MGI Symbol;Acc:MGI:1277193]	14378	protein_coding	ENSG00000152254	G6PC2	57818	0	0	0	0	0	0	0	FALSE	FALSE	FALSE	0	0	0	0.02	0	0	0	0	0	0	0	0	0	0	0	0	NA	NA	NA	0	0	0	0	NA	NA	NA	FALSE	FALSE	FALSE	FALSE	FALSE	FALSE
ENSMUSG00000005233	Spc25	SPC25, NDC80 kinetochore complex component, homolog (S. cerevisiae) [Source:MGI Symbol;Acc:MGI:1913692]	66442	protein_coding	ENSG00000152253	SPC25	57405	8	10.25	8	16.48	8	12.905	5	TRUE	TRUE	TRUE	5	4.604	5	6.054	5	6.722	5	11.078	5	4.536	5	5.764	5	11.172	5	7.176	turquoise	0.822314	7.66e-11	5	9.194	5	41.57	-2.18828	-1.76174	-2.61481	FALSE	FALSE	TRUE	FALSE	TRUE	TRUE
ENSMUSG00000005237	Dnah2	dynein, axonemal, heavy chain 2 [Source:MGI Symbol;Acc:MGI:107731]	327954	protein_coding	ENSG00000183914	DNAH2	146754	8	1.6525	8	2.01625	8	1.94875	4	TRUE	FALSE	TRUE	4	1.232	5	1.83	5	1.802	5	2.074	5	1.026	5	2.608	5	2.416	5	2.89	grey	0.599535	4.35e-05	5	2.566	5	1.26	0.92864	1.53456	0.322723	FALSE	FALSE	FALSE	FALSE	FALSE	TRUE
ENSMUSG00000005251	Ripk4	receptor-interacting serine-threonine kinase 4 [Source:MGI Symbol;Acc:MGI:1919638]	72388	protein_coding	ENSG00000183421	RIPK4	54101	0	0	0	0.00375	0	0.0075	4	FALSE	FALSE	FALSE	0	0	0	0	0	0.01	0	0.192	0	0	0	0	0	0.01	0	0	NA	NA	NA	0	0	0	0.018	NA	NA	NA	FALSE	TRUE	FALSE	FALSE	TRUE	FALSE
ENSMUSG00000005262	Ufd1l	ubiquitin fusion degradation 1 like [Source:MGI Symbol;Acc:MGI:109353]	NA	protein_coding	ENSG00000070010	UFD1	7353	8	22.39	8	23.7725	8	23.1962	12	TRUE	TRUE	TRUE	5	17.666	5	22.11	5	20.018	5	24.522	5	19.584	5	19.278	5	22.068	5	21.582	brown	0.397406	0.0111088	5	24.926	5	30.598	-0.199793	-0.0407035	-0.358883	FALSE	TRUE	FALSE	FALSE	TRUE	TRUE
ENSMUSG00000005267	Zfp287	zinc finger protein 287 [Source:MGI Symbol;Acc:MGI:2176561]	170740	protein_coding	ENSG00000141040	ZNF287	57336	8	4.09875	8	3.39625	8	3.87125	9	TRUE	FALSE	TRUE	5	3.728	5	4.082	5	3.54	5	3.23	5	3.786	5	4.192	5	3.904	5	4.496	black	0.583301	7.81e-05	5	3.576	5	1.486	1.26781	1.60741	0.928216	FALSE	FALSE	FALSE	TRUE	TRUE	TRUE
ENSMUSG00000005268	Prlr	prolactin receptor [Source:MGI Symbol;Acc:MGI:97763]	19116	protein_coding	ENSG00000113494	PRLR	5618	0	0.1025	0	0.06375	0	0.09375	7	FALSE	FALSE	FALSE	0	0.076	0	0.046	0	0.072	0	0.146	0	0.014	0	0.072	2	0.272	1	0.184	NA	NA	NA	0	0.116	1	0.304	NA	NA	NA	FALSE	FALSE	FALSE	FALSE	FALSE	FALSE
ENSMUSG00000005299	Letm1	leucine zipper-EF-hand containing transmembrane protein 1 [Source:MGI Symbol;Acc:MGI:1932557]	56384	protein_coding	ENSG00000168924	LETM1	3954	8	9.23875	8	9.17125	8	9.0825	12	TRUE	TRUE	TRUE	5	9.012	5	9.536	5	10.352	5	10.872	5	8.436	5	10.132	5	10.26	5	10.734	black	0.534007	0.000386857	5	10.616	5	10.598	0.0488576	0.223684	-0.125969	FALSE	TRUE	FALSE	FALSE	TRUE	TRUE
ENSMUSG00000005312	Ubqln1	ubiquilin 1 [Source:MGI Symbol;Acc:MGI:1860276]	56085	protein_coding	ENSG00000135018	UBQLN1	29979	8	20.2512	8	22.5175	8	21.975	12	TRUE	TRUE	TRUE	5	17.588	5	18.388	5	18.756	5	20.998	5	17.908	5	18.192	5	19.836	5	18.74	brown	0.574405	0.000106229	5	20.042	5	25.174	-0.32499	-0.181247	-0.468733	FALSE	FALSE	FALSE	FALSE	FALSE	TRUE
ENSMUSG00000005320	Fgfr4	fibroblast growth factor receptor 4 [Source:MGI Symbol;Acc:MGI:95525]	14186	protein_coding	ENSG00000160867	FGFR4	2264	0	0.045	0	0.02625	0	0.12375	5	FALSE	FALSE	FALSE	0	0.102	1	0.236	1	0.302	0	0.09	0	0.194	1	0.346	0	0.114	0	0.22	NA	NA	NA	1	0.306	0	0	NA	NA	NA	FALSE	TRUE	FALSE	FALSE	TRUE	FALSE
ENSMUSG00000005338	Cadm3	cell adhesion molecule 3 [Source:MGI Symbol;Acc:MGI:2137858]	94332	protein_coding	ENSG00000162706	CADM3	57863	8	3.46375	8	2.94375	8	3.6675	9	FALSE	FALSE	FALSE	5	2.154	5	3.476	5	3.988	5	4.288	5	1.924	5	3.102	5	3.092	5	5.05	purple	0.789067	1.46e-09	5	3.09	5	1.782	0.774813	1.15364	0.395987	FALSE	FALSE	FALSE	FALSE	FALSE	TRUE
ENSMUSG00000005339	Fcer1a	Fc receptor, IgE, high affinity I, alpha polypeptide [Source:MGI Symbol;Acc:MGI:95494]	14125	protein_coding	ENSG00000179639	FCER1A	2205	4	0.53875	5	0.75	4	0.54875	0	FALSE	TRUE	TRUE	0	0	1	0.23	3	0.636	5	2.126	0	0.092	3	0.558	3	1.068	4	1.046	turquoise	0.711067	2.72e-07	0	0.366	5	4.04	-3.19153	-2.37139	-4.01168	FALSE	FALSE	TRUE	TRUE	TRUE	TRUE
ENSMUSG00000005354	Txn2	thioredoxin 2 [Source:MGI Symbol;Acc:MGI:1929468]	56551	protein_coding	ENSG00000100348	TXN2	25828	8	36.3675	8	41.25	8	41.4138	12	TRUE	TRUE	TRUE	5	32.642	5	40.322	5	38.03	5	45.838	5	32.176	5	43.784	5	43.582	5	53.1	yellow	0.741426	4.44e-08	5	43.522	5	57.312	-0.382202	-0.173798	-0.590605	FALSE	TRUE	TRUE	FALSE	TRUE	TRUE
ENSMUSG00000005355	Casp14	caspase 14 [Source:MGI Symbol;Acc:MGI:1335092]	12365	protein_coding	ENSG00000105141	CASP14	23581	0	0	0	0	0	0	0	FALSE	FALSE	FALSE	0	0.016	0	0.016	0	0	0	0	0	0	0	0	0	0	0	0	NA	NA	NA	0	0	0	0	NA	NA	NA	FALSE	FALSE	FALSE	FALSE	FALSE	FALSE
ENSMUSG00000005357	Slc1a6	solute carrier family 1 (high affinity aspartate/glutamate transporter), member 6 [Source:MGI Symbol;Acc:MGI:1096331]	20513	protein_coding	ENSG00000105143	SLC1A6	6511	0	0.06125	0	0.04625	0	0.03625	3	FALSE	FALSE	FALSE	0	0.064	0	0.032	0	0.12	0	0	0	0.048	0	0.034	0	0.022	0	0.092	NA	NA	NA	0	0.02	0	0.03	NA	NA	NA	FALSE	FALSE	FALSE	FALSE	FALSE	FALSE
ENSMUSG00000005360	Slc1a3	solute carrier family 1 (glial high affinity glutamate transporter), member 3 [Source:MGI Symbol;Acc:MGI:99917]	20512	protein_coding	ENSG00000079215	SLC1A3	6507	8	2.40875	8	2.3075	8	2.64875	9	TRUE	TRUE	FALSE	5	3.098	5	4.36	5	3.36	5	2.076	5	3.112	5	4.008	5	2.718	5	3.928	black	0.607294	3.25e-05	5	2.068	5	3.44	-0.837914	-0.396939	-1.27889	FALSE	TRUE	FALSE	FALSE	TRUE	TRUE
ENSMUSG00000005362	Crbn	cereblon [Source:MGI Symbol;Acc:MGI:1913277]	58799	protein_coding	ENSG00000113851	CRBN	51185	8	12.3875	8	12.0237	8	12.0712	12	TRUE	TRUE	TRUE	5	8.824	5	12.244	5	11.852	5	13.614	5	9.092	5	12.758	5	13.07	5	14.504	purple	0.545834	0.000269516	5	12.072	5	14.836	-0.291228	-0.0684933	-0.513963	FALSE	TRUE	FALSE	FALSE	TRUE	TRUE
ENSMUSG00000005364	Il5ra	interleukin 5 receptor, alpha [Source:MGI Symbol;Acc:MGI:96558]	16192	protein_coding	ENSG00000091181	IL5RA	3568	1	0.24875	3	0.5025	2	0.385	0	FALSE	FALSE	FALSE	0	0.018	0	0.164	0	0.266	2	0.464	0	0.12	1	0.234	1	0.42	0	0.196	NA	NA	NA	2	0.364	3	0.7	NA	NA	NA	FALSE	FALSE	FALSE	TRUE	TRUE	FALSE
ENSMUSG00000005370	Msh6	mutS homolog 6 (E. coli) [Source:MGI Symbol;Acc:MGI:1343961]	17688	protein_coding	ENSG00000116062	MSH6	2956	8	9.82375	8	12.8387	8	11.28	12	TRUE	TRUE	TRUE	5	4.938	5	6.856	5	8.51	5	9.482	5	5.232	5	6.64	5	10.022	5	7.882	turquoise	0.787893	1.6e-09	5	8.224	5	23.802	-1.5295	-1.33058	-1.72843	FALSE	FALSE	TRUE	FALSE	TRUE	TRUE
ENSMUSG00000005371	Fbxo11	F-box protein 11 [Source:MGI Symbol;Acc:MGI:2147134]	225055	protein_coding	ENSG00000138081	FBXO11	80204	8	24.315	8	23.75	8	24.1337	12	TRUE	TRUE	TRUE	5	19.39	5	24.092	5	20.658	5	21.282	5	19.122	5	20.698	5	21.636	5	21.41	brown	0.388581	0.0132152	5	20.656	5	20.958	-0.0669967	0.101205	-0.235199	FALSE	FALSE	FALSE	FALSE	FALSE	TRUE
ENSMUSG00000005373	Mlxipl	MLX interacting protein-like [Source:MGI Symbol;Acc:MGI:1927999]	58805	protein_coding	ENSG00000009950	MLXIPL	51085	4	2.0725	4	0.875	8	3.3375	12	FALSE	FALSE	FALSE	4	2.322	5	4.594	5	4.688	5	5.31	4	2.748	5	5.114	5	5.358	5	8.47	yellow	0.927559	7.85e-18	5	4.148	0	0.204	4.32547	6.0848	2.56615	TRUE	TRUE	FALSE	FALSE	TRUE	TRUE
ENSMUSG00000005374	Tbl2	transducin (beta)-like 2 [Source:MGI Symbol;Acc:MGI:1351652]	27368	protein_coding	ENSG00000106638	TBL2	26608	8	9.79375	8	10.2538	8	9.42	12	TRUE	TRUE	TRUE	5	10.662	5	9.588	5	7.468	5	8.342	5	10.924	5	8.046	5	7.526	5	7.832	brown	0.900854	2.41e-15	5	9.44	5	7.024	0.337773	0.595227	0.0803183	FALSE	FALSE	FALSE	FALSE	FALSE	TRUE
ENSMUSG00000005378	Wbscr22	Williams Beuren syndrome chromosome region 22 [Source:MGI Symbol;Acc:MGI:1913388]	66138	protein_coding	ENSG00000071462	BUD23	114049	8	15.99	8	16.965	8	18.3275	12	TRUE	TRUE	TRUE	5	16.14	5	13.092	5	14.912	5	18.324	5	15.222	5	14.51	5	16.256	5	14.22	grey	-0.337572	0.0331495	5	20.46	5	22.228	-0.586485	-0.306716	-0.866254	FALSE	TRUE	TRUE	FALSE	TRUE	TRUE
ENSMUSG00000005397	Nid1	nidogen 1 [Source:MGI Symbol;Acc:MGI:97342]	18073	protein_coding	ENSG00000116962	NID1	4811	8	18.0212	8	16.4713	8	17.2925	12	TRUE	FALSE	TRUE	5	25.298	5	20.756	5	17.554	5	15.706	5	27.36	5	20.744	5	17.884	5	20.536	black	0.954221	1.62e-21	5	16.416	5	7.572	1.13727	1.39097	0.883561	FALSE	FALSE	FALSE	FALSE	FALSE	TRUE
ENSMUSG00000005410	Mcm5	minichromosome maintenance deficient 5, cell division cycle 46 (S. cerevisiae) [Source:MGI Symbol;Acc:MGI:103197]	17218	protein_coding	ENSG00000100297	MCM5	4174	8	13.3325	8	22.3663	8	16.4475	9	TRUE	TRUE	TRUE	5	4.922	5	7.722	5	12.954	5	18.218	5	5.782	5	8.038	5	17.156	5	12.254	turquoise	0.935081	1.05e-18	5	15.082	5	64.736	-2.15574	-1.82419	-2.48728	FALSE	FALSE	TRUE	FALSE	TRUE	TRUE
ENSMUSG00000005413	Hmox1	heme oxygenase (decycling) 1 [Source:MGI Symbol;Acc:MGI:96163]	15368	protein_coding	ENSG00000100292	HMOX1	3162	8	44.4288	8	49.875	8	39.685	12	TRUE	TRUE	TRUE	5	15.784	5	22.062	5	26.628	5	40.044	5	14.91	5	24.312	5	36.648	5	31.594	turquoise	0.801302	5.26e-10	5	39.104	5	200.4	-2.34995	-2.06379	-2.63611	FALSE	FALSE	TRUE	FALSE	TRUE	TRUE
ENSMUSG00000005417	Mprip	myosin phosphatase Rho interacting protein [Source:MGI Symbol;Acc:MGI:1349438]	26936	protein_coding	ENSG00000133030	MPRIP	23164	8	87.0588	8	79.7175	8	82.44	12	TRUE	TRUE	TRUE	5	78.144	5	79.26	5	76.956	5	77.236	5	78.652	5	77.286	5	75.278	5	80.196	black	0.896543	5.2e-15	5	83.768	5	42.22	1.10676	1.24986	0.963673	FALSE	FALSE	FALSE	FALSE	FALSE	TRUE
ENSMUSG00000005442	Cic	capicua homolog (Drosophila) [Source:MGI Symbol;Acc:MGI:1918972]	71722	protein_coding	ENSG00000079432	CIC	23152	8	57.095	8	60.9012	8	60.9387	12	TRUE	TRUE	TRUE	5	40.178	5	59.79	5	61.108	5	67.144	5	45.244	5	49.668	5	65.312	5	55.92	grey	0.31271	0.0494585	5	69.37	5	71.928	0.0217053	0.154299	-0.110888	FALSE	FALSE	TRUE	TRUE	TRUE	TRUE
ENSMUSG00000005447	Pafah1b3	platelet-activating factor acetylhydrolase, isoform 1b, subunit 3 [Source:MGI Symbol;Acc:MGI:108414]	18476	protein_coding	ENSG00000079462	PAFAH1B3	5050	8	9.16625	8	12.8375	8	12.2513	11	TRUE	FALSE	TRUE	5	6.714	5	9.008	5	11.202	5	14.018	5	7.784	5	7.948	5	17.232	5	9.246	turquoise	0.659457	3.69e-06	5	11.94	5	26.962	-1.1813	-0.733361	-1.62924	FALSE	FALSE	TRUE	FALSE	TRUE	TRUE
ENSMUSG00000005465	Il27ra	interleukin 27 receptor, alpha [Source:MGI Symbol;Acc:MGI:1355318]	50931	protein_coding	ENSG00000104998	IL27RA	9466	8	1.255	8	1.67875	8	1.48125	4	FALSE	FALSE	FALSE	2	0.618	5	0.892	4	1.212	5	1.34	4	0.602	5	1.202	5	1.476	5	1.032	turquoise	0.614399	2.47e-05	5	1.436	5	2.84	-0.930048	-0.520089	-1.34001	FALSE	FALSE	TRUE	TRUE	TRUE	TRUE
ENSMUSG00000005469	Prkaca	protein kinase, cAMP dependent, catalytic, alpha [Source:MGI Symbol;Acc:MGI:97592]	18747	protein_coding	ENSG00000072062	PRKACA	5566	8	19.49	8	20.2975	8	20.85	12	TRUE	TRUE	TRUE	5	19.838	5	21.374	5	21.934	5	24.376	5	21.338	5	22.574	5	23.72	5	29.746	yellow	0.617969	2.15e-05	5	22.614	5	22.008	0.0511767	0.271449	-0.169096	FALSE	TRUE	FALSE	FALSE	TRUE	TRUE
ENSMUSG00000005470	Asf1b	anti-silencing function 1B histone chaperone [Source:MGI Symbol;Acc:MGI:1914179]	66929	protein_coding	ENSG00000105011	ASF1B	55723	8	9.65625	8	16.9875	8	15.1387	7	TRUE	TRUE	TRUE	5	3.798	5	7.698	5	9.426	5	13.512	5	3.906	5	5.374	5	17.456	5	11.678	turquoise	0.904521	1.22e-15	5	10.958	5	52.352	-2.3842	-1.93177	-2.83663	FALSE	FALSE	TRUE	FALSE	TRUE	TRUE
ENSMUSG00000005474	Myl10	myosin, light chain 10, regulatory [Source:MGI Symbol;Acc:MGI:1891705]	59310	protein_coding	ENSG00000106436	MYL10	93408	2	0.51625	0	0.12375	0	0.24875	1	TRUE	FALSE	TRUE	5	1.33	5	1.972	4	1.39	5	2.956	4	0.81	4	0.986	2	0.568	5	1.276	grey	0.00907454	0.955682	1	0.372	3	0.606	NA	NA	NA	FALSE	TRUE	TRUE	FALSE	TRUE	TRUE
ENSMUSG00000005481	Ddx39	DEAD (Asp-Glu-Ala-Asp) box polypeptide 39 [Source:MGI Symbol;Acc:MGI:1915528]	NA	protein_coding	ENSG00000123136	DDX39A	10212	8	13.175	8	17.8163	8	15.6525	12	TRUE	TRUE	TRUE	5	9.098	5	10.372	5	13.104	5	16.594	5	9.238	5	10.47	5	16.546	5	12.522	turquoise	0.713318	2.4e-07	5	13.946	5	44.354	-1.71353	-1.46885	-1.95821	FALSE	FALSE	TRUE	TRUE	TRUE	TRUE
ENSMUSG00000005483	Dnajb1	DnaJ (Hsp40) homolog, subfamily B, member 1 [Source:MGI Symbol;Acc:MGI:1931874]	81489	protein_coding	ENSG00000132002	DNAJB1	3337	8	12.6525	8	15.4863	8	14.3413	12	TRUE	TRUE	TRUE	5	9.002	5	11.022	5	13.04	5	15.364	5	10.576	5	10.872	5	14.734	5	12.668	turquoise	0.539705	0.000325576	5	13.17	5	32.594	-1.30026	-1.07508	-1.52544	FALSE	FALSE	TRUE	FALSE	TRUE	TRUE
ENSMUSG00000005493	Msh4	mutS homolog 4 (E. coli) [Source:MGI Symbol;Acc:MGI:1860077]	55993	protein_coding	ENSG00000057468	MSH4	4438	0	0.09625	0	0.125	0	0.09875	0	FALSE	FALSE	FALSE	0	0.074	0	0.116	0	0.02	0	0.056	0	0.074	0	0.074	0	0.086	0	0.05	NA	NA	NA	0	0.096	0	0.194	NA	NA	NA	FALSE	FALSE	FALSE	FALSE	FALSE	FALSE
ENSMUSG00000005501	Usp40	ubiquitin specific peptidase 40 [Source:MGI Symbol;Acc:MGI:2443184]	227334	protein_coding	ENSG00000085982	USP40	55230	8	13.4512	8	12.745	8	13.8338	12	TRUE	TRUE	TRUE	5	10.936	5	13.712	5	11.626	5	13.038	5	12.348	5	12.764	5	12.708	5	13.434	black	0.80032	5.73e-10	5	13.858	5	7.354	0.928236	1.14288	0.713588	FALSE	FALSE	FALSE	FALSE	FALSE	TRUE
ENSMUSG00000005503	Evx1	even skipped homeotic gene 1 homolog [Source:MGI Symbol;Acc:MGI:95461]	14028	protein_coding	ENSG00000106038	EVX1	2128	0	0.00875	0	0.06	0	0.00625	0	FALSE	FALSE	FALSE	0	0	0	0	2	0.356	4	0.674	0	0	0	0	0	0.03	0	0.026	NA	NA	NA	0	0.01	0	0	NA	NA	NA	FALSE	FALSE	FALSE	FALSE	FALSE	FALSE
ENSMUSG00000005505	Kbtbd4	kelch repeat and BTB (POZ) domain containing 4 [Source:MGI Symbol;Acc:MGI:1914386]	67136	protein_coding	ENSG00000123444	KBTBD4	55709	8	5.00875	8	5.6175	8	5.9775	12	TRUE	TRUE	TRUE	5	4.248	5	5.364	5	5.364	5	4.976	5	3.942	5	4.112	5	4.906	5	5.548	grey	0.291872	0.067633	5	5.892	5	8.61	-0.586145	-0.337334	-0.834956	FALSE	TRUE	FALSE	FALSE	TRUE	TRUE
ENSMUSG00000005506	Celf1	CUGBP, Elav-like family member 1 [Source:MGI Symbol;Acc:MGI:1342295]	NA	protein_coding	ENSG00000149187	CELF1	10658	8	28.8975	8	31.0437	8	30.1663	12	TRUE	TRUE	TRUE	5	19.12	5	22.29	5	23.082	5	31.986	5	20.338	5	24.2	5	27.586	5	25.298	turquoise	0.530613	0.000428096	5	28.344	5	42.232	-0.791958	-0.625145	-0.958771	FALSE	FALSE	TRUE	FALSE	TRUE	TRUE
ENSMUSG00000005510	Ndufs3	NADH dehydrogenase (ubiquinone) Fe-S protein 3 [Source:MGI Symbol;Acc:MGI:1915599]	68349	protein_coding	ENSG00000213619	NDUFS3	4722	8	32.1225	8	30.2763	8	33.0412	12	TRUE	TRUE	TRUE	5	32.886	5	39.854	5	38.814	5	43.724	5	32.464	5	42.846	5	43.366	5	64.818	yellow	0.820495	9.14e-11	5	39.922	5	39.32	0.0367741	0.329312	-0.255764	FALSE	TRUE	FALSE	FALSE	TRUE	TRUE
ENSMUSG00000005514	Por	P450 (cytochrome) oxidoreductase [Source:MGI Symbol;Acc:MGI:97744]	18984	protein_coding	ENSG00000127948	POR	5447	8	20.9525	8	25.3788	8	20.5525	12	TRUE	FALSE	TRUE	5	12.524	5	16.548	5	16.552	5	18.462	5	12.698	5	16.098	5	20.43	5	17.202	turquoise	0.55418	0.000207128	5	17.678	5	34.446	-0.843166	-0.684406	-1.00193	FALSE	TRUE	FALSE	TRUE	TRUE	TRUE
ENSMUSG00000005533	Igf1r	insulin-like growth factor I receptor [Source:MGI Symbol;Acc:MGI:96433]	16001	protein_coding	ENSG00000140443	IGF1R	3480	8	18.2787	8	20.465	8	20.4975	10	TRUE	TRUE	TRUE	5	15.132	5	16.564	5	16.866	5	19.446	5	14.962	5	16.664	5	20.568	5	18.152	grey	-0.0619991	0.703909	5	21.174	5	27.36	-0.359118	-0.187161	-0.531075	FALSE	FALSE	TRUE	FALSE	TRUE	TRUE
ENSMUSG00000005534	Insr	insulin receptor [Source:MGI Symbol;Acc:MGI:96575]	16337	protein_coding	ENSG00000171105	INSR	3643	8	29.4413	8	30.2037	8	28.8188	12	TRUE	FALSE	TRUE	5	23.8	5	26.996	5	26.048	5	30.76	5	20.092	5	26.712	5	29.52	5	28.698	yellow	0.525151	0.000502773	5	29.358	5	28.448	0.186394	0.322613	0.0501741	FALSE	FALSE	FALSE	FALSE	FALSE	TRUE
ENSMUSG00000005540	Fcer2a	Fc receptor, IgE, low affinity II, alpha polypeptide [Source:MGI Symbol;Acc:MGI:95497]	14128	protein_coding	ENSG00000104921	FCER2	2208	8	1.86875	8	2.395	8	2.4475	2	FALSE	FALSE	TRUE	0	0.104	3	0.7	3	0.64	5	0.952	0	0.11	4	1.242	5	1.758	2	1.032	turquoise	0.761474	1.16e-08	5	1.436	5	6.49	-2.19222	-1.7167	-2.66775	FALSE	FALSE	TRUE	TRUE	TRUE	TRUE
ENSMUSG00000005547	Cyp2a5	cytochrome P450, family 2, subfamily a, polypeptide 5 [Source:MGI Symbol;Acc:MGI:88597]	13087	protein_coding	ENSG00000197838	CYP2A13	1553	0	0	0	0	0	0	4	FALSE	FALSE	FALSE	0	0	0	0	0	0	0	0	0	0	0	0	0	0	0	0	NA	NA	NA	0	0	0	0	NA	NA	NA	FALSE	FALSE	FALSE	TRUE	TRUE	FALSE
ENSMUSG00000005553	Atp4a	ATPase, H+/K+ exchanging, gastric, alpha polypeptide [Source:MGI Symbol;Acc:MGI:88113]	11944	protein_coding	ENSG00000105675	ATP4A	495	0	0.11	0	0.18125	1	0.16125	3	FALSE	FALSE	FALSE	0	0.028	2	0.412	0	0.102	1	0.194	0	0	2	0.336	2	0.304	0	0.074	NA	NA	NA	0	0.076	3	0.658	NA	NA	NA	FALSE	FALSE	TRUE	FALSE	TRUE	FALSE
ENSMUSG00000005566	Trim28	tripartite motif-containing 28 [Source:MGI Symbol;Acc:MGI:109274]	21849	protein_coding	ENSG00000130726	TRIM28	10155	8	68.575	8	86.4425	8	72.32	12	TRUE	TRUE	TRUE	5	50.644	5	46.096	5	55.668	5	56.372	5	48.676	5	46.65	5	58.608	5	53.418	brown	0.372148	0.0180459	5	65.666	5	107.56	-0.688805	-0.480306	-0.897304	FALSE	FALSE	TRUE	FALSE	TRUE	TRUE
ENSMUSG00000005575	Ube2m	ubiquitin-conjugating enzyme E2M [Source:MGI Symbol;Acc:MGI:108278]	22192	protein_coding	ENSG00000130725	UBE2M	9040	8	63.6812	8	72.9587	8	67.2037	12	TRUE	TRUE	TRUE	5	45.558	5	39.818	5	45.884	5	50.006	5	47.906	5	46.04	5	55.198	5	57.074	black	0.329322	0.0379821	5	59.764	5	83.414	-0.489665	-0.321777	-0.657552	FALSE	TRUE	TRUE	TRUE	TRUE	TRUE
ENSMUSG00000005580	Adcy9	adenylate cyclase 9 [Source:MGI Symbol;Acc:MGI:108450]	11515	protein_coding	ENSG00000162104	ADCY9	115	8	13.785	8	13.875	8	12.55	12	TRUE	FALSE	TRUE	5	9.554	5	10.28	5	10.438	5	10.744	5	9.222	5	11.092	5	11.746	5	12.104	black	0.412092	0.00823674	5	13.086	5	7.778	0.778067	0.955542	0.600591	FALSE	TRUE	FALSE	FALSE	TRUE	TRUE
ENSMUSG00000005583	Mef2c	myocyte enhancer factor 2C [Source:MGI Symbol;Acc:MGI:99458]	17260	protein_coding	ENSG00000081189	MEF2C	4208	8	161.357	8	149.006	8	174.794	11	TRUE	TRUE	TRUE	5	106.068	5	125.806	5	156.056	5	166.466	5	102.09	5	126.218	5	134.872	5	169.182	yellow	0.612564	2.66e-05	5	163.036	5	34.864	2.28685	2.46941	2.10429	TRUE	TRUE	FALSE	FALSE	TRUE	TRUE
ENSMUSG00000005609	Ctr9	Ctr9, Paf1/RNA polymerase II complex component, homolog (S. cerevisiae) [Source:MGI Symbol;Acc:MGI:109345]	22083	protein_coding	ENSG00000198730	CTR9	9646	8	12.4025	8	12.765	8	13.215	12	TRUE	TRUE	TRUE	5	11.1	5	12.462	5	13.062	5	14.852	5	10.838	5	11.544	5	12.464	5	11.878	brown	0.529655	0.000440431	5	11.524	5	16.166	-0.557724	-0.39246	-0.722989	FALSE	FALSE	FALSE	FALSE	FALSE	TRUE
ENSMUSG00000005610	Eif4g2	eukaryotic translation initiation factor 4, gamma 2 [Source:MGI Symbol;Acc:MGI:109207]	13690	protein_coding	ENSG00000110321	EIF4G2	1982	8	216.285	8	226.131	8	216.511	12	TRUE	TRUE	TRUE	5	198.072	5	192.48	5	192.462	5	218.986	5	194.094	5	182.86	5	203.242	5	185.096	brown	0.850103	3.91e-12	5	207.49	5	258.804	-0.296192	-0.166855	-0.425528	FALSE	FALSE	FALSE	FALSE	FALSE	TRUE
ENSMUSG00000005611	Mrvi1	MRV integration site 1 [Source:MGI Symbol;Acc:MGI:1338023]	17540	protein_coding	ENSG00000072952	MRVI1	10335	8	24.74	8	37.7975	8	20.2575	11	TRUE	TRUE	TRUE	5	3.32	5	7.956	5	9.348	5	12.688	5	4.702	5	9.806	5	11.118	5	9.49	turquoise	0.68875	8.97e-07	5	11.734	5	36.62	-1.61447	-1.2331	-1.99583	FALSE	FALSE	FALSE	FALSE	FALSE	TRUE
ENSMUSG00000005615	Pcyt1a	phosphate cytidylyltransferase 1, choline, alpha isoform [Source:MGI Symbol;Acc:MGI:88557]	NA	protein_coding	ENSG00000161217	PCYT1A	5130	8	20.4275	8	23.6175	8	21.3025	12	TRUE	TRUE	TRUE	5	14.084	5	16.76	5	18.416	5	22.034	5	14.358	5	16.512	5	22.414	5	21.946	purple	0.505851	0.000868826	5	19.526	5	41.81	-0.989682	-0.79041	-1.18896	FALSE	TRUE	TRUE	FALSE	TRUE	TRUE
ENSMUSG00000005621	Zfp592	zinc finger protein 592 [Source:MGI Symbol;Acc:MGI:2443541]	233410	protein_coding	ENSG00000166716	ZNF592	9640	8	15.4388	8	16.0312	8	16.635	12	TRUE	TRUE	TRUE	5	10.958	5	13.87	5	13.044	5	15.584	5	11.844	5	11.928	5	16.706	5	14.938	turquoise	0.369759	0.0188586	5	15.176	5	22.684	-0.409733	-0.251848	-0.567617	FALSE	FALSE	FALSE	TRUE	TRUE	TRUE
ENSMUSG00000005625	Psmd4	proteasome (prosome, macropain) 26S subunit, non-ATPase, 4 [Source:MGI Symbol;Acc:MGI:1201670]	19185	protein_coding	ENSG00000159352	PSMD4	5710	8	40.2863	8	44.2212	8	42.3937	12	TRUE	TRUE	TRUE	5	33.148	5	38.542	5	45.536	5	46.33	5	36.916	5	40.704	5	48.974	5	51.978	grey	0.420818	0.00685262	5	44.286	5	73.084	-0.738096	-0.562101	-0.914091	FALSE	TRUE	TRUE	FALSE	TRUE	TRUE
ENSMUSG00000005628	Tmod4	tropomodulin 4 [Source:MGI Symbol;Acc:MGI:1355285]	50874	protein_coding	ENSG00000163157	TMOD4	29765	7	9.72	6	3.7075	8	9.76375	4	TRUE	FALSE	FALSE	5	7.682	5	14.252	5	15.194	5	16.506	5	7.856	5	19.476	5	18.348	5	45.316	yellow	0.846014	6.28e-12	5	14.49	3	1.078	4.78108	7.19318	2.36898	TRUE	TRUE	FALSE	FALSE	TRUE	TRUE
ENSMUSG00000005640	Insrr	insulin receptor-related receptor [Source:MGI Symbol;Acc:MGI:1346037]	23920	protein_coding	ENSG00000027644	INSRR	3645	0	0.03375	0	0.04625	0	0.035	2	FALSE	FALSE	FALSE	0	0.036	0	0.022	0	0.072	0	0.008	0	0.012	0	0.028	0	0.038	0	0.026	NA	NA	NA	0	0.04	0	0.016	NA	NA	NA	FALSE	FALSE	FALSE	FALSE	FALSE	FALSE
ENSMUSG00000005649	Cabp5	calcium binding protein 5 [Source:MGI Symbol;Acc:MGI:1352746]	29865	protein_coding	ENSG00000105507	CABP5	56344	0	0.02875	0	0.02	0	0.03625	0	FALSE	FALSE	FALSE	0	0.018	0	0	0	0.05	0	0	0	0.018	1	0.134	0	0.022	0	0	NA	NA	NA	0	0	1	0.128	NA	NA	NA	FALSE	FALSE	FALSE	FALSE	FALSE	FALSE
ENSMUSG00000005656	Snx6	sorting nexin 6 [Source:MGI Symbol;Acc:MGI:1919433]	72183	protein_coding	ENSG00000129515	SNX6	58533	8	13.69	8	13.1825	8	13.1825	12	TRUE	TRUE	TRUE	5	13.002	5	16.216	5	15.146	5	16.536	5	13.608	5	13.106	5	15.37	5	12.292	brown	0.602858	3.84e-05	5	13.272	5	14.254	-0.0714631	0.22478	-0.367706	FALSE	FALSE	FALSE	FALSE	FALSE	TRUE
ENSMUSG00000005667	Mthfd2	methylenetetrahydrofolate dehydrogenase (NAD+ dependent), methenyltetrahydrofolate cyclohydrolase [Source:MGI Symbol;Acc:MGI:1338850]	17768	protein_coding	ENSG00000065911	MTHFD2	10797	8	6.015	8	7.4075	8	6.34875	10	TRUE	TRUE	TRUE	5	10.2	5	6.602	5	7.226	5	7.156	5	12.314	5	6.418	5	8.01	5	5.424	brown	0.816895	1.29e-10	5	6.514	5	13.71	-1.00545	-0.7298	-1.28109	FALSE	FALSE	TRUE	FALSE	TRUE	TRUE
ENSMUSG00000005672	Kit	kit oncogene [Source:MGI Symbol;Acc:MGI:96677]	16590	protein_coding	ENSG00000157404	KIT	3815	8	8.58875	8	9.6875	8	7.0675	11	FALSE	FALSE	TRUE	5	3.272	5	5.79	5	6.242	5	7.066	5	3.334	5	5.19	5	8.2	5	5.818	turquoise	0.876973	1.17e-13	5	7.566	5	18.898	-1.30228	-1.05985	-1.54471	FALSE	FALSE	FALSE	FALSE	FALSE	TRUE
ENSMUSG00000005674	Tomm40l	translocase of outer mitochondrial membrane 40 homolog-like (yeast) [Source:MGI Symbol;Acc:MGI:3589112]	641376	protein_coding	ENSG00000158882	TOMM40L	84134	8	7.54125	8	7.105	8	8.2775	12	TRUE	FALSE	TRUE	5	6.8	5	7.444	5	10.148	5	11.45	5	6.11	5	8.846	5	8.212	5	10.83	yellow	0.589767	6.21e-05	5	10.58	5	7.738	0.289392	0.554923	0.0238598	FALSE	TRUE	FALSE	FALSE	TRUE	TRUE
ENSMUSG00000005677	Nr1i3	nuclear receptor subfamily 1, group I, member 3 [Source:MGI Symbol;Acc:MGI:1346307]	12355	protein_coding	ENSG00000143257	NR1I3	9970	0	0.015	0	0.0125	0	0	1	FALSE	FALSE	FALSE	0	0	0	0	0	0	0	0	0	0	0	0	0	0	0	0	NA	NA	NA	0	0	0	0	NA	NA	NA	FALSE	TRUE	FALSE	FALSE	TRUE	FALSE
ENSMUSG00000005681	Apoa2	apolipoprotein A-II [Source:MGI Symbol;Acc:MGI:88050]	11807	protein_coding	ENSG00000158874	APOA2	336	2	0.44375	2	0.23375	0	0.1075	11	FALSE	FALSE	FALSE	2	0.292	2	0.302	1	0.132	2	0.348	0	0	1	0.144	2	0.504	2	0.384	NA	NA	NA	1	0.226	2	0.596	NA	NA	NA	FALSE	FALSE	FALSE	TRUE	TRUE	FALSE
ENSMUSG00000005682	Pan2	PAN2 polyA specific ribonuclease subunit homolog (S. cerevisiae) [Source:MGI Symbol;Acc:MGI:1918984]	103135	protein_coding	ENSG00000135473	PAN2	9924	8	10.0463	8	11.1913	8	10.6988	12	TRUE	TRUE	TRUE	5	6.61	5	7.374	5	7.926	5	9.62	5	6.516	5	7.566	5	9.14	5	8.392	turquoise	0.443885	0.00411614	5	10.832	5	13.128	-0.263763	-0.109471	-0.418056	FALSE	FALSE	TRUE	FALSE	TRUE	TRUE
ENSMUSG00000005683	Cs	citrate synthase [Source:MGI Symbol;Acc:MGI:88529]	12974	protein_coding	ENSG00000062485	CS	1431	8	42.0812	8	43.3225	8	48.83	12	TRUE	FALSE	TRUE	5	42.894	5	51.636	5	49.85	5	58.47	5	42.272	5	54.462	5	56.64	5	85.022	yellow	0.838728	1.41e-11	5	51.742	5	63.976	-0.317811	-0.0364197	-0.599203	FALSE	TRUE	FALSE	FALSE	TRUE	TRUE
ENSMUSG00000005686	Ampd3	adenosine monophosphate deaminase 3 [Source:MGI Symbol;Acc:MGI:1096344]	NA	protein_coding	ENSG00000133805	AMPD3	272	8	17.3738	8	25.025	8	21.1438	11	TRUE	TRUE	TRUE	5	7.018	5	12.92	5	17.07	5	19.996	5	8.492	5	13.842	5	22.594	5	16.812	turquoise	0.911395	3.12e-16	5	19.338	5	57.766	-1.50089	-1.22326	-1.77853	FALSE	FALSE	TRUE	FALSE	TRUE	TRUE
ENSMUSG00000005687	Bcas2	breast carcinoma amplified sequence 2 [Source:MGI Symbol;Acc:MGI:1915433]	68183	protein_coding	ENSG00000116752	BCAS2	10286	8	17.6713	8	19.6438	8	20.4	12	TRUE	TRUE	TRUE	5	12.822	5	20.014	5	16.772	5	19.188	5	13.42	5	16.584	5	18.744	5	19.79	turquoise	0.343165	0.03017	5	16.648	5	31.532	-0.830185	-0.625802	-1.03457	FALSE	FALSE	TRUE	FALSE	TRUE	TRUE
ENSMUSG00000005696	Sh2d1a	SH2 domain containing 1A [Source:MGI Symbol;Acc:MGI:1328352]	20400	protein_coding	ENSG00000183918	SH2D1A	4068	0	0.22625	1	0.35125	1	0.4	1	FALSE	FALSE	FALSE	0	0	1	0.252	0	0.056	0	0.192	0	0	1	0.268	1	0.198	1	0.216	NA	NA	NA	2	0.458	4	0.838	NA	NA	NA	FALSE	FALSE	TRUE	TRUE	TRUE	FALSE
ENSMUSG00000005698	Ctcf	CCCTC-binding factor [Source:MGI Symbol;Acc:MGI:109447]	13018	protein_coding	ENSG00000102974	CTCF	10664	8	34.4663	8	38.4288	8	37.3787	12	TRUE	TRUE	TRUE	5	23.256	5	30.082	5	38.148	5	42.238	5	22.352	5	30.176	5	38.116	5	36.242	turquoise	0.837644	1.59e-11	5	32.072	5	67.538	-1.12733	-0.904009	-1.35065	FALSE	FALSE	TRUE	FALSE	TRUE	TRUE
ENSMUSG00000005699	Pard6a	par-6 family cell polarity regulator alpha [Source:MGI Symbol;Acc:MGI:1927223]	56513	protein_coding	ENSG00000102981	PARD6A	50855	8	2.68	8	2.47875	8	3.005	12	TRUE	FALSE	TRUE	5	1.782	5	2.522	5	1.652	5	3.17	5	1.456	5	2.418	5	2.372	5	3.548	grey	0.343621	0.0299371	5	4.152	5	4.056	0.000663057	0.353331	-0.352005	FALSE	TRUE	TRUE	FALSE	TRUE	TRUE
ENSMUSG00000005705	Agrp	agouti related protein [Source:MGI Symbol;Acc:MGI:892013]	11604	protein_coding	ENSG00000159723	AGRP	181	0	0	0	0.04125	0	0.185	3	FALSE	FALSE	FALSE	0	0	0	0	0	0	0	0.092	0	0.068	0	0.104	2	0.504	1	0.65	NA	NA	NA	0	0.074	0	0	NA	NA	NA	FALSE	FALSE	FALSE	FALSE	FALSE	FALSE
ENSMUSG00000005716	Pvalb	parvalbumin [Source:MGI Symbol;Acc:MGI:97821]	19293	protein_coding	ENSG00000100362	PVALB	5816	7	169.502	8	62.9975	8	143.512	6	FALSE	FALSE	FALSE	5	71.58	5	102.732	5	197.28	5	175.696	5	96.484	5	159.82	5	123.852	5	450.316	yellow	0.740343	4.75e-08	5	96.294	4	4.692	4.78729	8.04032	1.53427	FALSE	TRUE	FALSE	FALSE	TRUE	TRUE
ENSMUSG00000005718	Tfap4	transcription factor AP4 [Source:MGI Symbol;Acc:MGI:103239]	83383	protein_coding	ENSG00000090447	TFAP4	7023	8	2.86625	8	3.35125	8	3.05625	12	TRUE	TRUE	TRUE	5	1.646	5	3.162	5	3.304	5	4.452	5	1.366	5	2.72	5	3.544	5	2.778	turquoise	0.495839	0.00113964	5	3.342	5	4.936	-0.59469	-0.182174	-1.00721	FALSE	TRUE	TRUE	TRUE	TRUE	TRUE
ENSMUSG00000005732	Ranbp1	RAN binding protein 1 [Source:MGI Symbol;Acc:MGI:96269]	19385	protein_coding	ENSG00000099901	RANBP1	5902	8	33.7175	8	38.9288	8	33.8937	12	TRUE	FALSE	TRUE	5	27.262	5	29.754	5	30.296	5	36.364	5	29.24	5	25.554	5	32.926	5	25.912	brown	0.523706	0.00052439	5	29.06	5	63.838	-1.1207	-0.921421	-1.31999	FALSE	FALSE	TRUE	FALSE	TRUE	TRUE
ENSMUSG00000005763	Cd247	CD247 antigen [Source:MGI Symbol;Acc:MGI:88334]	12503	protein_coding	ENSG00000198821	CD247	919	8	0.91625	7	1.04125	8	1.0975	6	FALSE	TRUE	FALSE	3	0.498	4	0.824	5	0.816	5	1.09	0	0.278	3	0.996	5	1.432	5	1.726	purple	0.648896	5.93e-06	5	1.074	5	1.502	-0.613062	0.0330266	-1.25915	FALSE	FALSE	FALSE	TRUE	TRUE	TRUE
ENSMUSG00000005774	Rfx5	regulatory factor X, 5 (influences HLA class II expression) [Source:MGI Symbol;Acc:MGI:1858421]	NA	protein_coding	ENSG00000143390	RFX5	5993	8	7.70625	8	8.29125	8	8.935	12	TRUE	TRUE	FALSE	5	6.334	5	7.53	5	8.096	5	8.948	5	6.948	5	7.11	5	9.09	5	8.128	grey	-0.234568	0.145142	5	9.332	5	8.938	-0.0692294	0.15863	-0.297089	FALSE	FALSE	FALSE	FALSE	FALSE	TRUE
ENSMUSG00000005779	Psmb4	proteasome (prosome, macropain) subunit, beta type 4 [Source:MGI Symbol;Acc:MGI:1098257]	19172	protein_coding	ENSG00000159377	PSMB4	5692	8	34.8837	8	37.745	8	36.4888	12	TRUE	TRUE	TRUE	5	38.138	5	43.176	5	45.692	5	51.588	5	37.478	5	36.932	5	43.406	5	48.012	grey	0.0309995	0.849398	5	42.378	5	69.182	-0.710796	-0.533945	-0.887648	FALSE	TRUE	TRUE	FALSE	TRUE	TRUE
ENSMUSG00000005800	Mmp8	matrix metallopeptidase 8 [Source:MGI Symbol;Acc:MGI:1202395]	17394	protein_coding	ENSG00000118113	MMP8	4317	8	24.2937	8	50.79	8	40.4375	1	FALSE	FALSE	TRUE	5	3.89	5	16.366	5	20.656	5	36.274	5	4.538	5	23.978	5	63.592	5	36.098	turquoise	0.911034	3.36e-16	5	30.788	5	184.97	-2.59581	-2.33555	-2.85607	FALSE	FALSE	TRUE	FALSE	TRUE	TRUE
ENSMUSG00000005802	Slc30a4	solute carrier family 30 (zinc transporter), member 4 [Source:MGI Symbol;Acc:MGI:1345282]	22785	protein_coding	ENSG00000104154	SLC30A4	7782	8	9.9825	8	7.67625	8	8.995	12	TRUE	FALSE	TRUE	5	12.85	5	12.094	5	11.026	5	10.228	5	12.964	5	11.084	5	8.894	5	9.43	black	0.88621	2.89e-14	5	9.23	5	2.882	1.75549	2.08303	1.42796	FALSE	FALSE	FALSE	FALSE	FALSE	TRUE
ENSMUSG00000005803	Sqrdl	sulfide quinone reductase-like (yeast) [Source:MGI Symbol;Acc:MGI:1929899]	NA	protein_coding	ENSG00000260170		NA	8	13.4113	8	16.6988	8	15.4138	12	TRUE	TRUE	TRUE	5	7.742	5	12.702	5	14.856	5	17.458	5	5.88	5	12.484	5	18.752	5	18.308	turquoise	0.857375	1.63e-12	5	12.774	5	34.24	-1.47272	-1.28063	-1.66482	FALSE	TRUE	FALSE	FALSE	TRUE	TRUE
ENSMUSG00000005804	Bloc1s6	biogenesis of lysosomal organelles complex-1, subunit 6, pallidin [Source:MGI Symbol;Acc:MGI:1927580]	18457	protein_coding	ENSG00000104164	BLOC1S6	26258	8	8.55875	8	8.9525	8	8.70125	12	TRUE	FALSE	TRUE	5	7.61	5	9.044	5	11.408	5	11.206	5	7.424	5	6.59	5	10.854	5	10.268	turquoise	0.49177	0.00126957	5	8.784	5	13.934	-0.444497	-0.23113	-0.657864	FALSE	TRUE	FALSE	FALSE	TRUE	TRUE
ENSMUSG00000005813	Metap1	methionyl aminopeptidase 1 [Source:MGI Symbol;Acc:MGI:1922874]	75624	protein_coding	ENSG00000164024	METAP1	23173	8	16.5138	8	20.0275	8	18.1262	12	TRUE	TRUE	TRUE	5	11.338	5	13.768	5	13.118	5	15.842	5	12.662	5	14.074	5	14.862	5	16.038	grey	0.157231	0.332583	5	15.628	5	22.606	-0.549475	-0.395549	-0.703401	FALSE	TRUE	FALSE	FALSE	TRUE	TRUE
ENSMUSG00000005823	Gpr108	G protein-coupled receptor 108 [Source:MGI Symbol;Acc:MGI:1925558]	78308	protein_coding	ENSG00000125734	GPR108	56927	8	15.1837	8	16.59	8	16.0925	12	TRUE	TRUE	TRUE	5	12.588	5	13.904	5	13.65	5	14.236	5	12.096	5	12.894	5	14.808	5	13.592	brown	0.414694	0.00780078	5	15.834	5	16.122	-0.0202977	0.186172	-0.226767	FALSE	FALSE	FALSE	FALSE	FALSE	TRUE
ENSMUSG00000005824	Tnfsf14	tumor necrosis factor (ligand) superfamily, member 14 [Source:MGI Symbol;Acc:MGI:1355317]	50930	protein_coding	ENSG00000125735	TNFSF14	8740	8	3.32875	8	5.62125	8	3.82125	1	FALSE	FALSE	FALSE	2	0.444	3	0.94	5	1.99	5	3.186	2	0.426	4	1.652	5	3.216	5	2.362	turquoise	0.89312	9.35e-15	5	2.588	5	10.244	-2.00928	-1.48257	-2.53599	FALSE	FALSE	FALSE	FALSE	FALSE	TRUE
ENSMUSG00000005836	Gata6	GATA binding protein 6 [Source:MGI Symbol;Acc:MGI:107516]	14465	protein_coding	ENSG00000141448	GATA6	2627	0	0.12125	0	0.055	0	0.06125	6	FALSE	FALSE	FALSE	0	0.29	0	0.202	0	0.172	1	0.158	0	0.12	0	0.264	1	0.276	1	0.238	NA	NA	NA	0	0.166	0	0	NA	NA	NA	FALSE	TRUE	FALSE	TRUE	TRUE	FALSE
ENSMUSG00000005846	Rsl1d1	ribosomal L1 domain containing 1 [Source:MGI Symbol;Acc:MGI:1913659]	66409	protein_coding	ENSG00000171490	RSL1D1	26156	8	20.975	8	22.4725	8	22.1288	12	TRUE	TRUE	TRUE	5	17.97	5	21.114	5	23.318	5	25.176	5	18.22	5	21.218	5	20.972	5	21.362	grey	-0.190469	0.239097	5	19.774	5	27.912	-0.536987	-0.339462	-0.734511	FALSE	TRUE	FALSE	FALSE	TRUE	TRUE
ENSMUSG00000005864	Cnga2	cyclic nucleotide gated channel alpha 2 [Source:MGI Symbol;Acc:MGI:108040]	12789	protein_coding	ENSG00000183862	CNGA2	1260	0	0.03875	0	0.015	0	0.0175	1	FALSE	FALSE	FALSE	0	0.02	0	0.044	0	0	0	0.014	0	0.04	1	0.236	0	0.036	0	0.098	NA	NA	NA	0	0.012	0	0.01	NA	NA	NA	FALSE	FALSE	FALSE	FALSE	FALSE	FALSE
ENSMUSG00000005871	Apc	adenomatosis polyposis coli [Source:MGI Symbol;Acc:MGI:88039]	11789	protein_coding	ENSG00000134982	APC	324	8	26.4363	8	26.9275	8	27.245	12	TRUE	FALSE	TRUE	5	21.378	5	24.998	5	25.576	5	27.09	5	23.118	5	22.948	5	27.146	5	24.536	black	0.706239	3.55e-07	5	25.926	5	20.226	0.514711	0.687281	0.34214	FALSE	FALSE	FALSE	FALSE	FALSE	TRUE
ENSMUSG00000005873	Reep5	receptor accessory protein 5 [Source:MGI Symbol;Acc:MGI:1270152]	13476	protein_coding	ENSG00000129625	REEP5	7905	8	34.055	8	36.3038	8	35.8088	12	TRUE	TRUE	TRUE	5	31.628	5	34.724	5	33.776	5	33.652	5	34.058	5	33.302	5	32.168	5	35.904	black	0.843264	8.58e-12	5	33.97	5	39.316	-0.171504	-0.0350749	-0.307934	FALSE	TRUE	FALSE	FALSE	TRUE	TRUE
ENSMUSG00000005881	Ergic3	ERGIC and golgi 3 [Source:MGI Symbol;Acc:MGI:1913616]	66366	protein_coding	ENSG00000125991	ERGIC3	51614	8	61	8	63.635	8	63.09	12	TRUE	TRUE	TRUE	5	57.386	5	47.852	5	53.574	5	55.526	5	57.168	5	48.444	5	49.576	5	45.75	brown	0.844444	7.51e-12	5	53.328	5	41.674	0.484647	0.665477	0.303818	FALSE	FALSE	FALSE	FALSE	FALSE	TRUE
ENSMUSG00000005882	Uqcc1	ubiquinol-cytochrome c reductase complex assembly factor 1 [Source:MGI Symbol;Acc:MGI:1929472]	56046	protein_coding	ENSG00000101019	UQCC1	55245	8	13.5587	8	14.5612	8	16.9175	12	TRUE	TRUE	FALSE	5	14.602	5	19.164	5	18.474	5	22.206	5	14.998	5	21.656	5	21.748	5	28.308	yellow	0.729173	9.49e-08	5	15.076	5	13.206	0.294943	0.50371	0.0861773	FALSE	TRUE	FALSE	FALSE	TRUE	TRUE
ENSMUSG00000005883	Spo11	SPO11 meiotic protein covalently bound to DSB homolog (S. cerevisiae) [Source:MGI Symbol;Acc:MGI:1349669]	26972	protein_coding	ENSG00000054796	SPO11	23626	0	0.1525	0	0.23125	1	0.20875	0	FALSE	FALSE	FALSE	0	0.04	0	0.096	0	0.13	1	0.344	0	0.008	1	0.18	0	0.184	2	0.416	NA	NA	NA	0	0.296	1	0.37	NA	NA	NA	FALSE	FALSE	TRUE	TRUE	TRUE	FALSE
ENSMUSG00000005886	Ncoa2	nuclear receptor coactivator 2 [Source:MGI Symbol;Acc:MGI:1276533]	17978	protein_coding	ENSG00000140396	NCOA2	10499	8	22.7838	8	26.8188	8	24.7288	12	TRUE	FALSE	TRUE	5	15.04	5	19.31	5	20.266	5	23.804	5	15.266	5	20.58	5	23.468	5	22.884	turquoise	0.513725	0.000697754	5	24.538	5	31.832	-0.424396	-0.28253	-0.566262	FALSE	FALSE	FALSE	TRUE	TRUE	TRUE
ENSMUSG00000005891	Prl4a1	prolactin family 4, subfamily a, member 1 [Source:MGI Symbol;Acc:MGI:1206587]	19110	protein_coding	ENSG00000172179	PRL	5617	0	0	0	0	0	0	0	FALSE	FALSE	FALSE	0	0	0	0	0	0	0	0	0	0	0	0	0	0	0	0	NA	NA	NA	0	0	0	0	NA	NA	NA	FALSE	FALSE	FALSE	FALSE	FALSE	FALSE
ENSMUSG00000005892	Trh	thyrotropin releasing hormone [Source:MGI Symbol;Acc:MGI:98823]	22044	protein_coding	ENSG00000170893	TRH	7200	0	0.00625	0	0	0	0.01625	2	FALSE	FALSE	FALSE	0	0.056	0	0	0	0.098	0	0	0	0.052	0	0.078	0	0.032	0	0.058	NA	NA	NA	0	0.044	0	0	NA	NA	NA	FALSE	FALSE	FALSE	FALSE	FALSE	FALSE
ENSMUSG00000005893	Nr2c2	nuclear receptor subfamily 2, group C, member 2 [Source:MGI Symbol;Acc:MGI:1352466]	22026	protein_coding	ENSG00000177463	NR2C2	7182	8	22.02	8	22.965	8	22.1962	12	TRUE	FALSE	TRUE	5	15.282	5	17.878	5	19.72	5	20.064	5	14.016	5	17.732	5	21.222	5	18.45	turquoise	0.362598	0.0214809	5	20.576	5	29.724	-0.521578	-0.356015	-0.687142	FALSE	FALSE	FALSE	FALSE	FALSE	TRUE
ENSMUSG00000005897	Nr2c1	nuclear receptor subfamily 2, group C, member 1 [Source:MGI Symbol;Acc:MGI:1352465]	22025	protein_coding	ENSG00000120798	NR2C1	7181	8	6.23375	8	6.265	8	6.15875	12	TRUE	TRUE	TRUE	5	5.722	5	6.356	5	6.846	5	5.428	5	5.334	5	5.276	5	5.656	5	5.966	black	0.594288	5.27e-05	5	5.94	5	4.036	0.67262	0.905984	0.439256	FALSE	FALSE	FALSE	FALSE	FALSE	TRUE
ENSMUSG00000005899	Smpd4	sphingomyelin phosphodiesterase 4 [Source:MGI Symbol;Acc:MGI:1924876]	77626	protein_coding	ENSG00000136699	SMPD4	55627	8	14.3887	8	17.2587	8	15.41	12	TRUE	TRUE	TRUE	5	7.772	5	11.168	5	12.728	5	12.96	5	9.538	5	9.502	5	14.68	5	14.63	turquoise	0.63808	9.46e-06	5	16.222	5	25.22	-0.84887	-0.643787	-1.05395	FALSE	FALSE	TRUE	FALSE	TRUE	TRUE
ENSMUSG00000005907	Pex1	peroxisomal biogenesis factor 1 [Source:MGI Symbol;Acc:MGI:1918632]	71382	protein_coding	ENSG00000127980	PEX1	5189	8	8.6925	8	9.125	8	9.32375	12	TRUE	TRUE	TRUE	5	7.468	5	9.082	5	6.866	5	10.224	5	6.17	5	8.724	5	9.754	5	9.846	brown	0.339842	0.0319125	5	8.604	5	8.094	-0.00497885	0.301535	-0.311493	FALSE	FALSE	FALSE	FALSE	FALSE	TRUE
ENSMUSG00000005917	Otx1	orthodenticle homolog 1 [Source:MGI Symbol;Acc:MGI:97450]	18423	protein_coding	ENSG00000115507	OTX1	5013	0	0.00625	0	0	0	0	1	FALSE	FALSE	FALSE	0	0	0	0	0	0.024	0	0	0	0	0	0.012	0	0	0	0	NA	NA	NA	0	0	0	0	NA	NA	NA	FALSE	FALSE	FALSE	FALSE	FALSE	FALSE
ENSMUSG00000005936	Kctd20	potassium channel tetramerisation domain containing 20 [Source:MGI Symbol;Acc:MGI:1914239]	66989	protein_coding	ENSG00000112078	KCTD20	222658	8	29.9213	8	36.0237	8	31.8188	12	TRUE	TRUE	TRUE	5	18.634	5	24.512	5	24.52	5	28.71	5	19.338	5	21.738	5	29.68	5	27.094	turquoise	0.692354	7.45e-07	5	25.592	5	64.93	-1.25617	-1.08145	-1.43089	FALSE	FALSE	TRUE	FALSE	TRUE	TRUE
ENSMUSG00000005947	Itgae	integrin alpha E, epithelial-associated [Source:MGI Symbol;Acc:MGI:1298377]	16407	protein_coding	ENSG00000083457	ITGAE	3682	0	0.085	0	0.08625	0	0.1125	2	FALSE	FALSE	FALSE	0	0.08	0	0.064	0	0.094	0	0.116	0	0.024	0	0.12	0	0.04	0	0.11	NA	NA	NA	0	0.03	0	0.166	NA	NA	NA	FALSE	FALSE	TRUE	TRUE	TRUE	FALSE
ENSMUSG00000005949	Ctns	cystinosis, nephropathic [Source:MGI Symbol;Acc:MGI:1932872]	NA	protein_coding	ENSG00000040531	CTNS	1497	8	8.84	8	8.69	8	9.27125	12	TRUE	FALSE	TRUE	5	8.086	5	8.492	5	8	5	9.162	5	6.676	5	8.108	5	8.196	5	8.024	brown	0.483568	0.00157187	5	9.282	5	8.704	-0.0311093	0.195777	-0.257996	FALSE	FALSE	FALSE	FALSE	FALSE	TRUE
ENSMUSG00000005950	P2rx5	purinergic receptor P2X, ligand-gated ion channel, 5 [Source:MGI Symbol;Acc:MGI:2137026]	94045	protein_coding	ENSG00000083454	P2RX5	5026	8	1.8675	8	1.54875	8	1.98625	10	TRUE	FALSE	FALSE	5	1.04	5	1.364	5	2.306	5	2.912	5	1.22	5	2.02	5	2.194	5	3.102	yellow	0.677502	1.57e-06	5	3.196	1	0.294	4.75761	6.27318	3.24205	TRUE	TRUE	FALSE	FALSE	TRUE	TRUE
ENSMUSG00000005951	Shpk	sedoheptulokinase [Source:MGI Symbol;Acc:MGI:1921887]	74637	protein_coding	ENSG00000262304		NA	8	1.27625	8	1.20875	8	1.27125	10	TRUE	FALSE	FALSE	5	1.086	5	1.124	5	1.546	5	1.614	5	1.104	5	1.634	5	1.722	5	1.74	grey	0.642367	7.88e-06	5	1.48	5	1.082	0.507208	1.08003	-0.0656172	FALSE	FALSE	FALSE	FALSE	FALSE	TRUE
ENSMUSG00000005952	Trpv1	transient receptor potential cation channel, subfamily V, member 1 [Source:MGI Symbol;Acc:MGI:1341787]	193034	protein_coding	ENSG00000196689	TRPV1	7442	0	0.05125	0	0.05125	0	0.1325	1	FALSE	FALSE	FALSE	0	0.242	1	0.388	0	0.122	2	0.252	0	0.144	3	0.69	2	0.536	1	0.346	NA	NA	NA	0	0.166	0	0.048	NA	NA	NA	FALSE	FALSE	FALSE	FALSE	FALSE	FALSE
ENSMUSG00000005958	Ephb3	Eph receptor B3 [Source:MGI Symbol;Acc:MGI:104770]	13845	protein_coding	ENSG00000182580	EPHB3	2049	8	2.97125	8	2.26375	8	2.8725	8	TRUE	FALSE	FALSE	5	5.544	5	5.434	5	4.132	5	2.458	5	5.682	5	5.484	5	3.268	5	4.01	black	0.862058	9e-13	5	3.304	1	0.294	3.57687	4.72833	2.4254	TRUE	FALSE	FALSE	FALSE	FALSE	TRUE
ENSMUSG00000005968	Tuft1	tuftelin 1 [Source:MGI Symbol;Acc:MGI:109572]	22156	protein_coding	ENSG00000143367	TUFT1	7286	8	1.2625	8	1.4	8	1.29125	8	TRUE	FALSE	FALSE	3	0.674	5	1.38	5	1.822	5	2.088	5	1.044	5	1.406	3	0.866	5	1.718	grey	0.137033	0.399129	5	1.31	5	1.54	-0.861769	-0.261563	-1.46197	FALSE	FALSE	TRUE	FALSE	TRUE	TRUE
ENSMUSG00000005973	Rcn1	reticulocalbin 1 [Source:MGI Symbol;Acc:MGI:104559]	19672	protein_coding	ENSG00000285283		NA	8	42.0112	8	39.7075	8	41.08	12	TRUE	TRUE	TRUE	5	71.254	5	54.208	5	39.118	5	33.884	5	74.186	5	45.524	5	32.428	5	27.134	brown	0.943323	8.52e-20	5	35.108	5	8.652	1.99857	2.3295	1.66763	TRUE	FALSE	FALSE	FALSE	FALSE	TRUE
ENSMUSG00000005980	Dnase1	deoxyribonuclease I [Source:MGI Symbol;Acc:MGI:103157]	NA	protein_coding	ENSG00000213918	DNASE1	1773	0	0.08375	1	0.135	0	0.0775	2	FALSE	FALSE	FALSE	0	0	0	0.066	0	0	0	0.032	0	0	0	0	0	0.064	0	0	NA	NA	NA	0	0.128	1	0.238	NA	NA	NA	FALSE	TRUE	FALSE	FALSE	TRUE	FALSE
ENSMUSG00000005981	Trap1	TNF receptor-associated protein 1 [Source:MGI Symbol;Acc:MGI:1915265]	68015	protein_coding	ENSG00000126602	TRAP1	10131	8	20.9462	8	22.0975	8	24.4537	12	TRUE	TRUE	TRUE	5	15.928	5	21.236	5	24.148	5	25.492	5	16.45	5	21.35	5	23.596	5	24.846	purple	0.590215	6.11e-05	5	20.912	5	29.846	-0.459504	-0.289927	-0.629081	FALSE	TRUE	FALSE	FALSE	TRUE	TRUE
ENSMUSG00000005982	Naa60	N(alpha)-acetyltransferase 60, NatF catalytic subunit [Source:MGI Symbol;Acc:MGI:1922013]	74763	protein_coding	ENSG00000122390	NAA60	79903	8	31.355	8	34.6388	8	32.095	12	TRUE	FALSE	TRUE	5	23.304	5	27.674	5	30.206	5	33.248	5	23.804	5	27.644	5	30.984	5	28.814	grey	-0.323689	0.0416012	5	33.454	5	46.16	-0.473905	-0.290598	-0.657211	FALSE	FALSE	FALSE	FALSE	FALSE	TRUE
ENSMUSG00000005983	1700037C18Rik	RIKEN cDNA 1700037C18 gene [Source:MGI Symbol;Acc:MGI:1920511]	73261	protein_coding	ENSG00000215131	C16orf90	646174	8	1.76125	8	2.30125	8	1.6225	11	TRUE	TRUE	TRUE	5	1.282	5	1.492	5	2.076	5	2.358	5	1.54	5	1.664	4	1.422	5	2.344	grey	0.0409227	0.802034	5	1.732	5	2.306	0.177935	0.703333	-0.347463	FALSE	FALSE	FALSE	FALSE	FALSE	TRUE
ENSMUSG00000005986	Ankrd13d	ankyrin repeat domain 13 family, member D [Source:MGI Symbol;Acc:MGI:1915673]	68423	protein_coding	ENSG00000172932	ANKRD13D	338692	8	2.225	8	3.15375	8	2.7	8	TRUE	FALSE	TRUE	5	1.128	4	0.962	5	2.2	5	2.204	5	0.872	5	2.358	5	3.664	5	2.416	turquoise	0.695078	6.46e-07	5	2.626	5	5.934	-1.02257	-0.686757	-1.35839	FALSE	FALSE	TRUE	TRUE	TRUE	TRUE
ENSMUSG00000005994	Tyrp1	tyrosinase-related protein 1 [Source:MGI Symbol;Acc:MGI:98881]	22178	protein_coding	ENSG00000107165	TYRP1	7306	0	0	0	0.0025	0	0	0	FALSE	FALSE	FALSE	0	0.014	0	0.05	0	0	0	0	0	0.07	0	0.124	0	0	0	0	NA	NA	NA	0	0	0	0	NA	NA	NA	FALSE	FALSE	FALSE	FALSE	FALSE	FALSE
ENSMUSG00000006005	Tpr	translocated promoter region, nuclear basket protein [Source:MGI Symbol;Acc:MGI:1922066]	108989	protein_coding	ENSG00000047410	TPR	7175	8	41.3663	8	47.2125	8	43.93	12	TRUE	TRUE	TRUE	5	31.2	5	37.886	5	36.466	5	44.124	5	31.6	5	35.45	5	41.466	5	42.762	grey	-0.339926	0.0318672	5	37.784	5	65.002	-0.771563	-0.610987	-0.932138	FALSE	FALSE	FALSE	TRUE	TRUE	TRUE
ENSMUSG00000006007	Pdc	phosducin [Source:MGI Symbol;Acc:MGI:98090]	NA	protein_coding	ENSG00000116703	PDC	5132	0	0	0	0	0	0.005	0	FALSE	FALSE	FALSE	1	0.08	0	0	0	0.036	0	0	0	0	0	0	0	0	0	0.028	NA	NA	NA	0	0	0	0	NA	NA	NA	FALSE	TRUE	FALSE	FALSE	TRUE	FALSE
ENSMUSG00000006010	BC003331	cDNA sequence BC003331 [Source:MGI Symbol;Acc:MGI:2385108]	226499	protein_coding	ENSG00000157181	ODR4	54953	8	15.145	8	14.515	8	16.7625	12	TRUE	TRUE	TRUE	5	13.914	5	15.932	5	15.194	5	15.75	5	15.876	5	13.212	5	13.09	5	12.668	brown	0.838054	1.52e-11	5	14.508	5	11.73	0.316448	0.585026	0.0478693	FALSE	FALSE	FALSE	FALSE	FALSE	TRUE
ENSMUSG00000006014	Prg4	proteoglycan 4 (megakaryocyte stimulating factor, articular superficial zone protein) [Source:MGI Symbol;Acc:MGI:1891344]	96875	protein_coding	ENSG00000116690	PRG4	10216	8	4.49	6	1.8275	8	3.615	11	TRUE	FALSE	FALSE	4	4.04	5	5.91	5	5.7	5	4.134	3	2.462	5	6.134	5	4.262	5	7.974	yellow	0.663065	3.13e-06	5	2.958	1	0.398	2.88783	3.8498	1.92586	TRUE	TRUE	FALSE	TRUE	TRUE	TRUE
ENSMUSG00000006019	Dhx34	DEAH (Asp-Glu-Ala-His) box polypeptide 34 [Source:MGI Symbol;Acc:MGI:1918973]	NA	protein_coding	ENSG00000134815	DHX34	9704	8	6.62	8	7.71125	8	6.54875	12	TRUE	TRUE	TRUE	5	5.458	5	5.506	5	5.604	5	6.328	5	5.592	5	5.336	5	6.536	5	5.39	brown	0.437577	0.0047483	5	7.742	5	8.008	-0.0544665	0.161808	-0.270741	FALSE	FALSE	TRUE	TRUE	TRUE	TRUE
ENSMUSG00000006021	Kptn	kaptin [Source:MGI Symbol;Acc:MGI:1890380]	70394	protein_coding	ENSG00000118162	KPTN	11133	8	8.6325	8	9.07875	8	8.9325	12	TRUE	FALSE	FALSE	5	6.07	5	7.812	5	8.696	5	8.004	5	7.85	5	7.204	5	8.682	5	7.864	grey	0.0290245	0.858893	5	8.302	5	7.84	0.0376028	0.373819	-0.298613	FALSE	TRUE	FALSE	FALSE	TRUE	TRUE
ENSMUSG00000006024	Napa	N-ethylmaleimide sensitive fusion protein attachment protein alpha [Source:MGI Symbol;Acc:MGI:104563]	108124	protein_coding	ENSG00000105402	NAPA	8775	8	42.2512	8	47.4663	8	43.4975	12	TRUE	TRUE	TRUE	5	28.364	5	32.578	5	34.13	5	34.352	5	30.454	5	28.284	5	38.822	5	39.664	black	0.416588	0.0074963	5	42.846	5	69.406	-0.617508	-0.442853	-0.792163	FALSE	TRUE	TRUE	TRUE	TRUE	TRUE
ENSMUSG00000006050	Sra1	steroid receptor RNA activator 1 [Source:MGI Symbol;Acc:MGI:1344414]	24068	protein_coding	ENSG00000213523	SRA1	10011	8	24.375	8	22.26	8	23.0225	12	TRUE	TRUE	TRUE	5	33.726	5	30.386	5	30.178	5	30.848	5	33.378	5	26.762	5	27.262	5	24.554	brown	0.69422	6.76e-07	5	25.36	5	20.284	0.497589	0.725182	0.269996	FALSE	TRUE	FALSE	FALSE	TRUE	TRUE
ENSMUSG00000006056	Calcoco2	calcium binding and coiled-coil domain 2 [Source:MGI Symbol;Acc:MGI:1343177]	76815	protein_coding	ENSG00000136436	CALCOCO2	10241	0	0	0	0	0	0	1	FALSE	FALSE	FALSE	0	0	0	0	0	0	0	0.05	0	0	0	0	0	0	0	0	NA	NA	NA	0	0	0	0	NA	NA	NA	FALSE	FALSE	FALSE	FALSE	FALSE	FALSE
ENSMUSG00000006057	Atp5g1	ATP synthase, H+ transporting, mitochondrial F0 complex, subunit C1 (subunit 9) [Source:MGI Symbol;Acc:MGI:107653]	NA	protein_coding	NA	NA	NA	8	75.7188	8	69.1038	8	86.2438	12	TRUE	TRUE	TRUE	5	86.004	5	115.708	5	106.16	5	121.278	5	93.036	5	134.646	5	124.964	5	229.114	yellow	0.838363	1.47e-11	5	125.436	5	88.688	0.340414	0.656662	0.0241655	FALSE	TRUE	FALSE	FALSE	TRUE	TRUE
ENSMUSG00000006058	Snf8	SNF8, ESCRT-II complex subunit, homolog (S. cerevisiae) [Source:MGI Symbol;Acc:MGI:1343161]	27681	protein_coding	ENSG00000159210	SNF8	11267	8	22.0275	8	24.095	8	23.5237	12	TRUE	TRUE	TRUE	5	23.666	5	23.936	5	23.048	5	25.53	5	21.42	5	21.228	5	25.182	5	21.862	brown	0.63188	1.23e-05	5	26.34	5	39.564	-0.54858	-0.334389	-0.762772	FALSE	FALSE	TRUE	FALSE	TRUE	TRUE
ENSMUSG00000006095	Tbcb	tubulin folding cofactor B [Source:MGI Symbol;Acc:MGI:1913661]	66411	protein_coding	ENSG00000105254	TBCB	1155	8	19.1363	8	21.8513	8	18.475	12	TRUE	FALSE	TRUE	5	17.938	5	22.042	5	21.468	5	23.484	5	19.352	5	17.928	5	20.922	5	22.328	brown	0.382235	0.0149317	5	20.4	5	29.984	-0.336544	-0.0707501	-0.602338	FALSE	TRUE	FALSE	FALSE	TRUE	TRUE
ENSMUSG00000006127	Inpp5k	inositol polyphosphate 5-phosphatase K [Source:MGI Symbol;Acc:MGI:1194899]	19062	protein_coding	ENSG00000132376	INPP5K	51763	8	20.12	8	23.4962	8	22.295	12	TRUE	TRUE	TRUE	5	13.024	5	15.392	5	19.248	5	20.338	5	9.734	5	17.444	5	22.726	5	20.31	turquoise	0.590849	5.97e-05	5	21.016	5	32.53	-0.584673	-0.432311	-0.737035	FALSE	FALSE	TRUE	TRUE	TRUE	TRUE
ENSMUSG00000006134	Crkl	v-crk sarcoma virus CT10 oncogene homolog (avian)-like [Source:MGI Symbol;Acc:MGI:104686]	12929	protein_coding	ENSG00000099942	CRKL	1399	8	13.3313	8	14.2513	8	13.9825	12	TRUE	TRUE	TRUE	5	9.686	5	10.616	5	11.596	5	12.928	5	9.758	5	10.97	5	13.424	5	11.956	grey	-0.191295	0.237027	5	13.522	5	20.246	-0.573491	-0.372276	-0.774706	FALSE	FALSE	FALSE	FALSE	FALSE	TRUE
ENSMUSG00000006143	Upk3bl	uroplakin 3B-like [Source:MGI Symbol;Acc:MGI:1916915]	69665	protein_coding	ENSG00000272949		NA	0	0.0475	0	0.09875	0	0.0425	0	FALSE	FALSE	FALSE	0	0	0	0	0	0	0	0	0	0	0	0.068	0	0	0	0.06	NA	NA	NA	0	0	0	0.098	NA	NA	NA	FALSE	FALSE	TRUE	FALSE	TRUE	FALSE
ENSMUSG00000006154	Eps8l1	EPS8-like 1 [Source:MGI Symbol;Acc:MGI:1914675]	NA	protein_coding	ENSG00000131037	EPS8L1	54869	8	4.66125	8	4.49125	7	4.8325	11	TRUE	FALSE	FALSE	4	4.396	5	2.544	5	7.858	4	5.564	5	2.606	5	5.948	4	4.612	5	3.95	turquoise	0.37243	0.0179519	5	4.302	5	4.224	0.0121551	1.36537	-1.34106	FALSE	FALSE	FALSE	FALSE	FALSE	TRUE
ENSMUSG00000006169	Clint1	clathrin interactor 1 [Source:MGI Symbol;Acc:MGI:2144243]	216705	protein_coding	ENSG00000113282	CLINT1	9685	8	43.8762	8	51.845	8	44.5962	12	TRUE	TRUE	TRUE	5	41.04	5	37.858	5	35.62	5	41.622	5	41.058	5	35.392	5	39.914	5	34.01	brown	0.877147	1.14e-13	5	38.902	5	56.242	-0.496288	-0.34623	-0.646347	FALSE	FALSE	FALSE	FALSE	FALSE	TRUE
ENSMUSG00000006179	Prss16	protease, serine 16 (thymus) [Source:MGI Symbol;Acc:MGI:1859181]	54373	protein_coding	ENSG00000112812	PRSS16	10279	8	1.1225	8	1.5975	8	1.36	0	FALSE	FALSE	TRUE	0	0.106	2	0.404	1	0.374	4	1.442	1	0.274	1	0.232	5	1.49	5	1.502	turquoise	0.748184	2.86e-08	5	1.202	5	3.678	-1.5839	-0.938053	-2.22974	FALSE	FALSE	TRUE	FALSE	TRUE	TRUE
ENSMUSG00000006191	Cdkal1	CDK5 regulatory subunit associated protein 1-like 1 [Source:MGI Symbol;Acc:MGI:1921765]	68916	protein_coding	ENSG00000145996	CDKAL1	54901	8	16.1962	8	16.3337	8	18.4713	12	TRUE	TRUE	TRUE	5	12.906	5	15.07	5	17.414	5	16.976	5	13.042	5	13.942	5	16.446	5	17.99	grey	0.244448	0.128469	5	13.106	5	12.886	0.0407483	0.297034	-0.215538	FALSE	TRUE	FALSE	FALSE	TRUE	TRUE
ENSMUSG00000006200	Rhox6	reproductive homeobox 6 [Source:MGI Symbol;Acc:MGI:1202888]	19202	protein_coding	NA	NA	NA	0	0	0	0	0	0	0	FALSE	FALSE	FALSE	0	0	0	0	0	0	0	0	0	0	0	0	0	0	0	0	NA	NA	NA	0	0	0	0	NA	NA	NA	FALSE	FALSE	FALSE	FALSE	FALSE	FALSE
ENSMUSG00000006204	5430419D17Rik	RIKEN cDNA 5430419D17 gene [Source:MGI Symbol;Acc:MGI:1918645]	71395	protein_coding	NA	NA	NA	0	0.3325	0	0.27625	0	0.23875	0	FALSE	FALSE	FALSE	0	0.034	0	0.118	1	0.188	1	0.27	0	0.032	1	0.212	2	0.236	0	0.174	NA	NA	NA	0	0.072	0	0.044	NA	NA	NA	FALSE	FALSE	FALSE	FALSE	FALSE	FALSE
ENSMUSG00000006205	Htra1	HtrA serine peptidase 1 [Source:MGI Symbol;Acc:MGI:1929076]	56213	protein_coding	ENSG00000166033	HTRA1	5654	8	57.105	8	40.1875	8	66.795	12	TRUE	TRUE	TRUE	5	94.912	5	111.686	5	102.616	5	63.648	5	96.746	5	109.064	5	52.918	5	63.892	black	0.791266	1.22e-09	5	70.738	5	5.356	3.75352	4.11594	3.39109	TRUE	FALSE	FALSE	FALSE	FALSE	TRUE
ENSMUSG00000006215	Zbtb17	zinc finger and BTB domain containing 17 [Source:MGI Symbol;Acc:MGI:107410]	22642	protein_coding	ENSG00000116809	ZBTB17	7709	8	5.62	8	6.6925	8	6.62	12	TRUE	FALSE	TRUE	5	4.664	5	5.346	5	7.144	5	7.276	5	4.916	5	6.564	5	6.814	5	8.144	yellow	0.650567	5.51e-06	5	5.962	5	7.006	-0.0990705	0.121344	-0.319486	FALSE	TRUE	TRUE	TRUE	TRUE	TRUE
ENSMUSG00000006216	Clcnkb	chloride channel Kb [Source:MGI Symbol;Acc:MGI:1930643]	56365	protein_coding	ENSG00000184908	CLCNKB	1188	0	0.015	0	0.02125	0	0.045	2	FALSE	FALSE	FALSE	1	0.192	0	0.032	0	0.096	0	0.066	1	0.138	1	0.202	0	0.054	1	0.234	NA	NA	NA	0	0.054	0	0	NA	NA	NA	FALSE	FALSE	FALSE	FALSE	FALSE	FALSE
ENSMUSG00000006218	Fam131c	family with sequence similarity 131, member C [Source:MGI Symbol;Acc:MGI:2685539]	277743	protein_coding	ENSG00000185519	FAM131C	348487	2	0.475	0	0.2975	2	0.46625	6	TRUE	FALSE	FALSE	5	0.826	3	0.644	1	0.394	0	0.306	2	0.602	3	0.592	3	0.516	2	0.516	black	0.549044	0.000243761	2	0.41	0	0.048	NA	NA	NA	FALSE	FALSE	FALSE	FALSE	FALSE	TRUE
ENSMUSG00000006219	Fblim1	filamin binding LIM protein 1 [Source:MGI Symbol;Acc:MGI:1921452]	NA	protein_coding	ENSG00000162458	FBLIM1	54751	8	10.665	8	13.3313	8	11.3963	9	TRUE	FALSE	TRUE	5	15.524	5	12.208	5	14.906	5	14.174	5	13.284	5	9.242	5	11.018	5	11.472	magenta	0.861406	9.78e-13	5	11.798	5	5.29	1.07543	1.45247	0.698395	FALSE	FALSE	FALSE	FALSE	FALSE	TRUE
ENSMUSG00000006221	Hspb7	heat shock protein family, member 7 (cardiovascular) [Source:MGI Symbol;Acc:MGI:1352494]	29818	protein_coding	ENSG00000173641	HSPB7	27129	8	15.4	8	6.2975	8	40.3062	6	TRUE	FALSE	TRUE	5	37.918	5	64.26	5	49.624	5	58.808	5	33.936	5	71.512	5	75.042	5	134.544	yellow	0.889303	1.76e-14	5	77.318	5	1.604	5.69123	7.02176	4.3607	TRUE	TRUE	FALSE	FALSE	TRUE	TRUE
ENSMUSG00000006235	Epor	erythropoietin receptor [Source:MGI Symbol;Acc:MGI:95408]	13857	protein_coding	ENSG00000187266	EPOR	2057	8	8.26125	8	13.8912	8	9.08125	7	TRUE	TRUE	TRUE	4	1.104	5	3.018	5	4.952	5	7.792	5	1.35	5	3.134	5	8.752	5	5.486	turquoise	0.923801	1.99e-17	5	7.1	5	39.956	-2.55906	-2.19573	-2.92239	FALSE	FALSE	TRUE	FALSE	TRUE	TRUE
ENSMUSG00000006241	Ccdc159	coiled-coil domain containing 159 [Source:MGI Symbol;Acc:MGI:1914369]	67119	protein_coding	ENSG00000183401	CCDC159	126075	8	1.38625	8	1.11625	8	1.58875	11	TRUE	FALSE	FALSE	5	1.354	5	1.588	5	1.83	5	1.226	5	1.162	5	1.608	5	1.614	5	1.928	grey	0.299104	0.060808	5	1.362	0	0.204	2.73608	3.74479	1.72737	TRUE	FALSE	FALSE	FALSE	FALSE	TRUE
ENSMUSG00000006262	Mob1b	MOB kinase activator 1B [Source:MGI Symbol;Acc:MGI:1915723]	68473	protein_coding	ENSG00000173542	MOB1B	92597	8	18.2675	8	22.5525	8	16.4375	12	TRUE	FALSE	TRUE	5	9.726	5	11.052	5	10.98	5	14.264	5	9.734	5	11.35	5	12.964	5	13.49	grey	-0.139721	0.389856	5	12.52	5	24.71	-0.915383	-0.7236	-1.10717	FALSE	FALSE	FALSE	FALSE	FALSE	TRUE
ENSMUSG00000006269	Atp6v1b1	ATPase, H+ transporting, lysosomal V1 subunit B1 [Source:MGI Symbol;Acc:MGI:103285]	110935	protein_coding	ENSG00000116039	ATP6V1B1	525	0	0	0	0.015	0	0	2	FALSE	FALSE	FALSE	0	0	0	0	0	0	0	0	0	0	0	0	0	0	0	0	NA	NA	NA	0	0	0	0	NA	NA	NA	FALSE	FALSE	FALSE	FALSE	FALSE	FALSE
ENSMUSG00000006270	Vax1	ventral anterior homeobox 1 [Source:MGI Symbol;Acc:MGI:1277163]	22326	protein_coding	ENSG00000148704	VAX1	11023	0	0	0	0	0	0	1	FALSE	FALSE	FALSE	0	0	0	0	0	0	0	0	0	0	0	0.078	0	0.044	0	0	NA	NA	NA	0	0	0	0	NA	NA	NA	FALSE	FALSE	FALSE	FALSE	FALSE	FALSE
ENSMUSG00000006273	Atp6v1b2	ATPase, H+ transporting, lysosomal V1 subunit B2 [Source:MGI Symbol;Acc:MGI:109618]	11966	protein_coding	ENSG00000147416	ATP6V1B2	526	8	55.865	8	64.5825	8	55.0737	12	TRUE	TRUE	TRUE	5	66.382	5	60.81	5	78.768	5	88.306	5	59.244	5	41.618	5	56.238	5	51.984	magenta	0.923229	2.28e-17	5	56.214	5	73.5	-0.408435	-0.227812	-0.589058	FALSE	FALSE	FALSE	FALSE	FALSE	TRUE
ENSMUSG00000006276	Eps15l1	epidermal growth factor receptor pathway substrate 15-like 1 [Source:MGI Symbol;Acc:MGI:104582]	13859	protein_coding	ENSG00000127527	EPS15L1	58513	8	18.1462	8	20.125	8	18.91	12	TRUE	FALSE	TRUE	5	11.76	5	13.2	5	14.622	5	17.73	5	12.26	5	13.642	5	16.312	5	16.756	grey	-0.147172	0.364814	5	18.522	5	22.26	-0.250564	-0.0960886	-0.40504	FALSE	FALSE	FALSE	FALSE	FALSE	TRUE
ENSMUSG00000006281	Tep1	telomerase associated protein 1 [Source:MGI Symbol;Acc:MGI:109573]	21745	protein_coding	ENSG00000129566	TEP1	7011	8	7.6575	8	8.00125	8	8.01875	12	TRUE	TRUE	FALSE	5	5.356	5	6.322	5	7.674	5	7.7	5	5.618	5	6.19	5	7.346	5	6.77	grey	-0.168885	0.297525	5	7.298	5	8.038	-0.1377	0.0451141	-0.320515	FALSE	FALSE	FALSE	FALSE	FALSE	TRUE
ENSMUSG00000006288	Ttc5	tetratricopeptide repeat domain 5 [Source:MGI Symbol;Acc:MGI:2683584]	219022	protein_coding	ENSG00000136319	TTC5	91875	8	10.6813	8	11.6925	8	10.9512	12	TRUE	FALSE	FALSE	5	8.05	5	9.392	5	10.512	5	12.428	5	7.522	5	9.138	5	10.614	5	9.994	grey	0.109642	0.500641	5	10.982	5	14.542	-0.352453	-0.02871	-0.676197	FALSE	FALSE	FALSE	FALSE	FALSE	TRUE
ENSMUSG00000006289	Osgep	O-sialoglycoprotein endopeptidase [Source:MGI Symbol;Acc:MGI:1913496]	66246	protein_coding	ENSG00000092094	OSGEP	55644	8	14.775	8	14.4375	8	16.1938	12	TRUE	TRUE	TRUE	5	13.912	5	16.39	5	15.354	5	16.258	5	12.776	5	14.502	5	15.35	5	15.092	grey	0.117794	0.469129	5	15.336	5	21.384	-0.409212	-0.143618	-0.674806	FALSE	TRUE	FALSE	FALSE	TRUE	TRUE
ENSMUSG00000006299	Aamp	angio-associated migratory protein [Source:MGI Symbol;Acc:MGI:107809]	227290	protein_coding	ENSG00000127837	AAMP	14	8	33.105	8	33.095	8	31.4725	12	TRUE	FALSE	TRUE	5	31.406	5	30.942	5	34.05	5	35.734	5	28.212	5	29.506	5	32.426	5	34.168	black	0.486242	0.00146698	5	35.978	5	34.77	0.0888235	0.238785	-0.0611375	FALSE	TRUE	TRUE	FALSE	TRUE	TRUE
ENSMUSG00000006301	Tmbim1	transmembrane BAX inhibitor motif containing 1 [Source:MGI Symbol;Acc:MGI:1916910]	69660	protein_coding	ENSG00000135926	TMBIM1	64114	8	27.5888	8	24.48	8	26.7675	12	TRUE	TRUE	TRUE	5	19.612	5	21.588	5	19.38	5	19.34	5	20.426	5	23.628	5	20.102	5	22.282	pink	0.875854	1.38e-13	5	23.862	5	13.098	1.17783	1.35021	1.00545	FALSE	FALSE	FALSE	FALSE	FALSE	TRUE
ENSMUSG00000006304	Arpc2	actin related protein 2/3 complex, subunit 2 [Source:MGI Symbol;Acc:MGI:1923959]	NA	protein_coding	ENSG00000163466	ARPC2	10109	8	129.87	8	161.857	8	136.146	12	TRUE	TRUE	TRUE	5	78.448	5	95.952	5	105.178	5	121.854	5	78.91	5	90.158	5	122.246	5	101.416	turquoise	0.6176	2.18e-05	5	107.134	5	217.454	-1.00951	-0.833169	-1.18584	FALSE	FALSE	FALSE	FALSE	FALSE	TRUE
ENSMUSG00000006307	Kmt2b	lysine (K)-specific methyltransferase 2B [Source:MGI Symbol;Acc:MGI:109565]	75410	protein_coding	ENSG00000272333	KMT2B	9757	8	22.3675	8	28.7688	8	26.3663	12	TRUE	FALSE	TRUE	5	14.648	5	15.52	5	16.698	5	20.062	5	13.906	5	16.072	5	22.608	5	21.2	turquoise	0.626674	1.52e-05	5	24.552	5	33.018	-0.443992	-0.304695	-0.58329	FALSE	FALSE	TRUE	TRUE	TRUE	TRUE
ENSMUSG00000006310	Zbtb32	zinc finger and BTB domain containing 32 [Source:MGI Symbol;Acc:MGI:1891838]	58206	protein_coding	ENSG00000011590	ZBTB32	27033	0	0.14875	1	0.3525	0	0.12125	2	FALSE	FALSE	FALSE	0	0.052	0	0.14	0	0.106	0	0.136	0	0.038	0	0.082	0	0.048	0	0.116	NA	NA	NA	0	0.202	0	0.108	NA	NA	NA	FALSE	FALSE	FALSE	TRUE	TRUE	FALSE
ENSMUSG00000006311	Etv2	ets variant 2 [Source:MGI Symbol;Acc:MGI:99253]	14008	protein_coding	ENSG00000105672	ETV2	2116	0	0	0	0	0	0	0	FALSE	FALSE	FALSE	0	0	0	0	0	0	0	0	0	0	0	0	0	0	0	0	NA	NA	NA	0	0	0	0	NA	NA	NA	FALSE	FALSE	FALSE	FALSE	FALSE	FALSE
ENSMUSG00000006313	Upk1a	uroplakin 1A [Source:MGI Symbol;Acc:MGI:98911]	109637	protein_coding	ENSG00000105668	UPK1A	11045	0	0.24	0	0.18625	0	0.2025	3	FALSE	FALSE	FALSE	1	0.18	0	0.244	0	0.064	2	0.358	0	0.104	0	0.116	0	0.068	2	0.418	NA	NA	NA	0	0.266	0	0.208	NA	NA	NA	FALSE	FALSE	FALSE	FALSE	FALSE	FALSE
ENSMUSG00000006315	Tmem147	transmembrane protein 147 [Source:MGI Symbol;Acc:MGI:1915011]	69804	protein_coding	ENSG00000105677	TMEM147	10430	8	22.2437	8	23.1887	8	23.0162	12	TRUE	TRUE	TRUE	5	23.948	5	25.494	5	24.032	5	26.384	5	25.562	5	22.124	5	24.626	5	29.926	black	0.45741	0.00300266	5	24.286	5	24.862	-0.0314867	0.237665	-0.300639	FALSE	TRUE	FALSE	FALSE	TRUE	TRUE
ENSMUSG00000006333	Rps9	ribosomal protein S9 [Source:MGI Symbol;Acc:MGI:1924096]	76846	protein_coding	ENSG00000170889	RPS9	6203	8	373.276	8	428.05	8	405.091	12	TRUE	TRUE	TRUE	5	351.448	5	426.1	5	441.79	5	519.022	5	337.638	5	367.012	5	445.282	5	386.628	grey	-0.530802	0.00042571	5	397.872	5	787.242	-0.968728	-0.815181	-1.12228	FALSE	TRUE	TRUE	TRUE	TRUE	TRUE
ENSMUSG00000006335	Tfpt	TCF3 (E2A) fusion partner [Source:MGI Symbol;Acc:MGI:1916964]	69714	protein_coding	ENSG00000105619	TFPT	29844	8	8.0575	8	8.4875	8	7.7075	12	TRUE	TRUE	TRUE	5	6.988	5	7.608	5	7.85	5	7.764	5	6.958	5	8.108	5	8.674	5	8.804	grey	0.224554	0.16361	5	7.846	5	10.938	-0.570194	-0.250976	-0.889411	FALSE	TRUE	TRUE	FALSE	TRUE	TRUE
ENSMUSG00000006342	Susd2	sushi domain containing 2 [Source:MGI Symbol;Acc:MGI:1918983]	71733	protein_coding	ENSG00000099994	SUSD2	56241	8	4.875	8	6.895	8	3.86125	8	TRUE	FALSE	FALSE	5	1.334	4	1.176	5	1.634	5	1.806	5	1.08	5	2.13	5	3.226	5	3.266	grey	0.530682	0.000427228	5	2.356	5	2.95	-0.239452	0.22953	-0.708433	FALSE	FALSE	FALSE	FALSE	FALSE	TRUE
ENSMUSG00000006344	Ggt5	gamma-glutamyltransferase 5 [Source:MGI Symbol;Acc:MGI:1346063]	23887	protein_coding	ENSG00000099998	GGT5	2687	8	12.2825	8	15.42	8	11.61	10	TRUE	FALSE	TRUE	5	4.524	5	6.126	5	7.696	5	11.944	5	5.792	5	6.088	5	8.098	5	6.948	turquoise	0.384962	0.0141722	5	6.862	5	11.446	-0.635976	-0.348327	-0.923625	FALSE	FALSE	FALSE	FALSE	FALSE	TRUE
ENSMUSG00000006345	Ggt1	gamma-glutamyltransferase 1 [Source:MGI Symbol;Acc:MGI:95706]	NA	protein_coding	ENSG00000286070	GGT1	2678	2	0.355	4	0.63	4	0.51375	5	FALSE	FALSE	FALSE	1	0.168	1	0.172	3	0.508	3	0.85	1	0.244	1	0.316	4	1.234	2	0.452	NA	NA	NA	1	0.532	4	1.564	NA	NA	NA	FALSE	FALSE	TRUE	TRUE	TRUE	FALSE
ENSMUSG00000006356	Crip2	cysteine rich protein 2 [Source:MGI Symbol;Acc:MGI:1915587]	68337	protein_coding	ENSG00000182809	CRIP2	1397	8	37.8837	8	35.7775	8	39.76	12	TRUE	FALSE	TRUE	5	32.784	5	39.974	5	38.572	5	35.782	5	33.656	5	40.34	5	38.824	5	40.688	black	0.593843	5.36e-05	5	39.656	5	18.038	1.04813	1.28234	0.813922	FALSE	FALSE	FALSE	FALSE	FALSE	TRUE
ENSMUSG00000006360	Crip1	cysteine-rich protein 1 (intestinal) [Source:MGI Symbol;Acc:MGI:88501]	12925	protein_coding	ENSG00000213145	CRIP1	1396	8	99.71	8	94.4	8	101.776	12	TRUE	TRUE	TRUE	5	117.418	5	189.826	5	149.994	5	135.724	5	128.026	5	167.282	5	149.35	5	149.046	black	0.228098	0.156889	5	128.206	5	168.464	-0.354936	-0.120705	-0.589167	FALSE	FALSE	TRUE	TRUE	TRUE	TRUE
ENSMUSG00000006362	Cbfa2t3	core-binding factor, runt domain, alpha subunit 2, translocated to, 3 (human) [Source:MGI Symbol;Acc:MGI:1338013]	12398	protein_coding	ENSG00000129993	CBFA2T3	863	8	19.01	8	20.6275	8	21.3212	11	FALSE	TRUE	TRUE	5	11.63	5	13.662	5	15.43	5	19.252	5	10.308	5	16.496	5	21.814	5	21.456	turquoise	0.625837	1.57e-05	5	19.53	5	21.58	-0.25328	-0.0871663	-0.419393	FALSE	FALSE	FALSE	FALSE	FALSE	TRUE
ENSMUSG00000006369	Fbln1	fibulin 1 [Source:MGI Symbol;Acc:MGI:95487]	14114	protein_coding	ENSG00000077942	FBLN1	2192	8	18.9425	8	7.90375	8	19.2688	11	TRUE	FALSE	TRUE	5	17.298	5	20.898	5	22.314	5	18.184	5	16.572	5	24.65	5	17.692	5	33.622	pink	0.809115	2.64e-10	5	16.668	5	2.384	2.78645	3.39163	2.18128	TRUE	FALSE	FALSE	FALSE	FALSE	TRUE
ENSMUSG00000006373	Pgrmc1	progesterone receptor membrane component 1 [Source:MGI Symbol;Acc:MGI:1858305]	53328	protein_coding	ENSG00000101856	PGRMC1	10857	8	26.9587	8	25.925	8	26.025	12	TRUE	TRUE	TRUE	5	27.044	5	29.462	5	29.938	5	29.52	5	26.644	5	27.102	5	26.668	5	26.524	black	0.592083	5.71e-05	5	26.516	5	16.08	0.717145	0.931713	0.502578	FALSE	FALSE	FALSE	FALSE	FALSE	TRUE
ENSMUSG00000006378	Gcat	glycine C-acetyltransferase (2-amino-3-ketobutyrate-coenzyme A ligase) [Source:MGI Symbol;Acc:MGI:1349389]	14429	protein_coding	ENSG00000100116	GCAT	23464	7	1.225	7	0.85	7	1.0025	12	TRUE	FALSE	FALSE	5	1.168	5	1.532	5	1.534	5	1.534	5	1.45	5	1.44	5	1.388	5	2.41	yellow	0.621637	1.86e-05	5	1.378	4	0.97	0.561513	1.23872	-0.115691	FALSE	TRUE	FALSE	FALSE	TRUE	TRUE
ENSMUSG00000006386	Tek	endothelial-specific receptor tyrosine kinase [Source:MGI Symbol;Acc:MGI:98664]	21687	protein_coding	ENSG00000120156	TEK	7010	8	10.4325	8	9.1825	8	9.92875	12	TRUE	TRUE	TRUE	5	9.746	5	10.854	5	10.666	5	11.352	5	9.09	5	12.198	5	12.588	5	13.72	grey	0.658899	3.79e-06	5	10.638	5	3.2	1.6726	2.01603	1.32917	FALSE	FALSE	FALSE	FALSE	FALSE	TRUE
ENSMUSG00000006389	Mpl	myeloproliferative leukemia virus oncogene [Source:MGI Symbol;Acc:MGI:97076]	17480	protein_coding	ENSG00000117400	MPL	4352	8	12.2575	8	20.4775	8	9.71	0	FALSE	FALSE	TRUE	3	0.5	5	2.006	5	3.36	5	4.36	2	0.998	5	2.586	5	3.778	5	3.424	turquoise	0.743647	3.85e-08	5	5.018	5	19.338	-2.08958	-1.62971	-2.54944	FALSE	FALSE	FALSE	FALSE	FALSE	TRUE
ENSMUSG00000006390	Elovl1	elongation of very long chain fatty acids (FEN1/Elo2, SUR4/Elo3, yeast)-like 1 [Source:MGI Symbol;Acc:MGI:1858959]	54325	protein_coding	ENSG00000066322	ELOVL1	64834	8	29.8025	8	36.6112	8	32.1613	12	TRUE	TRUE	TRUE	5	27.004	5	24.856	5	27.584	5	34.294	5	29.616	5	23.368	5	29.594	5	24.49	brown	0.62985	1.33e-05	5	29.094	5	47.816	-0.689794	-0.497973	-0.881616	FALSE	FALSE	FALSE	FALSE	FALSE	TRUE
ENSMUSG00000006392	Med8	mediator complex subunit 8 [Source:MGI Symbol;Acc:MGI:1915269]	80509	protein_coding	ENSG00000159479	MED8	112950	8	20.9775	8	24.1112	8	22.7512	12	TRUE	FALSE	TRUE	5	13.856	5	19.052	5	20.208	5	25.212	5	14.102	5	19.216	5	24.57	5	19.026	turquoise	0.686519	1e-06	5	20.59	5	40.368	-0.914243	-0.720051	-1.10843	FALSE	TRUE	TRUE	FALSE	TRUE	TRUE
ENSMUSG00000006395	Hyi	hydroxypyruvate isomerase homolog (E. coli) [Source:MGI Symbol;Acc:MGI:1915430]	68180	polymorphic_pseudogene	ENSG00000178922	HYI	81888	8	9.29	8	9.29	8	10.0412	12	TRUE	FALSE	TRUE	5	9.038	5	10.772	5	11.564	5	11.858	5	7.866	5	10.344	5	8.992	5	11.25	grey	0.384512	0.0142954	5	9.692	5	6.238	0.720337	1.09281	0.347868	FALSE	FALSE	TRUE	TRUE	TRUE	TRUE
ENSMUSG00000006398	Cdc20	cell division cycle 20 [Source:MGI Symbol;Acc:MGI:1859866]	107995	protein_coding	ENSG00000117399	CDC20	991	8	11.37	8	18.9237	8	13.5025	5	TRUE	TRUE	TRUE	5	5.336	5	6.748	5	9.774	5	14.316	5	6.366	5	7.578	5	16.786	5	9.302	turquoise	0.774099	4.66e-09	5	12.578	5	55.138	-2.18593	-1.83325	-2.53862	FALSE	FALSE	TRUE	FALSE	TRUE	TRUE
ENSMUSG00000006403	Adamts4	a disintegrin-like and metallopeptidase (reprolysin type) with thrombospondin type 1 motif, 4 [Source:MGI Symbol;Acc:MGI:1339949]	240913	protein_coding	ENSG00000158859	ADAMTS4	9507	8	3.92	8	3.01125	8	3.1675	3	TRUE	FALSE	TRUE	5	6.512	5	3.59	5	3.446	5	2.768	5	8.484	5	2.692	5	1.982	5	2.726	brown	0.639923	8.74e-06	5	1.572	0	0.286	2.56639	3.33577	1.79702	TRUE	FALSE	FALSE	FALSE	FALSE	TRUE
ENSMUSG00000006411	Pvrl4	poliovirus receptor-related 4 [Source:MGI Symbol;Acc:MGI:1918990]	71740	protein_coding	ENSG00000143217	NECTIN4	81607	5	0.66	5	0.70125	4	0.5675	5	TRUE	FALSE	FALSE	0	0.12	2	0.378	1	0.418	2	0.684	1	0.272	1	0.338	1	0.318	2	0.408	NA	NA	NA	0	0.374	4	1.04	NA	NA	NA	FALSE	FALSE	FALSE	FALSE	FALSE	FALSE
ENSMUSG00000006412	Pfdn2	prefoldin 2 [Source:MGI Symbol;Acc:MGI:1276111]	18637	protein_coding	ENSG00000143256	PFDN2	5202	8	16.9312	8	16.9788	8	17.6088	12	TRUE	TRUE	TRUE	5	8.506	5	15.628	5	19.286	5	20.492	5	12.56	5	12.872	5	16.162	5	15.854	purple	0.583588	7.73e-05	5	15.924	5	19.644	-0.127318	0.211803	-0.466438	FALSE	TRUE	TRUE	FALSE	TRUE	TRUE
ENSMUSG00000006418	Rnf114	ring finger protein 114 [Source:MGI Symbol;Acc:MGI:1933159]	NA	protein_coding	ENSG00000124226	RNF114	55905	8	17.3388	8	20.155	8	18.8025	12	TRUE	TRUE	TRUE	5	10.152	5	13.234	5	15.472	5	18.444	5	10.228	5	13.572	5	17.038	5	17.836	turquoise	0.630998	1.27e-05	5	16.98	5	29.464	-0.792904	-0.591681	-0.994127	FALSE	TRUE	FALSE	TRUE	TRUE	TRUE
ENSMUSG00000006423	C330007P06Rik	RIKEN cDNA C330007P06 gene [Source:MGI Symbol;Acc:MGI:1924894]	77644	protein_coding	ENSG00000018610	CXorf56	63932	8	12.8475	8	13.7725	8	13.365	12	TRUE	TRUE	TRUE	5	9.228	5	11.28	5	11.088	5	12.832	5	9.728	5	11.464	5	12.082	5	10.118	grey	-0.326117	0.0400081	5	12.612	5	16.628	-0.491109	-0.338152	-0.644066	FALSE	FALSE	FALSE	FALSE	FALSE	TRUE
ENSMUSG00000006435	Neurl1a	neuralized homolog 1A (Drosophila) [Source:MGI Symbol;Acc:MGI:1334263]	18011	protein_coding	ENSG00000107954	NEURL1	9148	8	4.08125	8	3.25875	8	4.1725	6	TRUE	FALSE	FALSE	5	3.05	5	4.652	5	4.528	5	4.578	5	2.834	5	5.89	5	6.404	5	12.278	yellow	0.914924	1.49e-16	5	5.656	5	2.068	1.2971	2.04126	0.552936	FALSE	TRUE	FALSE	FALSE	TRUE	TRUE
ENSMUSG00000006442	Srm	spermidine synthase [Source:MGI Symbol;Acc:MGI:102690]	20810	protein_coding	ENSG00000116649	SRM	6723	8	15.8887	8	18.2975	8	16.1	12	TRUE	TRUE	TRUE	5	24.504	5	20.984	5	20.38	5	20.576	5	29.85	5	18.042	5	16.42	5	13.962	brown	0.896777	4.99e-15	5	20.554	5	22.452	-0.190922	0.128982	-0.510826	FALSE	FALSE	FALSE	FALSE	FALSE	TRUE
ENSMUSG00000006445	Epha2	Eph receptor A2 [Source:MGI Symbol;Acc:MGI:95278]	13836	protein_coding	ENSG00000142627	EPHA2	1969	8	22.5813	8	18.2	8	20.5712	8	TRUE	FALSE	TRUE	5	21.888	5	23.784	5	20.792	5	16.124	5	20.18	5	23.078	5	19.6	5	19.638	black	0.81462	1.6e-10	5	23.274	5	5.654	2.07049	2.47016	1.67081	TRUE	FALSE	FALSE	FALSE	FALSE	TRUE
ENSMUSG00000006456	Rbm14	RNA binding motif protein 14 [Source:MGI Symbol;Acc:MGI:1929092]	56275	protein_coding	ENSG00000239306	RBM14	10432	8	21.19	8	25.365	8	23.3337	12	TRUE	TRUE	TRUE	5	13.786	5	15.198	5	18.648	5	19.882	5	15.074	5	14.974	5	19.876	5	16.586	turquoise	0.385928	0.0139113	5	22.288	5	32.85	-0.541173	-0.334625	-0.747721	FALSE	FALSE	TRUE	FALSE	TRUE	TRUE
ENSMUSG00000006457	Actn3	actinin alpha 3 [Source:MGI Symbol;Acc:MGI:99678]	11474	protein_coding	ENSG00000248746	ACTN3	89	8	48.8088	8	22.985	8	33.1487	4	TRUE	FALSE	TRUE	5	15.144	5	18.606	5	61.416	5	42.094	5	16.274	5	44.414	5	28.468	5	120.166	yellow	0.700104	4.95e-07	5	24.628	4	1.73	3.60826	5.74961	1.46692	FALSE	TRUE	FALSE	FALSE	TRUE	TRUE
ENSMUSG00000006462	A530013C23Rik	RIKEN cDNA A530013C23 gene [Source:MGI Symbol;Acc:MGI:3041178]	NA	lincRNA	NA	NA	NA	0	0.31625	0	0.25625	2	0.435	4	TRUE	FALSE	FALSE	2	0.418	2	0.484	2	0.496	2	0.598	0	0.264	4	0.57	5	0.856	4	1.036	yellow	0.672597	2e-06	3	0.664	3	0.556	NA	NA	NA	FALSE	TRUE	FALSE	FALSE	TRUE	TRUE
ENSMUSG00000006463	Zdhhc24	zinc finger, DHHC domain containing 24 [Source:MGI Symbol;Acc:MGI:1917855]	70605	protein_coding	ENSG00000174165	ZDHHC24	254359	8	7.215	8	8.0375	8	7.095	12	TRUE	FALSE	TRUE	5	4.514	5	5.186	5	6.844	5	6.506	5	4.652	5	5.584	5	6.508	5	5.566	turquoise	0.300778	0.0593085	5	8.052	5	11.874	-0.496804	-0.261135	-0.732473	FALSE	FALSE	TRUE	FALSE	TRUE	TRUE
ENSMUSG00000006464	Bbs1	Bardet-Biedl syndrome 1 (human) [Source:MGI Symbol;Acc:MGI:1277215]	52028	protein_coding	ENSG00000174483	BBS1	582	8	1.635	8	1.4125	8	1.71125	11	TRUE	FALSE	FALSE	5	1.422	5	1.53	5	1.446	5	1.824	5	1.352	5	1.554	5	1.472	5	1.542	black	0.320514	0.0437608	5	2.078	5	0.904	1.19666	1.49824	0.895079	FALSE	FALSE	FALSE	FALSE	FALSE	TRUE
ENSMUSG00000006469	Slc34a3	solute carrier family 34 (sodium phosphate), member 3 [Source:MGI Symbol;Acc:MGI:2159410]	142681	protein_coding	ENSG00000198569	SLC34A3	142680	0	0	0	0	0	0	1	FALSE	FALSE	FALSE	0	0	0	0	0	0	0	0	0	0	0	0	0	0	0	0	NA	NA	NA	0	0	0	0	NA	NA	NA	FALSE	FALSE	FALSE	FALSE	FALSE	FALSE
ENSMUSG00000006471	Ndor1	NADPH dependent diflavin oxidoreductase 1 [Source:MGI Symbol;Acc:MGI:1926047]	78797	protein_coding	ENSG00000188566	NDOR1	27158	8	16.7525	8	19.395	8	17.68	12	TRUE	FALSE	FALSE	5	10.812	5	13.258	5	15.614	5	16.064	5	10.006	5	15.526	5	17.978	5	15.488	grey	0.131096	0.420056	5	19.02	5	20.544	-0.191935	-0.00156943	-0.3823	FALSE	FALSE	FALSE	FALSE	FALSE	TRUE
ENSMUSG00000006476	Nsmf	NMDA receptor synaptonuclear signaling and neuronal migration factor [Source:MGI Symbol;Acc:MGI:1861755]	56876	protein_coding	ENSG00000165802	NSMF	26012	8	26.3412	8	21.795	8	26.1825	12	TRUE	TRUE	TRUE	5	25.062	5	23.066	5	24.88	5	23.184	5	22.95	5	26.548	5	30.116	5	26.066	black	0.867051	4.67e-13	5	29.262	5	9.09	1.62265	1.83329	1.41201	FALSE	FALSE	FALSE	FALSE	FALSE	TRUE
ENSMUSG00000006488	Prl7a1	prolactin family 7, subfamily a, member 1 [Source:MGI Symbol;Acc:MGI:1206572]	19113	protein_coding	ENSG00000172179	PRL	5617	0	0	0	0	0	0	0	FALSE	FALSE	FALSE	0	0	0	0	0	0	0	0	0	0	0	0	0	0	0	0	NA	NA	NA	0	0	0	0	NA	NA	NA	FALSE	FALSE	FALSE	FALSE	FALSE	FALSE
ENSMUSG00000006490	Prl8a9	prolactin family8, subfamily a, member 9 [Source:MGI Symbol;Acc:MGI:1914560]	67310	protein_coding	ENSG00000172179	PRL	5617	0	0	0	0	0	0	0	FALSE	FALSE	FALSE	0	0	0	0	0	0	0	0	0	0	0	0	0	0	0	0	NA	NA	NA	0	0	0	0	NA	NA	NA	FALSE	FALSE	FALSE	FALSE	FALSE	FALSE
ENSMUSG00000006494	Pdk1	pyruvate dehydrogenase kinase, isoenzyme 1 [Source:MGI Symbol;Acc:MGI:1926119]	228026	protein_coding	ENSG00000152256	PDK1	5163	8	10.8588	8	11.3287	8	10.6813	12	TRUE	FALSE	TRUE	5	7.812	5	11.436	5	11.802	5	14.696	5	9.59	5	10.754	5	11.188	5	14.372	yellow	0.772258	5.34e-09	5	11.828	5	15.424	0.0544737	0.334382	-0.225434	FALSE	TRUE	FALSE	TRUE	TRUE	TRUE
ENSMUSG00000006498	Ptbp1	polypyrimidine tract binding protein 1 [Source:MGI Symbol;Acc:MGI:97791]	19205	protein_coding	ENSG00000011304	PTBP1	5725	8	87.6775	8	106.684	8	92.0325	12	TRUE	TRUE	TRUE	5	77.716	5	68.974	5	84.244	5	99.082	5	75.702	5	71.56	5	93.6	5	69.962	brown	0.631038	1.27e-05	5	98.602	5	136.964	-0.607297	-0.415502	-0.799092	FALSE	FALSE	TRUE	FALSE	TRUE	TRUE
ENSMUSG00000006517	Mvd	mevalonate (diphospho) decarboxylase [Source:MGI Symbol;Acc:MGI:2179327]	192156	protein_coding	ENSG00000167508	MVD	4597	8	1.4	8	1.99	8	1.75625	12	TRUE	FALSE	TRUE	5	1.496	5	1.752	5	1.744	5	2.24	5	1.554	5	1.576	5	2.436	5	2.014	grey	-0.0127621	0.937702	5	1.992	5	2.938	-0.482699	0.00955538	-0.974953	FALSE	TRUE	TRUE	TRUE	TRUE	TRUE
ENSMUSG00000006519	Cyba	cytochrome b-245, alpha polypeptide [Source:MGI Symbol;Acc:MGI:1316658]	13057	protein_coding	ENSG00000051523	CYBA	1535	8	87.2463	8	121.85	8	92.715	12	TRUE	TRUE	TRUE	5	35.946	5	56.616	5	68.998	5	88.88	5	36.566	5	55.084	5	104.554	5	68.506	turquoise	0.892719	1e-14	5	79.93	5	232.712	-1.54995	-1.25779	-1.84211	FALSE	FALSE	TRUE	TRUE	TRUE	TRUE
ENSMUSG00000006522	Itih3	inter-alpha trypsin inhibitor, heavy chain 3 [Source:MGI Symbol;Acc:MGI:96620]	16426	protein_coding	ENSG00000162267	ITIH3	3699	0	0.075	0	0.1775	0	0.09625	8	FALSE	FALSE	FALSE	0	0.038	0	0.028	1	0.116	0	0.156	0	0.102	0	0.076	3	0.434	1	0.294	NA	NA	NA	1	0.164	1	0.29	NA	NA	NA	FALSE	FALSE	FALSE	TRUE	TRUE	FALSE
ENSMUSG00000006526	Tmem110	transmembrane protein 110 [Source:MGI Symbol;Acc:MGI:1921500]	69179	protein_coding	ENSG00000248592	TMEM110-MUSTN1	100526772	8	12.2762	8	10.8663	8	10.3912	12	TRUE	TRUE	TRUE	5	8.19	5	9.472	5	10.374	5	8.448	5	9.254	5	9.262	5	9.992	5	10.01	black	0.691806	7.66e-07	5	11.944	5	7.396	0.767881	1.02089	0.51487	FALSE	FALSE	FALSE	FALSE	FALSE	TRUE
ENSMUSG00000006527	Sfmbt1	Scm-like with four mbt domains 1 [Source:MGI Symbol;Acc:MGI:1859609]	NA	protein_coding	ENSG00000163935	SFMBT1	51460	8	12.1775	8	12.915	8	11.24	12	TRUE	TRUE	TRUE	5	8.44	5	9.086	5	10.064	5	11.932	5	9.47	5	8.394	5	9.024	5	10.308	brown	0.3951	0.0116296	5	11.194	5	15.866	-0.64357	-0.485165	-0.801975	FALSE	FALSE	FALSE	FALSE	FALSE	TRUE
ENSMUSG00000006529	Itih1	inter-alpha trypsin inhibitor, heavy chain 1 [Source:MGI Symbol;Acc:MGI:96618]	16424	protein_coding	ENSG00000055957	ITIH1	3697	0	0	0	0	0	0	2	FALSE	FALSE	FALSE	0	0	0	0	0	0	0	0	0	0	0	0	0	0	0	0	NA	NA	NA	0	0	0	0	NA	NA	NA	FALSE	FALSE	FALSE	TRUE	TRUE	FALSE
ENSMUSG00000006538	Ihh	Indian hedgehog [Source:MGI Symbol;Acc:MGI:96533]	16147	protein_coding	ENSG00000163501	IHH	3549	8	1.66875	7	1.18125	8	2.1275	3	TRUE	FALSE	TRUE	2	0.342	4	0.504	5	1.076	5	1.046	1	0.308	4	0.74	5	0.796	5	2.022	purple	0.734607	6.81e-08	5	1.556	0	0.128	3.35723	4.61282	2.10163	TRUE	FALSE	FALSE	FALSE	FALSE	TRUE
ENSMUSG00000006542	Prkag3	protein kinase, AMP-activated, gamma 3 non-catatlytic subunit [Source:MGI Symbol;Acc:MGI:1891343]	241113	protein_coding	ENSG00000115592	PRKAG3	53632	3	1.1475	4	0.9475	4	0.7725	6	TRUE	FALSE	FALSE	1	0.542	2	0.474	3	1.184	4	0.984	4	1.078	3	0.81	5	1.05	5	3.008	yellow	0.707593	3.3e-07	3	0.692	0	0.094	NA	NA	NA	FALSE	TRUE	FALSE	FALSE	TRUE	TRUE
ENSMUSG00000006546	Cryba2	crystallin, beta A2 [Source:MGI Symbol;Acc:MGI:104336]	12958	protein_coding	ENSG00000163499	CRYBA2	1412	0	0	0	0	0	0	2	FALSE	FALSE	FALSE	0	0	0	0	0	0	0	0	0	0	0	0	0	0	0	0	NA	NA	NA	0	0	0	0	NA	NA	NA	FALSE	FALSE	FALSE	FALSE	FALSE	FALSE
ENSMUSG00000006567	Atp7b	ATPase, Cu++ transporting, beta polypeptide [Source:MGI Symbol;Acc:MGI:103297]	11979	protein_coding	ENSG00000123191	ATP7B	540	7	1.105	8	1.7625	8	1.35125	6	FALSE	TRUE	TRUE	0	0.116	2	0.458	5	0.886	5	1.438	0	0.162	3	0.574	4	1.326	3	0.908	turquoise	0.948706	1.34e-20	4	1.042	5	6.802	-2.89517	-2.38948	-3.40086	FALSE	FALSE	TRUE	FALSE	TRUE	TRUE
ENSMUSG00000006570	Defb2	defensin beta 2 [Source:MGI Symbol;Acc:MGI:1338754]	13215	protein_coding	NA	NA	NA	0	0	0	0	0	0	0	FALSE	FALSE	FALSE	0	0	0	0	0	0	0	0	0	0	0	0	0	0	0	0	NA	NA	NA	0	0	0	0	NA	NA	NA	FALSE	FALSE	FALSE	FALSE	FALSE	FALSE
ENSMUSG00000006574	Slc4a1	solute carrier family 4 (anion exchanger), member 1 [Source:MGI Symbol;Acc:MGI:109393]	20533	protein_coding	ENSG00000004939	SLC4A1	6521	8	93.45	8	166.719	8	132.196	1	FALSE	TRUE	TRUE	5	8.182	5	29.302	5	67.29	5	110.314	5	11.82	5	43.222	5	131.39	5	105.548	turquoise	0.943369	8.39e-20	5	101.972	5	772.426	-3.17104	-2.34985	-3.99223	FALSE	FALSE	TRUE	FALSE	TRUE	TRUE
ENSMUSG00000006575	Rundc3a	RUN domain containing 3A [Source:MGI Symbol;Acc:MGI:1858752]	51799	protein_coding	ENSG00000108309	RUNDC3A	10900	5	1.195	5	0.865	3	0.75625	7	FALSE	FALSE	FALSE	2	1.198	1	0.256	2	0.304	4	1.318	2	0.668	3	0.7	3	0.398	2	0.878	NA	NA	NA	2	0.486	3	0.782	NA	NA	NA	FALSE	FALSE	TRUE	TRUE	TRUE	FALSE
ENSMUSG00000006576	Slc4a3	solute carrier family 4 (anion exchanger), member 3 [Source:MGI Symbol;Acc:MGI:109350]	20536	protein_coding	ENSG00000114923	SLC4A3	6508	8	5.67375	8	5.00875	8	5.87875	11	TRUE	FALSE	FALSE	5	6.724	5	5.996	5	7.61	5	6.576	5	6.95	5	8.394	5	7.126	5	8.61	black	0.55129	0.00022708	5	7.802	3	0.782	3.38359	3.90639	2.8608	TRUE	FALSE	FALSE	FALSE	FALSE	TRUE
ENSMUSG00000006585	Cdt1	chromatin licensing and DNA replication factor 1 [Source:MGI Symbol;Acc:MGI:1914427]	67177	protein_coding	ENSG00000167513	CDT1	81620	8	10.55	8	17.2087	8	12.8187	8	TRUE	TRUE	TRUE	5	5.012	5	5.832	5	8.96	5	12.538	5	5.234	5	6.774	5	12.598	5	9.71	turquoise	0.788925	1.48e-09	5	10.72	5	42.95	-2.00992	-1.72791	-2.29192	FALSE	FALSE	TRUE	FALSE	TRUE	TRUE
ENSMUSG00000006586	Runx1t1	runt-related transcription factor 1; translocated to, 1 (cyclin D-related) [Source:MGI Symbol;Acc:MGI:104793]	12395	protein_coding	ENSG00000079102	RUNX1T1	862	8	1.85	8	1.95375	8	2.56875	7	TRUE	FALSE	TRUE	5	2.818	5	3.506	5	2.826	5	1.918	5	1.97	5	2.846	5	3.008	5	2.822	pink	0.811993	2.03e-10	5	1.82	5	2.542	-0.42458	-0.0433648	-0.805796	FALSE	FALSE	FALSE	FALSE	FALSE	TRUE
ENSMUSG00000006587	Snai3	snail family zinc finger 3 [Source:MGI Symbol;Acc:MGI:1353563]	30927	protein_coding	ENSG00000185669		333929	3	0.53625	0	0.2625	4	0.48	2	FALSE	FALSE	FALSE	2	0.562	3	0.812	4	0.85	3	0.774	1	0.38	4	1.146	4	1.17	4	1.662	NA	NA	NA	5	1.192	0	0.166	2.51762	3.55707	1.47818	FALSE	TRUE	FALSE	TRUE	TRUE	TRUE
ENSMUSG00000006589	Aprt	adenine phosphoribosyl transferase [Source:MGI Symbol;Acc:MGI:88061]	11821	protein_coding	ENSG00000198931	APRT	353	8	19.9387	8	24.63	8	23.1137	12	TRUE	TRUE	TRUE	5	21.64	5	18.538	5	18.804	5	20.474	5	19.704	5	15.822	5	23.874	5	20.654	brown	0.452375	0.00338178	5	22.902	5	44.366	-0.932289	-0.749053	-1.11553	FALSE	TRUE	TRUE	TRUE	TRUE	TRUE
ENSMUSG00000006599	Gtf2h1	general transcription factor II H, polypeptide 1 [Source:MGI Symbol;Acc:MGI:1277216]	14884	protein_coding	ENSG00000110768	GTF2H1	2965	8	12.0988	8	14.1312	8	12.5775	12	TRUE	TRUE	TRUE	5	10.94	5	10.022	5	10.694	5	12.638	5	9.614	5	12.658	5	11.134	5	11.158	black	0.358132	0.0232652	5	10.336	5	16.566	-0.590226	-0.424554	-0.755898	FALSE	FALSE	FALSE	FALSE	FALSE	TRUE
ENSMUSG00000006611	Hfe	hemochromatosis [Source:MGI Symbol;Acc:MGI:109191]	15216	protein_coding	ENSG00000010704	HFE	3077	8	11.7662	8	10.4025	8	10.63	12	TRUE	FALSE	TRUE	5	7.384	5	9.924	5	9.692	5	11.398	5	6.904	5	9.904	5	10.898	5	12.12	turquoise	0.369682	0.0188854	5	10.592	5	8.73	0.353894	0.552345	0.155443	FALSE	FALSE	FALSE	FALSE	FALSE	TRUE
ENSMUSG00000006638	Abhd1	abhydrolase domain containing 1 [Source:MGI Symbol;Acc:MGI:1931013]	NA	protein_coding	NA	NA	NA	8	1.705	8	1.485	8	1.50125	11	TRUE	FALSE	TRUE	5	0.826	5	1.198	4	1.048	5	1.29	4	0.804	4	0.978	5	1.77	5	1.438	grey	0.18892	0.24301	5	1.62	4	0.866	0.774278	1.54304	0.00551636	FALSE	FALSE	FALSE	FALSE	FALSE	TRUE
ENSMUSG00000006641	Slc5a6	solute carrier family 5 (sodium-dependent vitamin transporter), member 6 [Source:MGI Symbol;Acc:MGI:2660847]	NA	protein_coding	ENSG00000138074	SLC5A6	8884	8	1.30875	8	1.385	8	1.52375	12	TRUE	TRUE	FALSE	5	1.16	5	1.772	5	1.726	5	1.662	5	1.13	5	1.784	5	1.662	5	2.046	yellow	0.57004	0.000123151	5	1.774	5	1.292	0.56572	0.923759	0.20768	FALSE	TRUE	FALSE	FALSE	TRUE	TRUE
ENSMUSG00000006642	Tcf23	transcription factor 23 [Source:MGI Symbol;Acc:MGI:1934960]	69852	protein_coding	ENSG00000163792	TCF23	150921	1	0.41125	1	0.40375	0	0.43375	2	FALSE	FALSE	FALSE	1	0.444	1	0.366	2	0.382	1	0.296	2	0.434	2	0.448	2	0.432	1	0.274	NA	NA	NA	1	0.436	0	0.042	NA	NA	NA	FALSE	FALSE	FALSE	FALSE	FALSE	FALSE
ENSMUSG00000006649	Nphs1	nephrosis 1, nephrin [Source:MGI Symbol;Acc:MGI:1859637]	54631	protein_coding	ENSG00000161270	NPHS1	4868	0	0.03875	0	0.01	0	0.0975	1	FALSE	FALSE	FALSE	0	0.036	1	0.124	0	0.014	1	0.2	0	0.072	0	0	0	0.008	0	0	NA	NA	NA	0	0.034	0	0	NA	NA	NA	FALSE	FALSE	FALSE	FALSE	FALSE	FALSE
ENSMUSG00000006651	Aplp1	amyloid beta (A4) precursor-like protein 1 [Source:MGI Symbol;Acc:MGI:88046]	11803	protein_coding	ENSG00000105290	APLP1	333	8	2.445	8	2.3275	8	3.34875	10	TRUE	FALSE	TRUE	5	6.994	5	4.68	5	3.752	5	2.842	5	7.35	5	5.55	5	3.248	5	3.38	black	0.925629	1.27e-17	5	4.2	0	0.194	4.33078	5.06322	3.59833	TRUE	FALSE	FALSE	FALSE	FALSE	TRUE
ENSMUSG00000006673	Qrich1	glutamine-rich 1 [Source:MGI Symbol;Acc:MGI:1916482]	NA	protein_coding	ENSG00000198218	QRICH1	54870	8	40.2338	8	42.54	8	40.5075	12	TRUE	FALSE	TRUE	5	30.904	5	34.528	5	39.842	5	41.026	5	32.082	5	33.75	5	40.048	5	37.716	brown	0.53601	0.000364229	5	40.76	5	52.004	-0.355275	-0.199509	-0.511042	FALSE	FALSE	FALSE	FALSE	FALSE	TRUE
ENSMUSG00000006675	P4htm	prolyl 4-hydroxylase, transmembrane (endoplasmic reticulum) [Source:MGI Symbol;Acc:MGI:1921693]	74443	protein_coding	ENSG00000178467	P4HTM	54681	8	3.52	8	3.15125	8	3.58	11	TRUE	FALSE	FALSE	5	3.232	5	4.108	5	4.33	5	4.284	5	2.492	5	4.422	5	4.176	5	5.136	grey	0.649479	5.78e-06	5	5.596	2	0.572	3.15682	3.94083	2.37281	TRUE	FALSE	FALSE	FALSE	FALSE	TRUE
ENSMUSG00000006676	Usp19	ubiquitin specific peptidase 19 [Source:MGI Symbol;Acc:MGI:1918722]	71472	protein_coding	ENSG00000172046	USP19	10869	8	47.8162	8	48.9663	8	51.0775	12	TRUE	TRUE	TRUE	5	32.324	5	37.844	5	42.474	5	50.348	5	30.19	5	39.756	5	49.284	5	48.674	yellow	0.637431	9.72e-06	5	52.728	5	60.856	-0.212127	-0.0700433	-0.354211	FALSE	TRUE	TRUE	FALSE	TRUE	TRUE
ENSMUSG00000006678	Pola1	polymerase (DNA directed), alpha 1 [Source:MGI Symbol;Acc:MGI:99660]	18968	protein_coding	ENSG00000101868	POLA1	5422	8	10.4588	8	13.0363	8	12.0075	10	TRUE	TRUE	TRUE	5	3.258	5	6.046	5	7.556	5	10.766	5	4.476	5	5.766	5	10.152	5	7.336	turquoise	0.914718	1.56e-16	5	8.19	5	30.666	-1.93479	-1.58522	-2.28436	FALSE	FALSE	TRUE	FALSE	TRUE	TRUE
ENSMUSG00000006699	Cdc42	cell division cycle 42 [Source:MGI Symbol;Acc:MGI:106211]	12540	protein_coding	ENSG00000070831	CDC42	998	8	131.135	8	154.531	8	144.417	12	TRUE	TRUE	TRUE	5	103.632	5	119.388	5	121.044	5	131.944	5	104.154	5	116.078	5	127.896	5	112.542	brown	0.479645	0.00173775	5	115.282	5	192.16	-0.721411	-0.583684	-0.859137	FALSE	FALSE	FALSE	FALSE	FALSE	TRUE
ENSMUSG00000006705	Pknox1	Pbx/knotted 1 homeobox [Source:MGI Symbol;Acc:MGI:1201409]	NA	protein_coding	ENSG00000160199	PKNOX1	5316	8	11.5262	8	13.4238	8	13.4125	12	TRUE	TRUE	TRUE	5	6.852	5	7.806	5	8.702	5	10.508	5	7.386	5	8.692	5	11.326	5	9.964	turquoise	0.416989	0.00743304	5	10.656	5	20.078	-0.740335	-0.508751	-0.971918	FALSE	FALSE	TRUE	TRUE	TRUE	TRUE
ENSMUSG00000006711	D130043K22Rik	RIKEN cDNA D130043K22 gene [Source:MGI Symbol;Acc:MGI:3036268]	210108	protein_coding	ENSG00000137261	KIAA0319	9856	0	0.005	0	0.05125	0	0.0075	6	FALSE	FALSE	FALSE	0	0.006	0	0.014	0	0.012	0	0.01	0	0.024	0	0	0	0.008	0	0.008	NA	NA	NA	0	0.01	0	0.018	NA	NA	NA	FALSE	FALSE	FALSE	FALSE	FALSE	FALSE
ENSMUSG00000006715	Gmnn	geminin [Source:MGI Symbol;Acc:MGI:1927344]	NA	protein_coding	ENSG00000112312	GMNN	51053	8	10.7338	8	14.66	8	12.94	12	TRUE	FALSE	TRUE	5	4.794	5	8.242	5	12.93	5	14.62	5	4.854	5	7.884	5	14.318	5	11.092	turquoise	0.823353	6.92e-11	5	10.016	5	46.312	-2.26536	-1.92229	-2.60844	FALSE	FALSE	TRUE	FALSE	TRUE	TRUE
ENSMUSG00000006717	Acot13	acyl-CoA thioesterase 13 [Source:MGI Symbol;Acc:MGI:1914084]	66834	protein_coding	ENSG00000112304	ACOT13	55856	8	11.755	8	10.64	8	12.1962	12	TRUE	TRUE	TRUE	5	11.31	5	17.908	5	16.136	5	15.794	5	12.546	5	16.236	5	17.972	5	22.208	yellow	0.693411	7.05e-07	5	13.076	5	14.15	-0.0850625	0.325125	-0.49525	FALSE	TRUE	FALSE	FALSE	TRUE	TRUE
ENSMUSG00000006720	Zfp184	zinc finger protein 184 (Kruppel-like) [Source:MGI Symbol;Acc:MGI:1922244]	NA	protein_coding	NA	NA	NA	3	0.555	3	0.58875	5	0.65375	5	TRUE	FALSE	FALSE	1	0.556	1	0.416	4	0.744	5	0.732	1	0.3	4	0.632	3	0.632	5	1.268	turquoise	0.333882	0.0352446	2	0.504	2	0.668	NA	NA	NA	FALSE	FALSE	FALSE	FALSE	FALSE	TRUE
ENSMUSG00000006724	Cyp27b1	cytochrome P450, family 27, subfamily b, polypeptide 1 [Source:MGI Symbol;Acc:MGI:1098274]	13115	protein_coding	ENSG00000111012	CYP27B1	1594	0	0.23875	0	0.21375	1	0.295	1	FALSE	FALSE	FALSE	1	0.314	0	0.162	0	0.092	0	0.122	0	0.302	1	0.192	0	0.136	0	0.118	NA	NA	NA	1	0.484	0	0.028	NA	NA	NA	FALSE	FALSE	FALSE	FALSE	FALSE	FALSE
ENSMUSG00000006728	Cdk4	cyclin-dependent kinase 4 [Source:MGI Symbol;Acc:MGI:88357]	12567	protein_coding	ENSG00000135446	CDK4	1019	8	66.455	8	87.925	8	74.8462	12	TRUE	TRUE	TRUE	5	60.62	5	51.89	5	59.458	5	71.55	5	63.244	5	56.464	5	60.246	5	53.446	brown	0.781208	2.72e-09	5	65.41	5	117.666	-0.802543	-0.616863	-0.988223	FALSE	FALSE	TRUE	FALSE	TRUE	TRUE
ENSMUSG00000006731	B4galnt1	beta-1,4-N-acetyl-galactosaminyl transferase 1 [Source:MGI Symbol;Acc:MGI:1342057]	14421	protein_coding	ENSG00000135454	B4GALNT1	2583	8	17.4625	8	23.2725	8	18.695	11	TRUE	TRUE	TRUE	5	7.97	5	11.728	5	12.684	5	16.072	5	8.188	5	11.27	5	16.686	5	14.082	turquoise	0.887848	2.23e-14	5	15.344	5	39.534	-1.37392	-1.12778	-1.62006	FALSE	FALSE	TRUE	TRUE	TRUE	TRUE
ENSMUSG00000006732	Mettl1	methyltransferase like 1 [Source:MGI Symbol;Acc:MGI:1339986]	17299	protein_coding	ENSG00000037897	METTL1	4234	8	9.8725	8	10.2475	8	9.43625	12	TRUE	TRUE	TRUE	5	9.326	5	8.492	5	7.964	5	9.238	5	8.386	5	8.162	5	7.458	5	7.996	black	0.596553	4.85e-05	5	8.556	5	8.296	0.082277	0.461245	-0.296691	FALSE	TRUE	FALSE	FALSE	TRUE	TRUE
ENSMUSG00000006736	Tspan31	tetraspanin 31 [Source:MGI Symbol;Acc:MGI:1914375]	67125	protein_coding	ENSG00000135452	TSPAN31	6302	8	24.705	8	25.5888	8	24.6925	12	TRUE	TRUE	TRUE	5	30.648	5	27.608	5	24.782	5	25.686	5	35.864	5	24.188	5	21.712	5	20.918	brown	0.919634	5.26e-17	5	22.684	5	15.984	0.502474	0.727578	0.27737	FALSE	FALSE	FALSE	FALSE	FALSE	TRUE
ENSMUSG00000006740	Kif5b	kinesin family member 5B [Source:MGI Symbol;Acc:MGI:1098268]	16573	protein_coding	ENSG00000170759	KIF5B	3799	8	42.3275	8	45.39	8	41.1825	12	TRUE	TRUE	TRUE	5	36.314	5	39.612	5	36.43	5	43.964	5	35.802	5	39.496	5	40.358	5	42.018	black	0.461871	0.00269841	5	35.516	5	51.472	-0.435921	-0.277524	-0.594318	FALSE	TRUE	FALSE	FALSE	TRUE	TRUE
ENSMUSG00000006763	Saal1	serum amyloid A-like 1 [Source:MGI Symbol;Acc:MGI:1926185]	78935	protein_coding	ENSG00000166788	SAAL1	113174	8	4.14	8	4.17625	8	4.46875	12	TRUE	FALSE	TRUE	5	2.854	5	3.58	5	4.398	5	4.948	5	2.812	5	3.466	5	3.926	5	3.58	turquoise	0.278724	0.0815777	5	3.91	5	5.59	-0.383007	-0.111059	-0.654954	FALSE	FALSE	TRUE	FALSE	TRUE	TRUE
ENSMUSG00000006764	Tph2	tryptophan hydroxylase 2 [Source:MGI Symbol;Acc:MGI:2651811]	216343	protein_coding	ENSG00000139287	TPH2	121278	0	0.00625	0	0	0	0.00875	1	FALSE	FALSE	FALSE	0	0.028	0	0	0	0.014	0	0.014	0	0.012	0	0.012	0	0	0	0	NA	NA	NA	0	0	0	0	NA	NA	NA	FALSE	TRUE	FALSE	FALSE	TRUE	FALSE
ENSMUSG00000006777	Krt23	keratin 23 [Source:MGI Symbol;Acc:MGI:2148866]	94179	protein_coding	ENSG00000108244	KRT23	25984	0	0.01625	0	0	0	0	3	FALSE	FALSE	FALSE	0	0	0	0	0	0	0	0	0	0	0	0	0	0	0	0	NA	NA	NA	0	0.018	0	0	NA	NA	NA	FALSE	FALSE	FALSE	FALSE	FALSE	FALSE
ENSMUSG00000006782	Cnp	2',3'-cyclic nucleotide 3' phosphodiesterase [Source:MGI Symbol;Acc:MGI:88437]	12799	protein_coding	ENSG00000173786	CNP	1267	8	14.6988	8	18.4587	8	18.3062	12	TRUE	TRUE	TRUE	5	9.298	5	12.474	5	14.43	5	16.65	5	9.68	5	14.7	5	21.342	5	13.764	turquoise	0.640279	8.61e-06	5	16.02	5	36.392	-1.19273	-0.908755	-1.4767	FALSE	FALSE	TRUE	TRUE	TRUE	TRUE
ENSMUSG00000006784	Ttc25	tetratricopeptide repeat domain 25 [Source:MGI Symbol;Acc:MGI:1921657]	74407	protein_coding	ENSG00000204815	TTC25	83538	0	0.125	0	0.10875	0	0.17375	7	FALSE	FALSE	FALSE	0	0.052	0	0.136	0	0.218	0	0.09	1	0.186	0	0.152	0	0.058	0	0.096	NA	NA	NA	0	0.306	0	0.04	NA	NA	NA	FALSE	FALSE	FALSE	FALSE	FALSE	FALSE
ENSMUSG00000006800	Sulf2	sulfatase 2 [Source:MGI Symbol;Acc:MGI:1919293]	NA	protein_coding	ENSG00000196562	SULF2	55959	8	18.5625	8	13.8387	8	18.07	12	TRUE	TRUE	TRUE	5	8.112	5	10.882	5	14.78	5	15.564	5	8.194	5	11.712	5	13.212	5	16.516	purple	0.714194	2.28e-07	5	20.418	5	8.782	1.02619	1.34868	0.703713	FALSE	FALSE	FALSE	FALSE	FALSE	TRUE
ENSMUSG00000006818	Sod2	superoxide dismutase 2, mitochondrial [Source:MGI Symbol;Acc:MGI:98352]	20656	protein_coding	ENSG00000285441		6648	8	11.2538	8	10.3075	8	13.3375	12	TRUE	TRUE	TRUE	5	11.8	5	16.244	5	15.86	5	17.716	5	10.86	5	17.856	5	17.326	5	27.698	yellow	0.938019	4.45e-19	5	14.594	5	12.564	0.216463	0.529903	-0.0969766	FALSE	TRUE	FALSE	FALSE	TRUE	TRUE
ENSMUSG00000006850	Tmco6	transmembrane and coiled-coil domains 6 [Source:MGI Symbol;Acc:MGI:1919233]	71983	protein_coding	ENSG00000113119	TMCO6	55374	8	3.74875	8	4.365	8	4.0975	12	TRUE	TRUE	TRUE	5	2.164	5	2.752	5	3.75	5	3.806	5	1.756	5	3.216	5	3.866	5	3.196	turquoise	0.588982	6.38e-05	5	4.24	5	7.336	-0.790086	-0.483124	-1.09705	FALSE	FALSE	TRUE	TRUE	TRUE	TRUE
ENSMUSG00000006906	Stambp	STAM binding protein [Source:MGI Symbol;Acc:MGI:1917777]	70527	protein_coding	ENSG00000124356	STAMBP	10617	8	8.155	8	9.5525	8	8.4525	12	TRUE	TRUE	TRUE	5	7.058	5	6.688	5	7.564	5	7.662	5	6.3	5	6.758	5	6.274	5	6.89	brown	0.487092	0.00143495	5	7.16	5	8.114	-0.196061	0.156531	-0.548654	FALSE	FALSE	FALSE	FALSE	FALSE	TRUE
ENSMUSG00000006920	Ezh1	enhancer of zeste homolog 1 (Drosophila) [Source:MGI Symbol;Acc:MGI:1097695]	14055	protein_coding	ENSG00000108799	EZH1	2145	8	23.98	8	24.34	8	25.9425	12	TRUE	TRUE	TRUE	5	11.712	5	17.724	5	20.918	5	23.278	5	12.022	5	19.052	5	21.176	5	24.116	purple	0.899247	3.22e-15	5	22.666	5	28.37	-0.120118	0.0603133	-0.300549	FALSE	FALSE	FALSE	FALSE	FALSE	TRUE
ENSMUSG00000006930	Hap1	huntingtin-associated protein 1 [Source:MGI Symbol;Acc:MGI:1261831]	15114	protein_coding	ENSG00000173805	HAP1	9001	8	2.25375	8	1.7825	8	2.5225	7	TRUE	FALSE	TRUE	5	0.8	5	1.568	5	2.41	5	2.472	3	0.572	5	0.99	5	1.974	5	1.87	turquoise	0.698909	5.28e-07	5	2.096	5	1.34	1.12918	1.75113	0.507232	FALSE	FALSE	FALSE	FALSE	FALSE	TRUE
ENSMUSG00000006931	Leprel4	leprecan-like 4 [Source:MGI Symbol;Acc:MGI:1913430]	66180	protein_coding	ENSG00000141696	P3H4	10609	8	17.0263	8	14.9588	8	15.0838	11	TRUE	TRUE	TRUE	5	28.436	5	19.56	5	19.578	5	19.284	5	30.51	5	18.124	5	15.018	5	13.836	brown	0.943712	7.5e-20	5	20.104	5	2.536	3.81945	4.38441	3.2545	TRUE	FALSE	FALSE	FALSE	FALSE	TRUE
ENSMUSG00000006932	Ctnnb1	catenin (cadherin associated protein), beta 1 [Source:MGI Symbol;Acc:MGI:88276]	NA	protein_coding	ENSG00000168036	CTNNB1	1499	8	237.627	8	216.669	8	219.436	12	TRUE	TRUE	TRUE	5	214.272	5	205.58	5	198.742	5	190.934	5	202.044	5	198.54	5	201.07	5	180.224	brown	0.795041	8.95e-10	5	219.358	5	93.584	1.31356	1.52172	1.10541	FALSE	FALSE	FALSE	FALSE	FALSE	TRUE
ENSMUSG00000006941	Eif1b	eukaryotic translation initiation factor 1B [Source:MGI Symbol;Acc:MGI:1916219]	68969	protein_coding	ENSG00000114784	EIF1B	10289	8	21.515	8	22.7087	8	23.1575	12	TRUE	TRUE	TRUE	5	21.57	5	23.09	5	20.738	5	23.874	5	18.404	5	19.446	5	23.718	5	20.924	brown	0.403344	0.00985847	5	22.146	5	31.418	-0.491991	-0.276067	-0.707915	FALSE	FALSE	TRUE	FALSE	TRUE	TRUE
ENSMUSG00000006948	Klk4	kallikrein related-peptidase 4 (prostase, enamel matrix, prostate) [Source:MGI Symbol;Acc:MGI:1861379]	56640	protein_coding	ENSG00000167749	KLK4	9622	0	0.02625	0	0.0175	0	0.03375	0	FALSE	FALSE	FALSE	1	0.306	0	0.032	0	0.094	0	0	1	0.252	0	0.106	0	0	0	0	NA	NA	NA	0	0.022	0	0	NA	NA	NA	FALSE	FALSE	FALSE	FALSE	FALSE	FALSE
ENSMUSG00000006958	Chrd	chordin [Source:MGI Symbol;Acc:MGI:1313268]	12667	protein_coding	ENSG00000090539	CHRD	8646	8	1.88875	8	1.64125	8	1.73125	11	TRUE	FALSE	TRUE	5	2.524	5	2.472	5	1.598	5	1.654	5	2.662	5	2.174	5	2.22	5	2.06	black	0.708007	3.22e-07	5	2.604	0	0.122	4.27923	4.98308	3.57539	TRUE	FALSE	FALSE	FALSE	FALSE	TRUE
ENSMUSG00000006998	Psmd2	proteasome (prosome, macropain) 26S subunit, non-ATPase, 2 [Source:MGI Symbol;Acc:MGI:1096584]	21762	protein_coding	ENSG00000175166	PSMD2	5708	8	36.6388	8	37.48	8	38.7088	12	TRUE	TRUE	TRUE	5	35.968	5	40.584	5	43.566	5	47.282	5	36.75	5	38.81	5	43.716	5	48.534	grey	0.308716	0.0525967	5	41.392	5	59.292	-0.508222	-0.330562	-0.685882	FALSE	TRUE	FALSE	FALSE	TRUE	TRUE
ENSMUSG00000007021	Syngr3	synaptogyrin 3 [Source:MGI Symbol;Acc:MGI:1341881]	20974	protein_coding	ENSG00000127561	SYNGR3	9143	1	0.16625	0	0.0875	0	0.1125	4	FALSE	FALSE	FALSE	0	0.088	0	0.058	0	0.108	0	0.06	0	0.034	0	0.126	1	0.206	0	0.236	NA	NA	NA	0	0.104	0	0.032	NA	NA	NA	FALSE	FALSE	FALSE	FALSE	FALSE	FALSE
ENSMUSG00000007029	Vars	valyl-tRNA synthetase [Source:MGI Symbol;Acc:MGI:90675]	22321	protein_coding	ENSG00000204394	VARS	7407	8	28.215	8	38.3287	8	34.2088	12	TRUE	FALSE	FALSE	5	17.88	5	20.002	5	26.35	5	30.622	5	19.646	5	20.462	5	35.42	5	28.466	turquoise	0.783696	2.24e-09	5	37.014	5	91.582	-1.43006	-1.18772	-1.6724	FALSE	FALSE	TRUE	TRUE	TRUE	TRUE
ENSMUSG00000007030	Vwa7	von Willebrand factor A domain containing 7 [Source:MGI Symbol;Acc:MGI:1306798]	27762	protein_coding	ENSG00000204396	VWA7	80737	2	0.39125	1	0.25	5	0.68875	5	TRUE	FALSE	FALSE	2	0.304	4	0.75	4	0.658	3	0.688	1	0.304	5	0.966	5	1.348	5	2.206	yellow	0.873512	1.92e-13	5	1.476	0	0.2	2.7624	3.77123	1.75357	TRUE	TRUE	TRUE	FALSE	TRUE	TRUE
ENSMUSG00000007033	Hspa1l	heat shock protein 1-like [Source:MGI Symbol;Acc:MGI:96231]	15482	protein_coding	ENSG00000204390	HSPA1L	3305	4	1.16875	1	0.42125	8	2.37875	3	FALSE	FALSE	FALSE	4	1.424	5	3.382	5	2.766	4	3.64	3	1.042	5	3.532	5	3.648	5	7.46	yellow	0.874613	1.65e-13	5	3.786	0	0.064	5.39684	7.47749	3.31619	TRUE	TRUE	FALSE	FALSE	TRUE	TRUE
ENSMUSG00000007034	Slc44a4	solute carrier family 44, member 4 [Source:MGI Symbol;Acc:MGI:1917379]	70129	protein_coding	ENSG00000204385	SLC44A4	80736	0	0.0525	0	0.06375	0	0.07125	3	FALSE	FALSE	FALSE	0	0.102	0	0.05	0	0.032	0	0.072	0	0.014	0	0.016	0	0.056	0	0.028	NA	NA	NA	0	0.044	0	0.058	NA	NA	NA	FALSE	FALSE	FALSE	FALSE	FALSE	FALSE
ENSMUSG00000007035	Msh5	mutS homolog 5 (E. coli) [Source:MGI Symbol;Acc:MGI:1329021]	NA	protein_coding	ENSG00000255152	MSH5-SAPCD1	NA	8	3.19	8	4.14375	8	3.395	3	TRUE	FALSE	FALSE	5	0.994	5	2.026	5	2.004	5	3.366	5	1.504	5	2.432	5	3.752	5	3.082	turquoise	0.705948	3.61e-07	5	3	5	9.184	-1.4539	-0.972593	-1.93521	FALSE	FALSE	TRUE	FALSE	TRUE	TRUE
ENSMUSG00000007036	Abhd16a	abhydrolase domain containing 16A [Source:MGI Symbol;Acc:MGI:99476]	193742	protein_coding	ENSG00000204427	ABHD16A	7920	8	32.8875	8	35.5525	8	33.8488	12	TRUE	TRUE	TRUE	5	20.188	5	27.702	5	30.656	5	36.46	5	21.21	5	26.618	5	34.51	5	38.012	purple	0.634706	1.09e-05	5	34.552	5	50.09	-0.578164	-0.381964	-0.774364	FALSE	TRUE	TRUE	FALSE	TRUE	TRUE
ENSMUSG00000007038	Neu1	neuraminidase 1 [Source:MGI Symbol;Acc:MGI:97305]	18010	protein_coding	ENSG00000204386	NEU1	4758	8	11.175	8	13.545	8	11.1438	12	TRUE	TRUE	TRUE	5	8.738	5	10.308	5	10.878	5	13.778	5	8.946	5	9.646	5	12.48	5	10.01	turquoise	0.400286	0.0104864	5	11.734	5	17.6	-0.621821	-0.372989	-0.870653	FALSE	FALSE	TRUE	FALSE	TRUE	TRUE
ENSMUSG00000007039	Ddah2	dimethylarginine dimethylaminohydrolase 2 [Source:MGI Symbol;Acc:MGI:1859016]	51793	protein_coding	ENSG00000213722	DDAH2	23564	8	10.7137	8	10.2937	8	10.5388	12	TRUE	FALSE	TRUE	5	15.626	5	12.192	5	13.996	5	11.492	5	14.892	5	14.32	5	12.768	5	13.32	black	0.849204	4.35e-12	5	11.694	5	5.3	1.12732	1.49646	0.758167	FALSE	FALSE	TRUE	FALSE	TRUE	TRUE
ENSMUSG00000007041	Clic1	chloride intracellular channel 1 [Source:MGI Symbol;Acc:MGI:2148924]	114584	protein_coding	ENSG00000213719	CLIC1	1192	8	42.3025	8	49.51	8	45.3225	12	TRUE	TRUE	TRUE	5	37.676	5	44.84	5	46.516	5	51.708	5	40.498	5	38.492	5	48.952	5	39.526	grey	-0.742759	4.07e-08	5	42.51	5	94.704	-1.15446	-0.952893	-1.35604	FALSE	FALSE	TRUE	TRUE	TRUE	TRUE
ENSMUSG00000007050	Lsm2	LSM2 homolog, U6 small nuclear RNA associated (S. cerevisiae) [Source:MGI Symbol;Acc:MGI:90676]	27756	protein_coding	ENSG00000204392	LSM2	57819	8	14.9537	8	21.9025	8	18.5575	12	TRUE	FALSE	TRUE	5	7.606	5	13.794	5	13.136	5	16.664	5	9.88	5	12.716	5	14.338	5	12.382	turquoise	0.476518	0.00188084	5	13.864	5	33.182	-1.31754	-1.0159	-1.61918	FALSE	FALSE	TRUE	FALSE	TRUE	TRUE
ENSMUSG00000007080	Pole	polymerase (DNA directed), epsilon [Source:MGI Symbol;Acc:MGI:1196391]	18973	protein_coding	ENSG00000177084	POLE	5426	8	6.0025	8	9.285	8	7.865	8	TRUE	TRUE	TRUE	5	2.416	5	4.4	5	4.92	5	8.74	5	2.926	5	3.35	5	8.054	5	4.946	turquoise	0.879408	8.19e-14	5	6.19	5	25.3	-2.17746	-1.83081	-2.52412	FALSE	FALSE	TRUE	FALSE	TRUE	TRUE
ENSMUSG00000007097	Atp1a2	ATPase, Na+/K+ transporting, alpha 2 polypeptide [Source:MGI Symbol;Acc:MGI:88106]	98660	protein_coding	ENSG00000018625	ATP1A2	477	8	20.7662	8	6.04	8	31.59	11	TRUE	TRUE	FALSE	5	38.372	5	56.944	5	49.102	5	56.26	5	31.044	5	77.518	5	69.324	5	131.882	yellow	0.899181	3.26e-15	5	56.928	5	1.694	4.89877	6.09572	3.70183	TRUE	TRUE	FALSE	FALSE	TRUE	TRUE
ENSMUSG00000007107	Atp1a4	ATPase, Na+/K+ transporting, alpha 4 polypeptide [Source:MGI Symbol;Acc:MGI:1351335]	27222	protein_coding	ENSG00000132681	ATP1A4	480	0	0.0025	0	0.005	0	0.01125	0	FALSE	FALSE	FALSE	0	0	0	0	0	0	0	0.026	0	0.032	0	0	0	0.012	0	0.018	NA	NA	NA	0	0.018	0	0	NA	NA	NA	FALSE	TRUE	FALSE	FALSE	TRUE	FALSE
ENSMUSG00000007122	Casq1	calsequestrin 1 [Source:MGI Symbol;Acc:MGI:1309468]	12372	protein_coding	ENSG00000143318	CASQ1	844	8	60.8025	7	23.285	8	59.535	8	TRUE	FALSE	FALSE	5	51.968	5	56.708	5	66.342	5	59.582	5	64.292	5	78.56	5	59.59	5	157.95	yellow	0.754681	1.85e-08	5	53.198	4	1.712	4.98843	6.98212	2.99474	TRUE	TRUE	FALSE	FALSE	TRUE	TRUE
ENSMUSG00000007207	Stx1a	syntaxin 1A (brain) [Source:MGI Symbol;Acc:MGI:109355]	20907	protein_coding	ENSG00000106089	STX1A	6804	8	2.68	8	2.5025	8	2.36125	10	TRUE	FALSE	FALSE	5	3.006	5	2.708	5	2.864	5	2.02	5	2.802	5	3.03	5	2.69	5	2.63	black	0.625627	1.58e-05	5	3.04	5	1	1.75806	2.28594	1.23018	FALSE	FALSE	FALSE	TRUE	TRUE	TRUE
ENSMUSG00000007209	Ceacam9	carcinoembryonic antigen-related cell adhesion molecule 9 [Source:MGI Symbol;Acc:MGI:1347247]	26368	protein_coding	NA	NA	NA	0	0.01	0	0	0	0	0	FALSE	FALSE	FALSE	0	0.024	0	0	0	0	0	0	0	0	0	0	0	0	0	0	NA	NA	NA	0	0.02	0	0	NA	NA	NA	FALSE	FALSE	FALSE	FALSE	FALSE	FALSE
ENSMUSG00000007216	Zfp775	zinc finger protein 775 [Source:MGI Symbol;Acc:MGI:2683557]	243372	protein_coding	NA	NA	NA	8	1.35	8	1.2	8	1.26125	11	TRUE	FALSE	FALSE	5	1.13	5	1.274	5	1.71	5	1.952	5	1.156	5	1.654	5	1.43	5	2.248	yellow	0.5757	0.000101631	5	1.67	3	0.656	1.35292	1.74099	0.964851	FALSE	TRUE	FALSE	FALSE	TRUE	TRUE
ENSMUSG00000007279	Scube2	signal peptide, CUB domain, EGF-like 2 [Source:MGI Symbol;Acc:MGI:1928765]	56788	protein_coding	ENSG00000175356	SCUBE2	57758	8	1.59125	6	0.94125	8	2.08875	4	TRUE	FALSE	TRUE	5	2.974	5	2.93	5	2.28	5	1.746	5	3.75	5	2.956	5	2.104	5	3.412	black	0.709494	2.97e-07	5	2.71	0	0.146	4.2609	5.09023	3.43157	TRUE	FALSE	FALSE	FALSE	FALSE	TRUE
ENSMUSG00000007338	Mrpl49	mitochondrial ribosomal protein L49 [Source:MGI Symbol;Acc:MGI:108180]	18120	protein_coding	ENSG00000149792	MRPL49	740	8	9.15375	8	11.6288	8	11.1188	12	TRUE	TRUE	TRUE	5	6.754	5	8.762	5	10.73	5	10.502	5	6.538	5	7.6	5	10.238	5	9.984	turquoise	0.420452	0.00690643	5	10.436	5	17.882	-0.80129	-0.521289	-1.08129	FALSE	TRUE	TRUE	FALSE	TRUE	TRUE
ENSMUSG00000007379	Dennd2c	DENN/MADD domain containing 2C [Source:MGI Symbol;Acc:MGI:3036254]	329727	protein_coding	ENSG00000175984	DENND2C	163259	8	5.255	8	5.7125	8	5.34	5	TRUE	TRUE	TRUE	5	3.314	5	3.18	5	3.646	5	4.95	5	3.288	5	3.278	5	3.938	5	3.802	grey	-0.158535	0.328536	5	6.154	5	10.296	-0.804567	-0.541048	-1.06809	FALSE	FALSE	TRUE	FALSE	TRUE	TRUE
ENSMUSG00000007411	Mark3	MAP/microtubule affinity-regulating kinase 3 [Source:MGI Symbol;Acc:MGI:1341865]	17169	protein_coding	ENSG00000075413	MARK3	4140	8	20.9337	8	21.9312	8	22.4025	12	TRUE	TRUE	TRUE	5	18.298	5	18.224	5	20.426	5	22.446	5	17.85	5	18.874	5	21.998	5	21.702	black	0.425349	0.00621666	5	21.846	5	29.118	-0.401937	-0.212304	-0.59157	FALSE	FALSE	TRUE	FALSE	TRUE	TRUE
ENSMUSG00000007415	Gatad1	GATA zinc finger domain containing 1 [Source:MGI Symbol;Acc:MGI:1914460]	67210	protein_coding	ENSG00000157259	GATAD1	57798	8	41.9213	8	49.7638	8	45.5862	12	TRUE	TRUE	TRUE	5	32.022	5	37.29	5	36.17	5	43.538	5	31.802	5	39.468	5	39.998	5	42.126	yellow	0.43412	0.00512913	5	36.442	5	56.826	-0.508016	-0.351599	-0.664433	FALSE	FALSE	FALSE	FALSE	FALSE	TRUE
ENSMUSG00000007440	Pcdha1	protocadherin alpha 10 [Source:MGI Symbol;Acc:MGI:1298408]	12943	protein_coding	ENSG00000204967	PCDHA4	56144	0	0.055	0	0.0875	0	0.08625	3	FALSE	FALSE	FALSE	0	0.026	0	0.108	0	0.166	0	0.19	0	0.086	0	0.068	0	0.054	0	0.114	NA	NA	NA	0	0.032	0	0.008	NA	NA	NA	FALSE	FALSE	FALSE	FALSE	FALSE	FALSE
ENSMUSG00000007457	2310003L06Rik	RIKEN cDNA 2310003L06 gene [Source:MGI Symbol;Acc:MGI:1921498]	74248	protein_coding	NA	NA	NA	0	0	0	0	0	0	0	FALSE	FALSE	FALSE	0	0	0	0	0	0	0	0	0	0	0	0	0	0	0	0	NA	NA	NA	0	0	0	0	NA	NA	NA	FALSE	FALSE	FALSE	FALSE	FALSE	FALSE
ENSMUSG00000007458	M6pr	mannose-6-phosphate receptor, cation dependent [Source:MGI Symbol;Acc:MGI:96904]	17113	protein_coding	ENSG00000003056	M6PR	4074	8	43.9225	8	49.8475	8	44.7888	12	TRUE	TRUE	TRUE	5	30.526	5	35.294	5	41.412	5	51.034	5	28.944	5	31.766	5	39.988	5	36.382	turquoise	0.530831	0.000425341	5	38.914	5	73.096	-0.91609	-0.687392	-1.14479	FALSE	FALSE	FALSE	FALSE	FALSE	TRUE
ENSMUSG00000007476	Lrrc8a	leucine rich repeat containing 8A [Source:MGI Symbol;Acc:MGI:2652847]	241296	protein_coding	ENSG00000136802	LRRC8A	56262	8	14.6988	8	15.0337	8	15.075	12	TRUE	TRUE	TRUE	5	14.016	5	14.942	5	12.982	5	14.26	5	14.182	5	15.25	5	13.24	5	14.484	black	0.767839	7.38e-09	5	15.96	5	11.072	0.540591	0.716177	0.365005	FALSE	FALSE	FALSE	FALSE	FALSE	TRUE
ENSMUSG00000007480	Mc5r	melanocortin 5 receptor [Source:MGI Symbol;Acc:MGI:99420]	17203	protein_coding	ENSG00000176136	MC5R	4161	7	0.87	5	0.87375	5	0.88125	2	TRUE	FALSE	FALSE	3	0.396	2	0.742	1	0.308	4	0.922	1	0.186	3	0.612	2	0.396	3	0.694	NA	NA	NA	2	0.704	5	1.09	-0.625857	0.0733135	-1.32503	FALSE	TRUE	FALSE	FALSE	TRUE	TRUE
ENSMUSG00000007564	Ppp2r1a	protein phosphatase 2, regulatory subunit A, alpha [Source:MGI Symbol;Acc:MGI:1926334]	51792	protein_coding	ENSG00000105568	PPP2R1A	5518	8	51.3612	8	54.4025	8	51.9625	12	TRUE	TRUE	TRUE	5	41.2	5	46.006	5	48.906	5	52.538	5	37.59	5	42.636	5	51.316	5	48.702	grey	-0.11094	0.495551	5	54.786	5	55.264	-0.0423573	0.118844	-0.203559	FALSE	TRUE	FALSE	FALSE	TRUE	TRUE
ENSMUSG00000007570	Fance	Fanconi anemia, complementation group E [Source:MGI Symbol;Acc:MGI:1920025]	72775	protein_coding	ENSG00000112039	FANCE	2178	8	9.87	8	10.685	8	10.3637	12	TRUE	FALSE	TRUE	5	7.552	5	10.782	5	9.99	5	9.248	5	6.618	5	8.436	5	12.616	5	10.736	grey	0.515434	0.000664867	5	13.73	5	11.218	0.376948	0.615755	0.13814	FALSE	TRUE	TRUE	FALSE	TRUE	TRUE
ENSMUSG00000007589	Tinf2	Terf1 (TRF1)-interacting nuclear factor 2 [Source:MGI Symbol;Acc:MGI:107246]	28113	protein_coding	ENSG00000092330	TINF2	26277	8	7.9275	8	9.00625	8	8.055	12	TRUE	TRUE	TRUE	5	5.288	5	6.576	5	8.184	5	9.17	5	5.326	5	6.238	5	8.756	5	8.78	turquoise	0.569585	0.00012505	5	8.68	5	16.344	-0.900676	-0.647405	-1.15395	FALSE	FALSE	TRUE	FALSE	TRUE	TRUE
ENSMUSG00000007591	Tssk4	testis-specific serine kinase 4 [Source:MGI Symbol;Acc:MGI:1918349]	71099	protein_coding	ENSG00000139908	TSSK4	283629	5	0.7175	5	0.6675	6	0.77375	1	TRUE	FALSE	FALSE	2	0.57	2	0.5	1	0.598	4	0.698	5	0.758	3	0.674	2	0.566	4	0.662	black	0.302526	0.0577755	2	0.636	5	1.156	-0.951102	-0.117338	-1.78487	FALSE	FALSE	TRUE	FALSE	TRUE	TRUE
ENSMUSG00000007594	Hapln4	hyaluronan and proteoglycan link protein 4 [Source:MGI Symbol;Acc:MGI:2679531]	330790	protein_coding	ENSG00000187664	HAPLN4	404037	8	2.315	8	2.05625	8	1.72875	4	TRUE	FALSE	FALSE	5	5.198	4	1.972	5	1.398	3	1.716	5	6.342	5	2.778	5	1.244	4	0.93	brown	0.891875	1.15e-14	4	1.71	0	0.162	NA	NA	NA	FALSE	FALSE	FALSE	FALSE	FALSE	TRUE
ENSMUSG00000007603	Dus3l	dihydrouridine synthase 3-like (S. cerevisiae) [Source:MGI Symbol;Acc:MGI:2147092]	224907	protein_coding	ENSG00000267157		NA	8	9.4	8	9.82375	8	9.4725	12	TRUE	TRUE	TRUE	5	7.734	5	8.376	5	9.922	5	9.354	5	8.422	5	8.55	5	9.144	5	9.448	black	0.379497	0.0157282	5	11.372	5	8.052	0.508855	0.690476	0.327235	FALSE	TRUE	TRUE	TRUE	TRUE	TRUE
ENSMUSG00000007610	Gtpbp3	GTP binding protein 3 [Source:MGI Symbol;Acc:MGI:1917609]	70359	protein_coding	ENSG00000130299	GTPBP3	84705	8	8.16125	8	7.38625	8	7.92875	12	TRUE	FALSE	TRUE	5	5.778	5	6.528	5	8.186	5	8.696	5	5.658	5	7.678	5	8.526	5	8.346	grey	0.286701	0.0728737	5	8.328	5	7.942	0.164062	0.448118	-0.119994	FALSE	TRUE	FALSE	FALSE	TRUE	TRUE
ENSMUSG00000007613	Tgfbr1	transforming growth factor, beta receptor I [Source:MGI Symbol;Acc:MGI:98728]	21812	protein_coding	ENSG00000106799	TGFBR1	7046	8	35.7163	8	36.255	8	34.4525	12	TRUE	TRUE	TRUE	5	44.62	5	39.53	5	41.126	5	46.07	5	39.714	5	34.014	5	32.122	5	31.746	magenta	0.915769	1.24e-16	5	31.944	5	21.718	0.577545	0.785089	0.370001	FALSE	FALSE	FALSE	FALSE	FALSE	TRUE
ENSMUSG00000007617	Homer1	homer homolog 1 (Drosophila) [Source:MGI Symbol;Acc:MGI:1347345]	26556	protein_coding	ENSG00000152413	HOMER1	9456	8	5.7875	8	5.44	8	6.19625	12	TRUE	FALSE	TRUE	5	6.204	5	6.578	5	6.898	5	7.486	5	6.242	5	7.14	5	7.4	5	9.588	yellow	0.614163	2.5e-05	5	6.612	5	4.704	0.322676	0.59496	0.0503909	FALSE	TRUE	FALSE	FALSE	TRUE	TRUE
ENSMUSG00000007646	Rad51c	RAD51 homolog C [Source:MGI Symbol;Acc:MGI:2150020]	114714	protein_coding	ENSG00000108384	RAD51C	5889	8	1.1025	8	1.3575	8	1.39875	6	TRUE	TRUE	TRUE	5	0.842	4	0.788	5	1.194	5	1.492	2	0.644	5	0.984	5	1.044	4	0.812	turquoise	0.442873	0.00421236	5	1.414	5	3.138	-1.20238	-0.632809	-1.77195	FALSE	FALSE	TRUE	FALSE	TRUE	TRUE
ENSMUSG00000007653	Gabrb2	gamma-aminobutyric acid (GABA) A receptor, subunit beta 2 [Source:MGI Symbol;Acc:MGI:95620]	14401	protein_coding	ENSG00000145864	GABRB2	2561	5	0.565	6	0.9075	8	1.36375	3	FALSE	FALSE	TRUE	5	3.642	5	2.07	5	1.936	5	1.33	5	3.076	5	1.512	5	1.514	5	1.322	brown	0.904964	1.12e-15	5	1.922	0	0.202	3.71047	5.19874	2.2222	TRUE	FALSE	FALSE	FALSE	FALSE	TRUE
ENSMUSG00000007655	Cav1	caveolin 1, caveolae protein [Source:MGI Symbol;Acc:MGI:102709]	12389	protein_coding	ENSG00000105974	CAV1	857	8	32.8113	8	25.675	8	39.6025	12	TRUE	FALSE	TRUE	5	50.082	5	55.696	5	44.634	5	38.33	5	53.11	5	68.906	5	55.702	5	77.834	pink	0.851173	3.45e-12	5	40.35	5	2.528	4.11497	4.75435	3.47559	TRUE	FALSE	FALSE	FALSE	FALSE	TRUE
ENSMUSG00000007656	Arpp19	cAMP-regulated phosphoprotein 19 [Source:MGI Symbol;Acc:MGI:1891691]	NA	protein_coding	ENSG00000128989	ARPP19	10776	8	16.5637	8	16.9438	8	14.9637	12	TRUE	TRUE	TRUE	5	23.644	5	26.576	5	24.874	5	29.954	5	19.862	5	27.088	5	26.322	5	31.85	yellow	0.4379	0.00471393	5	17.57	5	21.126	0.0241208	0.20599	-0.157748	FALSE	TRUE	FALSE	FALSE	TRUE	TRUE
ENSMUSG00000007659	Bcl2l1	BCL2-like 1 [Source:MGI Symbol;Acc:MGI:88139]	12048	protein_coding	ENSG00000171552	BCL2L1	598	8	31.1975	8	41.86	8	37.1287	12	TRUE	FALSE	TRUE	5	12.124	5	21.78	5	27.604	5	29.584	5	11.896	5	24.062	5	33.298	5	31.308	turquoise	0.823976	6.51e-11	5	35.642	5	114.73	-1.67521	-1.35885	-1.99157	FALSE	FALSE	TRUE	TRUE	TRUE	TRUE
ENSMUSG00000007670	Khsrp	KH-type splicing regulatory protein [Source:MGI Symbol;Acc:MGI:1336214]	16549	protein_coding	ENSG00000088247	KHSRP	8570	8	30	8	38.465	8	34.3413	12	TRUE	TRUE	TRUE	5	22.308	5	25.574	5	31.764	5	38.122	5	23.568	5	26.444	5	36.258	5	30.974	turquoise	0.747675	2.96e-08	5	33.722	5	71.468	-1.07799	-0.889208	-1.26677	FALSE	FALSE	TRUE	FALSE	TRUE	TRUE
ENSMUSG00000007682	Dio2	deiodinase, iodothyronine, type II [Source:MGI Symbol;Acc:MGI:1338833]	13371	protein_coding	ENSG00000211448	DIO2	1734	8	1.75875	8	1.40875	8	1.65	6	TRUE	FALSE	TRUE	4	0.898	5	2.188	5	3.178	5	3.228	3	0.986	5	1.506	5	1.826	5	2.328	purple	0.526232	0.000487128	4	0.826	5	1.812	-1.15065	-0.678287	-1.62301	FALSE	FALSE	FALSE	FALSE	FALSE	TRUE
ENSMUSG00000007721	Ccdc124	coiled-coil domain containing 124 [Source:MGI Symbol;Acc:MGI:1916403]	234388	protein_coding	ENSG00000007080	CCDC124	115098	8	21.0538	8	23.4788	8	22.435	12	TRUE	FALSE	TRUE	5	18.866	5	19.532	5	21.968	5	21.468	5	17.488	5	20.242	5	22.878	5	23.986	grey	0.221201	0.170158	5	23.704	5	28.356	-0.233207	-0.0209412	-0.445472	FALSE	TRUE	TRUE	TRUE	TRUE	TRUE
ENSMUSG00000007739	Cct4	chaperonin containing Tcp1, subunit 4 (delta) [Source:MGI Symbol;Acc:MGI:104689]	12464	protein_coding	ENSG00000115484	CCT4	10575	8	42.4625	8	45.195	8	44.6425	12	TRUE	TRUE	TRUE	5	34.782	5	42.066	5	41.83	5	51.548	5	32.04	5	36.69	5	42.738	5	44.276	grey	-0.133809	0.410417	5	39.378	5	69.948	-0.846668	-0.676519	-1.01682	FALSE	FALSE	FALSE	FALSE	FALSE	TRUE
ENSMUSG00000007777	0610009B22Rik	RIKEN cDNA 0610009B22 gene [Source:MGI Symbol;Acc:MGI:1913300]	NA	protein_coding	NA	NA	NA	8	6.745	8	6.54875	8	7.26625	12	TRUE	TRUE	TRUE	5	5.716	5	10	5	8.022	5	8.746	5	7.44	5	7.832	5	7.99	5	9.078	grey	0.177286	0.27378	5	5.664	5	9.564	-0.674064	-0.169026	-1.1791	FALSE	TRUE	FALSE	FALSE	TRUE	TRUE
ENSMUSG00000007783	Cpt1c	carnitine palmitoyltransferase 1c [Source:MGI Symbol;Acc:MGI:2446526]	78070	protein_coding	ENSG00000169169	CPT1C	126129	8	3.635	8	3.04625	8	3.46875	10	TRUE	FALSE	TRUE	5	3.976	5	3.87	5	4.074	5	3.38	5	4.468	5	4.2	5	3.984	5	4.216	black	0.721687	1.48e-07	5	4.728	5	1.06	2.1586	2.59439	1.72281	TRUE	FALSE	FALSE	FALSE	FALSE	TRUE
ENSMUSG00000007805	Twist2	twist basic helix-loop-helix transcription factor 2 [Source:MGI Symbol;Acc:MGI:104685]	13345	protein_coding	ENSG00000233608	TWIST2	117581	4	0.5075	0	0.385	5	0.545	4	TRUE	FALSE	FALSE	1	0.326	4	0.75	1	0.352	2	0.518	2	0.422	2	0.492	2	0.416	5	0.692	grey	0.101919	0.531456	3	0.57	0	0.192	NA	NA	NA	FALSE	FALSE	FALSE	FALSE	FALSE	TRUE
ENSMUSG00000007812	Zfp655	zinc finger protein 655 [Source:MGI Symbol;Acc:MGI:1919861]	72611	protein_coding	ENSG00000197343	ZNF655	79027	8	13.75	8	13.1163	8	13.6888	12	TRUE	TRUE	TRUE	5	11.692	5	12.874	5	12.872	5	14.186	5	11.438	5	12.654	5	14.304	5	12.504	brown	0.444297	0.00407757	5	12.586	5	14.912	-0.311508	-0.123395	-0.499622	FALSE	FALSE	FALSE	FALSE	FALSE	TRUE
ENSMUSG00000007815	Rhoa	ras homolog gene family, member A [Source:MGI Symbol;Acc:MGI:1096342]	11848	protein_coding	ENSG00000067560	RHOA	387	8	130.798	8	141.444	8	136.674	12	TRUE	TRUE	TRUE	5	102.128	5	114.45	5	113.372	5	122.206	5	98.798	5	107.422	5	119.57	5	107.758	brown	0.58983	6.19e-05	5	105.918	5	169.784	-0.63534	-0.503405	-0.767274	FALSE	FALSE	FALSE	FALSE	FALSE	TRUE
ENSMUSG00000007817	Zmiz1	zinc finger, MIZ-type containing 1 [Source:MGI Symbol;Acc:MGI:3040693]	328365	protein_coding	ENSG00000108175	ZMIZ1	57178	8	28.1337	8	29.9737	8	29.5862	12	TRUE	TRUE	TRUE	5	27.256	5	28.784	5	34.816	5	37.952	5	24.572	5	29.586	5	31.976	5	31.758	grey	-0.102129	0.530608	5	36.27	5	34.014	0.0885236	0.234642	-0.0575951	FALSE	FALSE	FALSE	FALSE	FALSE	TRUE
[truncated: 45,078 more rows]
[truncated: 11 more columns]
