# Supplementary material for: Osteocyte transcriptome mapping identifies a molecular landscape controlling skeletal homeostasis and susceptibility to skeletal disease
Source: Nat Commun. 2021 May 5;12:2444. doi: 10.1038/s41467-021-22517-1 (PMC8100170; doi:10.1038/s41467-021-22517-1)
Supplement: Supplementary file 6 — Supplementary Data 3 [file 41467_2021_22517_MOESM6_ESM.xlsx]

## Sheet: TableS2_DEG
Ensembl_ID	GeneSymbol	Description	EntrezID	Comparison	logFC	t	adj.P.Val	Tibia_activity	Tibia_mean_FPKM	Femur_activity	Femur_mean_FPKM	Humerus_activity	Humerus_mean_FPKM
ENSMUSG00000001656	Hoxc11	homeobox C11 [Source:MGI Symbol;Acc:MGI:96193]	109663	Fem-Hum	5.2844	15.1996	4.53e-10	8	1.3075	8	1.18875	0	0.0075
ENSMUSG00000001657	Hoxc8	homeobox C8 [Source:MGI Symbol;Acc:MGI:96198]	15426	Fem-Hum	6.6868	12.8729	8.66e-09	8	4.87375	8	4.3225	0	0.0525
ENSMUSG00000036139	Hoxc9	homeobox C9 [Source:MGI Symbol;Acc:MGI:96199]	15427	Fem-Hum	6.46034	11.4907	6.32e-08	8	3.93	8	3.20875	0	0.02
ENSMUSG00000022484	Hoxc10	homeobox C10 [Source:MGI Symbol;Acc:MGI:96192]	209448	Fem-Hum	7.35862	10.4272	3.52e-07	8	8.08375	8	5.8675	0	0.01375
ENSMUSG00000018263	Tbx5	T-box 5 [Source:MGI Symbol;Acc:MGI:102541]	21388	Fem-Hum	-3.41596	-10.2747	3.58e-07	0	0.02625	0	0.175	8	1.77875
ENSMUSG00000101174	Hoxd4	homeobox D4 [Source:MGI Symbol;Acc:MGI:96208]	15436	Fem-Hum	-1.98571	-8.71478	6.22e-06	8	1.61	8	1.54	8	5.90375
ENSMUSG00000075588	Hoxb2	homeobox B2 [Source:MGI Symbol;Acc:MGI:96183]	103889	Fem-Hum	-1.67903	-8.71186	6.22e-06	8	1.24	8	2.485	8	8.05
ENSMUSG00000021506	Pitx1	paired-like homeodomain transcription factor 1 [Source:MGI Symbol;Acc:MGI:107374]	18740	Fem-Hum	4.20936	8.37898	1.13e-05	8	2.98625	8	1.8	0	0.12875
ENSMUSG00000027102	Hoxd8	homeobox D8 [Source:MGI Symbol;Acc:MGI:96209]	15437	Fem-Hum	-1.76244	-8.14744	1.66e-05	8	3.02875	8	3.67125	8	12.145
ENSMUSG00000043342	Hoxd9	homeobox D9 [Source:MGI Symbol;Acc:MGI:96210]	15438	Fem-Hum	-2.26417	-7.29017	0.000104974	0	0.32125	0	0.2825	8	1.4325
ENSMUSG00000038692	Hoxb4	homeobox B4 [Source:MGI Symbol;Acc:MGI:96185]	15412	Fem-Hum	-1.16527	-5.48742	0.00774008	8	2.06625	8	2.74875	8	6.18
ENSMUSG00000052371	Hoxd3os1	homeobox D3, opposite strand 1 [Source:MGI Symbol;Acc:MGI:1923875]	NA	Fem-Hum	-2.63266	-5.44821	0.0078519	0	0.23	4	0.66625	8	2.38375
ENSMUSG00000027188	Pamr1	peptidase domain containing associated with muscle regeneration 1 [Source:MGI Symbol;Acc:MGI:2445082]	210622	Fem-Hum	-1.55513	-5.3597	0.00905061	8	4.6425	8	3.295	8	9.47
ENSMUSG00000052316	Lrrc15	leucine rich repeat containing 15 [Source:MGI Symbol;Acc:MGI:1921738]	74488	Fem-Hum	-2.1081	-5.21036	0.0122887	8	5.3475	8	2.79625	8	10.9612
ENSMUSG00000062760	1810041L15Rik	RIKEN cDNA 1810041L15 gene [Source:MGI Symbol;Acc:MGI:1919551]	72301	Fem-Hum	-2.45823	-4.84632	0.0291163	7	1.965	3	0.72125	8	3.55125
ENSMUSG00000026725	Tnn	tenascin N [Source:MGI Symbol;Acc:MGI:2665790]	329278	Fem-Hum	-1.98385	-4.81779	0.0293117	8	25.6775	8	16.8438	8	59.52
ENSMUSG00000031994	Adamts8	a disintegrin-like and metallopeptidase (reprolysin type) with thrombospondin type 1 motif, 8 [Source:MGI Symbol;Acc:MGI:1353468]	30806	Fem-Hum	-4.28925	-4.77685	0.0318886	2	1.05	2	0.3075	8	5.31
ENSMUSG00000058914	C1qtnf3	C1q and tumor necrosis factor related protein 3 [Source:MGI Symbol;Acc:MGI:1932136]	81799	Fem-Hum	-3.07487	-4.73548	0.032479	3	0.50625	0	0.28375	8	2.1325
ENSMUSG00000061780	Cfd	complement factor D (adipsin) [Source:MGI Symbol;Acc:MGI:87931]	11537	Fem-Hum	3.54395	4.61688	0.042183	8	18.8625	8	19.4	7	1.4875
ENSMUSG00000027210	Meis2	Meis homeobox 2 [Source:MGI Symbol;Acc:MGI:108564]	17536	Tib-Fem	-2.15953	-9.13607	1.77e-05	6	1.33125	8	4.37	8	3.8875
ENSMUSG00000067860	Zic3	zinc finger protein of the cerebellum 3 [Source:MGI Symbol;Acc:MGI:106676]	22773	Tib-Fem	-2.69002	-6.83315	0.00106327	3	0.49375	8	3.29625	8	1.99
ENSMUSG00000052504	Epha3	Eph receptor A3 [Source:MGI Symbol;Acc:MGI:99612]	13837	Tib-Fem	1.75065	6.81966	0.00106327	8	4.78625	8	1.48625	8	2.97625
ENSMUSG00000027875	Hmgcs2	3-hydroxy-3-methylglutaryl-Coenzyme A synthase 2 [Source:MGI Symbol;Acc:MGI:101939]	15360	Tib-Fem	1.47566	6.13132	0.00425366	8	6.1475	8	2.315	8	3.46875
ENSMUSG00000038233	Fam198a	family with sequence similarity 198, member A [Source:MGI Symbol;Acc:MGI:3041196]	245050	Tib-Fem	1.20908	5.19968	0.0353413	8	6.01625	8	2.785	8	4.99
ENSMUSG00000001656	Hoxc11	homeobox C11 [Source:MGI Symbol;Acc:MGI:96193]	109663	Tib-Hum	5.49281	15.9678	1.51e-10	8	1.3075	8	1.18875	0	0.0075
ENSMUSG00000001657	Hoxc8	homeobox C8 [Source:MGI Symbol;Acc:MGI:96198]	15426	Tib-Hum	6.96052	13.4841	3.21e-09	8	4.87375	8	4.3225	0	0.0525
ENSMUSG00000075588	Hoxb2	homeobox B2 [Source:MGI Symbol;Acc:MGI:96183]	103889	Tib-Hum	-2.57724	-12.9506	4.55e-09	8	1.24	8	2.485	8	8.05
ENSMUSG00000018263	Tbx5	T-box 5 [Source:MGI Symbol;Acc:MGI:102541]	21388	Tib-Hum	-6.30375	-12.8387	4.55e-09	0	0.02625	0	0.175	8	1.77875
ENSMUSG00000036139	Hoxc9	homeobox C9 [Source:MGI Symbol;Acc:MGI:96199]	15427	Tib-Hum	6.8678	12.3396	8.56e-09	8	3.93	8	3.20875	0	0.02
ENSMUSG00000022484	Hoxc10	homeobox C10 [Source:MGI Symbol;Acc:MGI:96192]	209448	Tib-Hum	7.87295	11.2581	4.97e-08	8	8.08375	8	5.8675	0	0.01375
ENSMUSG00000021506	Pitx1	paired-like homeodomain transcription factor 1 [Source:MGI Symbol;Acc:MGI:107374]	18740	Tib-Hum	5.11759	10.6676	1.22e-07	8	2.98625	8	1.8	0	0.12875
ENSMUSG00000027210	Meis2	Meis homeobox 2 [Source:MGI Symbol;Acc:MGI:108564]	17536	Tib-Hum	-2.06581	-8.60398	6.86e-06	6	1.33125	8	4.37	8	3.8875
ENSMUSG00000027102	Hoxd8	homeobox D8 [Source:MGI Symbol;Acc:MGI:96209]	15437	Tib-Hum	-1.76673	-8.14401	1.67e-05	8	3.02875	8	3.67125	8	12.145
ENSMUSG00000101174	Hoxd4	homeobox D4 [Source:MGI Symbol;Acc:MGI:96208]	15436	Tib-Hum	-1.84753	-8.0716	1.76e-05	8	1.61	8	1.54	8	5.90375
ENSMUSG00000038692	Hoxb4	homeobox B4 [Source:MGI Symbol;Acc:MGI:96185]	15412	Tib-Hum	-1.49044	-7.74381	3.36e-05	8	2.06625	8	2.74875	8	6.18
ENSMUSG00000084844	Hoxb3os	homeobox B3 and homeobox B2, opposite strand [Source:MGI Symbol;Acc:MGI:103211]	NA	Tib-Hum	-1.96102	-7.06333	0.00014896	7	0.67125	8	1.18375	8	2.67
ENSMUSG00000052371	Hoxd3os1	homeobox D3, opposite strand 1 [Source:MGI Symbol;Acc:MGI:1923875]	NA	Tib-Hum	-3.37853	-6.58806	0.000430705	0	0.23	4	0.66625	8	2.38375
ENSMUSG00000043342	Hoxd9	homeobox D9 [Source:MGI Symbol;Acc:MGI:96210]	15438	Tib-Hum	-2.03589	-6.55173	0.000434374	0	0.32125	0	0.2825	8	1.4325
ENSMUSG00000048763	Hoxb3	homeobox B3 [Source:MGI Symbol;Acc:MGI:96184]	NA	Tib-Hum	-1.59939	-6.45678	0.000510552	8	3.41	8	4.43	8	9.9225
ENSMUSG00000000094	Tbx4	T-box 4 [Source:MGI Symbol;Acc:MGI:102556]	21387	Tib-Hum	1.89648	5.05497	0.0159764	8	1.2725	2	0.51375	0	0.21875
ENSMUSG00000061780	Cfd	complement factor D (adipsin) [Source:MGI Symbol;Acc:MGI:87931]	11537	Tib-Hum	3.6656	4.81827	0.0281414	8	18.8625	8	19.4	7	1.4875
ENSMUSG00000067860	Zic3	zinc finger protein of the cerebellum 3 [Source:MGI Symbol;Acc:MGI:106676]	22773	Tib-Hum	-2.08144	-4.77264	0.0292567	3	0.49375	8	3.29625	8	1.99
