# Supplementary material for: Osteocyte transcriptome mapping identifies a molecular landscape controlling skeletal homeostasis and susceptibility to skeletal disease
Source: Nat Commun. 2021 May 5;12:2444. doi: 10.1038/s41467-021-22517-1 (PMC8100170; doi:10.1038/s41467-021-22517-1)
Supplement: Supplementary file 7 — Supplementary Data 4 [file 41467_2021_22517_MOESM7_ESM.xlsx]

## Sheet: Purple
Ensembl_ID	GeneSymbol	Description	EntrezID	Biotype	Female4_activity	Female4_mean_FPKM	Female10_activity	Female10_mean_FPKM	Female16_activity	Female16_mean_FPKM	Female26_activity	Female26_mean_FPKM	Male4_activity	Male4_mean_FPKM	Male10_activity	Male10_mean_FPKM	Male16_activity	Male16_mean_FPKM	Male26_activity	Male26_mean_FPKM	Skeletal_maturation_cluster	Skeletal_maturation_cluster_corr	Skeletal_maturation_cluster_corr_pval
ENSMUSG00000053411	Cbx7	chromobox 7 [Source:MGI Symbol;Acc:MGI:1196439]	52609	protein_coding	5	5.786	5	10.462	5	11.996	5	19.014	5	3.698	5	12.992	5	13.242	5	17.886	purple	0.954809	1.27e-21
ENSMUSG00000096929	A330023F24Rik	RIKEN cDNA A330023F24 gene [Source:MGI Symbol;Acc:MGI:2443958]	NA	processed_transcript	5	4.708	5	8.492	5	9.964	5	12.328	5	4.99	5	9.548	5	10.986	5	14.306	purple	0.944899	5.05e-20
ENSMUSG00000026203	Dnajb2	DnaJ (Hsp40) homolog, subfamily B, member 2 [Source:MGI Symbol;Acc:MGI:1928739]	56812	protein_coding	5	7.87	5	12.208	5	16.106	5	22.516	5	7.148	5	13.892	5	20.814	5	28.954	purple	0.942045	1.29e-19
ENSMUSG00000031618	Nr3c2	nuclear receptor subfamily 3, group C, member 2 [Source:MGI Symbol;Acc:MGI:99459]	NA	protein_coding	5	2.12	5	3.896	5	5.346	5	6.53	5	1.714	5	4.198	5	5.338	5	7.268	purple	0.936476	7e-19
ENSMUSG00000032652	Crebl2	cAMP responsive element binding protein-like 2 [Source:MGI Symbol;Acc:MGI:1889385]	232430	protein_coding	5	3.1	5	7.092	5	10.076	5	10.684	5	3.022	5	6.916	5	9.882	5	10.194	purple	0.930807	3.38e-18
ENSMUSG00000034245	Hdac11	histone deacetylase 11 [Source:MGI Symbol;Acc:MGI:2385252]	232232	protein_coding	5	2.702	5	3.776	5	6.348	5	6.822	5	2.556	5	4.914	5	6.25	5	7.132	purple	0.916906	9.68e-17
ENSMUSG00000053469	Tg	thyroglobulin [Source:MGI Symbol;Acc:MGI:98733]	21819	protein_coding	5	5.302	5	16.954	5	33.84	5	36.782	5	4.168	5	16.856	5	26.258	5	29.21	purple	0.914165	1.75e-16
ENSMUSG00000030350	Prmt8	protein arginine N-methyltransferase 8 [Source:MGI Symbol;Acc:MGI:3043083]	381813	protein_coding	0	0.068	0	0.276	4	0.604	3	0.826	0	0.032	2	0.334	3	0.692	5	0.922	purple	0.909271	4.81e-16
ENSMUSG00000042476	Abcb4	ATP-binding cassette, sub-family B (MDR/TAP), member 4 [Source:MGI Symbol;Acc:MGI:97569]	18670	protein_coding	5	7.354	5	10.676	5	15.462	5	20.046	5	6.052	5	12.306	5	20.09	5	25.098	purple	0.904954	1.12e-15
ENSMUSG00000024892	Pcx	pyruvate carboxylase [Source:MGI Symbol;Acc:MGI:97520]	18563	protein_coding	5	1.654	5	2.902	5	4.408	5	6.288	5	1.816	5	3.27	5	4.686	5	6.624	purple	0.902206	1.88e-15
ENSMUSG00000057137	Tmem140	transmembrane protein 140 [Source:MGI Symbol;Acc:MGI:1915737]	68487	protein_coding	5	4.696	5	8.934	5	9.07	5	11.704	5	3.78	5	8.944	5	10.182	5	12.374	purple	0.901118	2.29e-15
ENSMUSG00000006920	Ezh1	enhancer of zeste homolog 1 (Drosophila) [Source:MGI Symbol;Acc:MGI:1097695]	14055	protein_coding	5	11.712	5	17.724	5	20.918	5	23.278	5	12.022	5	19.052	5	21.176	5	24.116	purple	0.899247	3.22e-15
ENSMUSG00000046818	Ddit4l	DNA-damage-inducible transcript 4-like [Source:MGI Symbol;Acc:MGI:1920534]	73284	protein_coding	5	7.232	5	13.972	5	24.112	5	28.596	5	6.482	5	14.044	5	17.784	5	28.39	purple	0.898638	3.59e-15
ENSMUSG00000001494	Sost	sclerostin [Source:MGI Symbol;Acc:MGI:1921749]	74499	protein_coding	5	44.434	5	196.716	5	508.488	5	647.774	5	32.266	5	179.354	5	289.498	5	392.036	purple	0.89664	5.11e-15
ENSMUSG00000022292	Rrm2b	ribonucleotide reductase M2 B (TP53 inducible) [Source:MGI Symbol;Acc:MGI:2155865]	382985	protein_coding	5	4.008	5	8.176	5	8.554	5	8.564	5	4.096	5	6.788	5	9.376	5	8.606	purple	0.895377	6.36e-15
ENSMUSG00000001151	Pcnt	pericentrin (kendrin) [Source:MGI Symbol;Acc:MGI:102722]	18541	protein_coding	5	6.136	5	8.74	5	10.142	5	11.452	5	5.758	5	9.81	5	11.752	5	12.57	purple	0.89453	7.36e-15
ENSMUSG00000004698	Hdac9	histone deacetylase 9 [Source:MGI Symbol;Acc:MGI:1931221]	79221	protein_coding	5	2.456	5	4.506	5	8.38	5	10.062	5	2.25	5	5.826	5	7.35	5	8.464	purple	0.891072	1.32e-14
ENSMUSG00000040548	Tex2	testis expressed gene 2 [Source:MGI Symbol;Acc:MGI:102465]	21763	protein_coding	5	7.528	5	12.512	5	13.254	5	18.13	5	8.644	5	13.364	5	15.892	5	18.93	purple	0.888559	1.99e-14
ENSMUSG00000029153	Ociad2	OCIA domain containing 2 [Source:MGI Symbol;Acc:MGI:1916377]	433904	protein_coding	3	0.582	4	1.144	5	1.966	5	2.258	2	0.422	5	1.64	5	2.256	5	2.57	purple	0.886387	2.81e-14
ENSMUSG00000023961	Enpp4	ectonucleotide pyrophosphatase/phosphodiesterase 4 [Source:MGI Symbol;Acc:MGI:2682634]	NA	protein_coding	5	4.468	5	7.532	5	7.802	5	9.26	5	3.906	5	8.386	5	8.768	5	10.474	purple	0.883704	4.27e-14
ENSMUSG00000089989	Flt3l	FMS-like tyrosine kinase 3 ligand [Source:MGI Symbol;Acc:MGI:95560]	NA	protein_coding	5	3.966	5	8.26	5	9.736	5	11.492	5	4.112	5	9.682	5	12.744	5	14.266	purple	0.883285	4.56e-14
ENSMUSG00000026027	Stradb	STE20-related kinase adaptor beta [Source:MGI Symbol;Acc:MGI:2144047]	227154	protein_coding	5	5.438	5	10.232	5	12.524	5	14.692	5	5.168	5	10.296	5	16.39	5	17.628	purple	0.881567	5.93e-14
ENSMUSG00000038894	Irs2	insulin receptor substrate 2 [Source:MGI Symbol;Acc:MGI:109334]	384783	protein_coding	5	4.942	5	8.626	5	9.3	5	10.602	5	4.052	5	8.82	5	10.684	5	11.204	purple	0.878393	9.52e-14
ENSMUSG00000018143	Mafk	v-maf musculoaponeurotic fibrosarcoma oncogene family, protein K (avian) [Source:MGI Symbol;Acc:MGI:99951]	NA	protein_coding	5	5.38	5	8.08	5	9.868	5	11.116	5	4.848	5	10.234	5	10.884	5	12.11	purple	0.873551	1.91e-13
ENSMUSG00000045394	Epcam	epithelial cell adhesion molecule [Source:MGI Symbol;Acc:MGI:106653]	17075	protein_coding	5	1.048	5	7.018	5	11.598	5	14.102	5	0.884	5	5.38	5	8.406	5	10.566	purple	0.873519	1.92e-13
ENSMUSG00000034818	Celf5	CUGBP, Elav-like family member 5 [Source:MGI Symbol;Acc:MGI:2442333]	319586	protein_coding	5	1.212	5	2.146	5	2.926	5	3.35	5	0.972	5	3.408	5	3.78	5	4.074	purple	0.873506	1.92e-13
ENSMUSG00000053863	Mepe	matrix extracellular phosphoglycoprotein with ASARM motif (bone) [Source:MGI Symbol;Acc:MGI:2137384]	94111	protein_coding	5	97.562	5	187.856	5	355.076	5	375	5	70.696	5	216.066	5	290.506	5	313.596	purple	0.87108	2.7e-13
ENSMUSG00000051910	Sox6	SRY (sex determining region Y)-box 6 [Source:MGI Symbol;Acc:MGI:98368]	20679	protein_coding	5	7.024	5	10.466	5	15.364	5	17.472	5	7.008	5	11.704	5	20.976	5	24.07	purple	0.870536	2.91e-13
ENSMUSG00000028970	Abcb1b	ATP-binding cassette, sub-family B (MDR/TAP), member 1B [Source:MGI Symbol;Acc:MGI:97568]	18669	protein_coding	5	2.324	5	3.974	5	4.85	5	4.036	5	2.072	5	4.196	5	5.056	5	5.26	purple	0.86687	4.79e-13
ENSMUSG00000074264	Amy1	amylase 1, salivary [Source:MGI Symbol;Acc:MGI:88019]	NA	protein_coding	5	2.67	5	7.214	5	9.234	5	10.368	5	1.96	5	8.93	5	8.618	5	14.356	purple	0.866628	4.94e-13
ENSMUSG00000031849	Comp	cartilage oligomeric matrix protein [Source:MGI Symbol;Acc:MGI:88469]	12845	protein_coding	5	8	5	23.076	5	26.38	5	29.834	5	6.068	5	24.25	5	21.3	5	36.746	purple	0.865632	5.64e-13
ENSMUSG00000028080	Lrba	LPS-responsive beige-like anchor [Source:MGI Symbol;Acc:MGI:1933162]	80877	protein_coding	5	9.868	5	12.174	5	14.916	5	16.224	5	9.482	5	12.57	5	15.202	5	15.248	purple	0.8646	6.47e-13
ENSMUSG00000022018	Rgcc	regulator of cell cycle [Source:MGI Symbol;Acc:MGI:1913464]	66214	protein_coding	5	15.324	5	25.72	5	27.59	5	33.138	5	14.868	5	26.704	5	30.468	5	41.36	purple	0.862352	8.66e-13
ENSMUSG00000024654	Asrgl1	asparaginase like 1 [Source:MGI Symbol;Acc:MGI:1913764]	66514	protein_coding	5	4.348	5	8.766	5	12.738	5	14.84	5	4.076	5	7.864	5	10.828	5	14.234	purple	0.860808	1.06e-12
ENSMUSG00000038393	Txnip	thioredoxin interacting protein [Source:MGI Symbol;Acc:MGI:1889549]	56338	protein_coding	5	83.506	5	173.212	5	159.896	5	187.168	5	62.078	5	166.034	5	192.116	5	215.63	purple	0.859225	1.29e-12
ENSMUSG00000090231	Cfb	complement factor B [Source:MGI Symbol;Acc:MGI:105975]	14962	protein_coding	5	1.73	5	3.87	5	4.8	5	6.542	5	2.114	5	5.166	5	6.222	5	7.278	purple	0.855986	1.93e-12
ENSMUSG00000036990	Otud4	OTU domain containing 4 [Source:MGI Symbol;Acc:MGI:1098801]	73945	protein_coding	5	12.108	5	15.89	5	18.242	5	20.354	5	12.018	5	18.122	5	19.166	5	17.896	purple	0.855719	1.99e-12
ENSMUSG00000031283	Chrdl1	chordin-like 1 [Source:MGI Symbol;Acc:MGI:1933172]	83453	protein_coding	5	1.442	5	6.854	5	8.046	5	9.638	5	1.554	5	8.794	5	10.268	5	10.334	purple	0.855667	2.01e-12
ENSMUSG00000044471	Lincpint	long intergenic non-protein coding RNA, Trp53 induced transcript [Source:MGI Symbol;Acc:MGI:2673128]	NA	processed_transcript	5	16.724	5	28.742	5	31.71	5	35.098	5	11.346	5	32.158	5	28.876	5	40.19	purple	0.852973	2.78e-12
ENSMUSG00000038065	Mturn	maturin, neural progenitor differentiation regulator homolog (Xenopus) [Source:MGI Symbol;Acc:MGI:1915485]	68235	protein_coding	5	3.152	5	5.602	5	6.638	5	7.096	5	2.43	5	6.416	5	7.826	5	7.472	purple	0.852606	2.91e-12
ENSMUSG00000069601	Ank3	ankyrin 3, epithelial [Source:MGI Symbol;Acc:MGI:88026]	11735	protein_coding	5	11.68	5	18.46	5	24.358	5	26.338	5	9.54	5	18.734	5	18.568	5	27.482	purple	0.851317	3.39e-12
ENSMUSG00000073067	9130019P16Rik	RIKEN cDNA 9130019P16 gene [Source:MGI Symbol;Acc:MGI:1918824]	NA	lincRNA	1	0.31	5	1.362	5	2.778	5	3.158	0	0.204	5	1.028	5	1.556	5	1.912	purple	0.850532	3.72e-12
ENSMUSG00000022508	Bcl6	B cell leukemia/lymphoma 6 [Source:MGI Symbol;Acc:MGI:107187]	12053	protein_coding	5	5.326	5	10.158	5	10.684	5	13.248	5	4.574	5	9.252	5	13.932	5	14.936	purple	0.850393	3.78e-12
ENSMUSG00000027763	Mbnl1	muscleblind-like 1 (Drosophila) [Source:MGI Symbol;Acc:MGI:1928482]	56758	protein_coding	5	100.372	5	157.736	5	212.406	5	253.402	5	93.126	5	165.042	5	198.558	5	198.238	purple	0.849298	4.3e-12
ENSMUSG00000028572	Hook1	hook homolog 1 (Drosophila) [Source:MGI Symbol;Acc:MGI:1925213]	77963	protein_coding	2	0.454	5	1.796	5	1.778	5	1.558	2	0.538	5	1.166	5	1.914	5	1.936	purple	0.847323	5.41e-12
ENSMUSG00000026170	Cyp27a1	cytochrome P450, family 27, subfamily a, polypeptide 1 [Source:MGI Symbol;Acc:MGI:88594]	104086	protein_coding	5	1.838	5	4.536	5	4.668	5	4.796	5	2.054	5	4.468	5	6.82	5	8.676	purple	0.845824	6.42e-12
ENSMUSG00000026202	Tuba4a	tubulin, alpha 4A [Source:MGI Symbol;Acc:MGI:1095410]	22145	protein_coding	5	28.71	5	67.142	5	80.812	5	107.466	5	30.032	5	75.504	5	126.32	5	136.592	purple	0.845468	6.69e-12
ENSMUSG00000035105	Egln3	egl-9 family hypoxia-inducible factor 3 [Source:MGI Symbol;Acc:MGI:1932288]	112407	protein_coding	4	0.786	5	3.138	5	3.022	5	4.244	4	0.932	5	3.236	5	4.438	5	4.814	purple	0.841848	1e-11
ENSMUSG00000034656	Cacna1a	calcium channel, voltage-dependent, P/Q type, alpha 1A subunit [Source:MGI Symbol;Acc:MGI:109482]	12286	protein_coding	5	3	5	4.698	5	6.484	5	10.068	5	3.712	5	5.542	5	5.32	5	6.278	purple	0.841503	1.04e-11
ENSMUSG00000034584	Exph5	exophilin 5 [Source:MGI Symbol;Acc:MGI:2443248]	320051	protein_coding	0	0.164	2	0.448	5	1.064	5	1.094	0	0.12	5	0.712	4	1.052	5	1.128	purple	0.838655	1.43e-11
ENSMUSG00000003526	Prodh	proline dehydrogenase [Source:MGI Symbol;Acc:MGI:97770]	19125	protein_coding	5	1.806	5	3.568	5	3.36	5	4.838	5	1.284	5	4.738	5	4.794	5	5.188	purple	0.836768	1.75e-11
ENSMUSG00000043384	Gprasp1	G protein-coupled receptor associated sorting protein 1 [Source:MGI Symbol;Acc:MGI:1917418]	NA	protein_coding	5	10.552	5	14.79	5	18.27	5	19.18	5	13.698	5	16.058	5	17.048	5	18.41	purple	0.836357	1.83e-11
ENSMUSG00000000056	Narf	nuclear prelamin A recognition factor [Source:MGI Symbol;Acc:MGI:1914858]	67608	protein_coding	5	7.8	5	11.55	5	15.23	5	17.882	5	9.22	5	12.368	5	19.054	5	18.068	purple	0.836174	1.86e-11
ENSMUSG00000024193	Phf1	PHD finger protein 1 [Source:MGI Symbol;Acc:MGI:98647]	21652	protein_coding	5	7.316	5	10.87	5	12.774	5	14.678	5	6.672	5	11.252	5	14.92	5	15.858	purple	0.836018	1.89e-11
ENSMUSG00000020919	Stat5b	signal transducer and activator of transcription 5B [Source:MGI Symbol;Acc:MGI:103035]	NA	protein_coding	5	12.906	5	15.17	5	17.81	5	19.754	5	9.812	5	15.482	5	19.844	5	20.66	purple	0.835925	1.91e-11
ENSMUSG00000048249	Crebrf	CREB3 regulatory factor [Source:MGI Symbol;Acc:MGI:1924378]	77128	protein_coding	5	10.276	5	19.4	5	18.52	5	20.894	5	10	5	19.454	5	20.492	5	21.582	purple	0.835879	1.92e-11
ENSMUSG00000060843	Ctnna3	catenin (cadherin associated protein), alpha 3 [Source:MGI Symbol;Acc:MGI:2661445]	NA	protein_coding	5	1.134	5	1.704	5	3.35	5	2.842	5	1.108	5	2.76	5	2.7	5	4.278	purple	0.835587	1.98e-11
ENSMUSG00000057329	Bcl2	B cell leukemia/lymphoma 2 [Source:MGI Symbol;Acc:MGI:88138]	12043	protein_coding	5	7.04	5	10.212	5	14.856	5	16.662	5	6.008	5	10.152	5	12.308	5	15.552	purple	0.833039	2.59e-11
ENSMUSG00000073590	3222401L13Rik	RIKEN cDNA 3222401L13 gene [Source:MGI Symbol;Acc:MGI:2444186]	NA	lincRNA	5	1	5	2.052	5	2.444	5	3.188	5	0.938	5	2.004	5	2.398	5	2.874	purple	0.830309	3.44e-11
ENSMUSG00000033004	Mycbp2	MYC binding protein 2 [Source:MGI Symbol;Acc:MGI:2179432]	105689	protein_coding	5	16.24	5	21.384	5	22.132	5	24.552	5	17.066	5	22.392	5	25.082	5	25.322	purple	0.829511	3.73e-11
ENSMUSG00000005125	Ndrg1	N-myc downstream regulated gene 1 [Source:MGI Symbol;Acc:MGI:1341799]	17988	protein_coding	5	44.026	5	88.838	5	136.948	5	152.228	5	37.466	5	84.046	5	100.292	5	108.04	purple	0.828078	4.32e-11
ENSMUSG00000068696	Gpr88	G-protein coupled receptor 88 [Source:MGI Symbol;Acc:MGI:1927653]	64378	protein_coding	4	0.984	5	3.29	5	5.906	5	5.962	5	0.964	5	4.112	5	4.648	5	4.922	purple	0.826137	5.25e-11
ENSMUSG00000078517	Emc1	ER membrane protein complex subunit 1 [Source:MGI Symbol;Acc:MGI:2443696]	230866	protein_coding	5	10.11	5	13.236	5	16.328	5	15.756	5	10.42	5	13.988	5	15.154	5	15.73	purple	0.825988	5.33e-11
ENSMUSG00000047875	Gpr157	G protein-coupled receptor 157 [Source:MGI Symbol;Acc:MGI:2442046]	269604	protein_coding	5	1.654	5	2.378	5	2.93	5	3.16	5	1.306	5	2.658	5	3.398	5	4.436	purple	0.824868	5.96e-11
ENSMUSG00000029056	Pank4	pantothenate kinase 4 [Source:MGI Symbol;Acc:MGI:2387466]	269614	protein_coding	5	7.47	5	9.974	5	12.876	5	14.25	5	7.866	5	11.286	5	14.02	5	15.468	purple	0.824406	6.24e-11
ENSMUSG00000086782	E130102H24Rik	RIKEN cDNA E130102H24 gene [Source:MGI Symbol;Acc:MGI:1925116]	NA	lincRNA	5	4.408	5	12.236	5	14.574	5	13.69	5	4.808	5	9.454	5	11.282	5	13.994	purple	0.824184	6.38e-11
ENSMUSG00000104030	NA	NA	NA	TEC	5	4.628	5	8.544	5	9.652	5	10.368	5	4.764	5	8.64	5	8.988	5	10.144	purple	0.821902	7.98e-11
ENSMUSG00000011382	Dhdh	dihydrodiol dehydrogenase (dimeric) [Source:MGI Symbol;Acc:MGI:1919005]	71755	protein_coding	5	2.316	5	3.964	5	3.986	5	4.83	5	2.154	5	4.416	5	4.898	5	6.46	purple	0.821234	8.51e-11
ENSMUSG00000032377	Plscr4	phospholipid scramblase 4 [Source:MGI Symbol;Acc:MGI:2143267]	235527	protein_coding	5	3.56	5	6.68	5	6.382	5	7.324	5	3.302	5	6.266	5	6.604	5	7.916	purple	0.818948	1.06e-10
ENSMUSG00000075232	Amd1	S-adenosylmethionine decarboxylase 1 [Source:MGI Symbol;Acc:MGI:88004]	11702	protein_coding	5	10.608	5	17.828	5	20.416	5	24.006	5	12.416	5	19.22	5	25.09	5	31.58	purple	0.818129	1.15e-10
ENSMUSG00000015766	Eps8	epidermal growth factor receptor pathway substrate 8 [Source:MGI Symbol;Acc:MGI:104684]	NA	protein_coding	5	3.302	5	5.834	5	6.656	5	7.646	5	3.736	5	5.198	5	7.91	5	7.156	purple	0.818087	1.15e-10
ENSMUSG00000037660	Gdf7	growth differentiation factor 7 [Source:MGI Symbol;Acc:MGI:95690]	238057	protein_coding	1	0.222	4	0.65	5	1.576	4	1.574	0	0.118	3	0.546	5	0.868	5	1.288	purple	0.816717	1.31e-10
ENSMUSG00000026840	Lamc3	laminin gamma 3 [Source:MGI Symbol;Acc:MGI:1344394]	23928	protein_coding	5	4.828	5	11.886	5	13.634	5	16.35	5	4.094	5	11.164	5	10.986	5	12.752	purple	0.816016	1.4e-10
Obcdi070491	NA	NA	NA	novel_intergenic	5	1.608	5	3.834	5	5.578	5	7.256	5	1.926	5	4.71	5	6.07	5	8.066	purple	0.810695	2.29e-10
ENSMUSG00000036352	Ubac1	ubiquitin associated domain containing 1 [Source:MGI Symbol;Acc:MGI:1920995]	98766	protein_coding	5	16.812	5	24.194	5	31.94	5	40.598	5	16.538	5	25.796	5	46.428	5	46.88	purple	0.809841	2.48e-10
ENSMUSG00000020083	2010107G23Rik	RIKEN cDNA 2010107G23 gene [Source:MGI Symbol;Acc:MGI:1917144]	NA	protein_coding	1	0.076	0	0.114	3	0.614	5	1.104	1	0.176	1	0.308	3	0.682	5	0.812	purple	0.808673	2.75e-10
ENSMUSG00000034522	Zfp395	zinc finger protein 395 [Source:MGI Symbol;Acc:MGI:2682318]	380912	protein_coding	5	6.342	5	8.46	5	11.492	5	11.848	5	5.956	5	8.796	5	10.38	5	10.84	purple	0.808553	2.78e-10
ENSMUSG00000071103	1700029J07Rik	RIKEN cDNA 1700029J07 gene [Source:MGI Symbol;Acc:MGI:1916729]	NA	protein_coding	4	0.838	5	1.736	5	2.132	5	3.02	5	0.942	5	2.062	5	2.704	5	2.842	purple	0.807811	2.97e-10
ENSMUSG00000097353	A430046D13Rik	Riken cDNA A430046D13 gene [Source:MGI Symbol;Acc:MGI:3609643]	NA	lincRNA	5	2.038	5	4.29	5	5.23	5	5.304	5	2.104	5	3.684	5	5.012	5	5.264	purple	0.806585	3.32e-10
ENSMUSG00000041757	Plekha6	pleckstrin homology domain containing, family A member 6 [Source:MGI Symbol;Acc:MGI:2388662]	240753	protein_coding	5	5.176	5	12.544	5	10.584	5	10.216	5	3.752	5	11.446	5	14.686	5	23.062	purple	0.806163	3.44e-10
ENSMUSG00000040170	Fmo2	flavin containing monooxygenase 2 [Source:MGI Symbol;Acc:MGI:1916776]	55990	protein_coding	5	2.378	5	10.66	5	7.336	5	8.362	5	1.516	5	12.896	5	10.326	5	14.372	purple	0.805343	3.7e-10
ENSMUSG00000031393	Mecp2	methyl CpG binding protein 2 [Source:MGI Symbol;Acc:MGI:99918]	17257	protein_coding	5	12.086	5	14.89	5	17.296	5	19.834	5	11.434	5	15.74	5	17.306	5	18.368	purple	0.804867	3.86e-10
ENSMUSG00000057421	Las1l	LAS1-like (S. cerevisiae) [Source:MGI Symbol;Acc:MGI:1923380]	76130	protein_coding	5	9.3	5	13.564	5	16.64	5	17.322	5	9.152	5	13.828	5	14.462	5	15.608	purple	0.804059	4.14e-10
ENSMUSG00000072966	Gprasp2	G protein-coupled receptor associated sorting protein 2 [Source:MGI Symbol;Acc:MGI:2442071]	NA	protein_coding	4	1.018	4	2.458	5	2.774	5	2.854	5	1.3	5	2.546	5	3.424	5	4.086	purple	0.802899	4.58e-10
ENSMUSG00000001138	Cnnm3	cyclin M3 [Source:MGI Symbol;Acc:MGI:2151055]	94218	protein_coding	5	7.992	5	9.38	5	10.368	5	12.754	5	6.166	5	8.494	5	13.51	5	11.806	purple	0.802856	4.6e-10
ENSMUSG00000041912	Tdrkh	tudor and KH domain containing protein [Source:MGI Symbol;Acc:MGI:1919884]	NA	protein_coding	5	0.95	5	1.72	5	2.466	5	3.126	5	1.006	5	1.834	5	2.284	5	2.254	purple	0.802837	4.61e-10
ENSMUSG00000049565	Aknad1	AKNA domain containing 1 [Source:MGI Symbol;Acc:MGI:3584453]	329738	protein_coding	3	0.812	5	1.124	5	3.41	5	3.488	3	0.872	5	1.412	5	1.798	5	2.538	purple	0.802755	4.64e-10
ENSMUSG00000024163	Mapk8ip3	mitogen-activated protein kinase 8 interacting protein 3 [Source:MGI Symbol;Acc:MGI:1353598]	30957	protein_coding	5	26.884	5	34.002	5	40.19	5	44.758	5	29.206	5	37.176	5	42.404	5	43.264	purple	0.802415	4.78e-10
ENSMUSG00000048731	Ggnbp1	gametogenetin binding protein 1 [Source:MGI Symbol;Acc:MGI:3055306]	70772	protein_coding	5	1.934	5	4.378	5	5.178	5	7.118	5	2.346	5	6.012	5	5.996	5	7.46	purple	0.80101	5.4e-10
ENSMUSG00000056973	Ces1d	carboxylesterase 1D [Source:MGI Symbol;Acc:MGI:2148202]	104158	protein_coding	2	0.768	4	1.238	5	2.084	5	1.884	0	0.132	4	0.792	5	1.468	5	2.108	purple	0.800289	5.74e-10
ENSMUSG00000045193	Cirbp	cold inducible RNA binding protein [Source:MGI Symbol;Acc:MGI:893588]	12696	protein_coding	5	24.506	5	35.634	5	39.554	5	52.634	5	15.848	5	35.462	5	43.836	5	46.466	purple	0.799243	6.28e-10
ENSMUSG00000045954	Sdpr	serum deprivation response [Source:MGI Symbol;Acc:MGI:99513]	20324	protein_coding	5	10.328	5	18.178	5	17.608	5	20.596	5	9.528	5	20.266	5	22.036	5	26.602	purple	0.798663	6.6e-10
ENSMUSG00000040987	Mill2	MHC I like leukocyte 2 [Source:MGI Symbol;Acc:MGI:2179989]	243864	protein_coding	5	5.958	5	11.086	5	14.37	5	13.386	5	5.136	5	10.876	5	12.104	5	14.574	purple	0.797237	7.45e-10
ENSMUSG00000097184	4632428C04Rik	RIKEN cDNA 4632428C04 gene [Source:MGI Symbol;Acc:MGI:1921600]	NA	lincRNA	1	0.33	2	0.408	5	1.336	4	1.52	0	0.176	4	0.658	5	0.832	5	1.37	purple	0.79579	8.41e-10
ENSMUSG00000105096	NA	NA	NA	protein_coding	1	0.202	4	0.644	4	0.978	5	1.782	0	0.062	4	0.946	3	0.642	5	1.434	purple	0.795642	8.51e-10
ENSMUSG00000020205	Phlda1	pleckstrin homology-like domain, family A, member 1 [Source:MGI Symbol;Acc:MGI:1096880]	21664	protein_coding	5	7.488	5	9.98	5	17.314	5	24.782	5	7.144	5	9.428	5	15.092	5	17.838	purple	0.795581	8.56e-10
ENSMUSG00000040128	Pnrc1	proline-rich nuclear receptor coactivator 1 [Source:MGI Symbol;Acc:MGI:1917838]	108767	protein_coding	5	36.424	5	46.414	5	56.5	5	68.272	5	30.864	5	49.138	5	59.54	5	70.902	purple	0.793788	9.93e-10
ENSMUSG00000036890	Gtdc1	glycosyltransferase-like domain containing 1 [Source:MGI Symbol;Acc:MGI:2444269]	227835	protein_coding	5	5.822	5	9.348	5	10.568	5	12.492	5	5.602	5	8.322	5	11.612	5	12.11	purple	0.792556	1.1e-09
ENSMUSG00000003992	Ssbp2	single-stranded DNA binding protein 2 [Source:MGI Symbol;Acc:MGI:1914220]	66970	protein_coding	5	7.776	5	11.158	5	13.138	5	13.202	5	6.758	5	10.814	5	13.138	5	12.616	purple	0.792429	1.11e-09
ENSMUSG00000060924	Csmd1	CUB and Sushi multiple domains 1 [Source:MGI Symbol;Acc:MGI:2137383]	94109	protein_coding	5	2.274	5	3.2	5	4.244	5	5.842	5	2.158	5	4.54	5	5.674	5	7.012	purple	0.792309	1.12e-09
ENSMUSG00000046532	Ar	androgen receptor [Source:MGI Symbol;Acc:MGI:88064]	11835	protein_coding	5	3.056	5	4.796	5	6.226	5	7.072	5	2.886	5	4.832	5	4.924	5	6.72	purple	0.792238	1.13e-09
ENSMUSG00000028584	Lrrc38	leucine rich repeat containing 38 [Source:MGI Symbol;Acc:MGI:2442845]	242735	protein_coding	3	0.45	4	1.034	5	1.414	5	1.574	1	0.366	4	1.094	4	1.206	5	1.948	purple	0.790149	1.34e-09
ENSMUSG00000000532	Acvr1b	activin A receptor, type 1B [Source:MGI Symbol;Acc:MGI:1338944]	11479	protein_coding	5	3.766	5	5.14	5	5.85	5	6.602	5	3.612	5	5.712	5	6.218	5	8.068	purple	0.789598	1.4e-09
ENSMUSG00000005338	Cadm3	cell adhesion molecule 3 [Source:MGI Symbol;Acc:MGI:2137858]	94332	protein_coding	5	2.154	5	3.476	5	3.988	5	4.288	5	1.924	5	3.102	5	3.092	5	5.05	purple	0.789067	1.46e-09
ENSMUSG00000045636	Mtus1	mitochondrial tumor suppressor 1 [Source:MGI Symbol;Acc:MGI:2142572]	102103	protein_coding	5	16.088	5	23.814	5	27.428	5	30.376	5	15.458	5	25.662	5	35.148	5	33.22	purple	0.785929	1.88e-09
ENSMUSG00000056367	Actr3b	ARP3 actin-related protein 3B [Source:MGI Symbol;Acc:MGI:2661120]	242894	protein_coding	5	1.306	5	2.152	5	3.556	5	3.188	5	1.884	5	3.706	5	2.786	5	5.676	purple	0.784675	2.07e-09
ENSMUSG00000067860	Zic3	zinc finger protein of the cerebellum 3 [Source:MGI Symbol;Acc:MGI:106676]	22773	protein_coding	0	0.212	4	0.908	5	2.316	5	2.632	1	0.344	5	1.064	4	1.124	5	1.916	purple	0.78465	2.08e-09
ENSMUSG00000055523	Gucy2g	guanylate cyclase 2g [Source:MGI Symbol;Acc:MGI:106025]	73707	protein_coding	0	0.124	3	0.504	4	0.712	4	0.714	0	0.096	2	0.37	2	0.36	5	0.82	purple	0.784617	2.08e-09
ENSMUSG00000008226	Scrn3	secernin 3 [Source:MGI Symbol;Acc:MGI:1921866]	74616	protein_coding	5	5.09	5	7.152	5	6.934	5	9.92	5	5.202	5	7.476	5	8.606	5	8.836	purple	0.782455	2.47e-09
ENSMUSG00000021585	Cast	calpastatin [Source:MGI Symbol;Acc:MGI:1098236]	12380	protein_coding	5	25.82	5	32.83	5	38.384	5	39.188	5	24.746	5	34.962	5	39.722	5	41.4	purple	0.780493	2.87e-09
ENSMUSG00000033576	Apol6	apolipoprotein L 6 [Source:MGI Symbol;Acc:MGI:1919189]	71939	protein_coding	5	4.494	5	11.21	5	23.918	5	33.594	5	5.662	5	9.69	5	11.244	5	17.98	purple	0.778983	3.22e-09
ENSMUSG00000030351	Tspan11	tetraspanin 11 [Source:MGI Symbol;Acc:MGI:1915748]	68498	protein_coding	5	1.854	5	3.25	5	4.54	5	6.462	5	1.888	5	3.602	5	3.856	5	5.21	purple	0.778858	3.25e-09
ENSMUSG00000054728	Phactr1	phosphatase and actin regulator 1 [Source:MGI Symbol;Acc:MGI:2659021]	218194	protein_coding	4	0.686	4	1.3	5	1.58	5	1.534	3	0.496	5	1.692	5	1.23	5	3.372	purple	0.778448	3.36e-09
ENSMUSG00000002020	Ltbp2	latent transforming growth factor beta binding protein 2 [Source:MGI Symbol;Acc:MGI:99502]	16997	protein_coding	5	10.384	5	23.112	5	24.664	5	23.838	5	9.73	5	23.572	5	19.954	5	25.112	purple	0.776732	3.82e-09
ENSMUSG00000031340	Gabre	gamma-aminobutyric acid (GABA) A receptor, subunit epsilon [Source:MGI Symbol;Acc:MGI:1330235]	14404	protein_coding	4	0.864	5	1.118	5	1.288	5	2.068	3	0.592	5	0.964	4	1.762	5	1.378	purple	0.776609	3.86e-09
ENSMUSG00000044337	Ackr3	atypical chemokine receptor 3 [Source:MGI Symbol;Acc:MGI:109562]	12778	protein_coding	5	19.604	5	34.274	5	49.546	5	54.376	5	18.838	5	28.18	5	38.088	5	45.282	purple	0.776562	3.87e-09
ENSMUSG00000026944	Abca2	ATP-binding cassette, sub-family A (ABC1), member 2 [Source:MGI Symbol;Acc:MGI:99606]	11305	protein_coding	5	6.954	5	9.96	5	11.876	5	12.814	5	6.944	5	9.5	5	12.064	5	11.228	purple	0.775108	4.32e-09
ENSMUSG00000087132	A930001C03Rik	RIKEN cDNA A930001C03 gene [Source:MGI Symbol;Acc:MGI:2441838]	NA	processed_transcript	4	0.966	5	1.494	5	3.458	5	5.648	2	0.656	4	2.162	5	2.49	5	3.144	purple	0.772621	5.2e-09
ENSMUSG00000036712	Cyld	cylindromatosis (turban tumor syndrome) [Source:MGI Symbol;Acc:MGI:1921506]	74256	protein_coding	5	7.414	5	9.646	5	10.78	5	12.464	5	6.834	5	10.02	5	11.786	5	11.49	purple	0.772521	5.24e-09
ENSMUSG00000029714	Gigyf1	GRB10 interacting GYF protein 1 [Source:MGI Symbol;Acc:MGI:1888677]	57330	protein_coding	5	12.94	5	15.264	5	17.514	5	19.676	5	10.964	5	15.944	5	20.514	5	19.91	purple	0.771835	5.51e-09
ENSMUSG00000052974	Cyp2f2	cytochrome P450, family 2, subfamily f, polypeptide 2 [Source:MGI Symbol;Acc:MGI:88608]	13107	protein_coding	0	0.036	3	0.664	4	0.736	3	0.586	0	0.07	2	0.772	3	0.682	5	1.342	purple	0.771655	5.59e-09
ENSMUSG00000009995	Taz	tafazzin [Source:MGI Symbol;Acc:MGI:109626]	66826	protein_coding	5	18.448	5	20.026	5	21.654	5	24.926	5	15.434	5	19.584	5	25.228	5	27.222	purple	0.771245	5.76e-09
ENSMUSG00000035948	Acss3	acyl-CoA synthetase short-chain family member 3 [Source:MGI Symbol;Acc:MGI:2685720]	380660	protein_coding	5	1.93	5	2.78	5	3.048	5	3.698	5	1.108	5	2.708	5	3.296	5	4.06	purple	0.769583	6.5e-09
ENSMUSG00000027208	Fgf7	fibroblast growth factor 7 [Source:MGI Symbol;Acc:MGI:95521]	14178	protein_coding	5	6.556	5	12.078	5	15.26	5	14.788	5	4.164	5	10.818	5	8.34	5	14.936	purple	0.76859	6.99e-09
ENSMUSG00000103348	NA	NA	NA	TEC	5	1.356	5	2.06	5	3.458	5	4.51	5	1.518	5	2.236	5	2.796	5	3.392	purple	0.766673	8.03e-09
ENSMUSG00000097729	NA	NA	NA	lincRNA	5	3.262	5	4.446	5	4.568	5	6.478	5	2.798	5	4.554	5	5.982	5	7.136	purple	0.766488	8.13e-09
ENSMUSG00000083012	Fam220a	family with sequence similarity 220, member A [Source:MGI Symbol;Acc:MGI:1914488]	NA	protein_coding	5	14.608	5	18.004	5	25.35	5	27.674	5	12.2	5	21.024	5	28.318	5	34.552	purple	0.764799	9.18e-09
ENSMUSG00000041298	Katnal1	katanin p60 subunit A-like 1 [Source:MGI Symbol;Acc:MGI:2387638]	231912	protein_coding	5	7.15	5	9.886	5	9.886	5	11.926	5	7.172	5	11.752	5	12.652	5	12.548	purple	0.764595	9.31e-09
ENSMUSG00000039840	Epg5	ectopic P-granules autophagy protein 5 homolog (C. elegans) [Source:MGI Symbol;Acc:MGI:1918673]	100502841	protein_coding	5	4.722	5	5.774	5	6.648	5	7.274	5	4.378	5	6.384	5	7.438	5	7.49	purple	0.763176	1.03e-08
ENSMUSG00000034940	Synrg	synergin, gamma [Source:MGI Symbol;Acc:MGI:1354742]	217030	protein_coding	5	9.628	5	12.62	5	14.916	5	16.83	5	11.048	5	14.376	5	16.998	5	15.65	purple	0.762481	1.08e-08
ENSMUSG00000029381	Shroom3	shroom family member 3 [Source:MGI Symbol;Acc:MGI:1351655]	NA	protein_coding	5	2.68	5	4.302	5	5.85	5	6.51	5	2.312	5	4.196	5	4.59	5	5.346	purple	0.761218	1.18e-08
ENSMUSG00000036427	Gpi1	glucose phosphate isomerase 1 [Source:MGI Symbol;Acc:MGI:95797]	14751	protein_coding	5	56.482	5	84.894	5	101.104	5	122.858	5	60.256	5	90.798	5	134.794	5	133.554	purple	0.760892	1.21e-08
ENSMUSG00000021258	Ccnk	cyclin K [Source:MGI Symbol;Acc:MGI:1276106]	12454	protein_coding	5	6.484	5	7.87	5	10.516	5	11.524	5	5.804	5	9.862	5	11.41	5	14.118	purple	0.76082	1.22e-08
ENSMUSG00000039457	Ppl	periplakin [Source:MGI Symbol;Acc:MGI:1194898]	19041	protein_coding	0	0.114	2	0.326	1	0.38	0	0.292	0	0.022	1	0.418	1	0.386	5	0.74	purple	0.76057	1.24e-08
ENSMUSG00000028713	Cyp4b1	cytochrome P450, family 4, subfamily b, polypeptide 1 [Source:MGI Symbol;Acc:MGI:103225]	13120	protein_coding	5	1.62	5	5.874	5	5.566	5	5.948	4	1.538	5	6.622	5	8.282	5	7.986	purple	0.760522	1.24e-08
ENSMUSG00000020847	Rph3al	rabphilin 3A-like (without C2 domains) [Source:MGI Symbol;Acc:MGI:1923492]	380714	protein_coding	5	0.852	5	1.78	5	1.888	5	2.262	4	1.062	5	1.818	5	2.352	5	2.832	purple	0.76007	1.28e-08
ENSMUSG00000086946	Gm15527	predicted gene 15527 [Source:MGI Symbol;Acc:MGI:3782974]	NA	antisense	0	0.084	3	0.752	4	1.734	5	1.72	0	0.008	3	0.726	4	1.366	4	0.998	purple	0.759863	1.3e-08
ENSMUSG00000031736	Crnde	colorectal neoplasia differentially expressed (non-protein coding) [Source:MGI Symbol;Acc:MGI:1918546]	NA	lincRNA	5	12.134	5	19.378	5	30.816	5	31.176	5	10.29	5	17.466	5	19.728	5	27.03	purple	0.759158	1.36e-08
ENSMUSG00000003849	Nqo1	NAD(P)H dehydrogenase, quinone 1 [Source:MGI Symbol;Acc:MGI:103187]	18104	protein_coding	5	1.474	5	2.702	5	3.18	5	3.876	5	1.42	5	3.356	5	3.762	5	5.222	purple	0.7579	1.49e-08
ENSMUSG00000034801	Sos2	son of sevenless homolog 2 (Drosophila) [Source:MGI Symbol;Acc:MGI:98355]	20663	protein_coding	5	12.136	5	14.79	5	16.416	5	19.426	5	12.27	5	16.434	5	21.344	5	19.946	purple	0.757582	1.52e-08
ENSMUSG00000053964	Lgals4	lectin, galactose binding, soluble 4 [Source:MGI Symbol;Acc:MGI:107536]	16855	protein_coding	5	4.564	5	5.37	5	7.576	5	7.834	5	3.942	5	7.568	5	8.624	5	9.896	purple	0.757285	1.55e-08
ENSMUSG00000040852	Plekhh2	pleckstrin homology domain containing, family H (with MyTH4 domain) member 2 [Source:MGI Symbol;Acc:MGI:2146813]	213556	protein_coding	5	7.06	5	10.844	5	16.766	5	19.368	5	5.91	5	10.222	5	10.642	5	12.244	purple	0.756762	1.61e-08
ENSMUSG00000025934	Gsta3	glutathione S-transferase, alpha 3 [Source:MGI Symbol;Acc:MGI:95856]	NA	protein_coding	1	0.144	1	0.744	3	0.534	3	0.644	0	0.034	3	1.588	3	0.932	5	2.286	purple	0.756495	1.64e-08
ENSMUSG00000021221	Dpf3	D4, zinc and double PHD fingers, family 3 [Source:MGI Symbol;Acc:MGI:1917377]	70127	protein_coding	4	1.634	5	2.128	5	2.524	5	3.41	5	1.404	5	2.984	5	3.048	5	4.76	purple	0.755945	1.7e-08
ENSMUSG00000030826	Bcat2	branched chain aminotransferase 2, mitochondrial [Source:MGI Symbol;Acc:MGI:1276534]	NA	protein_coding	5	7.456	5	10.778	5	12.4	5	12.214	5	7.386	5	10.776	5	13.734	5	13.422	purple	0.754736	1.85e-08
ENSMUSG00000022309	Angpt1	angiopoietin 1 [Source:MGI Symbol;Acc:MGI:108448]	11600	protein_coding	5	2.68	5	4.782	5	4.918	5	5.544	5	2.582	5	4.918	5	5.71	5	6.782	purple	0.75459	1.87e-08
ENSMUSG00000026095	Asnsd1	asparagine synthetase domain containing 1 [Source:MGI Symbol;Acc:MGI:1917646]	70396	protein_coding	5	9.17	5	16.01	5	15.424	5	18.336	5	9.21	5	14.868	5	19.372	5	21.128	purple	0.754249	1.91e-08
ENSMUSG00000097290	1300002E11Rik	RIKEN cDNA 1300002E11 gene [Source:MGI Symbol;Acc:MGI:1919001]	NA	lincRNA	5	4.234	5	7.24	5	7.91	5	9.782	5	6.084	5	6.476	5	10.242	5	8.734	purple	0.7508	2.41e-08
ENSMUSG00000056185	Snx32	sorting nexin 32 [Source:MGI Symbol;Acc:MGI:2444704]	225861	protein_coding	5	3.148	5	4.294	5	4.808	5	5.182	5	2.454	5	4.424	5	5.558	5	5.42	purple	0.750576	2.44e-08
ENSMUSG00000027187	Cat	catalase [Source:MGI Symbol;Acc:MGI:88271]	12359	protein_coding	5	19.054	5	31.328	5	29.852	5	34.954	5	18.046	5	28.736	5	37.966	5	40.576	purple	0.750114	2.52e-08
ENSMUSG00000055172	C1ra	complement component 1, r subcomponent A [Source:MGI Symbol;Acc:MGI:1355313]	50909	protein_coding	5	10.194	5	19.734	5	19.296	5	18.842	5	8.282	5	19.456	5	16.002	5	21.67	purple	0.748445	2.81e-08
ENSMUSG00000035681	Kcnc2	potassium voltage gated channel, Shaw-related subfamily, member 2 [Source:MGI Symbol;Acc:MGI:96668]	268345	protein_coding	0	0.076	0	0.196	2	0.424	5	0.76	0	0.074	0	0.274	0	0.254	2	0.372	purple	0.748124	2.87e-08
ENSMUSG00000097462	9530026P05Rik	RIKEN cDNA 9530026P05 gene [Source:MGI Symbol;Acc:MGI:1924659]	NA	lincRNA	5	2.348	5	3.752	5	3.344	5	5.138	4	1.1	5	4.518	5	4.796	5	5.752	purple	0.748054	2.89e-08
ENSMUSG00000042642	Flad1	RFad1, flavin adenine dinucleotide synthetase, homolog (yeast) [Source:MGI Symbol;Acc:MGI:2443030]	319945	protein_coding	5	6.966	5	8.446	5	10.298	5	10.796	5	6.172	5	7.15	5	12.026	5	10.916	purple	0.74633	3.23e-08
ENSMUSG00000079363	Gbp4	guanylate binding protein 4 [Source:MGI Symbol;Acc:MGI:97072]	17472	protein_coding	5	4.65	5	9.054	5	17.218	5	31.652	5	5.694	5	7.858	5	11.188	5	13.104	purple	0.746285	3.24e-08
ENSMUSG00000021180	Rps6ka5	ribosomal protein S6 kinase, polypeptide 5 [Source:MGI Symbol;Acc:MGI:1920336]	73086	protein_coding	5	1.7	5	2.54	5	2.764	5	3.146	5	1.532	5	3.082	5	3.752	5	4.274	purple	0.746231	3.25e-08
ENSMUSG00000023206	Il15ra	interleukin 15 receptor, alpha chain [Source:MGI Symbol;Acc:MGI:104644]	16169	protein_coding	5	5.898	5	7.494	5	8.804	5	10.788	5	4.998	5	8.332	5	12.65	5	13.192	purple	0.743675	3.84e-08
ENSMUSG00000050014	Apol10b	apolipoprotein L 10B [Source:MGI Symbol;Acc:MGI:3043522]	328561	protein_coding	1	0.264	5	1.032	5	1.764	5	2.05	4	0.632	5	1.674	5	2.12	5	2.78	purple	0.741964	4.29e-08
ENSMUSG00000073422	H2-Ke6	H2-K region expressed gene 6 [Source:MGI Symbol;Acc:MGI:95911]	14979	protein_coding	5	13.916	5	16.422	5	21.074	5	21.798	5	11.406	5	19.806	5	21.754	5	24.976	purple	0.741629	4.38e-08
ENSMUSG00000021495	Fam193b	family with sequence similarity 193, member B [Source:MGI Symbol;Acc:MGI:2385851]	212483	protein_coding	5	15.336	5	17.57	5	22.506	5	23.122	5	16.486	5	20.74	5	23.576	5	22.73	purple	0.741137	4.52e-08
ENSMUSG00000024661	Fth1	ferritin heavy chain 1 [Source:MGI Symbol;Acc:MGI:95588]	14319	protein_coding	5	397.06	5	602.956	5	641.752	5	695.074	5	383.016	5	623.412	5	715.374	5	749.874	purple	0.739474	5.02e-08
ENSMUSG00000041471	Fam35a	family with sequence similarity 35, member A [Source:MGI Symbol;Acc:MGI:1922948]	75698	protein_coding	5	1.814	5	2.348	5	2.924	5	3.212	5	1.588	5	2.46	5	2.82	5	3.252	purple	0.739345	5.06e-08
ENSMUSG00000037904	Ankrd9	ankyrin repeat domain 9 [Source:MGI Symbol;Acc:MGI:1921501]	NA	protein_coding	5	2.628	5	3.544	5	4.496	5	5.372	5	2.79	5	4.788	5	6.014	5	8.32	purple	0.736461	6.07e-08
ENSMUSG00000026578	Ccdc181	coiled-coil domain containing 181 [Source:MGI Symbol;Acc:MGI:1922145]	74895	protein_coding	5	1.036	5	1.254	5	2.332	5	2.814	5	1.086	5	1.764	5	2.194	5	2.252	purple	0.736209	6.16e-08
ENSMUSG00000062646	Ganc	glucosidase, alpha; neutral C [Source:MGI Symbol;Acc:MGI:1923301]	76051	protein_coding	5	6.964	5	8.392	5	8.006	5	10.426	5	5.562	5	8.096	5	8.654	5	9.672	purple	0.736122	6.2e-08
ENSMUSG00000006538	Ihh	Indian hedgehog [Source:MGI Symbol;Acc:MGI:96533]	16147	protein_coding	2	0.342	4	0.504	5	1.076	5	1.046	1	0.308	4	0.74	5	0.796	5	2.022	purple	0.734607	6.81e-08
ENSMUSG00000055067	Smyd3	SET and MYND domain containing 3 [Source:MGI Symbol;Acc:MGI:1916976]	69726	protein_coding	5	4.298	5	6.914	5	7.484	5	7.952	5	4.378	5	5.782	5	8.104	5	8.182	purple	0.734481	6.86e-08
ENSMUSG00000042851	Zc3h6	zinc finger CCCH type containing 6 [Source:MGI Symbol;Acc:MGI:1926001]	78751	protein_coding	5	2.222	5	3.098	5	3.434	5	3.99	5	1.758	5	3.106	5	3.412	5	3.818	purple	0.734283	6.95e-08
ENSMUSG00000021684	Pde8b	phosphodiesterase 8B [Source:MGI Symbol;Acc:MGI:2443999]	218461	protein_coding	5	1.05	5	1.27	5	3.222	5	2.716	5	1.254	5	1.712	5	1.404	5	2.212	purple	0.733383	7.34e-08
ENSMUSG00000042675	Ypel3	yippee-like 3 (Drosophila) [Source:MGI Symbol;Acc:MGI:1913340]	NA	protein_coding	5	39.588	5	49.656	5	55.842	5	61.774	5	35.106	5	52.206	5	85.27	5	70.546	purple	0.732826	7.6e-08
ENSMUSG00000061882	Ccdc62	coiled-coil domain containing 62 [Source:MGI Symbol;Acc:MGI:2684996]	208908	protein_coding	5	1.452	5	2.284	5	2.266	5	2.6	5	1.116	5	2.506	5	2.78	5	2.896	purple	0.732245	7.87e-08
ENSMUSG00000036578	Fxyd7	FXYD domain-containing ion transport regulator 7 [Source:MGI Symbol;Acc:MGI:1889006]	57780	protein_coding	3	0.586	4	1.17	5	1.72	5	2.086	2	0.358	3	1.006	5	1.83	5	2.238	purple	0.732047	7.97e-08
ENSMUSG00000036975	Tmem177	transmembrane protein 177 [Source:MGI Symbol;Acc:MGI:1913593]	66343	protein_coding	5	1.658	5	2.604	5	2.698	5	3.264	5	1.252	5	2.214	5	2.556	5	3.034	purple	0.729085	9.54e-08
ENSMUSG00000028527	Ak4	adenylate kinase 4 [Source:MGI Symbol;Acc:MGI:87979]	NA	protein_coding	5	1.174	5	1.418	5	3.492	5	3.35	5	1.616	5	2.108	5	2.832	5	2.432	purple	0.728898	9.65e-08
ENSMUSG00000023990	Tfeb	transcription factor EB [Source:MGI Symbol;Acc:MGI:103270]	NA	protein_coding	5	9.324	5	12.074	5	17.164	5	17.364	5	9.116	5	17.25	5	20.344	5	19.96	purple	0.728493	9.89e-08
ENSMUSG00000039004	Bmp6	bone morphogenetic protein 6 [Source:MGI Symbol;Acc:MGI:88182]	12161	protein_coding	5	3.836	5	7.216	5	6.842	5	8.91	5	3.702	5	8.05	5	9.632	5	12	purple	0.728427	9.93e-08
ENSMUSG00000029053	Prkcz	protein kinase C, zeta [Source:MGI Symbol;Acc:MGI:97602]	18762	protein_coding	2	0.364	4	0.776	4	1.22	5	0.98	2	0.512	3	1.112	4	0.862	5	1.692	purple	0.728294	1e-07
ENSMUSG00000039116	Gpr126	G protein-coupled receptor 126 [Source:MGI Symbol;Acc:MGI:1916151]	215798	protein_coding	5	6.866	5	9.728	5	12.618	5	14.884	5	5.222	5	9.048	5	10.946	5	11.218	purple	0.727814	1.03e-07
ENSMUSG00000074415	2610203C20Rik	RIKEN cDNA 2610203C20 gene [Source:MGI Symbol;Acc:MGI:1917705]	NA	processed_transcript	5	17.668	5	24.158	5	31.032	5	33.004	5	17.27	5	24.388	5	22.268	5	30.926	purple	0.724223	1.28e-07
ENSMUSG00000001663	Gstt1	glutathione S-transferase, theta 1 [Source:MGI Symbol;Acc:MGI:107379]	14871	protein_coding	5	2.33	5	5.544	5	6.182	5	5.64	5	2.192	5	5.848	5	5.57	5	6.82	purple	0.723128	1.36e-07
ENSMUSG00000009876	Cox4i2	cytochrome c oxidase subunit IV isoform 2 [Source:MGI Symbol;Acc:MGI:2135755]	84682	protein_coding	5	4.972	5	7.266	5	16.692	5	16.112	5	8.172	5	9.126	5	15.308	5	17.886	purple	0.72289	1.38e-07
ENSMUSG00000078671	Chd2	chromodomain helicase DNA binding protein 2 [Source:MGI Symbol;Acc:MGI:2448567]	244059	protein_coding	5	21.796	5	29.852	5	36.706	5	35.864	5	26.906	5	31	5	37.958	5	36.718	purple	0.722796	1.39e-07
ENSMUSG00000071632	2510002D24Rik	RIKEN cDNA 2510002D24 gene [Source:MGI Symbol;Acc:MGI:1919557]	72307	protein_coding	5	4.336	5	5.242	5	6.872	5	8.604	5	3.148	5	6.508	5	7.75	5	10.452	purple	0.721744	1.48e-07
ENSMUSG00000035545	Leng8	leukocyte receptor cluster (LRC) member 8 [Source:MGI Symbol;Acc:MGI:2142195]	232798	protein_coding	5	45.766	5	57.102	5	74.254	5	76.784	5	48.47	5	67.362	5	82.196	5	80.498	purple	0.720201	1.62e-07
ENSMUSG00000020988	L2hgdh	L-2-hydroxyglutarate dehydrogenase [Source:MGI Symbol;Acc:MGI:2384968]	217666	protein_coding	5	1.62	5	2.37	5	2.662	5	3.456	5	1.772	5	2.286	5	2.712	5	4.284	purple	0.719944	1.64e-07
ENSMUSG00000024431	Nr3c1	nuclear receptor subfamily 3, group C, member 1 [Source:MGI Symbol;Acc:MGI:95824]	NA	protein_coding	5	22.822	5	34.32	5	36.11	5	36.808	5	24.344	5	33.564	5	38.094	5	37.358	purple	0.718813	1.75e-07
ENSMUSG00000032356	Rasgrf1	RAS protein-specific guanine nucleotide-releasing factor 1 [Source:MGI Symbol;Acc:MGI:99694]	19417	protein_coding	2	0.37	5	1.348	5	1.424	5	1.458	3	0.524	4	1.264	3	1.442	5	2.046	purple	0.718159	1.82e-07
ENSMUSG00000027293	Ehd4	EH-domain containing 4 [Source:MGI Symbol;Acc:MGI:1919619]	98878	protein_coding	5	15.816	5	17.774	5	19.556	5	23.558	5	13.444	5	20.122	5	20.046	5	22.128	purple	0.71683	1.96e-07
ENSMUSG00000040721	Zfhx2	zinc finger homeobox 2 [Source:MGI Symbol;Acc:MGI:2686934]	239102	protein_coding	5	1.22	5	2.1	5	2.42	5	2.84	5	1.336	5	2.036	5	2.686	5	2.898	purple	0.71623	2.03e-07
ENSMUSG00000055692	Tmem191c	transmembrane protein 191C [Source:MGI Symbol;Acc:MGI:107238]	NA	protein_coding	5	3.142	5	4.096	5	6.492	5	8.146	5	1.938	5	4.77	5	5.84	5	7.764	purple	0.715942	2.06e-07
ENSMUSG00000038156	Spon1	spondin 1, (f-spondin) extracellular matrix protein [Source:MGI Symbol;Acc:MGI:2385287]	233744	protein_coding	5	4.064	5	7.476	5	10.04	5	13.474	5	3.448	5	7.802	5	7.938	5	8.254	purple	0.715835	2.08e-07
ENSMUSG00000021087	Rtn1	reticulon 1 [Source:MGI Symbol;Acc:MGI:1933947]	104001	protein_coding	3	0.498	4	1.242	5	1.794	5	1.394	2	0.406	5	1.398	3	1.128	5	2.254	purple	0.715833	2.08e-07
ENSMUSG00000041775	Mapk1ip1	mitogen-activated protein kinase 1 interacting protein 1 [Source:MGI Symbol;Acc:MGI:1916796]	NA	protein_coding	5	4.492	5	6.576	5	7.214	5	8.902	5	4.996	5	7.16	5	7.414	5	9.186	purple	0.715244	2.15e-07
ENSMUSG00000006800	Sulf2	sulfatase 2 [Source:MGI Symbol;Acc:MGI:1919293]	NA	protein_coding	5	8.112	5	10.882	5	14.78	5	15.564	5	8.194	5	11.712	5	13.212	5	16.516	purple	0.714194	2.28e-07
ENSMUSG00000047284	Neurl4	neuralized homolog 4 (Drosophila) [Source:MGI Symbol;Acc:MGI:1921092]	216860	protein_coding	5	11.684	5	15.66	5	19.824	5	21.366	5	13.284	5	16.316	5	16.476	5	21.234	purple	0.713475	2.37e-07
ENSMUSG00000032834	Pwp2	PWP2 periodic tryptophan protein homolog (yeast) [Source:MGI Symbol;Acc:MGI:1341200]	110816	protein_coding	5	2.582	5	3.396	5	3.7	5	4.422	5	2.4	5	3.46	5	4.416	5	4.35	purple	0.711199	2.7e-07
ENSMUSG00000031391	L1cam	L1 cell adhesion molecule [Source:MGI Symbol;Acc:MGI:96721]	16728	protein_coding	5	1.992	5	3.218	5	4.232	5	4.426	5	2.096	5	4.29	5	6.688	5	7.544	purple	0.71056	2.8e-07
ENSMUSG00000017754	Pltp	phospholipid transfer protein [Source:MGI Symbol;Acc:MGI:103151]	18830	protein_coding	5	17.304	5	40.008	5	40.594	5	38.206	5	16.212	5	39.198	5	37.994	5	40.73	purple	0.710379	2.83e-07
ENSMUSG00000020782	Llgl2	lethal giant larvae homolog 2 (Drosophila) [Source:MGI Symbol;Acc:MGI:1918843]	217325	protein_coding	5	1.71	5	2.218	5	1.654	5	3.374	5	2.31	5	2.078	5	2.432	5	2.29	purple	0.708324	3.17e-07
ENSMUSG00000063659	Zbtb18	zinc finger and BTB domain containing 18 [Source:MGI Symbol;Acc:MGI:1353609]	30928	protein_coding	5	6.632	5	9.344	5	10.378	5	13.9	5	7.506	5	10.452	5	13.72	5	16.248	purple	0.70831	3.17e-07
ENSMUSG00000022897	Dyrk1a	dual-specificity tyrosine-(Y)-phosphorylation regulated kinase 1a [Source:MGI Symbol;Acc:MGI:1330299]	NA	protein_coding	5	16.6	5	20.328	5	23.018	5	27.476	5	17.614	5	21.922	5	30.114	5	29.146	purple	0.708277	3.18e-07
ENSMUSG00000031949	Adat1	adenosine deaminase, tRNA-specific 1 [Source:MGI Symbol;Acc:MGI:1353631]	30947	protein_coding	5	1.342	5	2.558	5	3.172	5	3.17	5	1.7	5	2.632	5	2.826	5	2.788	purple	0.707071	3.39e-07
ENSMUSG00000031755	Bbs2	Bardet-Biedl syndrome 2 (human) [Source:MGI Symbol;Acc:MGI:2135267]	67378	protein_coding	5	2.63	5	4.554	5	6.474	5	4.946	5	2.484	5	4.28	5	4.128	5	5.326	purple	0.706943	3.42e-07
ENSMUSG00000081769	Gm12216	predicted gene 12216 [Source:MGI Symbol;Acc:MGI:3650088]	NA	protein_coding	5	3.098	5	6.14	5	7.81	5	7.228	5	3.618	5	7.806	5	7.922	5	10.364	purple	0.706639	3.48e-07
ENSMUSG00000079560	Hoxa3	homeobox A3 [Source:MGI Symbol;Acc:MGI:96175]	15400	protein_coding	5	2.546	5	3.932	5	5.052	5	5.404	5	2.354	5	4.638	5	4.588	5	4.84	purple	0.69908	5.23e-07
ENSMUSG00000040213	Ccbl2	cysteine conjugate-beta lyase 2 [Source:MGI Symbol;Acc:MGI:2677849]	229905	protein_coding	5	1.444	5	2.85	4	1.944	5	2.158	4	0.652	5	2.436	5	3.14	5	2.836	purple	0.69869	5.34e-07
ENSMUSG00000039242	B3galnt2	UDP-GalNAc:betaGlcNAc beta 1,3-galactosaminyltransferase, polypeptide 2 [Source:MGI Symbol;Acc:MGI:2145517]	97884	protein_coding	5	5.354	5	6.366	5	7.752	5	9.636	5	5.462	5	7.01	5	8.488	5	10.81	purple	0.693631	6.97e-07
ENSMUSG00000061028	Clasrp	CLK4-associating serine/arginine rich protein [Source:MGI Symbol;Acc:MGI:1855695]	53609	protein_coding	5	6.652	5	7.676	5	9.434	5	11.046	5	6.226	5	8.738	5	10.686	5	10.292	purple	0.692844	7.26e-07
ENSMUSG00000031144	Syp	synaptophysin [Source:MGI Symbol;Acc:MGI:98467]	20977	protein_coding	2	1.104	3	1.558	5	2.024	5	1.05	1	0.374	3	0.848	4	0.964	5	1.182	purple	0.692366	7.44e-07
ENSMUSG00000034235	Usp54	ubiquitin specific peptidase 54 [Source:MGI Symbol;Acc:MGI:1926037]	78787	protein_coding	5	4.268	5	5.512	5	5.514	5	6.098	5	3.49	5	5.632	5	5.226	5	6.426	purple	0.69027	8.29e-07
ENSMUSG00000065037	Rn7sk	RNA, 7SK, nuclear [Source:MGI Symbol;Acc:MGI:103186]	NA	misc_RNA	5	55197.5	5	81503.2	5	90023.6	5	98610.2	5	53846.2	5	75509.3	5	87608.7	5	87417.1	purple	0.689756	8.52e-07
ENSMUSG00000032295	Man2c1	mannosidase, alpha, class 2C, member 1 [Source:MGI Symbol;Acc:MGI:1920994]	73744	protein_coding	5	23.332	5	29.858	5	31.94	5	37.558	5	21.826	5	31.922	5	35.192	5	36	purple	0.687611	9.5e-07
ENSMUSG00000001870	Ltbp1	latent transforming growth factor beta binding protein 1 [Source:MGI Symbol;Acc:MGI:109151]	268977	protein_coding	5	26.34	5	44.862	5	58.582	5	62.57	5	25.726	5	41.028	5	44.608	5	51.328	purple	0.687573	9.52e-07
ENSMUSG00000021903	Galnt15	UDP-N-acetyl-alpha-D-galactosamine:polypeptide N-acetylgalactosaminyltransferase 15 [Source:MGI Symbol;Acc:MGI:1926004]	78754	protein_coding	5	5.19	5	8.752	5	6.998	5	8.218	5	3.456	5	10.01	5	9.892	5	12.6	purple	0.687234	9.69e-07
ENSMUSG00000086356	Gm13441	predicted gene 13441 [Source:MGI Symbol;Acc:MGI:3649406]	NA	antisense	1	0.274	4	0.766	5	1.19	5	1.824	1	0.33	4	0.78	3	1.204	5	1.31	purple	0.687188	9.71e-07
ENSMUSG00000028161	Ppp3ca	protein phosphatase 3, catalytic subunit, alpha isoform [Source:MGI Symbol;Acc:MGI:107164]	19055	protein_coding	5	29.802	5	36.304	5	43.42	5	48.32	5	29.572	5	36.506	5	42.856	5	46.456	purple	0.687121	9.74e-07
ENSMUSG00000022553	Maf1	MAF1 homolog (S. cerevisiae) [Source:MGI Symbol;Acc:MGI:1916127]	NA	protein_coding	5	27.922	5	32.158	5	35.688	5	52.132	5	25.894	5	35.978	5	45.7	5	43.622	purple	0.686613	1e-06
ENSMUSG00000049321	Zfp2	zinc finger protein 2 [Source:MGI Symbol;Acc:MGI:99167]	NA	protein_coding	5	1.404	5	2.082	5	3.366	5	3.212	5	1.37	5	2.702	5	2.676	5	3.082	purple	0.685989	1.03e-06
ENSMUSG00000015790	Surf1	surfeit gene 1 [Source:MGI Symbol;Acc:MGI:98443]	NA	protein_coding	5	14.144	5	19.764	5	19.454	5	21.542	5	11.838	5	17.956	5	19.738	5	23.742	purple	0.685841	1.04e-06
ENSMUSG00000048277	Syngr2	synaptogyrin 2 [Source:MGI Symbol;Acc:MGI:1328324]	20973	protein_coding	5	30.564	5	36.056	5	43.504	5	53.694	5	30.044	5	41.804	5	50.45	5	53.654	purple	0.685224	1.07e-06
ENSMUSG00000027447	Cst3	cystatin C [Source:MGI Symbol;Acc:MGI:102519]	13010	protein_coding	5	293.14	5	500.856	5	469.136	5	497.04	5	263.642	5	535.99	5	546.352	5	651.07	purple	0.684783	1.1e-06
ENSMUSG00000074794	Arrdc3	arrestin domain containing 3 [Source:MGI Symbol;Acc:MGI:2145242]	105171	protein_coding	5	11.086	5	16.15	5	15.478	5	19.298	5	9.9	5	15.736	5	17.69	5	17.092	purple	0.683741	1.16e-06
ENSMUSG00000033644	Piwil2	piwi-like RNA-mediated gene silencing 2 [Source:MGI Symbol;Acc:MGI:1930036]	57746	protein_coding	0	0.148	4	0.504	3	0.686	5	0.668	1	0.272	4	0.566	4	0.59	4	0.582	purple	0.683001	1.2e-06
ENSMUSG00000059839	Zfp874b	zinc finger protein 874b [Source:MGI Symbol;Acc:MGI:3040702]	408067	protein_coding	5	2.352	5	3.784	5	3.91	5	3.938	5	1.936	5	3.38	5	4.166	5	4.354	purple	0.682845	1.21e-06
ENSMUSG00000085793	Lin52	lin-52 homolog (C. elegans) [Source:MGI Symbol;Acc:MGI:3045391]	217708	protein_coding	5	3.896	5	5.048	5	6.12	5	6.81	5	3.544	5	5.086	5	6.94	5	6.452	purple	0.680769	1.34e-06
ENSMUSG00000099032	NA	NA	NA	protein_coding	1	0.208	3	0.524	4	0.602	4	0.66	0	0.236	3	0.454	3	0.644	5	0.754	purple	0.679104	1.45e-06
ENSMUSG00000038855	Itpkb	inositol 1,4,5-trisphosphate 3-kinase B [Source:MGI Symbol;Acc:MGI:109235]	320404	protein_coding	5	31.668	5	36.256	5	42.864	5	49.06	5	29.056	5	37.96	5	44.472	5	45.376	purple	0.67888	1.47e-06
ENSMUSG00000039018	Mtg1	mitochondrial GTPase 1 homolog (S. cerevisiae) [Source:MGI Symbol;Acc:MGI:2685015]	212508	protein_coding	5	2.516	5	3.048	5	4.11	5	4.962	5	2.098	5	3.934	5	5.19	5	4.81	purple	0.678554	1.49e-06
ENSMUSG00000003123	Lipe	lipase, hormone sensitive [Source:MGI Symbol;Acc:MGI:96790]	16890	protein_coding	5	2.834	5	4.716	5	4.402	5	5.722	5	2.396	5	4.35	5	5.82	5	6.288	purple	0.678036	1.53e-06
ENSMUSG00000028943	Espn	espin [Source:MGI Symbol;Acc:MGI:1861630]	56226	protein_coding	3	0.666	5	1.354	5	1.828	5	1.78	5	0.724	5	1.476	5	2.03	5	2.542	purple	0.678004	1.54e-06
ENSMUSG00000040714	Klc3	kinesin light chain 3 [Source:MGI Symbol;Acc:MGI:1277971]	NA	protein_coding	2	0.472	3	0.544	5	1.296	5	1.802	1	0.276	5	0.862	4	0.764	5	1.212	purple	0.675813	1.71e-06
ENSMUSG00000038677	Scube3	signal peptide, CUB domain, EGF-like 3 [Source:MGI Symbol;Acc:MGI:3045253]	268935	protein_coding	5	0.914	5	1.44	5	1.594	5	1.442	5	0.972	5	1.494	5	2.056	5	2.244	purple	0.675393	1.74e-06
ENSMUSG00000029174	Tbc1d1	TBC1 domain family, member 1 [Source:MGI Symbol;Acc:MGI:1889508]	57915	protein_coding	5	9.57	5	11.626	5	13.912	5	15.826	5	8.946	5	12.558	5	18.878	5	19.092	purple	0.674634	1.81e-06
ENSMUSG00000028954	Nub1	negative regulator of ubiquitin-like proteins 1 [Source:MGI Symbol;Acc:MGI:1889001]	53312	protein_coding	5	11.638	5	15.202	5	16.038	5	17.552	5	10.458	5	14.68	5	16.368	5	16.51	purple	0.674243	1.84e-06
ENSMUSG00000054619	Mettl7a1	methyltransferase like 7A1 [Source:MGI Symbol;Acc:MGI:1916523]	70152	protein_coding	5	7.678	5	13.174	5	13.212	5	14.048	5	7.456	5	15.054	5	16.092	5	18.372	purple	0.672599	2e-06
ENSMUSG00000033208	S100b	S100 protein, beta polypeptide, neural [Source:MGI Symbol;Acc:MGI:98217]	20203	protein_coding	5	4.892	5	12.26	5	13.232	5	12.856	5	4.134	5	11.224	5	9.306	5	11.538	purple	0.672032	2.05e-06
ENSMUSG00000001909	Trmt1	tRNA methyltransferase 1 [Source:MGI Symbol;Acc:MGI:1289155]	NA	protein_coding	5	13.824	5	18.634	5	20.682	5	24.63	5	15.214	5	18.364	5	20.77	5	21.504	purple	0.671047	2.15e-06
ENSMUSG00000038816	Ctnnal1	catenin (cadherin associated protein), alpha-like 1 [Source:MGI Symbol;Acc:MGI:1859649]	54366	protein_coding	5	3.194	5	4.384	5	4.676	5	5.29	5	2.944	5	5.164	5	5.038	5	5.592	purple	0.670935	2.16e-06
ENSMUSG00000025161	Slc16a3	solute carrier family 16 (monocarboxylic acid transporters), member 3 [Source:MGI Symbol;Acc:MGI:1933438]	NA	protein_coding	5	7.586	5	11.076	5	13.696	5	20.16	5	9.612	5	15.242	5	20.73	5	21.942	purple	0.670065	2.25e-06
ENSMUSG00000045095	Magi1	membrane associated guanylate kinase, WW and PDZ domain containing 1 [Source:MGI Symbol;Acc:MGI:1203522]	14924	protein_coding	5	7.494	5	10.726	5	14.814	5	16.39	5	6.324	5	9.708	5	11.42	5	12.572	purple	0.669523	2.31e-06
ENSMUSG00000020220	Vps13d	vacuolar protein sorting 13 D (yeast) [Source:MGI Symbol;Acc:MGI:2448530]	230895	protein_coding	5	17.804	5	21.584	5	23.142	5	27.284	5	17.468	5	21.694	5	25.862	5	25.888	purple	0.667066	2.6e-06
ENSMUSG00000032531	Amotl2	angiomotin-like 2 [Source:MGI Symbol;Acc:MGI:1929286]	56332	protein_coding	5	19.884	5	28.908	5	34.054	5	34.102	5	20.206	5	26.796	5	30.664	5	32.198	purple	0.665377	2.81e-06
ENSMUSG00000029456	Acad10	acyl-Coenzyme A dehydrogenase family, member 10 [Source:MGI Symbol;Acc:MGI:1919235]	NA	protein_coding	5	1.27	5	1.74	5	1.562	5	2.19	5	1.232	5	1.306	5	2.556	5	1.826	purple	0.665293	2.82e-06
ENSMUSG00000045725	Prr15	proline rich 15 [Source:MGI Symbol;Acc:MGI:1925254]	78004	protein_coding	5	6.502	5	10.564	5	19.154	5	19.498	5	6.462	5	9.56	5	11.842	5	13.144	purple	0.664907	2.87e-06
ENSMUSG00000004952	Rasa4	RAS p21 protein activator 4 [Source:MGI Symbol;Acc:MGI:1858600]	54153	protein_coding	5	16.03	5	18.22	5	24.87	5	28.486	5	14.668	5	20.326	5	22.716	5	25.434	purple	0.663628	3.05e-06
ENSMUSG00000038034	Igsf8	immunoglobulin superfamily, member 8 [Source:MGI Symbol;Acc:MGI:2154090]	140559	protein_coding	5	10.394	5	12.688	5	21.312	5	23.084	5	10.188	5	12.034	5	17.632	5	18.104	purple	0.662829	3.16e-06
ENSMUSG00000029419	Gm996	predicted gene 996 [Source:MGI Symbol;Acc:MGI:2685842]	381353	protein_coding	4	0.58	5	1.386	5	1.172	5	1.186	5	0.618	5	1.148	5	1.39	5	1.628	purple	0.662728	3.18e-06
ENSMUSG00000025795	Rassf3	Ras association (RalGDS/AF-6) domain family member 3 [Source:MGI Symbol;Acc:MGI:2179722]	192678	protein_coding	5	15.472	5	17.924	5	22.418	5	26.166	5	15.822	5	23.182	5	29.752	5	29.472	purple	0.662501	3.21e-06
ENSMUSG00000003360	Ddx23	DEAD (Asp-Glu-Ala-Asp) box polypeptide 23 [Source:MGI Symbol;Acc:MGI:1921601]	74351	protein_coding	5	16.836	5	21.062	5	23.69	5	27.576	5	18.754	5	21.208	5	25.052	5	25.438	purple	0.661559	3.35e-06
ENSMUSG00000051510	Mafg	v-maf musculoaponeurotic fibrosarcoma oncogene family, protein G (avian) [Source:MGI Symbol;Acc:MGI:96911]	17134	protein_coding	5	17.796	5	20.446	5	22.778	5	27.81	5	17.414	5	21.468	5	26.668	5	28.01	purple	0.6609	3.46e-06
ENSMUSG00000025340	Rabgef1	RAB guanine nucleotide exchange factor (GEF) 1 [Source:MGI Symbol;Acc:MGI:1929459]	NA	protein_coding	5	12.948	5	15.67	5	19.136	5	23.144	5	13.504	5	15.552	5	20.824	5	23.272	purple	0.660353	3.55e-06
ENSMUSG00000021708	Rasgrf2	RAS protein-specific guanine nucleotide-releasing factor 2 [Source:MGI Symbol;Acc:MGI:109137]	NA	protein_coding	5	3.568	5	5.332	5	4.832	5	5.242	5	3.23	5	7.842	5	8.298	5	10.83	purple	0.657776	3.99e-06
ENSMUSG00000096349	Gm22513	predicted gene, 22513 [Source:MGI Symbol;Acc:MGI:5452290]	NA	snRNA	5	472.11	5	1381.92	5	1624.18	5	2143.77	5	495.092	5	1253.88	5	1120.32	5	1332.66	purple	0.65643	4.24e-06
ENSMUSG00000093661	Eif4e3	eukaryotic translation initiation factor 4E member 3 [Source:MGI Symbol;Acc:MGI:1914142]	66892	protein_coding	5	6.956	5	8.65	5	9.6	5	11.278	5	6.618	5	9.73	5	10.7	5	11.562	purple	0.656118	4.3e-06
ENSMUSG00000103114	NA	NA	NA	lincRNA	0	0.24	2	0.378	3	0.732	3	0.6	0	0.232	1	0.344	4	0.844	5	1.086	purple	0.655903	4.34e-06
ENSMUSG00000067203	H2-K2	histocompatibility 2, K region locus 2 [Source:MGI Symbol;Acc:MGI:95906]	NA	unprocessed_pseudogene	4	1.718	5	2.76	5	3.038	5	3.524	4	1.236	5	2.324	5	4.806	5	5.974	purple	0.653976	4.73e-06
ENSMUSG00000045314	Sowahb	sosondowah ankyrin repeat domain family member B [Source:MGI Symbol;Acc:MGI:1925338]	78088	protein_coding	5	1.048	5	1.716	5	2.99	5	3.656	4	1.062	5	1.57	5	2.09	5	2.188	purple	0.653124	4.92e-06
ENSMUSG00000015127	Unkl	unkempt-like (Drosophila) [Source:MGI Symbol;Acc:MGI:1921404]	74154	protein_coding	5	4.73	5	7.88	5	7.38	5	8.626	5	4.804	5	7.62	5	8.952	5	9.17	purple	0.65282	4.98e-06
ENSMUSG00000033318	Gstt2	glutathione S-transferase, theta 2 [Source:MGI Symbol;Acc:MGI:106188]	14872	protein_coding	5	1.862	5	2.912	5	3.96	5	3.844	5	1.684	5	2.608	5	3.48	5	3.938	purple	0.652372	5.09e-06
ENSMUSG00000078765	U2af1l4	U2 small nuclear RNA auxiliary factor 1-like 4 [Source:MGI Symbol;Acc:MGI:2678374]	233073	protein_coding	5	14.592	5	18.85	5	24.24	5	23.294	5	13.886	5	21.092	5	19.81	5	21.902	purple	0.65112	5.38e-06
ENSMUSG00000092569	Gm20544	predicted gene 20544 [Source:MGI Symbol;Acc:MGI:5142009]	NA	processed_transcript	4	0.788	3	1.304	5	2.262	5	2.342	3	0.766	3	1.04	5	2.218	5	2.444	purple	0.650986	5.41e-06
ENSMUSG00000038970	Lmtk2	lemur tyrosine kinase 2 [Source:MGI Symbol;Acc:MGI:3036247]	231876	protein_coding	5	6.006	5	7.106	5	8.562	5	10.092	5	5.912	5	7.19	5	10.348	5	9.762	purple	0.649518	5.77e-06
ENSMUSG00000005763	Cd247	CD247 antigen [Source:MGI Symbol;Acc:MGI:88334]	12503	protein_coding	3	0.498	4	0.824	5	0.816	5	1.09	0	0.278	3	0.996	5	1.432	5	1.726	purple	0.648896	5.93e-06
ENSMUSG00000087177	E130307A14Rik	RIKEN cDNA E130307A14 gene [Source:MGI Symbol;Acc:MGI:3036287]	NA	processed_transcript	5	6.422	5	10.336	5	10.954	5	11.524	5	6.866	5	10.712	5	12.328	5	13.324	purple	0.6485	6.03e-06
ENSMUSG00000054942	Fam73a	family with sequence similarity 73, member A [Source:MGI Symbol;Acc:MGI:1924567]	215708	protein_coding	5	5.284	5	6.094	5	6.05	5	8.052	5	3.946	5	5.498	5	6.848	5	7.954	purple	0.648432	6.05e-06
ENSMUSG00000060098	Prmt7	protein arginine N-methyltransferase 7 [Source:MGI Symbol;Acc:MGI:2384879]	214572	protein_coding	5	5.336	5	6.716	5	6.29	5	10.494	5	5.296	5	7.146	5	8.188	5	8.956	purple	0.648207	6.11e-06
ENSMUSG00000028245	Nsmaf	neutral sphingomyelinase (N-SMase) activation associated factor [Source:MGI Symbol;Acc:MGI:1341864]	18201	protein_coding	5	16.834	5	20.962	5	24.618	5	27.504	5	15.476	5	21.426	5	23.548	5	23.314	purple	0.648028	6.16e-06
ENSMUSG00000049295	Zfp219	zinc finger protein 219 [Source:MGI Symbol;Acc:MGI:1917140]	NA	protein_coding	5	5.926	5	7.942	5	8.148	5	9.876	5	6.344	5	7.858	5	9.142	5	10.18	purple	0.647518	6.3e-06
ENSMUSG00000039166	Akap7	A kinase (PRKA) anchor protein 7 [Source:MGI Symbol;Acc:MGI:1859150]	432442	protein_coding	5	8.65	5	11.472	5	14.36	5	14.29	5	6.478	5	11.36	5	17.408	5	17.21	purple	0.646505	6.59e-06
ENSMUSG00000028634	Hivep3	human immunodeficiency virus type I enhancer binding protein 3 [Source:MGI Symbol;Acc:MGI:106589]	16656	protein_coding	5	12.528	5	14.28	5	18.112	5	19.836	5	11.768	5	16.846	5	16.65	5	19.334	purple	0.645599	6.85e-06
ENSMUSG00000010517	Faf1	Fas-associated factor 1 [Source:MGI Symbol;Acc:MGI:109419]	14084	protein_coding	5	8.412	5	10.35	5	11.612	5	12.574	5	8.13	5	10.348	5	11.916	5	13.16	purple	0.644768	7.1e-06
ENSMUSG00000086247	Gm15787	predicted gene 15787 [Source:MGI Symbol;Acc:MGI:3783229]	NA	processed_transcript	5	1.032	5	3.356	5	3.388	5	3.83	5	2.048	5	3.024	5	3.266	5	3.62	purple	0.644481	7.19e-06
ENSMUSG00000031451	Gas6	growth arrest specific 6 [Source:MGI Symbol;Acc:MGI:95660]	14456	protein_coding	5	53.62	5	91.664	5	91.666	5	105.32	5	41.858	5	89.624	5	82.038	5	85.136	purple	0.643154	7.61e-06
ENSMUSG00000030088	Aldh1l1	aldehyde dehydrogenase 1 family, member L1 [Source:MGI Symbol;Acc:MGI:1340024]	107747	protein_coding	2	0.318	5	1.206	4	1.01	4	1.218	0	0.236	4	0.83	4	1.286	5	0.914	purple	0.641084	8.32e-06
ENSMUSG00000024997	Prdx3	peroxiredoxin 3 [Source:MGI Symbol;Acc:MGI:88034]	11757	protein_coding	5	17.096	5	26.816	5	26.402	5	29.546	5	17.868	5	26.968	5	29.144	5	37.486	purple	0.639129	9.04e-06
ENSMUSG00000029468	P2rx7	purinergic receptor P2X, ligand-gated ion channel, 7 [Source:MGI Symbol;Acc:MGI:1339957]	18439	protein_coding	5	5.572	5	5.146	5	7.146	5	7.206	5	3.378	5	5.578	5	6.634	5	7.826	purple	0.638515	9.28e-06
ENSMUSG00000025068	Gsto1	glutathione S-transferase omega 1 [Source:MGI Symbol;Acc:MGI:1342273]	14873	protein_coding	5	13.928	5	20.002	5	18.322	5	23.218	5	11.962	5	17.676	5	22.452	5	24.006	purple	0.637866	9.54e-06
ENSMUSG00000093910	Zfp853	zinc finger protein 853 [Source:MGI Symbol;Acc:MGI:2685638]	330230	protein_coding	0	0.21	4	0.658	4	0.982	3	0.596	1	0.366	3	0.46	4	0.764	5	1.028	purple	0.637048	9.88e-06
ENSMUSG00000026123	Plekhb2	pleckstrin homology domain containing, family B (evectins) member 2 [Source:MGI Symbol;Acc:MGI:2385825]	226971	protein_coding	5	6.45	5	8.372	5	10.074	5	12.538	5	6.668	5	8.504	5	10.126	5	12.446	purple	0.635924	1.04e-05
ENSMUSG00000039958	Mettl20	methyltransferase like 20 [Source:MGI Symbol;Acc:MGI:2443575]	NA	protein_coding	5	4.236	5	5.818	5	5.142	5	7.648	5	2.634	5	5.812	5	5.734	5	7.234	purple	0.63482	1.08e-05
ENSMUSG00000007036	Abhd16a	abhydrolase domain containing 16A [Source:MGI Symbol;Acc:MGI:99476]	193742	protein_coding	5	20.188	5	27.702	5	30.656	5	36.46	5	21.21	5	26.618	5	34.51	5	38.012	purple	0.634706	1.09e-05
ENSMUSG00000033862	Cdk10	cyclin-dependent kinase 10 [Source:MGI Symbol;Acc:MGI:2448549]	234854	protein_coding	5	4.906	5	6.31	5	7.35	5	7.936	5	4.484	5	6.756	5	7.24	5	7.696	purple	0.634543	1.1e-05
ENSMUSG00000028475	5430416O09Rik	RIKEN cDNA 5430416O09 gene [Source:MGI Symbol;Acc:MGI:1918656]	NA	lincRNA	5	1.002	5	1.624	5	1.374	5	1.584	5	0.766	5	1.658	5	2.246	5	2.336	purple	0.633895	1.13e-05
ENSMUSG00000021809	Nudt13	nudix (nucleoside diphosphate linked moiety X)-type motif 13 [Source:MGI Symbol;Acc:MGI:1914975]	67725	protein_coding	5	2.222	5	3.376	5	3.572	5	3.656	5	1.742	5	2.748	5	3.156	5	3.852	purple	0.631167	1.26e-05
ENSMUSG00000029131	Dnajb6	DnaJ (Hsp40) homolog, subfamily B, member 6 [Source:MGI Symbol;Acc:MGI:1344381]	23950	protein_coding	5	27.95	5	35.86	5	35.728	5	39.744	5	28.502	5	34.172	5	39.472	5	38.674	purple	0.630315	1.31e-05
ENSMUSG00000020134	Peli1	pellino 1 [Source:MGI Symbol;Acc:MGI:1914495]	67245	protein_coding	5	8.08	5	10.95	5	11.436	5	13.504	5	7.91	5	12.252	5	14.364	5	12.7	purple	0.629679	1.34e-05
ENSMUSG00000031379	Pir	pirin [Source:MGI Symbol;Acc:MGI:1916906]	69656	protein_coding	5	2.028	5	3.246	5	2.796	5	3.024	5	1.49	5	2.912	5	3.178	5	2.808	purple	0.628764	1.39e-05
ENSMUSG00000073888	Ccl27a	chemokine (C-C motif) ligand 27A [Source:MGI Symbol;Acc:MGI:1343459]	20301	protein_coding	5	3.688	5	5.324	5	6.172	5	6.642	5	3.722	5	4.778	5	6.784	5	10.492	purple	0.628564	1.4e-05
ENSMUSG00000033590	Myo5c	myosin VC [Source:MGI Symbol;Acc:MGI:2442485]	208943	protein_coding	3	0.43	4	0.68	4	1.376	5	1.388	1	0.246	2	0.52	4	0.706	4	0.878	purple	0.627939	1.44e-05
ENSMUSG00000027589	Pcmtd2	protein-L-isoaspartate (D-aspartate) O-methyltransferase domain containing 2 [Source:MGI Symbol;Acc:MGI:1923927]	245867	protein_coding	5	17.974	5	20.774	5	24.442	5	23.52	5	13.586	5	22.722	5	22.532	5	25.586	purple	0.627388	1.47e-05
ENSMUSG00000105264	NA	NA	NA	processed_transcript	1	0.252	1	0.336	4	0.54	3	0.614	0	0.15	3	1.276	4	1.054	5	1.47	purple	0.627062	1.49e-05
ENSMUSG00000044792	Isca1	iron-sulfur cluster assembly 1 homolog (S. cerevisiae) [Source:MGI Symbol;Acc:MGI:1916296]	69046	protein_coding	5	28.954	5	37.936	5	40.402	5	49.632	5	28.002	5	38.516	5	53.142	5	59.892	purple	0.625756	1.57e-05
ENSMUSG00000094868	Dlx6os2	distal-less homeobox 6, opposite strand 2 [Source:MGI Symbol;Acc:MGI:1195963]	NA	antisense	0	0.184	1	0.396	5	0.966	2	0.606	0	0.222	4	0.776	4	0.678	4	1.09	purple	0.625218	1.61e-05
ENSMUSG00000031216	Stard8	START domain containing 8 [Source:MGI Symbol;Acc:MGI:2448556]	236920	protein_coding	5	8.81	5	10.296	5	10.186	5	12.53	5	7.614	5	10.12	5	10.822	5	13.112	purple	0.624127	1.68e-05
ENSMUSG00000020467	Efemp1	epidermal growth factor-containing fibulin-like extracellular matrix protein 1 [Source:MGI Symbol;Acc:MGI:1339998]	216616	protein_coding	2	0.428	5	0.958	4	0.93	5	1.566	2	0.414	2	0.638	5	1.038	5	1.914	purple	0.622429	1.8e-05
ENSMUSG00000097885	NA	NA	NA	processed_transcript	2	0.528	3	0.548	2	0.896	5	0.9	1	0.28	5	0.97	5	1.152	5	0.828	purple	0.62235	1.81e-05
ENSMUSG00000047866	Lonp2	lon peptidase 2, peroxisomal [Source:MGI Symbol;Acc:MGI:1914137]	66887	protein_coding	5	10.852	5	12.664	5	13.812	5	15.804	5	10.232	5	13.78	5	15.612	5	15.226	purple	0.621574	1.86e-05
ENSMUSG00000044770	Scml4	sex comb on midleg-like 4 (Drosophila) [Source:MGI Symbol;Acc:MGI:2446140]	268297	protein_coding	5	1.636	5	4.28	5	5.06	5	4.42	5	1.548	5	3.584	5	3.514	5	3.688	purple	0.620166	1.97e-05
ENSMUSG00000022997	Wnt1	wingless-type MMTV integration site family, member 1 [Source:MGI Symbol;Acc:MGI:98953]	22408	protein_coding	3	0.734	2	0.62	5	1.37	5	1.704	2	0.592	4	1.002	5	1.376	5	2.412	purple	0.619828	2e-05
ENSMUSG00000029060	Mib2	mindbomb homolog 2 (Drosophila) [Source:MGI Symbol;Acc:MGI:2679684]	76580	protein_coding	5	14.168	5	17.372	5	21.316	5	22.75	5	14.062	5	19.57	5	21.192	5	20.878	purple	0.618736	2.09e-05
ENSMUSG00000039556	Ppp1r3f	protein phosphatase 1, regulatory (inhibitor) subunit 3F [Source:MGI Symbol;Acc:MGI:1859617]	54646	protein_coding	5	0.748	5	1.1	5	1.318	5	1.35	4	0.92	5	0.97	5	1.31	5	2.314	purple	0.617272	2.21e-05
ENSMUSG00000036281	Snapc4	small nuclear RNA activating complex, polypeptide 4 [Source:MGI Symbol;Acc:MGI:2443935]	NA	protein_coding	5	9.324	5	11.712	5	13.11	5	14.054	5	9.396	5	11.002	5	13.872	5	12.372	purple	0.613917	2.52e-05
ENSMUSG00000040537	Adam22	a disintegrin and metallopeptidase domain 22 [Source:MGI Symbol;Acc:MGI:1340046]	11496	protein_coding	5	1.712	5	2.432	5	3.57	5	2.814	5	1.33	5	2.598	5	2.832	5	3.248	purple	0.612708	2.64e-05
ENSMUSG00000021981	Cab39l	calcium binding protein 39-like [Source:MGI Symbol;Acc:MGI:1914081]	69008	protein_coding	5	4.714	5	6.68	5	7.068	5	7.418	5	4.756	5	6.4	5	7.81	5	7.886	purple	0.611005	2.82e-05
ENSMUSG00000086389	Gm15998	predicted gene 15998 [Source:MGI Symbol;Acc:MGI:3802094]	NA	antisense	3	0.408	3	0.872	5	1.476	5	2.008	3	0.544	5	1.136	3	1	5	1.132	purple	0.608814	3.07e-05
ENSMUSG00000059439	Bcas3	breast carcinoma amplified sequence 3 [Source:MGI Symbol;Acc:MGI:2385848]	192197	protein_coding	5	17.744	5	19.56	5	21.872	5	24.15	5	13.918	5	22.232	5	26.112	5	23.308	purple	0.608449	3.11e-05
ENSMUSG00000104943	NA	NA	NA	sense_intronic	5	1.04	5	1.194	5	1.91	5	2.41	4	0.89	5	1.71	5	1.566	5	1.8	purple	0.608079	3.15e-05
Obcdi010645	NA	NA	NA	novel_intergenic	4	0.696	4	0.84	5	1.712	5	1.344	1	0.426	4	1.038	4	1.578	5	1.758	purple	0.606769	3.32e-05
ENSMUSG00000038838	Vars2	valyl-tRNA synthetase 2, mitochondrial (putative) [Source:MGI Symbol;Acc:MGI:1916165]	68915	protein_coding	5	6.816	5	7.524	5	7.472	5	9.29	5	5.622	5	7.066	5	7.118	5	8.876	purple	0.606659	3.33e-05
ENSMUSG00000001844	Zdhhc4	zinc finger, DHHC domain containing 4 [Source:MGI Symbol;Acc:MGI:1920131]	NA	protein_coding	5	11.866	5	13.514	5	18.626	5	18.598	5	12.89	5	17.222	5	17.868	5	18.938	purple	0.605541	3.47e-05
ENSMUSG00000063698	Sfxn4	sideroflexin 4 [Source:MGI Symbol;Acc:MGI:2137680]	NA	protein_coding	5	1.136	5	1.806	5	1.996	5	2.344	5	1.234	5	1.728	5	1.608	5	2.74	purple	0.60435	3.63e-05
ENSMUSG00000105049	NA	NA	NA	TEC	5	0.656	5	1.198	5	1.988	5	2.296	4	0.666	5	1.188	5	1.168	5	1.342	purple	0.603639	3.73e-05
ENSMUSG00000043323	Fbrsl1	fibrosin-like 1 [Source:MGI Symbol;Acc:MGI:1920907]	381668	protein_coding	5	14.614	5	15.808	5	18.75	5	23.508	5	14.818	5	19.768	5	22.482	5	24.828	purple	0.602848	3.84e-05
ENSMUSG00000097198	9330159N05Rik	RIKEN cDNA 9330159N05 gene [Source:MGI Symbol;Acc:MGI:2441739]	NA	protein_coding	4	0.608	5	0.872	5	1.712	5	1.878	3	0.508	5	0.874	5	1.262	5	1.078	purple	0.601907	3.98e-05
ENSMUSG00000033730	Egr3	early growth response 3 [Source:MGI Symbol;Acc:MGI:1306780]	13655	protein_coding	5	9.176	5	11.168	5	19.076	5	26.288	5	9.086	5	9.828	5	13.426	5	18.854	purple	0.600884	4.14e-05
ENSMUSG00000015312	Gadd45b	growth arrest and DNA-damage-inducible 45 beta [Source:MGI Symbol;Acc:MGI:107776]	17873	protein_coding	5	8.926	5	11.58	5	15.084	5	22.344	5	8.82	5	10.974	5	13.706	5	15.666	purple	0.599977	4.28e-05
ENSMUSG00000103772	NA	NA	NA	TEC	5	4.706	5	5.236	5	7.064	5	7.242	5	4.448	5	5.948	5	6.902	5	6.96	purple	0.596797	4.81e-05
ENSMUSG00000032702	Kank1	KN motif and ankyrin repeat domains 1 [Source:MGI Symbol;Acc:MGI:2147707]	107351	protein_coding	5	23.888	5	33.846	5	37.996	5	44.03	5	18.642	5	27.712	5	32.36	5	36.04	purple	0.5966	4.85e-05
ENSMUSG00000045827	Serpinb9	serine (or cysteine) peptidase inhibitor, clade B, member 9 [Source:MGI Symbol;Acc:MGI:106603]	20723	protein_coding	5	2.652	5	3.812	5	4.562	5	4.592	5	2.506	5	3.558	5	3.714	5	4.254	purple	0.596101	4.93e-05
ENSMUSG00000033170	Card10	caspase recruitment domain family, member 10 [Source:MGI Symbol;Acc:MGI:2146012]	105844	protein_coding	5	6.548	5	8.196	5	8.52	5	9.884	5	5.5	5	9.994	5	12.682	5	11.164	purple	0.59542	5.06e-05
ENSMUSG00000084803	5830444B04Rik	RIKEN cDNA 5830444B04 gene [Source:MGI Symbol;Acc:MGI:3603170]	NA	processed_transcript	4	0.774	5	0.95	5	1.484	5	1.616	4	0.816	5	1.254	5	1.994	5	1.366	purple	0.594348	5.26e-05
ENSMUSG00000055148	Klf2	Kruppel-like factor 2 (lung) [Source:MGI Symbol;Acc:MGI:1342772]	16598	protein_coding	5	24.992	5	38.63	5	35.806	5	42.426	5	25.062	5	38.774	5	50.53	5	43.084	purple	0.593881	5.35e-05
ENSMUSG00000025733	Rhot2	ras homolog gene family, member T2 [Source:MGI Symbol;Acc:MGI:2384892]	214952	protein_coding	5	13	5	14.514	5	19.224	5	22.318	5	14.196	5	18.938	5	22.762	5	24.368	purple	0.593044	5.52e-05
ENSMUSG00000054894	Atp5s	ATP synthase, H+ transporting, mitochondrial F0 complex, subunit S [Source:MGI Symbol;Acc:MGI:1915305]	68055	protein_coding	5	1.65	5	1.94	5	2.418	5	3.156	5	1.192	5	2.084	5	2.932	5	3.33	purple	0.5929	5.55e-05
ENSMUSG00000019767	Ccdc170	coiled-coil domain containing 170 [Source:MGI Symbol;Acc:MGI:2685067]	100504234	protein_coding	5	3.202	5	5.1	5	6.29	5	6.236	5	2.326	5	3.828	5	4.272	5	6.1	purple	0.592474	5.63e-05
ENSMUSG00000022822	Abcc5	ATP-binding cassette, sub-family C (CFTR/MRP), member 5 [Source:MGI Symbol;Acc:MGI:1351644]	27416	protein_coding	5	33.874	5	43.64	5	48.282	5	55.978	5	37.674	5	45.476	5	51.412	5	48.206	purple	0.591682	5.79e-05
ENSMUSG00000039463	Slc9a8	solute carrier family 9 (sodium/hydrogen exchanger), member 8 [Source:MGI Symbol;Acc:MGI:1924281]	77031	protein_coding	5	13.278	5	15.024	5	17.2	5	19.92	5	11.87	5	16.004	5	19.472	5	20.938	purple	0.590879	5.96e-05
ENSMUSG00000005981	Trap1	TNF receptor-associated protein 1 [Source:MGI Symbol;Acc:MGI:1915265]	68015	protein_coding	5	15.928	5	21.236	5	24.148	5	25.492	5	16.45	5	21.35	5	23.596	5	24.846	purple	0.590215	6.11e-05
ENSMUSG00000025408	Ddit3	DNA-damage inducible transcript 3 [Source:MGI Symbol;Acc:MGI:109247]	13198	protein_coding	5	9.142	5	13.52	5	14.006	5	15.196	5	9.216	5	12.962	5	16.146	5	16.398	purple	0.590021	6.15e-05
ENSMUSG00000074607	Tox2	TOX high mobility group box family member 2 [Source:MGI Symbol;Acc:MGI:3611233]	269389	protein_coding	5	0.738	5	1.802	5	2.05	5	2.388	4	1.316	5	2.41	5	3.11	5	3.88	purple	0.589894	6.18e-05
ENSMUSG00000050914	Ankrd37	ankyrin repeat domain 37 [Source:MGI Symbol;Acc:MGI:3603344]	654824	protein_coding	4	1.114	5	1.648	5	3.822	5	4.884	4	1.162	5	1.924	5	1.932	5	3.862	purple	0.589812	6.2e-05
ENSMUSG00000074934	Grem1	gremlin 1 [Source:MGI Symbol;Acc:MGI:1344337]	23892	protein_coding	5	3.476	5	5.682	5	5.26	5	7.41	5	3.06	5	11.09	5	9.334	5	10.332	purple	0.58656	6.96e-05
ENSMUSG00000026672	Optn	optineurin [Source:MGI Symbol;Acc:MGI:1918898]	NA	protein_coding	5	11.164	5	14.292	5	14.638	5	19.434	5	10.28	5	15.29	5	20.574	5	21.056	purple	0.585099	7.33e-05
ENSMUSG00000006412	Pfdn2	prefoldin 2 [Source:MGI Symbol;Acc:MGI:1276111]	18637	protein_coding	5	8.506	5	15.628	5	19.286	5	20.492	5	12.56	5	12.872	5	16.162	5	15.854	purple	0.583588	7.73e-05
ENSMUSG00000056899	Immp2l	IMP2 inner mitochondrial membrane peptidase-like (S. cerevisiae) [Source:MGI Symbol;Acc:MGI:2135611]	93757	protein_coding	4	2.13	5	5.31	5	9.358	5	6.196	5	3.914	5	4.45	5	8.292	5	5.53	purple	0.583402	7.78e-05
ENSMUSG00000029036	Atad3a	ATPase family, AAA domain containing 3A [Source:MGI Symbol;Acc:MGI:1919214]	108888	protein_coding	5	8.778	5	10.472	5	11.858	5	14.098	5	9.5	5	10.76	5	13.362	5	13.8	purple	0.581919	8.2e-05
ENSMUSG00000049676	Catsperg1	catsper channel auxiliary subunit gamma 1 [Source:MGI Symbol;Acc:MGI:2443617]	320225	protein_coding	4	0.914	4	0.796	5	1.032	5	1.62	3	0.832	5	1.34	5	1.788	5	1.996	purple	0.580765	8.53e-05
ENSMUSG00000079484	Phyhd1	phytanoyl-CoA dioxygenase domain containing 1 [Source:MGI Symbol;Acc:MGI:3612860]	227696	protein_coding	5	3.5	5	5.67	5	5.452	5	6.584	5	4.004	5	6.278	5	5.592	5	10.396	purple	0.580117	8.73e-05
ENSMUSG00000021816	Ppp3cb	protein phosphatase 3, catalytic subunit, beta isoform [Source:MGI Symbol;Acc:MGI:107163]	19056	protein_coding	5	25.93	5	31.382	5	31.52	5	39.264	5	25.814	5	33.594	5	38.172	5	45.054	purple	0.580108	8.73e-05
ENSMUSG00000024778	Fas	Fas (TNF receptor superfamily member 6) [Source:MGI Symbol;Acc:MGI:95484]	14102	protein_coding	5	2.592	5	4.534	5	3.692	5	4.152	5	1.796	5	3.94	5	5.032	5	4.914	purple	0.579387	8.95e-05
ENSMUSG00000024589	Nedd4l	neural precursor cell expressed, developmentally down-regulated gene 4-like [Source:MGI Symbol;Acc:MGI:1933754]	83814	protein_coding	5	2.374	5	3.246	5	3.74	5	4.456	5	2.766	5	3.99	5	4.87	5	4.746	purple	0.577304	9.62e-05
ENSMUSG00000076436	Oxct2a	3-oxoacid CoA transferase 2A [Source:MGI Symbol;Acc:MGI:1891061]	64059	protein_coding	5	5.616	5	7.89	5	11.064	5	12.242	5	4.988	5	7.956	5	7.948	5	10.198	purple	0.576574	9.86e-05
ENSMUSG00000035640	Dos	downstream of Stk11 [Source:MGI Symbol;Acc:MGI:1354170]	NA	protein_coding	5	3.702	5	3.7	5	5.526	5	5.644	5	3.954	5	4.26	5	4.714	5	5.312	purple	0.573983	0.000107769
ENSMUSG00000026245	Farsb	phenylalanyl-tRNA synthetase, beta subunit [Source:MGI Symbol;Acc:MGI:1346035]	NA	protein_coding	5	10.458	5	14.216	5	14.226	5	17.27	5	10.66	5	13.048	5	14.38	5	16.264	purple	0.571649	0.000116648
ENSMUSG00000045962	Wnk1	WNK lysine deficient protein kinase 1 [Source:MGI Symbol;Acc:MGI:2442092]	232341	protein_coding	5	71.612	5	91.664	5	95.734	5	109.216	5	75.29	5	97.946	5	129.09	5	114.858	purple	0.569171	0.000126797
ENSMUSG00000040414	Slc25a28	solute carrier family 25, member 28 [Source:MGI Symbol;Acc:MGI:2180509]	246696	protein_coding	5	6.894	5	7.322	5	9.078	5	10.944	5	6.578	5	8.942	5	10.226	5	11.212	purple	0.568716	0.000128746
ENSMUSG00000029408	Abcb9	ATP-binding cassette, sub-family B (MDR/TAP), member 9 [Source:MGI Symbol;Acc:MGI:1861729]	56325	protein_coding	5	2.16	5	2.342	5	2.812	5	3.326	5	2.028	5	2.926	5	3.11	5	3.958	purple	0.56805	0.000131643
ENSMUSG00000040918	Slc19a2	solute carrier family 19 (thiamine transporter), member 2 [Source:MGI Symbol;Acc:MGI:1928761]	116914	protein_coding	4	1.128	5	1.536	5	1.708	5	1.634	5	1.036	5	1.518	5	2.07	5	2.092	purple	0.566899	0.000136798
ENSMUSG00000039879	Heca	headcase homolog (Drosophila) [Source:MGI Symbol;Acc:MGI:2685715]	380629	protein_coding	5	8.532	5	11.29	5	10.956	5	13.388	5	8.34	5	10.91	5	13.264	5	13.38	purple	0.566116	0.000140404
ENSMUSG00000047466	8030462N17Rik	RIKEN cDNA 8030462N17 gene [Source:MGI Symbol;Acc:MGI:2444951]	212163	protein_coding	5	5.138	5	6.116	5	6.768	5	8.108	5	5.362	5	6.658	5	8.134	5	8.986	purple	0.564289	0.000149159
ENSMUSG00000028391	Wdr31	WD repeat domain 31 [Source:MGI Symbol;Acc:MGI:1918604]	71354	protein_coding	3	0.674	3	0.486	3	0.872	5	1.26	2	0.538	4	1.244	4	1.014	5	0.818	purple	0.564069	0.000150246
ENSMUSG00000026259	Ngef	neuronal guanine nucleotide exchange factor [Source:MGI Symbol;Acc:MGI:1858414]	53972	protein_coding	5	3.926	5	5.628	5	9.932	5	9.048	5	4.308	5	6.662	5	6.298	5	6.076	purple	0.563605	0.000152562
ENSMUSG00000028015	Ctso	cathepsin O [Source:MGI Symbol;Acc:MGI:2139628]	229445	protein_coding	5	6.288	5	11.34	5	11.512	5	14.12	5	6.21	5	11.552	5	12.12	5	11.402	purple	0.561815	0.000161798
ENSMUSG00000025731	0610011F06Rik	RIKEN cDNA 0610011F06 gene [Source:MGI Symbol;Acc:MGI:1915597]	68347	protein_coding	5	5.048	5	6.98	5	8.99	5	9.712	5	5.6	5	6.738	5	8.258	5	9.782	purple	0.560833	0.000167076
ENSMUSG00000034875	Nudt19	nudix (nucleoside diphosphate linked moiety X)-type motif 19 [Source:MGI Symbol;Acc:MGI:94203]	110959	protein_coding	5	6.68	5	10.018	5	10.378	5	10.266	5	6.364	5	9.144	5	10.844	5	12.53	purple	0.560804	0.000167232
ENSMUSG00000007891	Ctsd	cathepsin D [Source:MGI Symbol;Acc:MGI:88562]	13033	protein_coding	5	127.444	5	147.396	5	163.704	5	186.37	5	118.26	5	153.724	5	197.806	5	194.09	purple	0.560692	0.000167845
ENSMUSG00000024868	Dkk1	dickkopf homolog 1 (Xenopus laevis) [Source:MGI Symbol;Acc:MGI:1329040]	13380	protein_coding	5	17.388	5	26.666	5	38.898	5	39.966	5	15.332	5	22.738	5	28.408	5	28.252	purple	0.560101	0.000171111
ENSMUSG00000090958	Lrrc32	leucine rich repeat containing 32 [Source:MGI Symbol;Acc:MGI:93882]	434215	protein_coding	5	4.438	5	6.454	5	7.274	5	7.758	5	5.236	5	9.178	5	10.204	5	9.948	purple	0.555634	0.000197702
ENSMUSG00000037926	Ssh2	slingshot homolog 2 (Drosophila) [Source:MGI Symbol;Acc:MGI:2679255]	237860	protein_coding	5	25.352	5	29.736	5	31.082	5	33.804	5	21.934	5	34.392	5	44.912	5	36.04	purple	0.554813	0.00020298
ENSMUSG00000043190	Rfesd	Rieske (Fe-S) domain containing [Source:MGI Symbol;Acc:MGI:2145198]	NA	protein_coding	5	2.126	5	2.556	5	2.98	5	3.442	5	1.656	5	2.948	5	2.566	5	3.512	purple	0.554435	0.000205447
ENSMUSG00000041949	Tango6	transport and golgi organization 6 [Source:MGI Symbol;Acc:MGI:2142786]	272538	protein_coding	5	3.13	5	3.562	5	3.94	5	4.786	5	3.234	5	4.514	5	4.706	5	5.154	purple	0.553619	0.000210873
ENSMUSG00000032534	Cep63	centrosomal protein 63 [Source:MGI Symbol;Acc:MGI:2158560]	28135	protein_coding	5	9.08	5	10.654	5	12.484	5	15.758	5	7.692	5	10.63	5	10.488	5	11.812	purple	0.551333	0.000226772
ENSMUSG00000033174	Mgll	monoglyceride lipase [Source:MGI Symbol;Acc:MGI:1346042]	23945	protein_coding	5	17.276	5	21.044	5	26.184	5	26.766	5	16.128	5	22.406	5	25.762	5	27.196	purple	0.551114	0.000228347
ENSMUSG00000039137	Whrn	whirlin [Source:MGI Symbol;Acc:MGI:2682003]	NA	protein_coding	5	11.418	5	16.4	5	30.02	5	39.878	5	11.888	5	13.838	5	16.836	5	21.64	purple	0.546113	0.000267185
ENSMUSG00000005362	Crbn	cereblon [Source:MGI Symbol;Acc:MGI:1913277]	58799	protein_coding	5	8.824	5	12.244	5	11.852	5	13.614	5	9.092	5	12.758	5	13.07	5	14.504	purple	0.545834	0.000269516
ENSMUSG00000034175	Rhbdd3	rhomboid domain containing 3 [Source:MGI Symbol;Acc:MGI:2444684]	279766	protein_coding	5	3.618	5	3.526	5	5.132	5	6.414	5	3.536	5	5.136	5	4.36	5	7.06	purple	0.544367	0.000282075
ENSMUSG00000036980	Taf6	TAF6 RNA polymerase II, TATA box binding protein (TBP)-associated factor [Source:MGI Symbol;Acc:MGI:109129]	NA	protein_coding	5	9.432	5	10.302	5	13.03	5	14.966	5	9.234	5	12.036	5	12.55	5	12.588	purple	0.541801	0.000305324
ENSMUSG00000030168	Adipor2	adiponectin receptor 2 [Source:MGI Symbol;Acc:MGI:93830]	68465	protein_coding	5	15.844	5	19.198	5	20.286	5	24.878	5	15.192	5	19.656	5	24.672	5	24.238	purple	0.537099	0.000352427
ENSMUSG00000039431	Mtmr7	myotubularin related protein 7 [Source:MGI Symbol;Acc:MGI:1891693]	54384	protein_coding	2	0.38	3	0.672	4	0.812	4	0.888	1	0.23	5	0.88	5	1.122	5	1.27	purple	0.537094	0.000352489
ENSMUSG00000011257	Pabpc4	poly(A) binding protein, cytoplasmic 4 [Source:MGI Symbol;Acc:MGI:2385206]	230721	protein_coding	5	29.196	5	34.716	5	39.588	5	47.72	5	31.91	5	35.904	5	48.748	5	55.15	purple	0.536434	0.000359593
ENSMUSG00000060512	0610040J01Rik	RIKEN cDNA 0610040J01 gene [Source:MGI Symbol;Acc:MGI:1923511]	76261	protein_coding	4	0.738	3	0.888	3	0.82	4	0.986	1	0.406	4	0.988	5	0.884	5	1.606	purple	0.533925	0.000387812
ENSMUSG00000002012	Pnck	pregnancy upregulated non-ubiquitously expressed CaM kinase [Source:MGI Symbol;Acc:MGI:1347357]	NA	protein_coding	3	0.566	4	1.11	4	1.258	5	1.302	4	1.076	5	1.174	5	1.182	5	2.628	purple	0.529989	0.000436094
ENSMUSG00000041740	Rnf10	ring finger protein 10 [Source:MGI Symbol;Acc:MGI:1859162]	50849	protein_coding	5	42.908	5	50.776	5	59.906	5	67.998	5	46.236	5	54.602	5	73.168	5	75.152	purple	0.527472	0.000469727
ENSMUSG00000049303	Syt12	synaptotagmin XII [Source:MGI Symbol;Acc:MGI:2159601]	171180	protein_coding	5	5.154	5	4.216	5	8.576	5	9.914	5	3.726	5	5.734	5	4.468	5	5.84	purple	0.526941	0.000477116
ENSMUSG00000007682	Dio2	deiodinase, iodothyronine, type II [Source:MGI Symbol;Acc:MGI:1338833]	13371	protein_coding	4	0.898	5	2.188	5	3.178	5	3.228	3	0.986	5	1.506	5	1.826	5	2.328	purple	0.526232	0.000487128
ENSMUSG00000028559	Osbpl9	oxysterol binding protein-like 9 [Source:MGI Symbol;Acc:MGI:1923784]	100273	protein_coding	5	29.852	5	34.674	5	35.074	5	40.164	5	26.286	5	36.304	5	40.432	5	40.984	purple	0.524499	0.000512432
ENSMUSG00000010054	Tusc2	tumor suppressor candidate 2 [Source:MGI Symbol;Acc:MGI:1931086]	80385	protein_coding	5	6.64	5	9.532	5	9.884	5	11.098	5	6.162	5	8.206	5	9.892	5	11.048	purple	0.523992	0.000520046
ENSMUSG00000053178	Mterf1b	mitochondrial transcription termination factor 1b [Source:MGI Symbol;Acc:MGI:3704243]	208595	protein_coding	4	0.678	5	1.458	5	1.244	5	1.53	4	0.67	5	1.192	5	1.482	5	1.748	purple	0.520496	0.000575386
ENSMUSG00000059119	Nap1l4	nucleosome assembly protein 1-like 4 [Source:MGI Symbol;Acc:MGI:1316687]	17955	protein_coding	5	21.178	5	23.484	5	27.916	5	30.78	5	20.536	5	25.24	5	30.844	5	32.504	purple	0.516281	0.000649088
ENSMUSG00000105431	NA	NA	NA	TEC	5	6.102	5	7.968	5	10.788	5	14.396	5	3.886	5	8.458	5	9.028	5	8.332	purple	0.515533	0.000663009
ENSMUSG00000002274	Metrn	meteorin, glial cell differentiation regulator [Source:MGI Symbol;Acc:MGI:1917333]	70083	protein_coding	5	3.264	5	4.136	5	5.212	5	5.822	5	3.612	5	4.352	5	6.668	5	6.254	purple	0.512778	0.000716606
ENSMUSG00000063802	Hspbp1	HSPA (heat shock 70kDa) binding protein, cytoplasmic cochaperone 1 [Source:MGI Symbol;Acc:MGI:1913495]	66245	protein_coding	5	5.264	5	7.18	5	7.982	5	8.794	5	5.84	5	7.256	5	9.018	5	9.65	purple	0.512721	0.000717752
ENSMUSG00000029108	Pcdh7	protocadherin 7 [Source:MGI Symbol;Acc:MGI:1860487]	54216	protein_coding	5	47.748	5	61.766	5	90.792	5	99.124	5	44.6	5	55.388	5	67.746	5	68.394	purple	0.511302	0.000746884
ENSMUSG00000079020	Slc45a4	solute carrier family 45, member 4 [Source:MGI Symbol;Acc:MGI:2146236]	106068	protein_coding	5	5.89	5	7.434	5	8.798	5	10.646	5	7.138	5	10.162	5	10.66	5	13.612	purple	0.509378	0.000788066
ENSMUSG00000034621	Gpatch8	G patch domain containing 8 [Source:MGI Symbol;Acc:MGI:1918667]	237943	protein_coding	5	13.202	5	16.09	5	19.08	5	20.972	5	13.652	5	15.982	5	18.788	5	20.306	purple	0.508375	0.000810321
ENSMUSG00000062198	2700097O09Rik	RIKEN cDNA 2700097O09 gene [Source:MGI Symbol;Acc:MGI:1919908]	72658	protein_coding	5	2.892	5	3.722	5	3.85	5	4.122	5	2.752	5	4.236	5	4.494	5	4.624	purple	0.507653	0.00082669
ENSMUSG00000095651	Gm21817	predicted gene, 21817 [Source:MGI Symbol;Acc:MGI:5433981]	NA	lincRNA	5	3.162	5	3.414	5	5.55	5	6.308	5	2.386	5	3.56	5	3.884	5	4.212	purple	0.50646	0.000854381
ENSMUSG00000005615	Pcyt1a	phosphate cytidylyltransferase 1, choline, alpha isoform [Source:MGI Symbol;Acc:MGI:88557]	NA	protein_coding	5	14.084	5	16.76	5	18.416	5	22.034	5	14.358	5	16.512	5	22.414	5	21.946	purple	0.505851	0.000868826
ENSMUSG00000030714	Ccdc101	coiled-coil domain containing 101 [Source:MGI Symbol;Acc:MGI:1922815]	75565	protein_coding	5	5.44	5	11.748	5	8.296	5	17.144	5	10.8	5	9.994	5	11.016	5	14.486	purple	0.503484	0.000927086
ENSMUSG00000073096	Lrrc61	leucine rich repeat containing 61 [Source:MGI Symbol;Acc:MGI:2652848]	NA	protein_coding	5	4.232	5	4.014	5	6.582	5	7.844	5	3.468	5	5.276	5	4.788	5	7.364	purple	0.501062	0.000990237
ENSMUSG00000049858	Suox	sulfite oxidase [Source:MGI Symbol;Acc:MGI:2446117]	211389	protein_coding	5	4.344	5	5.684	5	5.952	5	6.7	5	3.95	5	5.322	5	6.448	5	7.69	purple	0.497915	0.00107802
ENSMUSG00000087589	D430040D24Rik	RIKEN cDNA D430040D24 gene [Source:MGI Symbol;Acc:MGI:2442526]	NA	processed_transcript	5	2.114	5	2.784	5	4.306	5	4.59	5	1.91	5	2.242	5	3.118	5	4.048	purple	0.4948	0.00117163
ENSMUSG00000057531	Dtnbp1	dystrobrevin binding protein 1 [Source:MGI Symbol;Acc:MGI:2137586]	94245	protein_coding	5	9.892	5	12.624	5	13.556	5	15.912	5	9.43	5	14.574	5	16.872	5	15.366	purple	0.492327	0.00125104
ENSMUSG00000035274	Tpbg	trophoblast glycoprotein [Source:MGI Symbol;Acc:MGI:1341264]	NA	protein_coding	5	7.95	5	8.888	5	13.92	5	16.546	5	6.566	5	7.784	5	10.302	5	12.13	purple	0.491208	0.00128848
ENSMUSG00000059714	Flot1	flotillin 1 [Source:MGI Symbol;Acc:MGI:1100500]	14251	protein_coding	5	24.934	5	31.268	5	31.198	5	37.012	5	20.472	5	32.594	5	36.262	5	35.502	purple	0.482645	0.00160957
ENSMUSG00000032503	Arpp21	cyclic AMP-regulated phosphoprotein, 21 [Source:MGI Symbol;Acc:MGI:107562]	74100	protein_coding	5	3.11	5	6.142	5	6.144	5	6.31	5	3.554	5	5.31	5	6.63	5	4.848	purple	0.48172	0.00164819
ENSMUSG00000036523	Greb1	gene regulated by estrogen in breast cancer protein [Source:MGI Symbol;Acc:MGI:2149712]	268527	protein_coding	2	0.42	4	1.296	5	3.546	5	6.99	0	0.096	2	0.486	1	0.482	3	0.534	purple	0.481217	0.00166952
ENSMUSG00000039701	Usp53	ubiquitin specific peptidase 53 [Source:MGI Symbol;Acc:MGI:2139607]	99526	protein_coding	5	16.716	5	19.638	5	25.504	5	26.208	5	14.03	5	17.604	5	18.692	5	20.878	purple	0.480259	0.0017108
ENSMUSG00000019428	Fkbp8	FK506 binding protein 8 [Source:MGI Symbol;Acc:MGI:1341070]	14232	protein_coding	5	47	5	51.524	5	61.156	5	67.198	5	47.742	5	58.736	5	69.384	5	66.552	purple	0.477546	0.0018327
ENSMUSG00000092118	Fancf	Fanconi anemia, complementation group F [Source:MGI Symbol;Acc:MGI:3689889]	100040608	protein_coding	5	1.54	5	1.464	5	2.922	5	2.482	5	1.39	5	2.868	5	2.442	5	2.666	purple	0.476912	0.00186224
ENSMUSG00000061474	Mrps36	mitochondrial ribosomal protein S36 [Source:MGI Symbol;Acc:MGI:1913378]	66128	protein_coding	5	10.174	5	16.264	5	13.786	5	16.776	5	11.224	5	15.518	5	17.434	5	21.96	purple	0.476774	0.00186876
ENSMUSG00000063200	Nol7	nucleolar protein 7 [Source:MGI Symbol;Acc:MGI:1917328]	70078	protein_coding	5	9.23	5	11.736	5	12.432	5	13.382	5	8.82	5	11.654	5	14.348	5	15.034	purple	0.476313	0.00189059
ENSMUSG00000045316	Fahd1	fumarylacetoacetate hydrolase domain containing 1 [Source:MGI Symbol;Acc:MGI:1915886]	68636	protein_coding	5	3.452	5	4.838	5	4.74	5	6.852	5	3.318	5	4.508	5	6.274	5	6.896	purple	0.476061	0.00190258
ENSMUSG00000009207	Lnp	limb and neural patterns [Source:MGI Symbol;Acc:MGI:1918115]	69605	protein_coding	5	8.106	5	12.248	5	11.268	5	13.33	5	9.204	5	12.224	5	16.12	5	15.58	purple	0.471234	0.00214633
ENSMUSG00000102543	NA	NA	NA	protein_coding	5	6.294	5	6.268	5	10.238	5	11.032	5	5.19	5	6.492	5	8.024	5	8.466	purple	0.47118	0.00214918
ENSMUSG00000106565	NA	NA	NA	processed_pseudogene	1	0.3	3	1.174	1	0.886	5	3.132	1	0.502	4	1.246	3	2.668	4	2.846	purple	0.470486	0.00218644
ENSMUSG00000025857	Heatr2	HEAT repeat containing 2 [Source:MGI Symbol;Acc:MGI:3616079]	433956	protein_coding	5	2.28	5	3.282	5	3.602	5	3.714	5	2.48	5	3.11	5	3.58	5	3.672	purple	0.469913	0.00221765
ENSMUSG00000001687	Ubl3	ubiquitin-like 3 [Source:MGI Symbol;Acc:MGI:1344373]	24109	protein_coding	5	18.152	5	22.092	5	23.446	5	26.286	5	17.71	5	22.568	5	27.98	5	27.162	purple	0.468539	0.00229398
ENSMUSG00000000711	Rab5b	RAB5B, member RAS oncogene family [Source:MGI Symbol;Acc:MGI:105938]	19344	protein_coding	5	23.322	5	28.936	5	30.394	5	33.606	5	22.364	5	27.912	5	33.07	5	31.47	purple	0.460592	0.00278273
ENSMUSG00000106646	NA	NA	NA	TEC	5	2.608	5	2.996	5	5.39	5	6.124	5	2.334	5	3.392	5	3.938	5	3.954	purple	0.457787	0.00297586
ENSMUSG00000029993	Nfu1	NFU1 iron-sulfur cluster scaffold homolog (S. cerevisiae) [Source:MGI Symbol;Acc:MGI:1913290]	NA	protein_coding	5	10.976	5	16.31	5	17.406	5	19.334	5	11.862	5	17.242	5	19.36	5	18.616	purple	0.449689	0.00360064
ENSMUSG00000059355	Wdr83os	WD repeat domain 83 opposite strand [Source:MGI Symbol;Acc:MGI:3041257]	414077	protein_coding	5	12.282	5	16.024	5	15.476	5	19.586	5	12.364	5	16.308	5	18.71	5	22.464	purple	0.44794	0.00374971
ENSMUSG00000032501	Trib1	tribbles homolog 1 (Drosophila) [Source:MGI Symbol;Acc:MGI:2443397]	211770	protein_coding	5	3.734	5	4.682	5	4.634	5	5.796	5	3.814	5	5.52	5	6.412	5	6.492	purple	0.437082	0.00480118
ENSMUSG00000043445	Pgp	phosphoglycolate phosphatase [Source:MGI Symbol;Acc:MGI:1914328]	67078	protein_coding	5	9.844	5	11.934	5	13.692	5	16.846	5	10.102	5	13.592	5	17.2	5	17.446	purple	0.436955	0.00481497
ENSMUSG00000048387	Osr1	odd-skipped related 1 (Drosophila) [Source:MGI Symbol;Acc:MGI:1344424]	23967	protein_coding	5	3.376	5	5.342	5	8.242	5	7.968	5	2.968	5	4.354	5	5.002	5	4.686	purple	0.43315	0.00524068
ENSMUSG00000056031	9330154J02Rik	RIKEN cDNA 9330154J02 gene [Source:MGI Symbol;Acc:MGI:3045244]	NA	processed_transcript	5	1.05	5	1.59	5	2.692	5	3.876	5	1.196	5	1.26	5	1.658	5	1.674	purple	0.428316	0.0058284
ENSMUSG00000084957	Bbip1	BBSome interacting protein 1 [Source:MGI Symbol;Acc:MGI:1913610]	100503572	protein_coding	5	5.652	5	7.096	5	7.364	5	8.072	5	6.28	5	7.49	5	9.808	5	9.65	purple	0.426434	0.0060722
ENSMUSG00000031842	Pde4c	phosphodiesterase 4C, cAMP specific [Source:MGI Symbol;Acc:MGI:99556]	110385	protein_coding	0	0.282	3	0.544	3	1.1	5	0.788	0	0.284	4	0.646	5	0.646	3	0.762	purple	0.412361	0.00819058
ENSMUSG00000038712	Fam63a	family with sequence similarity 63, member A [Source:MGI Symbol;Acc:MGI:1922257]	75007	protein_coding	5	15.17	5	19.02	5	21.198	5	22.348	5	13.834	5	20.464	5	22.42	5	22.086	purple	0.409702	0.00865527

## Sheet: Turquoise
Ensembl_ID	GeneSymbol	Description	EntrezID	Biotype	Female4_activity	Female4_mean_FPKM	Female10_activity	Female10_mean_FPKM	Female16_activity	Female16_mean_FPKM	Female26_activity	Female26_mean_FPKM	Male4_activity	Male4_mean_FPKM	Male10_activity	Male10_mean_FPKM	Male16_activity	Male16_mean_FPKM	Male26_activity	Male26_mean_FPKM	Skeletal_maturation_cluster	Skeletal_maturation_cluster_corr	Skeletal_maturation_cluster_corr_pval
ENSMUSG00000018654	Ikzf1	IKAROS family zinc finger 1 [Source:MGI Symbol;Acc:MGI:1342540]	22778	protein_coding	5	5.252	5	15.422	5	19.344	5	31.69	5	4.756	5	14.516	5	36.008	5	23.502	turquoise	0.98597	3.72e-31
ENSMUSG00000048865	Arhgap30	Rho GTPase activating protein 30 [Source:MGI Symbol;Acc:MGI:2684948]	226652	protein_coding	5	3.912	5	8.77	5	12.284	5	18.46	5	4.162	5	10.45	5	23.318	5	12.76	turquoise	0.984291	3.14e-30
ENSMUSG00000035697	Hmha1	histocompatibility (minor) HA-1 [Source:MGI Symbol;Acc:MGI:1917969]	70719	protein_coding	5	5.442	5	15.99	5	21.064	5	33.154	5	6.55	5	18.498	5	41.46	5	23.038	turquoise	0.98374	6.02e-30
ENSMUSG00000027009	Itga4	integrin alpha 4 [Source:MGI Symbol;Acc:MGI:96603]	16401	protein_coding	5	5.04	5	10.81	5	15.816	5	24.59	5	5.526	5	12.32	5	22.996	5	15.464	turquoise	0.982967	1.44e-29
ENSMUSG00000024300	Myo1f	myosin IF [Source:MGI Symbol;Acc:MGI:107711]	17916	protein_coding	5	4.114	5	9.544	5	14.242	5	21.782	5	4.48	5	12.004	5	28.952	5	15.35	turquoise	0.981744	5.34e-29
ENSMUSG00000020143	Dock2	dedicator of cyto-kinesis 2 [Source:MGI Symbol;Acc:MGI:2149010]	94176	protein_coding	5	5.796	5	16.26	5	19.94	5	35.894	5	7.018	5	19.136	5	39.686	5	21.778	turquoise	0.981684	5.68e-29
ENSMUSG00000026395	Ptprc	protein tyrosine phosphatase, receptor type, C [Source:MGI Symbol;Acc:MGI:97810]	19264	protein_coding	5	13.288	5	36.032	5	46.012	5	72.686	5	14.764	5	41.24	5	82.108	5	48.372	turquoise	0.981656	5.84e-29
ENSMUSG00000020437	Myo1g	myosin IG [Source:MGI Symbol;Acc:MGI:1927091]	246177	protein_coding	5	4.43	5	8.774	5	11.654	5	15.396	5	3.942	5	10.702	5	19.096	5	13.92	turquoise	0.980189	2.49e-28
ENSMUSG00000003644	Rps6ka1	ribosomal protein S6 kinase polypeptide 1 [Source:MGI Symbol;Acc:MGI:104558]	20111	protein_coding	5	5.42	5	14.032	5	17.324	5	28.19	5	5.46	5	13.79	5	34.308	5	21.55	turquoise	0.980166	2.55e-28
ENSMUSG00000028064	Sema4a	sema domain, immunoglobulin domain (Ig), transmembrane domain (TM) and short cytoplasmic domain, (semaphorin) 4A [Source:MGI Symbol;Acc:MGI:107560]	NA	protein_coding	5	4.168	5	8.382	5	13.366	5	19.408	5	3.688	5	9.286	5	23.168	5	13.792	turquoise	0.980135	2.62e-28
ENSMUSG00000025154	Arhgap19	Rho GTPase activating protein 19 [Source:MGI Symbol;Acc:MGI:1918335]	71085	protein_coding	5	3.066	5	6.56	5	8.492	5	12.772	5	3.342	5	7.198	5	15.954	5	10.032	turquoise	0.979586	4.38e-28
ENSMUSG00000051457	Spn	sialophorin [Source:MGI Symbol;Acc:MGI:98384]	20737	protein_coding	5	3.044	5	10.002	5	12.468	5	20.528	5	2.944	5	9.3	5	21.344	5	13.236	turquoise	0.979169	6.41e-28
ENSMUSG00000030830	Itgal	integrin alpha L [Source:MGI Symbol;Acc:MGI:96606]	16408	protein_coding	5	2.134	5	5.522	5	8.516	5	13.962	5	2.47	5	6.404	5	14.632	5	8.396	turquoise	0.977372	3.04e-27
ENSMUSG00000054717	Hmgb2	high mobility group box 2 [Source:MGI Symbol;Acc:MGI:96157]	97165	protein_coding	5	11.488	5	27.602	5	39.026	5	57.842	5	14.192	5	26.726	5	67.436	5	40.614	turquoise	0.977106	3.78e-27
ENSMUSG00000030091	Nup210	nucleoporin 210 [Source:MGI Symbol;Acc:MGI:1859555]	54563	protein_coding	5	3.486	5	10.058	5	14.746	5	23.6	5	4.048	5	11.006	5	26.79	5	15.852	turquoise	0.975513	1.34e-26
ENSMUSG00000025877	Hk3	hexokinase 3 [Source:MGI Symbol;Acc:MGI:2670962]	212032	protein_coding	5	3.174	5	9.69	5	15.196	5	21.716	5	3.23	5	11.326	5	30.69	5	14.538	turquoise	0.97538	1.48e-26
ENSMUSG00000024164	C3	complement component 3 [Source:MGI Symbol;Acc:MGI:88227]	12266	protein_coding	5	6.954	5	22.67	5	30.524	5	47.04	5	8.894	5	25.818	5	61.696	5	31.646	turquoise	0.975304	1.57e-26
ENSMUSG00000070000	Fcho1	FCH domain only 1 [Source:MGI Symbol;Acc:MGI:1921265]	74015	protein_coding	5	2.576	5	6.828	5	11.168	5	20.426	5	2.608	5	8.8	5	23.622	5	12.85	turquoise	0.974544	2.78e-26
ENSMUSG00000051506	Wdfy4	WD repeat and FYVE domain containing 4 [Source:MGI Symbol;Acc:MGI:3584510]	545030	protein_coding	5	5.28	5	15.066	5	18.528	5	32.048	5	6.454	5	18.782	5	38.818	5	17.19	turquoise	0.974318	3.28e-26
ENSMUSG00000061533	Cep128	centrosomal protein 128 [Source:MGI Symbol;Acc:MGI:1922466]	75216	protein_coding	5	5.98	5	8.77	5	13.246	5	18.754	5	5.552	5	11.024	5	20.43	5	12.702	turquoise	0.97395	4.29e-26
ENSMUSG00000015340	Cybb	cytochrome b-245, beta polypeptide [Source:MGI Symbol;Acc:MGI:88574]	13058	protein_coding	5	8.63	5	26.542	5	36.774	5	56.026	5	10.77	5	31.474	5	77.506	5	37.898	turquoise	0.9739	4.44e-26
ENSMUSG00000004880	Lbr	lamin B receptor [Source:MGI Symbol;Acc:MGI:2138281]	98386	protein_coding	5	15.726	5	28.174	5	35.742	5	51.848	5	15.404	5	33.896	5	63.942	5	41.426	turquoise	0.973836	4.65e-26
ENSMUSG00000040699	Limd2	LIM domain containing 2 [Source:MGI Symbol;Acc:MGI:1915053]	67803	protein_coding	5	8.356	5	13.444	5	21.192	5	29.152	5	8.9	5	16.58	5	36.048	5	21.566	turquoise	0.973668	5.24e-26
ENSMUSG00000026480	Ncf2	neutrophil cytosolic factor 2 [Source:MGI Symbol;Acc:MGI:97284]	NA	protein_coding	5	6.616	5	16.844	5	21.274	5	32.362	5	7.108	5	18.604	5	41.36	5	21.624	turquoise	0.973367	6.49e-26
ENSMUSG00000039936	Pik3cd	phosphatidylinositol 3-kinase catalytic delta polypeptide [Source:MGI Symbol;Acc:MGI:1098211]	18707	protein_coding	5	4.376	5	8.744	5	11.758	5	18.394	5	4.422	5	8.74	5	18.89	5	12.984	turquoise	0.972888	9.07e-26
ENSMUSG00000031101	Sash3	SAM and SH3 domain containing 3 [Source:MGI Symbol;Acc:MGI:1921381]	74131	protein_coding	5	2.096	5	5.642	5	7.498	5	11.72	5	2.4	5	5.77	5	13.852	5	7.45	turquoise	0.97275	9.97e-26
ENSMUSG00000030707	Coro1a	coronin, actin binding protein 1A [Source:MGI Symbol;Acc:MGI:1345961]	NA	protein_coding	5	16.464	5	52.236	5	75.44	5	111.794	5	20.744	5	57.446	5	139.956	5	80.458	turquoise	0.972631	1.08e-25
ENSMUSG00000052085	Dock8	dedicator of cytokinesis 8 [Source:MGI Symbol;Acc:MGI:1921396]	76088	protein_coding	5	6.682	5	13.08	5	16.432	5	22.564	5	6.726	5	14.412	5	26.242	5	16.724	turquoise	0.97263	1.08e-25
ENSMUSG00000052889	Prkcb	protein kinase C, beta [Source:MGI Symbol;Acc:MGI:97596]	18751	protein_coding	5	3.798	5	8.322	5	10.726	5	17.996	5	4.492	5	9.176	5	20.316	5	9.654	turquoise	0.972128	1.52e-25
ENSMUSG00000015950	Ncf1	neutrophil cytosolic factor 1 [Source:MGI Symbol;Acc:MGI:97283]	17969	protein_coding	5	15.712	5	33.404	5	44.846	5	68.506	5	14.946	5	35.602	5	87.226	5	40.938	turquoise	0.971802	1.89e-25
ENSMUSG00000031165	Was	Wiskott-Aldrich syndrome homolog (human) [Source:MGI Symbol;Acc:MGI:105059]	22376	protein_coding	5	3.78	5	7.944	5	10.712	5	14.042	5	3.4	5	7.228	5	15.944	5	9.244	turquoise	0.97173	1.99e-25
ENSMUSG00000004266	Ptpn6	protein tyrosine phosphatase, non-receptor type 6 [Source:MGI Symbol;Acc:MGI:96055]	15170	protein_coding	5	9.298	5	16.894	5	23.592	5	40.53	5	10.156	5	21.516	5	39.432	5	21.854	turquoise	0.971051	3.1e-25
ENSMUSG00000057948	Unc13d	unc-13 homolog D (C. elegans) [Source:MGI Symbol;Acc:MGI:1917700]	70450	protein_coding	5	1.296	5	3.898	5	6.322	5	8.78	5	1.562	5	5.994	5	9.75	5	6.198	turquoise	0.970654	4e-25
ENSMUSG00000058794	Nfe2	nuclear factor, erythroid derived 2 [Source:MGI Symbol;Acc:MGI:97308]	NA	protein_coding	5	3.244	5	12.112	5	21.678	5	32.552	5	4.244	5	15.332	5	42.108	5	23.918	turquoise	0.970349	4.86e-25
ENSMUSG00000026655	Fam107b	family with sequence similarity 107, member B [Source:MGI Symbol;Acc:MGI:1913790]	66540	protein_coding	5	8.878	5	17.4	5	21.412	5	35.136	5	8.916	5	20.726	5	37.014	5	21.656	turquoise	0.970334	4.91e-25
ENSMUSG00000027562	Car2	carbonic anhydrase 2 [Source:MGI Symbol;Acc:MGI:88269]	12349	protein_coding	5	22.73	5	59.59	5	96.35	5	150.32	5	23.548	5	60.056	5	161.512	5	117.754	turquoise	0.970211	5.3e-25
ENSMUSG00000024053	Emilin2	elastin microfibril interfacer 2 [Source:MGI Symbol;Acc:MGI:2389136]	246707	protein_coding	5	1.982	5	4.47	5	6.706	5	10.714	5	2.214	5	5.096	5	12.264	5	8.744	turquoise	0.969941	6.28e-25
ENSMUSG00000040466	Blvrb	biliverdin reductase B (flavin reductase (NADPH)) [Source:MGI Symbol;Acc:MGI:2385271]	233016	protein_coding	5	10.554	5	24.174	5	32.968	5	48.066	5	11.134	5	23.912	5	49.506	5	38.334	turquoise	0.969553	7.98e-25
ENSMUSG00000060131	Atp8b4	ATPase, class I, type 8B, member 4 [Source:MGI Symbol;Acc:MGI:1859664]	NA	protein_coding	5	3.208	5	11.642	5	15.266	5	23.26	5	4.078	5	10.906	5	23.898	5	13.504	turquoise	0.969142	1.03e-24
ENSMUSG00000081058	Hist2h3c2	histone cluster 2, H3c2 [Source:MGI Symbol;Acc:MGI:2448357]	97114	protein_coding	5	43.536	5	119.002	5	181.554	5	275.05	5	56.224	5	117.936	5	307.922	5	196.356	turquoise	0.96903	1.1e-24
ENSMUSG00000045382	Cxcr4	chemokine (C-X-C motif) receptor 4 [Source:MGI Symbol;Acc:MGI:109563]	12767	protein_coding	5	13.71	5	26.9	5	34.574	5	44.302	5	13.634	5	27.214	5	59.284	5	35.972	turquoise	0.968875	1.21e-24
ENSMUSG00000026786	Apbb1ip	amyloid beta (A4) precursor protein-binding, family B, member 1 interacting protein [Source:MGI Symbol;Acc:MGI:1861354]	54519	protein_coding	5	4.13	5	9.798	5	12.536	5	19.248	5	3.868	5	11.038	5	21.356	5	13.314	turquoise	0.9688	1.26e-24
ENSMUSG00000057191	AB124611	cDNA sequence AB124611 [Source:MGI Symbol;Acc:MGI:3043001]	382062	protein_coding	5	3.498	5	9.584	5	13.742	5	21.698	5	4.144	5	11.072	5	26.676	5	14.348	turquoise	0.968596	1.43e-24
ENSMUSG00000028874	Fgr	Gardner-Rasheed feline sarcoma viral (Fgr) oncogene homolog [Source:MGI Symbol;Acc:MGI:95527]	14191	protein_coding	5	2.252	5	7.782	5	10.792	5	17.072	5	3.372	5	9.274	5	24.286	5	12.512	turquoise	0.968499	1.51e-24
ENSMUSG00000073902	Gm1966	predicted gene 1966 [Source:MGI Symbol;Acc:MGI:3584360]	NA	unprocessed_pseudogene	5	1.528	5	5.23	5	7.11	5	12.98	5	1.75	5	5.46	5	10.608	5	6.85	turquoise	0.967298	3.04e-24
ENSMUSG00000034116	Vav1	vav 1 oncogene [Source:MGI Symbol;Acc:MGI:98923]	22324	protein_coding	5	4.464	5	10.108	5	12.566	5	18.178	5	4.904	5	9.7	5	19.666	5	12.326	turquoise	0.967099	3.41e-24
ENSMUSG00000028644	Ermap	erythroblast membrane-associated protein [Source:MGI Symbol;Acc:MGI:1349816]	27028	protein_coding	5	3.166	5	9.556	5	17.29	5	34.364	5	3.794	5	12.978	5	35.208	5	25.312	turquoise	0.966187	5.69e-24
ENSMUSG00000061615	Hist1h2ab	histone cluster 1, H2ab [Source:MGI Symbol;Acc:MGI:2448306]	319172	protein_coding	5	80.926	5	209.442	5	292.664	5	469.418	5	105.844	5	183.744	5	502.3	5	320.85	turquoise	0.966009	6.27e-24
ENSMUSG00000035004	Igsf6	immunoglobulin superfamily, member 6 [Source:MGI Symbol;Acc:MGI:1891393]	80719	protein_coding	5	3.926	5	12.908	5	16.85	5	25.062	5	3.938	5	11.872	5	30.066	5	15.732	turquoise	0.966002	6.3e-24
ENSMUSG00000049744	Arhgap15	Rho GTPase activating protein 15 [Source:MGI Symbol;Acc:MGI:1923367]	76117	protein_coding	5	3.128	5	9.658	5	11.618	5	16.262	5	3.216	5	8.776	5	17.914	5	12.99	turquoise	0.965891	6.69e-24
ENSMUSG00000031389	Arhgap4	Rho GTPase activating protein 4 [Source:MGI Symbol;Acc:MGI:2159577]	171207	protein_coding	5	3.448	5	8.256	5	10.648	5	18.35	5	4.574	5	9.432	5	22.232	5	10.17	turquoise	0.965858	6.82e-24
ENSMUSG00000022831	Hcls1	hematopoietic cell specific Lyn substrate 1 [Source:MGI Symbol;Acc:MGI:104568]	15163	protein_coding	5	7.156	5	13.418	5	20.058	5	28.282	5	8.324	5	15.718	5	31.634	5	18.554	turquoise	0.965654	7.62e-24
ENSMUSG00000019961	Tmpo	thymopoietin [Source:MGI Symbol;Acc:MGI:106920]	21917	protein_coding	5	16.312	5	25.146	5	33.588	5	46.678	5	18.174	5	27.644	5	48.912	5	37.53	turquoise	0.965487	8.34e-24
ENSMUSG00000021457	Syk	spleen tyrosine kinase [Source:MGI Symbol;Acc:MGI:99515]	NA	protein_coding	5	15.084	5	25.362	5	33.46	5	49.002	5	13.884	5	26.892	5	61.222	5	30.088	turquoise	0.965281	9.32e-24
ENSMUSG00000039158	Akna	AT-hook transcription factor [Source:MGI Symbol;Acc:MGI:2140340]	100182	protein_coding	5	4.152	5	9.514	5	12.374	5	19.084	5	4.516	5	11.7	5	25.816	5	14.014	turquoise	0.965001	1.08e-23
ENSMUSG00000055805	Fmnl1	formin-like 1 [Source:MGI Symbol;Acc:MGI:1888994]	57778	protein_coding	5	6.28	5	13.344	5	19.148	5	26.918	5	6.708	5	15.22	5	31.996	5	18.058	turquoise	0.96494	1.12e-23
ENSMUSG00000031722	Hp	haptoglobin [Source:MGI Symbol;Acc:MGI:96211]	15439	protein_coding	5	15.568	5	47.79	5	63.428	5	87.532	5	18.172	5	51.074	5	122.476	5	63.79	turquoise	0.964881	1.16e-23
ENSMUSG00000037646	Vps13b	vacuolar protein sorting 13B (yeast) [Source:MGI Symbol;Acc:MGI:1916380]	666173	protein_coding	5	9.032	5	12.1	5	13.49	5	18.764	5	8.47	5	13.026	5	18.212	5	14.658	turquoise	0.964552	1.38e-23
ENSMUSG00000087107	AI662270	expressed sequence AI662270 [Source:MGI Symbol;Acc:MGI:2144254]	NA	lincRNA	5	7.414	5	17.308	5	23.466	5	33.878	5	6.806	5	17.53	5	32.4	5	24.412	turquoise	0.964395	1.49e-23
ENSMUSG00000028332	Hemgn	hemogen [Source:MGI Symbol;Acc:MGI:2136910]	93966	protein_coding	5	2.352	5	9.614	5	17.04	5	30.772	5	2.892	5	10.896	5	34.002	5	24.624	turquoise	0.964185	1.67e-23
ENSMUSG00000000486	Sept1	septin 1 [Source:MGI Symbol;Acc:MGI:1858916]	54204	protein_coding	5	4.162	5	8.254	5	11.872	5	14.734	5	3.544	5	8.808	5	17.486	5	10.75	turquoise	0.963831	2e-23
ENSMUSG00000030798	Cd37	CD37 antigen [Source:MGI Symbol;Acc:MGI:88330]	12493	protein_coding	5	6.454	5	13.852	5	18.982	5	29.578	5	7.798	5	17.484	5	36.104	5	20.098	turquoise	0.963535	2.33e-23
ENSMUSG00000022372	Sla	src-like adaptor [Source:MGI Symbol;Acc:MGI:104295]	NA	protein_coding	5	5.198	5	12.716	5	15.532	5	21.532	5	5.042	5	13.23	5	23.932	5	14.866	turquoise	0.963479	2.4e-23
ENSMUSG00000058624	Gda	guanine deaminase [Source:MGI Symbol;Acc:MGI:95678]	14544	protein_coding	5	8.57	5	18.126	5	25.522	5	38.024	5	9.316	5	20.15	5	42.7	5	28.536	turquoise	0.963425	2.47e-23
ENSMUSG00000019982	Myb	myeloblastosis oncogene [Source:MGI Symbol;Acc:MGI:97249]	17863	protein_coding	5	3.222	5	12.262	5	13.68	5	23.306	5	4.458	5	11.13	5	26.758	5	13.794	turquoise	0.963308	2.62e-23
ENSMUSG00000053835	H2-T24	histocompatibility 2, T region locus 24 [Source:MGI Symbol;Acc:MGI:95958]	15042	protein_coding	5	2.908	5	8.68	5	14.464	5	22.496	5	4.208	5	9.484	5	21.714	5	13.13	turquoise	0.962801	3.38e-23
ENSMUSG00000022439	Parvg	parvin, gamma [Source:MGI Symbol;Acc:MGI:2158329]	64099	protein_coding	5	2.572	5	7.868	5	10.006	5	15.546	5	2.558	5	8.238	5	18.216	5	10.968	turquoise	0.962547	3.84e-23
ENSMUSG00000031506	Ptpn7	protein tyrosine phosphatase, non-receptor type 7 [Source:MGI Symbol;Acc:MGI:2156893]	NA	protein_coding	5	1.646	5	5.084	5	7.108	5	9.082	5	1.95	5	4.64	5	11.2	5	6.44	turquoise	0.962405	4.12e-23
ENSMUSG00000058099	Nfam1	Nfat activating molecule with ITAM motif 1 [Source:MGI Symbol;Acc:MGI:1921289]	74039	protein_coding	5	6.696	5	13.23	5	20.296	5	28.41	5	8.26	5	13.45	5	35.534	5	19.988	turquoise	0.962303	4.34e-23
ENSMUSG00000063021	Hist1h2ak	histone cluster 1, H2ak [Source:MGI Symbol;Acc:MGI:2448297]	319169	protein_coding	5	48.86	5	119.566	5	187.182	5	275.302	5	65.56	5	125.766	5	331.948	5	206.624	turquoise	0.962138	4.71e-23
ENSMUSG00000004552	Ctse	cathepsin E [Source:MGI Symbol;Acc:MGI:107361]	13034	protein_coding	5	3.99	5	16.778	5	27.666	5	50.718	5	4.478	5	19.79	5	57.662	5	44.574	turquoise	0.962101	4.79e-23
ENSMUSG00000026832	Cytip	cytohesin 1 interacting protein [Source:MGI Symbol;Acc:MGI:2183535]	227929	protein_coding	5	2.46	5	6.548	5	9.182	5	13.01	5	2.612	5	7.222	5	14.968	5	7.944	turquoise	0.962008	5.02e-23
ENSMUSG00000000861	Bcl11a	B cell CLL/lymphoma 11A (zinc finger protein) [Source:MGI Symbol;Acc:MGI:106190]	14025	protein_coding	5	1.914	5	5.418	5	6.662	5	10.756	5	2.102	5	5.168	5	10.834	5	6.234	turquoise	0.961972	5.11e-23
ENSMUSG00000104291	NA	NA	NA	TEC	4	0.668	5	1.862	5	2.734	5	4.16	5	0.758	5	2.588	5	5.028	5	2.634	turquoise	0.961453	6.58e-23
ENSMUSG00000026222	Sp100	nuclear antigen Sp100 [Source:MGI Symbol;Acc:MGI:109561]	20684	protein_coding	5	16.044	5	32.582	5	37.684	5	53.242	5	16.972	5	34.888	5	53.258	5	39.624	turquoise	0.961244	7.28e-23
ENSMUSG00000026158	Ogfrl1	opioid growth factor receptor-like 1 [Source:MGI Symbol;Acc:MGI:1917405]	70155	protein_coding	5	4.132	5	9.326	5	10.78	5	15.806	5	4.36	5	8.554	5	18.554	5	11.63	turquoise	0.960668	9.58e-23
ENSMUSG00000071715	Ncf4	neutrophil cytosolic factor 4 [Source:MGI Symbol;Acc:MGI:109186]	17972	protein_coding	5	7.804	5	15.92	5	20.972	5	29.866	5	7.956	5	16.624	5	52.422	5	21.02	turquoise	0.960585	9.97e-23
ENSMUSG00000024965	Fermt3	fermitin family homolog 3 (Drosophila) [Source:MGI Symbol;Acc:MGI:2147790]	108101	protein_coding	5	8.05	5	17.024	5	25.238	5	37.012	5	9.146	5	19.094	5	34.866	5	23.46	turquoise	0.96058	9.99e-23
ENSMUSG00000020573	Pik3cg	phosphoinositide-3-kinase, catalytic, gamma polypeptide [Source:MGI Symbol;Acc:MGI:1353576]	NA	protein_coding	5	2.536	5	5.804	5	7.638	5	10.606	5	2.506	5	6.138	5	12.752	5	7.546	turquoise	0.96046	1.06e-22
ENSMUSG00000052749	Trim30b	tripartite motif-containing 30B [Source:MGI Symbol;Acc:MGI:4821256]	244183	protein_coding	2	0.41	4	2.416	5	3.712	5	6.994	4	0.77	5	2.698	5	9.61	5	4.86	turquoise	0.960359	1.11e-22
ENSMUSG00000025993	Slc40a1	solute carrier family 40 (iron-regulated transporter), member 1 [Source:MGI Symbol;Acc:MGI:1315204]	53945	protein_coding	5	12.728	5	27.64	5	33.9	5	50.908	5	11.762	5	26.738	5	45.588	5	36.04	turquoise	0.96009	1.26e-22
ENSMUSG00000024180	Tmem8	transmembrane protein 8 (five membrane-spanning domains) [Source:MGI Symbol;Acc:MGI:1926283]	60455	protein_coding	5	0.788	5	1.628	5	2.34	5	3.296	5	0.692	5	1.866	5	3.942	5	2.364	turquoise	0.960069	1.27e-22
ENSMUSG00000037533	Rapgef6	Rap guanine nucleotide exchange factor (GEF) 6 [Source:MGI Symbol;Acc:MGI:2384761]	192786	protein_coding	5	15.282	5	21.138	5	27.038	5	31.994	5	18.936	5	22.684	5	34.716	5	24.334	turquoise	0.959994	1.32e-22
ENSMUSG00000064147	Rab44	RAB44, member RAS oncogene family [Source:MGI Symbol;Acc:MGI:3045302]	442827	protein_coding	5	1.652	5	6.67	5	9.726	5	14.378	5	2.356	5	7.04	5	18.878	5	9.17	turquoise	0.959732	1.49e-22
ENSMUSG00000021676	Iqgap2	IQ motif containing GTPase activating protein 2 [Source:MGI Symbol;Acc:MGI:2449975]	544963	protein_coding	5	2.268	5	6.028	5	7.61	5	11.344	5	2.252	5	6.78	5	10.754	5	7.8	turquoise	0.959592	1.59e-22
ENSMUSG00000027360	Hdc	histidine decarboxylase [Source:MGI Symbol;Acc:MGI:96062]	15186	protein_coding	5	1.598	5	5.778	5	9.016	5	12.664	5	2.172	5	5.504	5	18.05	5	8.594	turquoise	0.959423	1.71e-22
ENSMUSG00000070031	Sp140	Sp140 nuclear body protein [Source:MGI Symbol;Acc:MGI:3702467]	434484	protein_coding	5	3.788	5	10.072	5	13.904	5	18.014	5	3.614	5	8.906	5	18.618	5	12.27	turquoise	0.959418	1.72e-22
ENSMUSG00000042333	Tnfrsf14	tumor necrosis factor receptor superfamily, member 14 (herpesvirus entry mediator) [Source:MGI Symbol;Acc:MGI:2675303]	NA	protein_coding	5	6.214	5	14.51	5	19.508	5	29.168	5	5.608	5	13.87	5	39.514	5	27.164	turquoise	0.959207	1.89e-22
ENSMUSG00000093938	Evi2b	ecotropic viral integration site 2b [Source:MGI Symbol;Acc:MGI:1890682]	216984	protein_coding	5	3.886	5	12.982	5	17.486	5	27.106	5	5.492	5	13.826	5	31.26	5	19.892	turquoise	0.958972	2.11e-22
ENSMUSG00000032202	Rab27a	RAB27A, member RAS oncogene family [Source:MGI Symbol;Acc:MGI:1861441]	NA	protein_coding	5	3.164	5	9.266	5	10.306	5	16.952	5	2.838	5	9.902	5	19.348	5	12.246	turquoise	0.95893	2.15e-22
ENSMUSG00000027845	Dclre1b	DNA cross-link repair 1B, PSO2 homolog (S. cerevisiae) [Source:MGI Symbol;Acc:MGI:2156057]	140917	protein_coding	5	3.268	5	4.446	5	4.158	5	6.83	5	2.69	5	4.09	5	7.428	5	4.904	turquoise	0.958926	2.15e-22
ENSMUSG00000028859	Csf3r	colony stimulating factor 3 receptor (granulocyte) [Source:MGI Symbol;Acc:MGI:1339755]	NA	protein_coding	5	2.78	5	12.22	5	22.548	5	32.056	5	4.194	5	17.532	5	54.074	5	24.874	turquoise	0.958812	2.27e-22
ENSMUSG00000027508	Pag1	phosphoprotein associated with glycosphingolipid microdomains 1 [Source:MGI Symbol;Acc:MGI:2443160]	NA	protein_coding	5	3.28	5	6.034	5	7.932	5	12.274	5	3.792	5	7.8	5	15.656	5	8.666	turquoise	0.958784	2.29e-22
ENSMUSG00000049932	H2afx	H2A histone family, member X [Source:MGI Symbol;Acc:MGI:102688]	15270	protein_coding	5	22.146	5	44.276	5	65.05	5	107.498	5	26.444	5	44.472	5	120.518	5	78.186	turquoise	0.958776	2.3e-22
ENSMUSG00000037731	Themis2	thymocyte selection associated family member 2 [Source:MGI Symbol;Acc:MGI:2446213]	230787	protein_coding	5	2.044	5	5.262	5	7.06	5	11.384	5	2.066	5	5.83	5	11.466	5	6.826	turquoise	0.958642	2.45e-22
ENSMUSG00000030220	Arhgdib	Rho, GDP dissociation inhibitor (GDI) beta [Source:MGI Symbol;Acc:MGI:101940]	NA	protein_coding	5	36.568	5	102.258	5	124.732	5	169.648	5	41.288	5	101.278	5	230.882	5	122.682	turquoise	0.958615	2.48e-22
ENSMUSG00000063286	Gm8995	predicted gene 8995 [Source:MGI Symbol;Acc:MGI:3644223]	NA	unprocessed_pseudogene	5	4.336	5	10.092	5	12.2	5	20.388	5	4.55	5	10.358	5	16.842	5	11.64	turquoise	0.958486	2.62e-22
ENSMUSG00000026928	Card9	caspase recruitment domain family, member 9 [Source:MGI Symbol;Acc:MGI:2685628]	NA	protein_coding	5	1.44	5	3.842	5	6.592	5	10.188	5	2.096	5	5.26	5	12.886	5	7.472	turquoise	0.958164	3.03e-22
ENSMUSG00000029366	Dck	deoxycytidine kinase [Source:MGI Symbol;Acc:MGI:102726]	13178	protein_coding	5	4.318	5	7.882	5	12.14	5	18.622	5	4.854	5	8.998	5	19.93	5	11.882	turquoise	0.958114	3.1e-22
ENSMUSG00000069516	Lyz2	lysozyme 2 [Source:MGI Symbol;Acc:MGI:96897]	17105	protein_coding	5	144.686	5	436.338	5	599.048	5	788.204	5	167.19	5	467.61	5	1049.03	5	551.738	turquoise	0.957803	3.56e-22
ENSMUSG00000060216	Arrb2	arrestin, beta 2 [Source:MGI Symbol;Acc:MGI:99474]	NA	protein_coding	5	11.792	5	24.662	5	36.874	5	57.268	5	13.454	5	33.896	5	68.038	5	37.638	turquoise	0.957338	4.36e-22
ENSMUSG00000064065	Ipcef1	interaction protein for cytohesin exchange factors 1 [Source:MGI Symbol;Acc:MGI:2444159]	320495	protein_coding	4	0.962	5	3.034	5	3.566	5	7.44	3	0.82	5	3.638	5	8.804	5	4.89	turquoise	0.957072	4.9e-22
ENSMUSG00000028825	Rhd	Rh blood group, D antigen [Source:MGI Symbol;Acc:MGI:1202882]	19746	protein_coding	5	2.278	5	8.492	5	15.716	5	26.694	5	2.956	5	8.854	5	28.842	5	21.55	turquoise	0.956887	5.3e-22
ENSMUSG00000031162	Gata1	GATA binding protein 1 [Source:MGI Symbol;Acc:MGI:95661]	14460	protein_coding	3	0.538	5	3.548	5	5.992	5	10.098	4	1.072	5	4.44	5	10.31	5	5.942	turquoise	0.95688	5.32e-22
ENSMUSG00000041515	Irf8	interferon regulatory factor 8 [Source:MGI Symbol;Acc:MGI:96395]	15900	protein_coding	5	5.064	5	14.21	5	16.538	5	27.236	5	5.722	5	14.656	5	25.582	5	17.072	turquoise	0.956647	5.88e-22
ENSMUSG00000018927	Ccl6	chemokine (C-C motif) ligand 6 [Source:MGI Symbol;Acc:MGI:98263]	20305	protein_coding	5	5.118	5	13.188	5	18.064	5	30.082	5	4.448	5	16.054	5	34.042	5	18.924	turquoise	0.956526	6.2e-22
ENSMUSG00000022584	Ly6c2	lymphocyte antigen 6 complex, locus C2 [Source:MGI Symbol;Acc:MGI:3712069]	100041546	protein_coding	5	16.312	5	71.808	5	89.784	5	139.962	5	19.824	5	63.966	5	143.046	5	95.188	turquoise	0.956506	6.25e-22
ENSMUSG00000100210	NA	NA	NA	protein_coding	5	40.102	5	118.722	5	152.61	5	228.182	5	46.756	5	98.29	5	252.846	5	174.602	turquoise	0.956438	6.43e-22
ENSMUSG00000026815	Gfi1b	growth factor independent 1B [Source:MGI Symbol;Acc:MGI:1276578]	14582	protein_coding	5	1.346	5	6.534	5	11.01	5	11.056	2	0.996	5	5.758	5	17.562	5	9.452	turquoise	0.956311	6.79e-22
ENSMUSG00000031488	Rab11fip1	RAB11 family interacting protein 1 (class I) [Source:MGI Symbol;Acc:MGI:1923017]	75767	protein_coding	3	0.62	5	1.162	5	1.754	5	2.832	4	0.68	4	1.336	5	3.604	5	1.882	turquoise	0.95626	6.94e-22
ENSMUSG00000041859	Mcm3	minichromosome maintenance deficient 3 (S. cerevisiae) [Source:MGI Symbol;Acc:MGI:101845]	17215	protein_coding	5	6.662	5	11.62	5	17.526	5	22.942	5	8.892	5	11.304	5	22.514	5	16.592	turquoise	0.956242	6.99e-22
ENSMUSG00000046805	Mpeg1	macrophage expressed gene 1 [Source:MGI Symbol;Acc:MGI:1333743]	17476	protein_coding	5	13.28	5	30.162	5	38.9	5	53.81	5	14.358	5	33.74	5	56.436	5	37.82	turquoise	0.956217	7.07e-22
ENSMUSG00000078945	Naip2	NLR family, apoptosis inhibitory protein 2 [Source:MGI Symbol;Acc:MGI:1298226]	17948	protein_coding	5	1.166	5	3.068	5	4.194	5	5.558	5	1.65	5	3.052	5	5.556	5	4.006	turquoise	0.956147	7.28e-22
ENSMUSG00000027947	Il6ra	interleukin 6 receptor, alpha [Source:MGI Symbol;Acc:MGI:105304]	16194	protein_coding	5	1.936	5	4.456	5	5.262	5	7.558	5	2.044	5	4.784	5	8.544	5	5.892	turquoise	0.956101	7.43e-22
ENSMUSG00000009585	Apobec3	apolipoprotein B mRNA editing enzyme, catalytic polypeptide 3 [Source:MGI Symbol;Acc:MGI:1933111]	80287	protein_coding	5	16.706	5	28.83	5	33.664	5	46.822	5	15.008	5	27.868	5	45.136	5	33.32	turquoise	0.956083	7.48e-22
ENSMUSG00000001741	Il16	interleukin 16 [Source:MGI Symbol;Acc:MGI:1270855]	16170	protein_coding	5	4.218	5	9.36	5	11.884	5	17.122	5	4.554	5	11.098	5	22.308	5	13.404	turquoise	0.955931	7.98e-22
ENSMUSG00000054191	Klf1	Kruppel-like factor 1 (erythroid) [Source:MGI Symbol;Acc:MGI:1342771]	16596	protein_coding	5	1.156	5	6.264	5	9.352	5	18.96	5	1.508	5	6.062	5	19.454	5	13.156	turquoise	0.955747	8.62e-22
ENSMUSG00000022876	Samsn1	SAM domain, SH3 domain and nuclear localization signals, 1 [Source:MGI Symbol;Acc:MGI:1914992]	67742	protein_coding	5	1.71	5	4.438	5	5.826	5	8.786	5	1.782	5	4.226	5	9.366	5	5.674	turquoise	0.955445	9.79e-22
ENSMUSG00000047810	Ccdc88b	coiled-coil domain containing 88B [Source:MGI Symbol;Acc:MGI:1925567]	78317	protein_coding	5	1.546	5	3.498	5	5.366	5	7.39	5	1.972	5	3.852	5	9.618	5	4.762	turquoise	0.955209	1.08e-21
ENSMUSG00000046179	E2f8	E2F transcription factor 8 [Source:MGI Symbol;Acc:MGI:1922038]	NA	protein_coding	5	2.696	5	5.946	5	8.466	5	14.808	5	3.794	5	6.078	5	18.154	5	11.06	turquoise	0.955202	1.08e-21
ENSMUSG00000027639	Samhd1	SAM domain and HD domain, 1 [Source:MGI Symbol;Acc:MGI:1927468]	56045	protein_coding	5	29.55	5	51.348	5	56.468	5	78.854	5	29.18	5	48.348	5	71.658	5	54.242	turquoise	0.95508	1.14e-21
ENSMUSG00000030786	Itgam	integrin alpha M [Source:MGI Symbol;Acc:MGI:96607]	16409	protein_coding	5	7.56	5	18.166	5	25.358	5	40.418	5	8.654	5	19.902	5	54.294	5	28.038	turquoise	0.955009	1.17e-21
ENSMUSG00000026581	Sell	selectin, lymphocyte [Source:MGI Symbol;Acc:MGI:98279]	20343	protein_coding	5	2.826	5	15	5	18.764	5	28.72	5	3.948	5	15.424	5	36.624	5	20.336	turquoise	0.954981	1.19e-21
ENSMUSG00000047139	Cd24a	CD24a antigen [Source:MGI Symbol;Acc:MGI:88323]	12484	protein_coding	5	31.268	5	74.392	5	111.258	5	178.242	5	40.02	5	88.658	5	209.258	5	148.768	turquoise	0.954889	1.23e-21
ENSMUSG00000048163	Selplg	selectin, platelet (p-selectin) ligand [Source:MGI Symbol;Acc:MGI:106689]	20345	protein_coding	5	9.144	5	16.916	5	24.338	5	34.376	5	9.592	5	17.942	5	38.016	5	25.606	turquoise	0.954846	1.25e-21
ENSMUSG00000036006	Fam65b	family with sequence similarity 65, member B [Source:MGI Symbol;Acc:MGI:2444879]	193385	protein_coding	5	7.18	5	14.586	5	20.168	5	31.556	5	6.832	5	17.776	5	34.792	5	19.102	turquoise	0.954743	1.31e-21
ENSMUSG00000023926	Rhag	Rhesus blood group-associated A glycoprotein [Source:MGI Symbol;Acc:MGI:1202713]	19743	protein_coding	5	1.152	5	5.412	5	7.146	5	14.378	4	1.354	5	5.144	5	13.148	5	12.228	turquoise	0.954286	1.58e-21
ENSMUSG00000071068	Treml2	triggering receptor expressed on myeloid cells-like 2 [Source:MGI Symbol;Acc:MGI:2147038]	328833	protein_coding	5	1.288	5	4.364	5	6.51	5	9.862	5	2.214	5	5.358	5	11.064	5	6.084	turquoise	0.954207	1.63e-21
ENSMUSG00000074497	A430078G23Rik	RIKEN cDNA A430078G23 gene [Source:MGI Symbol;Acc:MGI:2442135]	319493	protein_coding	5	0.814	5	2.67	5	3.604	5	4.624	3	0.638	5	2.876	5	4.874	5	3.142	turquoise	0.953931	1.82e-21
ENSMUSG00000043740	B430306N03Rik	RIKEN cDNA B430306N03 gene [Source:MGI Symbol;Acc:MGI:2443478]	320148	protein_coding	5	1.126	5	3.906	5	6.14	5	9.194	5	1.424	5	5.284	5	14.66	5	6.344	turquoise	0.953885	1.86e-21
ENSMUSG00000022534	Mefv	Mediterranean fever [Source:MGI Symbol;Acc:MGI:1859396]	54483	protein_coding	2	0.55	5	1.608	5	2.26	5	3.016	4	0.706	5	1.364	5	3.428	5	2.518	turquoise	0.953703	2e-21
ENSMUSG00000035024	Ncapd3	non-SMC condensin II complex, subunit D3 [Source:MGI Symbol;Acc:MGI:2142989]	78658	protein_coding	5	4.854	5	7.188	5	8.44	5	11.23	5	5.112	5	6.938	5	12.194	5	9.15	turquoise	0.953697	2e-21
ENSMUSG00000026532	Spta1	spectrin alpha, erythrocytic 1 [Source:MGI Symbol;Acc:MGI:98385]	20739	protein_coding	5	1.182	5	4.874	5	9.066	5	15.102	5	1.714	5	6.096	5	17.052	5	12.384	turquoise	0.953653	2.04e-21
ENSMUSG00000074403	Hist2h3b	histone cluster 2, H3b [Source:MGI Symbol;Acc:MGI:2448351]	319154	protein_coding	5	89.822	5	201.288	5	301.656	5	452.796	5	104.898	5	204.064	5	521.2	5	347.24	turquoise	0.953616	2.07e-21
ENSMUSG00000049625	Tifab	TRAF-interacting protein with forkhead-associated domain, family member B [Source:MGI Symbol;Acc:MGI:2385852]	212937	protein_coding	5	2.202	5	5.662	5	7.236	5	10.588	5	2.724	5	5.58	5	9.192	5	7.542	turquoise	0.9536	2.08e-21
ENSMUSG00000021596	Mctp1	multiple C2 domains, transmembrane 1 [Source:MGI Symbol;Acc:MGI:1926021]	78771	protein_coding	5	2.336	5	6.482	5	8.036	5	10.616	5	2.336	5	7.056	5	14.164	5	8.258	turquoise	0.953502	2.17e-21
ENSMUSG00000033767	D930015E06Rik	RIKEN cDNA D930015E06 gene [Source:MGI Symbol;Acc:MGI:2443399]	229473	protein_coding	5	8.166	5	15.266	5	20.24	5	27.932	5	8.886	5	18.036	5	38.606	5	20.828	turquoise	0.952834	2.82e-21
ENSMUSG00000047180	Neurl3	neuralized homolog 3 homolog (Drosophila) [Source:MGI Symbol;Acc:MGI:2429944]	214854	protein_coding	5	2.398	5	5.638	5	8.4	5	12.496	5	3.138	5	6.798	5	13.452	5	8.52	turquoise	0.952629	3.06e-21
ENSMUSG00000022148	Fyb	FYN binding protein [Source:MGI Symbol;Acc:MGI:1346327]	23880	protein_coding	5	4.97	5	13.938	5	17.898	5	26.366	5	6.07	5	15.238	5	24.958	5	19.444	turquoise	0.952596	3.1e-21
ENSMUSG00000010142	Tnfrsf13b	tumor necrosis factor receptor superfamily, member 13b [Source:MGI Symbol;Acc:MGI:1889411]	NA	protein_coding	5	1.326	5	4.6	5	4.606	5	7.376	5	1.956	5	4.538	5	7.816	5	4.598	turquoise	0.952367	3.39e-21
ENSMUSG00000020649	Rrm2	ribonucleotide reductase M2 [Source:MGI Symbol;Acc:MGI:98181]	20135	protein_coding	5	8.264	5	19.464	5	30.174	5	43.538	5	10.72	5	19.032	5	47.086	5	29.846	turquoise	0.952341	3.42e-21
ENSMUSG00000018983	E2f2	E2F transcription factor 2 [Source:MGI Symbol;Acc:MGI:1096341]	242705	protein_coding	5	2.688	5	6.468	5	11.432	5	19.168	5	3.108	5	8.07	5	25.672	5	15.388	turquoise	0.952274	3.51e-21
ENSMUSG00000034342	Cbl	Casitas B-lineage lymphoma [Source:MGI Symbol;Acc:MGI:88279]	12402	protein_coding	5	10.79	5	15.248	5	17.38	5	22.154	5	11.088	5	15.424	5	24.118	5	17.832	turquoise	0.952267	3.52e-21
ENSMUSG00000071203	Naip5	NLR family, apoptosis inhibitory protein 5 [Source:MGI Symbol;Acc:MGI:1298220]	17951	protein_coding	5	0.87	5	2.518	5	3.174	5	4.788	4	1.226	5	2.494	5	6.57	5	3.56	turquoise	0.951937	4.01e-21
ENSMUSG00000051839	Gypa	glycophorin A [Source:MGI Symbol;Acc:MGI:95880]	14934	protein_coding	5	3.942	5	17.122	5	28.6	5	47.518	5	4.63	5	19.582	5	49.8	5	41.362	turquoise	0.951827	4.18e-21
ENSMUSG00000063193	Cd300lb	CD300 antigen like family member B [Source:MGI Symbol;Acc:MGI:2685099]	217304	protein_coding	5	0.77	5	2.92	5	4.318	5	6.344	4	0.89	5	3.84	5	9.876	5	4.696	turquoise	0.951746	4.31e-21
ENSMUSG00000000244	Tspan32	tetraspanin 32 [Source:MGI Symbol;Acc:MGI:1350360]	27027	protein_coding	5	2.4	5	6.776	5	10.138	5	14	5	3.078	5	8.842	5	15.748	5	10.362	turquoise	0.951662	4.45e-21
ENSMUSG00000042345	Ubash3a	ubiquitin associated and SH3 domain containing, A [Source:MGI Symbol;Acc:MGI:1926074]	328795	protein_coding	1	0.518	4	1.226	5	2.934	5	2.852	3	0.624	4	1.302	5	3.158	5	2.118	turquoise	0.951522	4.7e-21
ENSMUSG00000049313	Sorl1	sortilin-related receptor, LDLR class A repeats-containing [Source:MGI Symbol;Acc:MGI:1202296]	20660	protein_coding	5	3.56	5	10.196	5	13.568	5	22.686	5	3.948	5	12.212	5	33.574	5	18.648	turquoise	0.951416	4.89e-21
ENSMUSG00000047798	Cd300lf	CD300 antigen like family member F [Source:MGI Symbol;Acc:MGI:2442359]	246746	protein_coding	5	1.7	5	5.174	5	7.01	5	11.582	4	1.89	5	6.078	5	18.692	5	8.442	turquoise	0.951406	4.91e-21
ENSMUSG00000069267	Hist1h3b	histone cluster 1, H3b [Source:MGI Symbol;Acc:MGI:2448319]	319150	protein_coding	5	66.576	5	176.676	5	252.004	5	368.936	5	84.89	5	154.132	5	397.346	5	245.932	turquoise	0.951058	5.61e-21
ENSMUSG00000050106	Tmc8	transmembrane channel-like gene family 8 [Source:MGI Symbol;Acc:MGI:2669037]	217356	protein_coding	5	1.192	5	4.236	5	3.926	5	6.206	5	1.552	5	3.344	5	8.156	5	4.45	turquoise	0.950939	5.87e-21
ENSMUSG00000002897	Il17ra	interleukin 17 receptor A [Source:MGI Symbol;Acc:MGI:107399]	16172	protein_coding	5	4.928	5	9.59	5	12.074	5	19.684	5	4.968	5	11.222	5	20.69	5	12.412	turquoise	0.950855	6.06e-21
ENSMUSG00000052565	Hist1h1d	histone cluster 1, H1d [Source:MGI Symbol;Acc:MGI:107502]	14957	protein_coding	5	70.846	5	170.062	5	263.048	5	400.518	5	89.568	5	169.746	5	425.648	5	264.906	turquoise	0.95049	6.95e-21
ENSMUSG00000040747	Cd53	CD53 antigen [Source:MGI Symbol;Acc:MGI:88341]	12508	protein_coding	5	7.292	5	20.35	5	23.216	5	33.626	5	9.578	5	20.006	5	40.894	5	23.04	turquoise	0.950485	6.96e-21
ENSMUSG00000016756	Cmah	cytidine monophospho-N-acetylneuraminic acid hydroxylase [Source:MGI Symbol;Acc:MGI:103227]	NA	protein_coding	5	0.662	5	2.126	5	3.314	5	3.94	4	0.728	5	2.536	5	4.722	5	2.66	turquoise	0.950461	7.02e-21
ENSMUSG00000022488	Nckap1l	NCK associated protein 1 like [Source:MGI Symbol;Acc:MGI:1926063]	105855	protein_coding	5	9.904	5	15.398	5	20.284	5	28.432	5	9.942	5	16.836	5	29.368	5	19.14	turquoise	0.950381	7.24e-21
ENSMUSG00000040345	Arhgap9	Rho GTPase activating protein 9 [Source:MGI Symbol;Acc:MGI:2143764]	216445	protein_coding	5	2.4	5	5.552	5	8.768	5	13.496	5	2.732	5	6.79	5	16.206	5	8.934	turquoise	0.95032	7.41e-21
ENSMUSG00000103065	NA	NA	NA	TEC	4	0.714	5	1.414	5	2.466	5	3.592	5	0.814	5	1.88	5	4.528	5	3.216	turquoise	0.950049	8.19e-21
ENSMUSG00000103720	NA	NA	NA	TEC	5	0.714	5	1.414	5	2.466	5	3.592	5	0.814	5	1.88	5	4.528	5	3.216	turquoise	0.950049	8.19e-21
ENSMUSG00000001763	Tspan33	tetraspanin 33 [Source:MGI Symbol;Acc:MGI:1919012]	232670	protein_coding	5	1.926	5	6.796	5	12.662	5	20.004	5	2.658	5	8.474	5	24.616	5	19.518	turquoise	0.950015	8.3e-21
ENSMUSG00000032028	Nxpe2	neurexophilin and PC-esterase domain family, member 2 [Source:MGI Symbol;Acc:MGI:1925502]	78252	protein_coding	5	3.576	5	6.72	5	10.196	5	17.726	5	3.32	5	8.016	5	18.45	5	16.238	turquoise	0.949951	8.5e-21
ENSMUSG00000004668	Abca13	ATP-binding cassette, sub-family A (ABC1), member 13 [Source:MGI Symbol;Acc:MGI:2388707]	268379	protein_coding	5	2.356	5	4.74	5	6.726	5	11.17	5	3.734	5	5.55	5	15.548	5	7	turquoise	0.949792	9.01e-21
ENSMUSG00000004626	Stxbp2	syntaxin binding protein 2 [Source:MGI Symbol;Acc:MGI:107370]	20911	protein_coding	5	11.32	5	19.118	5	27.41	5	39.404	5	11.576	5	22.322	5	42.286	5	29.044	turquoise	0.94966	9.46e-21
ENSMUSG00000002204	Napsa	napsin A aspartic peptidase [Source:MGI Symbol;Acc:MGI:109365]	16541	protein_coding	5	3.38	5	11.186	5	14.072	5	21.404	5	4.332	5	10.578	5	21.272	5	14.004	turquoise	0.94964	9.53e-21
ENSMUSG00000037318	Traf3ip3	TRAF3 interacting protein 3 [Source:MGI Symbol;Acc:MGI:2441706]	215243	protein_coding	5	2.608	5	6.472	5	9.16	5	13.074	5	2.738	5	8.426	5	16.646	5	10.762	turquoise	0.949618	9.61e-21
ENSMUSG00000034156	Bzrap1	benzodiazepine receptor associated protein 1 [Source:MGI Symbol;Acc:MGI:2450877]	207777	protein_coding	4	0.764	5	2.716	5	3.512	5	4.664	4	1.094	5	2.788	5	5.236	5	4.324	turquoise	0.949431	1.03e-20
ENSMUSG00000029254	Stap1	signal transducing adaptor family member 1 [Source:MGI Symbol;Acc:MGI:1926193]	56792	protein_coding	5	1.51	5	4.774	5	5.602	5	9.966	5	1.626	5	5.518	5	11.418	5	7.402	turquoise	0.949363	1.06e-20
ENSMUSG00000019726	Lyst	lysosomal trafficking regulator [Source:MGI Symbol;Acc:MGI:107448]	17101	protein_coding	5	11.076	5	18.338	5	21.18	5	27.07	5	11.61	5	18.096	5	31.134	5	19.594	turquoise	0.949225	1.11e-20
ENSMUSG00000038725	Pkhd1l1	polycystic kidney and hepatic disease 1-like 1 [Source:MGI Symbol;Acc:MGI:2183153]	192190	protein_coding	0	0.214	5	1.522	5	1.828	5	3.664	2	0.806	4	1.334	5	4.174	5	2.892	turquoise	0.949189	1.12e-20
ENSMUSG00000032946	Rasgrp2	RAS, guanyl releasing protein 2 [Source:MGI Symbol;Acc:MGI:1333849]	NA	protein_coding	5	20.448	5	41.314	5	54.12	5	71.826	5	20.048	5	49.2	5	74.378	5	58.064	turquoise	0.949093	1.17e-20
ENSMUSG00000026196	Bard1	BRCA1 associated RING domain 1 [Source:MGI Symbol;Acc:MGI:1328361]	12021	protein_coding	5	0.912	5	1.93	5	2.666	5	3.85	5	1.106	4	1.712	5	3.998	5	2.79	turquoise	0.948918	1.24e-20
ENSMUSG00000023216	Epb4.2	erythrocyte protein band 4.2 [Source:MGI Symbol;Acc:MGI:95402]	13828	protein_coding	5	1.754	5	6.114	5	11.254	5	17.778	5	2.358	5	7.3	5	20.91	5	16.928	turquoise	0.948756	1.32e-20
ENSMUSG00000006567	Atp7b	ATPase, Cu++ transporting, beta polypeptide [Source:MGI Symbol;Acc:MGI:103297]	11979	protein_coding	0	0.116	2	0.458	5	0.886	5	1.438	0	0.162	3	0.574	4	1.326	3	0.908	turquoise	0.948706	1.34e-20
ENSMUSG00000009292	Trpm2	transient receptor potential cation channel, subfamily M, member 2 [Source:MGI Symbol;Acc:MGI:1351901]	28240	protein_coding	5	1.504	5	5.158	5	6.136	5	11.154	5	1.756	5	7.088	5	15.27	5	8.34	turquoise	0.948453	1.47e-20
ENSMUSG00000052142	Rasal3	RAS protein activator like 3 [Source:MGI Symbol;Acc:MGI:2444128]	320484	protein_coding	5	1.292	5	3.372	5	3.716	5	6.088	5	0.948	5	3.58	5	6.142	5	4.798	turquoise	0.948148	1.64e-20
ENSMUSG00000031877	Ces2g	carboxylesterase 2G [Source:MGI Symbol;Acc:MGI:1919611]	72361	protein_coding	5	1.534	5	4.706	5	6.288	5	10.99	5	1.294	5	4.78	5	11.47	5	8.796	turquoise	0.948102	1.67e-20
ENSMUSG00000038893	Fam117a	family with sequence similarity 117, member A [Source:MGI Symbol;Acc:MGI:2144564]	215512	protein_coding	5	8.2	5	15.38	5	21.83	5	33.568	5	7.788	5	15.136	5	36.274	5	30.146	turquoise	0.948003	1.73e-20
ENSMUSG00000032126	Hmbs	hydroxymethylbilane synthase [Source:MGI Symbol;Acc:MGI:96112]	15288	protein_coding	5	9.7	5	21.462	5	40.25	5	55.624	5	10.444	5	25.29	5	64.39	5	49.594	turquoise	0.947832	1.83e-20
ENSMUSG00000078122	F630028O10Rik	RIKEN cDNA F630028O10 gene [Source:MGI Symbol;Acc:MGI:3641813]	NA	antisense	5	10.08	5	43.498	5	49.492	5	77.114	5	13.156	5	40.556	5	95.304	5	49.76	turquoise	0.947809	1.85e-20
ENSMUSG00000030000	Add2	adducin 2 (beta) [Source:MGI Symbol;Acc:MGI:87919]	11519	protein_coding	5	1.05	5	3.266	5	5.44	5	9.104	5	1.274	5	3.72	5	10.76	5	8.098	turquoise	0.947769	1.88e-20
ENSMUSG00000036875	Dna2	DNA replication helicase 2 homolog (yeast) [Source:MGI Symbol;Acc:MGI:2443732]	327762	protein_coding	5	2.97	5	4.41	5	6.158	5	8.072	5	3.072	5	4.832	5	8.504	5	5.736	turquoise	0.947662	1.95e-20
ENSMUSG00000026979	Psd4	pleckstrin and Sec7 domain containing 4 [Source:MGI Symbol;Acc:MGI:2674093]	NA	protein_coding	5	4.22	5	6.516	5	9.186	5	12.374	5	3.672	5	6.352	5	16.044	5	8.726	turquoise	0.947542	2.03e-20
ENSMUSG00000001588	Acap1	ArfGAP with coiled-coil, ankyrin repeat and PH domains 1 [Source:MGI Symbol;Acc:MGI:2388270]	216859	protein_coding	5	2.568	5	6.304	5	9.01	5	13.582	5	1.96	5	7.394	5	20.288	5	9.67	turquoise	0.947383	2.15e-20
ENSMUSG00000017499	Cdc6	cell division cycle 6 [Source:MGI Symbol;Acc:MGI:1345150]	23834	protein_coding	5	1.618	5	3.334	5	5.512	5	7.846	5	1.998	5	3.434	5	9.076	5	5.868	turquoise	0.947302	2.21e-20
ENSMUSG00000025330	Padi4	peptidyl arginine deiminase, type IV [Source:MGI Symbol;Acc:MGI:1338898]	18602	protein_coding	5	1.892	5	7.368	5	11.46	5	19.036	5	3.538	5	9.248	5	26.318	5	13.328	turquoise	0.947232	2.27e-20
ENSMUSG00000035722	Abca7	ATP-binding cassette, sub-family A (ABC1), member 7 [Source:MGI Symbol;Acc:MGI:1351646]	27403	protein_coding	5	4.472	5	6.274	5	8.866	5	11.962	5	4.404	5	7.314	5	13.088	5	10.018	turquoise	0.947203	2.29e-20
ENSMUSG00000029866	Kel	Kell blood group [Source:MGI Symbol;Acc:MGI:1346053]	23925	protein_coding	5	1.778	5	5.506	5	10.48	5	20.616	5	3.234	5	9.136	5	25.628	5	13.414	turquoise	0.94703	2.43e-20
ENSMUSG00000018209	Stk4	serine/threonine kinase 4 [Source:MGI Symbol;Acc:MGI:1929004]	58231	protein_coding	5	9.338	5	15.862	5	18.344	5	23.65	5	9.89	5	15.132	5	26.71	5	16.092	turquoise	0.946709	2.72e-20
ENSMUSG00000021069	Pygl	liver glycogen phosphorylase [Source:MGI Symbol;Acc:MGI:97829]	110095	protein_coding	5	7.158	5	16.554	5	23.108	5	34.15	5	7.724	5	19.618	5	46.552	5	23.974	turquoise	0.946553	2.87e-20
ENSMUSG00000041642	Kif21b	kinesin family member 21B [Source:MGI Symbol;Acc:MGI:109234]	16565	protein_coding	5	2.854	5	5.714	5	7.552	5	11.04	5	3.176	5	6.36	5	15.452	5	7.484	turquoise	0.946324	3.11e-20
ENSMUSG00000020490	Btnl10	butyrophilin-like 10 [Source:MGI Symbol;Acc:MGI:2182073]	192194	protein_coding	5	0.784	5	3.342	5	5.952	5	10.972	4	1.14	5	4.348	5	12.73	5	9.72	turquoise	0.946221	3.22e-20
ENSMUSG00000020101	4632428N05Rik	RIKEN cDNA 4632428N05 gene [Source:MGI Symbol;Acc:MGI:1921298]	74048	protein_coding	5	17.494	5	27.4	5	33.81	5	46.254	5	13.252	5	28.77	5	59.376	5	35.658	turquoise	0.946002	3.48e-20
ENSMUSG00000052212	Cd177	CD177 antigen [Source:MGI Symbol;Acc:MGI:1916141]	68891	protein_coding	5	4.638	5	19.128	5	30.326	5	48.288	5	7.124	5	26.598	5	83.33	5	35.684	turquoise	0.945798	3.73e-20
ENSMUSG00000037685	Atp8a1	ATPase, aminophospholipid transporter (APLT), class I, type 8A, member 1 [Source:MGI Symbol;Acc:MGI:1330848]	11980	protein_coding	5	7.436	5	16.136	5	28.718	5	39.136	5	8.982	5	18.562	5	39.606	5	32.594	turquoise	0.945765	3.77e-20
ENSMUSG00000030413	Pglyrp1	peptidoglycan recognition protein 1 [Source:MGI Symbol;Acc:MGI:1345092]	21946	protein_coding	5	9.71	5	41.562	5	64.338	5	88.18	5	13.452	5	47.046	5	135.506	5	63.316	turquoise	0.945526	4.09e-20
ENSMUSG00000040247	Tbc1d10c	TBC1 domain family, member 10c [Source:MGI Symbol;Acc:MGI:1922072]	108995	protein_coding	4	1.148	5	3.576	5	4.482	5	7.876	4	1.17	5	4.558	5	9.722	5	5.084	turquoise	0.9454	4.27e-20
ENSMUSG00000096472	Cdkn2d	cyclin-dependent kinase inhibitor 2D (p19, inhibits CDK4) [Source:MGI Symbol;Acc:MGI:105387]	12581	protein_coding	5	5.592	5	10.908	5	14.602	5	18.106	5	7.15	5	12.352	5	21.092	5	15.118	turquoise	0.945326	4.38e-20
ENSMUSG00000036908	Unc93b1	unc-93 homolog B1 (C. elegans) [Source:MGI Symbol;Acc:MGI:1859307]	54445	protein_coding	5	16.79	5	28.642	5	35.02	5	45.718	5	17.32	5	30.75	5	48.044	5	34.152	turquoise	0.945165	4.62e-20
ENSMUSG00000068587	Mgam	maltase-glucoamylase [Source:MGI Symbol;Acc:MGI:1203495]	232714	protein_coding	1	0.298	5	1.324	5	2.446	5	3.46	1	0.42	5	1.444	5	4.01	5	2.204	turquoise	0.945147	4.65e-20
ENSMUSG00000055612	Cdca7	cell division cycle associated 7 [Source:MGI Symbol;Acc:MGI:1914203]	66953	protein_coding	5	3.892	5	7.074	5	10.282	5	11.932	5	4.118	5	6.82	5	12.998	5	7.47	turquoise	0.945124	4.68e-20
ENSMUSG00000099517	NA	NA	NA	protein_coding	5	25.212	5	72.876	5	94.518	5	131.71	5	33.556	5	65.054	5	145.852	5	93.388	turquoise	0.94512	4.69e-20
ENSMUSG00000098112	NA	NA	NA	protein_coding	5	6.508	5	12.946	5	17.53	5	28.356	5	5.76	5	14.252	5	31.452	5	18.922	turquoise	0.945052	4.8e-20
ENSMUSG00000072620	Slfn2	schlafen 2 [Source:MGI Symbol;Acc:MGI:1313258]	20556	protein_coding	5	6.066	5	12.968	5	15.564	5	25.492	5	5.498	5	12.85	5	27.564	5	14.1	turquoise	0.945052	4.8e-20
ENSMUSG00000068855	Hist2h2ac	histone cluster 2, H2ac [Source:MGI Symbol;Acc:MGI:2448316]	319176	protein_coding	5	32.612	5	86.522	5	119.484	5	179.586	5	46.286	5	70.59	5	183.542	5	128.094	turquoise	0.945004	4.88e-20
ENSMUSG00000058773	Hist1h1b	histone cluster 1, H1b [Source:MGI Symbol;Acc:MGI:1861461]	56702	protein_coding	5	44.832	5	109.848	5	168.436	5	241.38	5	52.02	5	101.534	5	252.878	5	168.068	turquoise	0.944936	4.99e-20
ENSMUSG00000026893	Gca	grancalcin [Source:MGI Symbol;Acc:MGI:1918521]	227960	protein_coding	5	1.692	5	3.684	5	4.312	5	7.898	3	1.778	5	3.914	5	15.44	5	5.59	turquoise	0.944657	5.48e-20
ENSMUSG00000026980	Ly75	lymphocyte antigen 75 [Source:MGI Symbol;Acc:MGI:106662]	17076	protein_coding	4	0.626	5	2.238	5	3.054	5	4.636	4	0.956	5	2.342	5	7.118	5	2.904	turquoise	0.944507	5.76e-20
ENSMUSG00000056724	Nbeal2	neurobeachin-like 2 [Source:MGI Symbol;Acc:MGI:2448554]	235627	protein_coding	5	6	5	7.288	5	9.342	5	16.63	5	3.994	5	8.448	5	21.244	5	12.482	turquoise	0.944339	6.09e-20
ENSMUSG00000060063	Alox5ap	arachidonate 5-lipoxygenase activating protein [Source:MGI Symbol;Acc:MGI:107505]	11690	protein_coding	5	7.96	5	26.74	5	34.348	5	47.634	5	8.412	5	29.336	5	64.744	5	38.26	turquoise	0.944248	6.28e-20
ENSMUSG00000036109	Mbnl3	muscleblind-like 3 (Drosophila) [Source:MGI Symbol;Acc:MGI:2444912]	171170	protein_coding	5	1.494	5	3.582	5	4.32	5	7.25	5	2.148	5	4.058	5	7.432	5	4.644	turquoise	0.944077	6.65e-20
ENSMUSG00000031112	Stk26	serine/threonine kinase 26 [Source:MGI Symbol;Acc:MGI:1917665]	70415	protein_coding	5	1.938	5	4.488	5	5.574	5	7.258	5	2.038	5	4.53	5	8.7	5	5.182	turquoise	0.944045	6.72e-20
ENSMUSG00000056498	Tmem154	transmembrane protein 154 [Source:MGI Symbol;Acc:MGI:2444725]	320782	protein_coding	5	2.016	5	5.132	5	6.988	5	9.418	5	2.054	5	5.928	5	12.482	5	8.294	turquoise	0.943994	6.83e-20
ENSMUSG00000044734	Serpinb1a	serine (or cysteine) peptidase inhibitor, clade B, member 1a [Source:MGI Symbol;Acc:MGI:1913472]	66222	protein_coding	5	4.558	5	16.826	5	19.994	5	27.318	5	5.488	5	14	5	34.514	5	18.548	turquoise	0.943861	7.14e-20
ENSMUSG00000042228	Lyn	Yamaguchi sarcoma viral (v-yes-1) oncogene homolog [Source:MGI Symbol;Acc:MGI:96892]	17096	protein_coding	5	14.446	5	22.486	5	28.084	5	38.1	5	15.258	5	26.526	5	38.338	5	26.298	turquoise	0.943559	7.88e-20
ENSMUSG00000078817	Nlrp12	NLR family, pyrin domain containing 12 [Source:MGI Symbol;Acc:MGI:2676630]	378425	protein_coding	0	0.094	3	0.584	5	0.974	5	1.664	0	0.062	3	0.752	5	2.702	5	1.05	turquoise	0.943522	7.98e-20
ENSMUSG00000025270	Alas2	aminolevulinic acid synthase 2, erythroid [Source:MGI Symbol;Acc:MGI:87990]	11656	protein_coding	5	8.258	5	24.694	5	51.334	5	80.922	5	11.312	5	32.62	5	85	5	76.434	turquoise	0.943465	8.13e-20
ENSMUSG00000006574	Slc4a1	solute carrier family 4 (anion exchanger), member 1 [Source:MGI Symbol;Acc:MGI:109393]	20533	protein_coding	5	8.182	5	29.302	5	67.29	5	110.314	5	11.82	5	43.222	5	131.39	5	105.548	turquoise	0.943369	8.39e-20
ENSMUSG00000023995	Tspo2	translocator protein 2 [Source:MGI Symbol;Acc:MGI:1917276]	70026	protein_coding	4	1.168	5	5.39	5	8.028	5	13.45	5	1.384	5	5.198	5	15.26	5	11.012	turquoise	0.943238	8.76e-20
ENSMUSG00000062585	Cnr2	cannabinoid receptor 2 (macrophage) [Source:MGI Symbol;Acc:MGI:104650]	NA	protein_coding	5	0.704	5	1.806	5	1.982	5	3.582	3	0.65	5	2.038	5	4.374	5	2.424	turquoise	0.943177	8.93e-20
ENSMUSG00000060470	Gpr97	G protein-coupled receptor 97 [Source:MGI Symbol;Acc:MGI:1859670]	54672	protein_coding	5	2.792	5	6.746	5	8.018	5	10.728	5	3.04	5	6.208	5	12.3	5	7.888	turquoise	0.943167	8.96e-20
ENSMUSG00000052435	Cebpe	CCAAT/enhancer binding protein (C/EBP), epsilon [Source:MGI Symbol;Acc:MGI:103572]	110794	protein_coding	5	2.066	5	7.25	5	10.506	5	17.472	5	2.36	5	7.888	5	24.554	5	9.836	turquoise	0.943106	9.14e-20
ENSMUSG00000009350	Mpo	myeloperoxidase [Source:MGI Symbol;Acc:MGI:97137]	NA	protein_coding	5	37.334	5	143.372	5	194.556	5	275.014	5	40.8	5	115.744	5	248.728	5	179.142	turquoise	0.94303	9.37e-20
ENSMUSG00000032698	Lmo2	LIM domain only 2 [Source:MGI Symbol;Acc:MGI:102811]	16909	protein_coding	5	11.72	5	22.74	5	29.186	5	41.954	5	10.148	5	25.684	5	50.89	5	37.522	turquoise	0.942774	1.02e-19
ENSMUSG00000037474	Dtl	denticleless homolog (Drosophila) [Source:MGI Symbol;Acc:MGI:1924093]	NA	protein_coding	5	3.276	5	6.214	5	8.472	5	12.624	5	4.026	5	5.34	5	10.87	5	7.892	turquoise	0.942706	1.04e-19
ENSMUSG00000074604	Mgst2	microsomal glutathione S-transferase 2 [Source:MGI Symbol;Acc:MGI:2448481]	211666	protein_coding	5	2.288	5	9.6	5	12.358	5	16.372	5	2.508	5	7.204	5	19.194	5	12.312	turquoise	0.942346	1.17e-19
ENSMUSG00000069268	Hist1h2bf	histone cluster 1, H2bf [Source:MGI Symbol;Acc:MGI:2448383]	319180	protein_coding	5	19.366	5	56.142	5	85.526	5	128.366	5	28.666	5	50.196	5	139.79	5	94.496	turquoise	0.942209	1.22e-19
ENSMUSG00000040713	Creg1	cellular repressor of E1A-stimulated genes 1 [Source:MGI Symbol;Acc:MGI:1344382]	433375	protein_coding	5	14.744	5	22.284	5	24.544	5	32.982	5	11.632	5	23.744	5	39.568	5	29.508	turquoise	0.942199	1.22e-19
ENSMUSG00000046908	Ltb4r1	leukotriene B4 receptor 1 [Source:MGI Symbol;Acc:MGI:1309472]	16995	protein_coding	5	2.328	5	6.878	5	8.81	5	12.6	5	2.368	5	6.674	5	18.404	5	9.462	turquoise	0.941849	1.37e-19
ENSMUSG00000004609	Cd33	CD33 antigen [Source:MGI Symbol;Acc:MGI:99440]	12489	protein_coding	5	2.336	5	6.888	5	8.548	5	12.92	5	2.756	5	8.894	5	21.818	5	11.53	turquoise	0.941728	1.42e-19
ENSMUSG00000041237	Pklr	pyruvate kinase liver and red blood cell [Source:MGI Symbol;Acc:MGI:97604]	18770	protein_coding	1	0.488	4	2.27	5	4.516	5	7.306	3	1.444	4	2.116	5	6.824	5	5.166	turquoise	0.941625	1.47e-19
ENSMUSG00000031170	Slc38a5	solute carrier family 38, member 5 [Source:MGI Symbol;Acc:MGI:2148066]	209837	protein_coding	2	0.546	5	2.904	5	3.212	5	7.094	3	0.882	5	3.038	5	6.816	5	5.192	turquoise	0.941164	1.7e-19
ENSMUSG00000064120	Mocs1	molybdenum cofactor synthesis 1 [Source:MGI Symbol;Acc:MGI:1928904]	56738	protein_coding	5	4.862	5	7.6	5	8.898	5	11.234	5	5.144	5	8.008	5	14.1	5	10.068	turquoise	0.941122	1.72e-19
ENSMUSG00000028159	Dapp1	dual adaptor for phosphotyrosine and 3-phosphoinositides 1 [Source:MGI Symbol;Acc:MGI:1347063]	26377	protein_coding	5	6.858	5	12.124	5	19.23	5	23.984	5	7.444	5	13.976	5	23.244	5	16.758	turquoise	0.941012	1.78e-19
ENSMUSG00000069273	Hist1h3e	histone cluster 1, H3e [Source:MGI Symbol;Acc:MGI:2448326]	319151	protein_coding	5	33.758	5	84.772	5	110.106	5	159.77	5	39.742	5	72.726	5	176.592	5	119.892	turquoise	0.940926	1.83e-19
ENSMUSG00000026355	Mcm6	minichromosome maintenance deficient 6 (MIS5 homolog, S. pombe) (S. cerevisiae) [Source:MGI Symbol;Acc:MGI:1298227]	17219	protein_coding	5	10.106	5	16.102	5	25.54	5	33.556	5	12.826	5	16.208	5	31.116	5	24.052	turquoise	0.940856	1.87e-19
ENSMUSG00000039236	Isg20	interferon-stimulated protein [Source:MGI Symbol;Acc:MGI:1928895]	57444	protein_coding	5	4.354	5	11.47	5	19.176	5	25.622	5	5.482	5	13.478	5	29.65	5	27.192	turquoise	0.940805	1.9e-19
ENSMUSG00000034041	Lyl1	lymphoblastomic leukemia 1 [Source:MGI Symbol;Acc:MGI:96891]	17095	protein_coding	5	2.95	5	8.374	5	12.236	5	14.244	5	3.264	5	9.984	5	17.748	5	12.886	turquoise	0.940627	2.01e-19
ENSMUSG00000024014	Pim1	proviral integration site 1 [Source:MGI Symbol;Acc:MGI:97584]	18712	protein_coding	5	4.63	5	8.284	5	11.526	5	17.382	5	4.332	5	8.106	5	16.53	5	12.438	turquoise	0.940625	2.01e-19
ENSMUSG00000022099	Dmtn	dematin actin binding protein [Source:MGI Symbol;Acc:MGI:99670]	NA	protein_coding	5	1.362	5	3.73	5	6.53	5	10.992	5	1.818	5	4.876	5	12.664	5	8.99	turquoise	0.940358	2.19e-19
ENSMUSG00000037337	Map4k1	mitogen-activated protein kinase kinase kinase kinase 1 [Source:MGI Symbol;Acc:MGI:1346882]	26411	protein_coding	5	1.13	5	2.938	5	4.348	5	5.676	5	1.474	5	3.352	5	7.25	5	3.692	turquoise	0.940343	2.2e-19
ENSMUSG00000066684	Pilrb1	paired immunoglobin-like type 2 receptor beta 1 [Source:MGI Symbol;Acc:MGI:2450532]	170741	protein_coding	5	2.086	5	4.386	5	5.526	5	8.322	3	0.844	5	3.916	5	11.496	5	6.536	turquoise	0.940284	2.24e-19
ENSMUSG00000002107	Celf2	CUGBP, Elav-like family member 2 [Source:MGI Symbol;Acc:MGI:1338822]	14007	protein_coding	5	5.978	5	15.432	5	20	5	26.35	5	7.904	5	17.08	5	33.032	5	23.956	turquoise	0.940026	2.42e-19
ENSMUSG00000039231	Suv39h1	suppressor of variegation 3-9 homolog 1 (Drosophila) [Source:MGI Symbol;Acc:MGI:1099440]	20937	protein_coding	5	3.996	5	7.484	5	9.004	5	12.474	5	5.25	5	7.322	5	11.982	5	8.602	turquoise	0.939962	2.47e-19
ENSMUSG00000028124	Gclm	glutamate-cysteine ligase, modifier subunit [Source:MGI Symbol;Acc:MGI:104995]	14630	protein_coding	5	11.186	5	18.464	5	29.63	5	37.944	5	12.992	5	22.152	5	41.582	5	34.896	turquoise	0.939928	2.5e-19
ENSMUSG00000026068	Il18rap	interleukin 18 receptor accessory protein [Source:MGI Symbol;Acc:MGI:1338888]	16174	protein_coding	5	1.22	5	4.064	5	5.484	5	9.424	5	1.244	5	5.108	5	13.112	5	5.712	turquoise	0.939852	2.56e-19
ENSMUSG00000059456	Ptk2b	PTK2 protein tyrosine kinase 2 beta [Source:MGI Symbol;Acc:MGI:104908]	19229	protein_coding	5	7.188	5	12.21	5	16.038	5	23.528	5	6.912	5	12.542	5	23.378	5	15.312	turquoise	0.939835	2.57e-19
ENSMUSG00000062729	Ppox	protoporphyrinogen oxidase [Source:MGI Symbol;Acc:MGI:104968]	19044	protein_coding	5	11.476	5	18.186	5	22.046	5	29.246	5	12.104	5	20.968	5	31.356	5	25.842	turquoise	0.93975	2.64e-19
ENSMUSG00000064225	Paqr9	progestin and adipoQ receptor family member IX [Source:MGI Symbol;Acc:MGI:1922802]	75552	protein_coding	4	0.63	5	1.33	5	2.316	5	3.84	3	0.716	5	1.872	5	4.564	5	3.24	turquoise	0.939687	2.69e-19
ENSMUSG00000000682	Cd52	CD52 antigen [Source:MGI Symbol;Acc:MGI:1346088]	23833	protein_coding	5	21.294	5	64.744	5	82.448	5	112.87	5	23.958	5	59.304	5	125.354	5	75.944	turquoise	0.939611	2.75e-19
ENSMUSG00000009575	Cbx5	chromobox 5 [Source:MGI Symbol;Acc:MGI:109372]	NA	protein_coding	5	16.312	5	22.74	5	26.286	5	36.054	5	18.024	5	23.294	5	30.192	5	27.592	turquoise	0.939573	2.78e-19
ENSMUSG00000064288	Hist1h4k	histone cluster 1, H4k [Source:MGI Symbol;Acc:MGI:2448439]	319160	protein_coding	5	75.772	5	182.446	5	258.906	5	414.798	5	105.322	5	169.632	5	445.654	5	294.808	turquoise	0.939412	2.92e-19
ENSMUSG00000020077	Srgn	serglycin [Source:MGI Symbol;Acc:MGI:97756]	NA	protein_coding	5	24.89	5	61.138	5	77.91	5	101.396	5	21.912	5	54.956	5	99.08	5	71.814	turquoise	0.939321	3.01e-19
ENSMUSG00000070034	Sp110	Sp110 nuclear body protein [Source:MGI Symbol;Acc:MGI:1923364]	109032	protein_coding	5	4.926	5	11.11	5	17.068	5	21.36	5	5.58	5	13.95	5	22.56	5	14.412	turquoise	0.93926	3.06e-19
ENSMUSG00000067235	H2-Q10	histocompatibility 2, Q region locus 10 [Source:MGI Symbol;Acc:MGI:95929]	NA	protein_coding	5	1.27	5	3.394	5	3.878	5	5.724	5	1.396	5	3.442	5	7.956	5	4.478	turquoise	0.939175	3.14e-19
ENSMUSG00000101355	NA	NA	NA	protein_coding	5	45.422	5	106.24	5	172.472	5	233.956	5	55.918	5	118.718	5	265.04	5	162.576	turquoise	0.939098	3.22e-19
ENSMUSG00000021697	Depdc1b	DEP domain containing 1B [Source:MGI Symbol;Acc:MGI:2145425]	218581	protein_coding	5	2.688	5	5.926	5	7.526	5	10.184	5	2.45	5	5.498	5	12.416	5	8.222	turquoise	0.939079	3.24e-19
ENSMUSG00000008843	Cldn13	claudin 13 [Source:MGI Symbol;Acc:MGI:1913102]	57255	protein_coding	4	0.99	5	5.92	5	10.136	5	16.344	5	1.948	5	4.86	5	18.586	5	13.212	turquoise	0.939002	3.31e-19
ENSMUSG00000003038	Hmgn2	high mobility group nucleosomal binding domain 2 [Source:MGI Symbol;Acc:MGI:96136]	15331	protein_coding	5	74.044	5	125.72	5	150.774	5	205.7	5	78.682	5	117.838	5	235.782	5	146.486	turquoise	0.938869	3.45e-19
ENSMUSG00000103788	NA	NA	NA	TEC	1	0.254	3	1.134	5	1.85	5	3.524	1	0.298	4	1.382	5	4.188	5	2.952	turquoise	0.93886	3.46e-19
ENSMUSG00000013974	Mcemp1	mast cell expressed membrane protein 1 [Source:MGI Symbol;Acc:MGI:1916439]	69189	protein_coding	5	1.892	5	8.008	5	11.552	5	16.624	5	2.5	5	8.74	5	24.948	5	12.9	turquoise	0.93882	3.5e-19
ENSMUSG00000024742	Fen1	flap structure specific endonuclease 1 [Source:MGI Symbol;Acc:MGI:102779]	NA	protein_coding	5	3.562	5	6.754	5	9.244	5	14.206	5	4.572	5	6.81	5	14.194	5	10.61	turquoise	0.93873	3.6e-19
ENSMUSG00000030589	Rasgrp4	RAS guanyl releasing protein 4 [Source:MGI Symbol;Acc:MGI:2386851]	233046	protein_coding	4	0.914	5	3.496	5	5.424	5	9.228	5	1.154	5	5.648	5	16.378	5	7.088	turquoise	0.93869	3.64e-19
ENSMUSG00000061482	Hist1h4d	histone cluster 1, H4d [Source:MGI Symbol;Acc:MGI:2448423]	319156	protein_coding	5	287.336	5	624.732	5	778.85	5	1099.95	5	336.946	5	569.83	5	1193.1	5	821.886	turquoise	0.938543	3.8e-19
ENSMUSG00000058385	Hist1h2bg	histone cluster 1, H2bg [Source:MGI Symbol;Acc:MGI:2448386]	319181	protein_coding	5	95.978	5	229.884	5	338.358	5	445.104	5	102.782	5	200.732	5	486.302	5	316.508	turquoise	0.938527	3.82e-19
ENSMUSG00000032776	Mctp2	multiple C2 domains, transmembrane 2 [Source:MGI Symbol;Acc:MGI:2685335]	244049	protein_coding	2	0.514	4	1.496	5	2.1	5	3.412	3	0.672	4	1.348	5	4.162	5	1.812	turquoise	0.93828	4.11e-19
ENSMUSG00000037572	Wdhd1	WD repeat and HMG-box DNA binding protein 1 [Source:MGI Symbol;Acc:MGI:2443514]	218973	protein_coding	5	2.706	5	5.852	5	6.56	5	9.778	5	3.168	5	4.888	5	10.158	5	6.796	turquoise	0.938255	4.15e-19
ENSMUSG00000034248	Slc25a37	solute carrier family 25, member 37 [Source:MGI Symbol;Acc:MGI:1914962]	67712	protein_coding	5	11.028	5	22.296	5	38.334	5	60.572	5	11.926	5	30.272	5	71.358	5	55.884	turquoise	0.93815	4.28e-19
ENSMUSG00000040061	Plcb2	phospholipase C, beta 2 [Source:MGI Symbol;Acc:MGI:107465]	18796	protein_coding	5	5.534	5	11.254	5	14.318	5	20.206	5	5.306	5	10.86	5	21.934	5	12.208	turquoise	0.937971	4.51e-19
ENSMUSG00000024858	Adrbk1	adrenergic receptor kinase, beta 1 [Source:MGI Symbol;Acc:MGI:87940]	110355	protein_coding	5	24.584	5	40.692	5	40.878	5	64.728	5	25.302	5	34.106	5	70.83	5	44.212	turquoise	0.937835	4.7e-19
ENSMUSG00000042724	Map3k9	mitogen-activated protein kinase kinase kinase 9 [Source:MGI Symbol;Acc:MGI:2449952]	338372	protein_coding	0	0.234	3	0.938	5	1.132	5	1.92	1	0.306	5	1.164	5	3.028	5	1.41	turquoise	0.937671	4.93e-19
ENSMUSG00000029730	Mcm7	minichromosome maintenance deficient 7 (S. cerevisiae) [Source:MGI Symbol;Acc:MGI:1298398]	17220	protein_coding	5	15.738	5	23.636	5	34.434	5	45.75	5	18.068	5	25.76	5	45.322	5	29.614	turquoise	0.937595	5.04e-19
ENSMUSG00000058818	Pirb	paired Ig-like receptor B [Source:MGI Symbol;Acc:MGI:894311]	18733	protein_coding	5	6.14	5	11.324	5	15.394	5	22.704	5	5.73	5	12.992	5	31.38	5	16.126	turquoise	0.937561	5.1e-19
ENSMUSG00000055447	Cd47	CD47 antigen (Rh-related antigen, integrin-associated signal transducer) [Source:MGI Symbol;Acc:MGI:96617]	16423	protein_coding	5	51.074	5	78.308	5	87.298	5	112.39	5	54.33	5	76.156	5	107.498	5	89.868	turquoise	0.937539	5.13e-19
ENSMUSG00000029922	Mkrn1	makorin, ring finger protein, 1 [Source:MGI Symbol;Acc:MGI:1859353]	54484	protein_coding	5	20.25	5	27.422	5	40.25	5	53.472	5	18.304	5	29.596	5	57.3	5	47.368	turquoise	0.937422	5.31e-19
ENSMUSG00000059336	Slc14a1	solute carrier family 14 (urea transporter), member 1 [Source:MGI Symbol;Acc:MGI:1351654]	NA	protein_coding	5	1.388	5	5.578	5	7.888	5	12.796	5	1.962	5	6.678	5	11.876	5	9.58	turquoise	0.937215	5.64e-19
ENSMUSG00000028873	Cdca8	cell division cycle associated 8 [Source:MGI Symbol;Acc:MGI:1196274]	52276	protein_coding	5	4.346	5	8.448	5	10.666	5	16.166	5	5.23	5	7.872	5	18.768	5	12.376	turquoise	0.937214	5.64e-19
ENSMUSG00000069310	Hist1h3c	histone cluster 1, H3c [Source:MGI Symbol;Acc:MGI:2448320]	319148	protein_coding	5	96.454	5	278.612	5	415.256	5	597.732	5	120.366	5	226.578	5	639.33	5	405	turquoise	0.937211	5.65e-19
ENSMUSG00000002870	Mcm2	minichromosome maintenance deficient 2 mitotin (S. cerevisiae) [Source:MGI Symbol;Acc:MGI:105380]	17216	protein_coding	5	5.092	5	8.99	5	13.978	5	20.354	5	6.912	5	9.694	5	20.918	5	14.152	turquoise	0.9371	5.84e-19
ENSMUSG00000031004	Mki67	antigen identified by monoclonal antibody Ki 67 [Source:MGI Symbol;Acc:MGI:106035]	17345	protein_coding	5	13.434	5	26.724	5	40.512	5	65.928	5	17.856	5	30.91	5	83.74	5	50.328	turquoise	0.937013	5.99e-19
ENSMUSG00000026656	Fcgr2b	Fc receptor, IgG, low affinity IIb [Source:MGI Symbol;Acc:MGI:95499]	14130	protein_coding	5	5.8	5	16.56	5	23.708	5	29.946	5	6.434	5	17.796	5	25.356	5	18.14	turquoise	0.936895	6.2e-19
ENSMUSG00000066682	Pilrb2	paired immunoglobin-like type 2 receptor beta 2 [Source:MGI Symbol;Acc:MGI:2450535]	NA	protein_coding	4	1.712	5	5.636	5	8.326	5	10.344	4	1.9	5	6.994	5	16.346	5	7.38	turquoise	0.936825	6.33e-19
ENSMUSG00000003484	Cyp4f18	cytochrome P450, family 4, subfamily f, polypeptide 18 [Source:MGI Symbol;Acc:MGI:1919304]	72054	protein_coding	5	1.022	5	3.536	5	5.422	5	7.694	5	1.332	5	3.866	5	9.524	5	5.79	turquoise	0.936787	6.4e-19
ENSMUSG00000049539	Hist1h1a	histone cluster 1, H1a [Source:MGI Symbol;Acc:MGI:1931523]	80838	protein_coding	5	39.148	5	90.026	5	130.976	5	190.438	5	42.886	5	78.966	5	208.406	5	135.252	turquoise	0.936679	6.6e-19
ENSMUSG00000036814	Slc6a20a	solute carrier family 6 (neurotransmitter transporter), member 20A [Source:MGI Symbol;Acc:MGI:2143217]	102680	protein_coding	0	0.282	4	1.252	5	2.778	5	3.382	0	0.24	4	0.892	5	4.932	5	3.272	turquoise	0.936382	7.2e-19
ENSMUSG00000000204	Slfn4	schlafen 4 [Source:MGI Symbol;Acc:MGI:1329010]	NA	protein_coding	5	1.962	5	7.1	5	12.146	5	22.482	5	3.392	5	9.26	5	31.922	5	14.602	turquoise	0.936324	7.32e-19
ENSMUSG00000040907	Atp1a3	ATPase, Na+/K+ transporting, alpha 3 polypeptide [Source:MGI Symbol;Acc:MGI:88107]	NA	protein_coding	5	1.728	5	4.694	5	6.1	5	9.258	5	2.07	5	5.444	5	13.556	5	7.422	turquoise	0.93602	7.99e-19
ENSMUSG00000099583	NA	NA	NA	protein_coding	5	52.81	5	122.188	5	169.528	5	283.032	5	56.106	5	115.846	5	286.63	5	188.63	turquoise	0.93601	8.01e-19
ENSMUSG00000030474	Siglece	sialic acid binding Ig-like lectin E [Source:MGI Symbol;Acc:MGI:1932475]	83382	protein_coding	4	0.904	5	3.326	5	4.758	5	6.606	5	1.304	5	3.948	5	10.228	5	5.058	turquoise	0.935802	8.51e-19
ENSMUSG00000060791	Gmfg	glia maturation factor, gamma [Source:MGI Symbol;Acc:MGI:1927135]	63986	protein_coding	5	7.96	5	25.558	5	33.862	5	43.738	5	9.818	5	23.838	5	50.486	5	27.254	turquoise	0.935705	8.75e-19
ENSMUSG00000089672	Gp49a	glycoprotein 49 A [Source:MGI Symbol;Acc:MGI:102702]	14727	protein_coding	5	4.368	5	9.124	5	16.24	5	27.906	5	4.52	5	13.766	5	40.508	5	18.33	turquoise	0.9357	8.76e-19
ENSMUSG00000026180	Cxcr2	chemokine (C-X-C motif) receptor 2 [Source:MGI Symbol;Acc:MGI:105303]	12765	protein_coding	5	0.84	5	4.324	5	6.666	5	12.41	5	1.47	5	5.722	5	20.856	5	8.798	turquoise	0.935657	8.87e-19
ENSMUSG00000031400	G6pdx	glucose-6-phosphate dehydrogenase X-linked [Source:MGI Symbol;Acc:MGI:105979]	14381	protein_coding	5	9.706	5	17.736	5	25.376	5	30.162	5	9.434	5	17.608	5	38.36	5	24.174	turquoise	0.93543	9.46e-19
ENSMUSG00000062593	Lilrb4	leukocyte immunoglobulin-like receptor, subfamily B, member 4 [Source:MGI Symbol;Acc:MGI:102701]	NA	protein_coding	5	3.856	5	7.664	5	11.738	5	17.392	5	4.174	5	10.556	5	25.294	5	12.97	turquoise	0.935118	1.03e-18
ENSMUSG00000005410	Mcm5	minichromosome maintenance deficient 5, cell division cycle 46 (S. cerevisiae) [Source:MGI Symbol;Acc:MGI:103197]	17218	protein_coding	5	4.922	5	7.722	5	12.954	5	18.218	5	5.782	5	8.038	5	17.156	5	12.254	turquoise	0.935081	1.05e-18
ENSMUSG00000094777	Hist1h2ap	histone cluster 1, H2ap [Source:MGI Symbol;Acc:MGI:3710573]	319171	protein_coding	5	116.504	5	241.932	5	399.662	5	589.85	5	152.234	5	243.634	5	657.794	5	420.174	turquoise	0.935016	1.06e-18
ENSMUSG00000030214	Plbd1	phospholipase B domain containing 1 [Source:MGI Symbol;Acc:MGI:1914107]	66857	protein_coding	5	6.52	5	16.37	5	23.02	5	35.396	5	6.888	5	21.39	5	45.506	5	27.482	turquoise	0.934994	1.07e-18
ENSMUSG00000051748	Wfdc21	WAP four-disulfide core domain 21 [Source:MGI Symbol;Acc:MGI:1913357]	66107	protein_coding	5	10.444	5	54.95	5	81.164	5	104.922	5	13.162	5	52.79	5	141.924	5	67.722	turquoise	0.934983	1.07e-18
ENSMUSG00000021123	Rdh12	retinol dehydrogenase 12 [Source:MGI Symbol;Acc:MGI:1925224]	77974	protein_coding	3	0.664	5	2.126	5	2.714	5	3.712	3	0.772	5	2.608	5	6.386	5	3.51	turquoise	0.934853	1.11e-18
ENSMUSG00000020897	Aurkb	aurora kinase B [Source:MGI Symbol;Acc:MGI:107168]	20877	protein_coding	5	3.768	5	7.294	5	10.848	5	17.106	5	5.426	5	7.266	5	17.206	5	11.892	turquoise	0.93467	1.17e-18
ENSMUSG00000044352	Sowaha	sosondowah ankyrin repeat domain family member A [Source:MGI Symbol;Acc:MGI:2687280]	237761	protein_coding	0	0.18	3	0.82	5	1.608	5	2.652	1	0.322	3	1.04	5	2.966	5	2.412	turquoise	0.934596	1.2e-18
ENSMUSG00000053641	Dennd4a	DENN/MADD domain containing 4A [Source:MGI Symbol;Acc:MGI:2142979]	102442	protein_coding	5	9.952	5	14.392	5	17.912	5	21.17	5	10.514	5	15.016	5	21.444	5	17.178	turquoise	0.934576	1.21e-18
ENSMUSG00000020696	Rffl	ring finger and FYVE like domain containing protein [Source:MGI Symbol;Acc:MGI:1914588]	67338	protein_coding	5	3.78	5	6.18	5	7.962	5	10.94	5	4.158	5	7.348	5	12.066	5	9.526	turquoise	0.934454	1.25e-18
ENSMUSG00000031264	Btk	Bruton agammaglobulinemia tyrosine kinase [Source:MGI Symbol;Acc:MGI:88216]	12229	protein_coding	5	3.35	5	5.868	5	7.894	5	11.734	5	3.494	5	7.502	5	11.946	5	7.49	turquoise	0.93439	1.27e-18
ENSMUSG00000008496	Pou2f2	POU domain, class 2, transcription factor 2 [Source:MGI Symbol;Acc:MGI:101897]	18987	protein_coding	5	0.944	5	1.312	5	1.806	5	3.35	3	0.87	5	1.366	5	3.35	5	2.28	turquoise	0.934375	1.28e-18
ENSMUSG00000030263	Lrmp	lymphoid-restricted membrane protein [Source:MGI Symbol;Acc:MGI:108424]	16970	protein_coding	5	6.214	5	13.842	5	18.88	5	26.974	5	7.042	5	15.912	5	34.742	5	16.734	turquoise	0.933997	1.42e-18
ENSMUSG00000052384	Nrros	negative regulator of reactive oxygen species [Source:MGI Symbol;Acc:MGI:2445095]	224109	protein_coding	5	5.998	5	9.838	5	12.802	5	19.112	5	6.096	5	11.814	5	19.46	5	13.114	turquoise	0.933965	1.43e-18
ENSMUSG00000030978	Rrm1	ribonucleotide reductase M1 [Source:MGI Symbol;Acc:MGI:98180]	20133	protein_coding	5	9.684	5	14.33	5	19.934	5	28.252	5	10.418	5	13.666	5	26.778	5	19.902	turquoise	0.933641	1.57e-18
ENSMUSG00000056071	S100a9	S100 calcium binding protein A9 (calgranulin B) [Source:MGI Symbol;Acc:MGI:1338947]	20202	protein_coding	5	489.706	5	2443.26	5	3132.9	5	4463.89	5	648.772	5	2291.17	5	6345.29	5	2901.74	turquoise	0.933633	1.57e-18
ENSMUSG00000027556	Car1	carbonic anhydrase 1 [Source:MGI Symbol;Acc:MGI:88268]	NA	protein_coding	5	2.194	5	21.814	5	29.344	5	46.098	5	3.124	5	17.16	5	46.508	5	34.582	turquoise	0.933557	1.6e-18
ENSMUSG00000025701	Alox5	arachidonate 5-lipoxygenase [Source:MGI Symbol;Acc:MGI:87999]	11689	protein_coding	5	1.516	5	4.094	5	6.326	5	11.576	5	1.938	5	5.362	5	14.166	5	8.238	turquoise	0.933225	1.76e-18
ENSMUSG00000103529	NA	NA	NA	TEC	0	0.304	4	0.988	5	1.958	5	2.972	3	0.444	4	1.574	5	3.134	4	2.198	turquoise	0.933124	1.81e-18
ENSMUSG00000034652	Cd300a	CD300A antigen [Source:MGI Symbol;Acc:MGI:2443411]	217303	protein_coding	5	1.694	5	4.782	5	6.322	5	7.484	5	2.014	5	5.272	5	8.62	5	6.162	turquoise	0.933107	1.81e-18
ENSMUSG00000032484	Ngp	neutrophilic granule protein [Source:MGI Symbol;Acc:MGI:105983]	18054	protein_coding	5	112.472	5	463.722	5	684.268	5	972.922	5	153.638	5	536.564	5	1519.75	5	631.696	turquoise	0.933105	1.82e-18
ENSMUSG00000020125	Elane	elastase, neutrophil expressed [Source:MGI Symbol;Acc:MGI:2679229]	50701	protein_coding	5	25.08	5	114.83	5	158.708	5	231.858	5	33.464	5	94.012	5	206.522	5	138.2	turquoise	0.932933	1.9e-18
ENSMUSG00000069919	Hba-a1	hemoglobin alpha, adult chain 1 [Source:MGI Symbol;Acc:MGI:96015]	15122	protein_coding	5	414.058	5	1340.21	5	2605.96	5	3570.17	5	563.156	5	1532.24	5	4064.73	5	3562.54	turquoise	0.932882	1.93e-18
ENSMUSG00000041920	Slc16a6	solute carrier family 16 (monocarboxylic acid transporters), member 6 [Source:MGI Symbol;Acc:MGI:2144585]	104681	protein_coding	5	2.686	5	5.738	5	7.362	5	10.418	5	3.02	5	5.886	5	10.624	5	7.62	turquoise	0.932228	2.31e-18
ENSMUSG00000105827	NA	NA	NA	protein_coding	5	59.172	5	131.786	5	162.32	5	255.624	5	66.186	5	110.874	5	251.008	5	167.49	turquoise	0.932052	2.42e-18
ENSMUSG00000069305	Hist1h4n	histone cluster 1, H4n [Source:MGI Symbol;Acc:MGI:4843992]	319161	protein_coding	5	218.808	5	555.088	5	725.186	5	1055.74	5	257.894	5	462.462	5	1112.72	5	722.492	turquoise	0.931898	2.52e-18
ENSMUSG00000030142	Clec4e	C-type lectin domain family 4, member e [Source:MGI Symbol;Acc:MGI:1861232]	56619	protein_coding	0	0.194	5	1.554	5	2.072	5	2.184	3	0.482	5	1.476	5	4.282	5	2.28	turquoise	0.931684	2.67e-18
ENSMUSG00000041754	Trem3	triggering receptor expressed on myeloid cells 3 [Source:MGI Symbol;Acc:MGI:1930003]	58218	protein_coding	5	1.876	5	8.512	5	11.826	5	20.352	5	3.01	5	9.35	5	26.738	5	10.862	turquoise	0.93157	2.76e-18
ENSMUSG00000079293	Clec7a	C-type lectin domain family 7, member a [Source:MGI Symbol;Acc:MGI:1861431]	NA	polymorphic_pseudogene	5	2.776	5	8.952	5	10.47	5	18.384	5	2.672	5	11.924	5	23.998	5	13.05	turquoise	0.931522	2.79e-18
ENSMUSG00000039109	F13a1	coagulation factor XIII, A1 subunit [Source:MGI Symbol;Acc:MGI:1921395]	NA	protein_coding	5	6.036	5	14.678	5	17.684	5	25.91	5	5.278	5	14.178	5	24.172	5	19.938	turquoise	0.931348	2.93e-18
ENSMUSG00000028864	Hgf	hepatocyte growth factor [Source:MGI Symbol;Acc:MGI:96079]	15234	protein_coding	4	0.634	5	1.558	5	2.054	5	3.218	5	0.656	5	1.676	5	2.978	5	1.978	turquoise	0.931341	2.93e-18
ENSMUSG00000056529	Ptafr	platelet-activating factor receptor [Source:MGI Symbol;Acc:MGI:106066]	19204	protein_coding	5	1.114	5	2.874	5	4.064	5	5.462	5	1.112	5	3.476	5	7.232	5	3.594	turquoise	0.931287	2.97e-18
ENSMUSG00000030528	Blm	Bloom syndrome, RecQ helicase-like [Source:MGI Symbol;Acc:MGI:1328362]	12144	protein_coding	5	1.846	5	2.876	5	4.256	5	6	5	1.96	5	3.038	5	5.754	5	4.26	turquoise	0.931024	3.19e-18
ENSMUSG00000025503	Taldo1	transaldolase 1 [Source:MGI Symbol;Acc:MGI:1274789]	21351	protein_coding	5	32.644	5	50.716	5	59.952	5	76.208	5	33.942	5	49.122	5	84.494	5	64.866	turquoise	0.930904	3.29e-18
ENSMUSG00000040274	Cdk6	cyclin-dependent kinase 6 [Source:MGI Symbol;Acc:MGI:1277162]	NA	protein_coding	5	8.746	5	14.932	5	21.252	5	23.474	5	8.194	5	16.65	5	22.508	5	17.482	turquoise	0.930871	3.32e-18
ENSMUSG00000003153	Slc2a3	solute carrier family 2 (facilitated glucose transporter), member 3 [Source:MGI Symbol;Acc:MGI:95757]	20527	protein_coding	5	3.508	5	10.33	5	11.144	5	16.606	5	5.214	5	13.104	5	21.288	5	13.478	turquoise	0.930845	3.35e-18
ENSMUSG00000060093	Hist1h4a	histone cluster 1, H4a [Source:MGI Symbol;Acc:MGI:2448419]	326619	protein_coding	5	48.486	5	104.514	5	145.104	5	211.766	5	64.742	5	93.104	5	236.012	5	152.16	turquoise	0.930838	3.35e-18
ENSMUSG00000032661	Oas3	2'-5' oligoadenylate synthetase 3 [Source:MGI Symbol;Acc:MGI:2180850]	246727	protein_coding	4	0.522	5	1.594	5	3.846	5	6.254	4	0.904	4	2.16	5	6.096	5	3.18	turquoise	0.930816	3.37e-18
ENSMUSG00000029915	Clec5a	C-type lectin domain family 5, member a [Source:MGI Symbol;Acc:MGI:1345151]	23845	protein_coding	5	1.832	5	6.768	5	7.946	5	12.044	5	2.192	5	6.44	5	14.502	5	7.6	turquoise	0.930534	3.63e-18
ENSMUSG00000030047	Arhgap25	Rho GTPase activating protein 25 [Source:MGI Symbol;Acc:MGI:2443687]	232201	protein_coding	5	2.72	5	5.308	5	5.964	5	9.554	5	2.538	5	5.866	5	10.988	5	6.56	turquoise	0.930395	3.77e-18
ENSMUSG00000038608	Dock10	dedicator of cytokinesis 10 [Source:MGI Symbol;Acc:MGI:2146320]	210293	protein_coding	5	12.836	5	18.732	5	21.43	5	28.214	5	13.072	5	21.086	5	26.624	5	23.162	turquoise	0.930373	3.79e-18
ENSMUSG00000003283	Hck	hemopoietic cell kinase [Source:MGI Symbol;Acc:MGI:96052]	15162	protein_coding	5	4.01	5	7.392	5	8.824	5	14.762	5	4.076	5	7.342	5	17.772	5	9.816	turquoise	0.930236	3.93e-18
ENSMUSG00000022673	Mcm4	minichromosome maintenance deficient 4 homolog (S. cerevisiae) [Source:MGI Symbol;Acc:MGI:103199]	17217	protein_coding	5	5.4	5	8.534	5	11.95	5	15.814	5	7.052	5	8.78	5	16.442	5	12.184	turquoise	0.930144	4.03e-18
ENSMUSG00000030427	Lilra6	leukocyte immunoglobulin-like receptor, subfamily A (with TM domain), member 6 [Source:MGI Symbol;Acc:MGI:1195969]	NA	protein_coding	2	0.44	4	1.582	5	1.626	5	3.356	1	0.362	4	1.756	5	4.64	5	2.258	turquoise	0.929593	4.65e-18
ENSMUSG00000021115	Vrk1	vaccinia related kinase 1 [Source:MGI Symbol;Acc:MGI:1261847]	22367	protein_coding	5	2.416	5	4.338	5	5.07	5	7.126	5	2.612	5	4.186	5	7.622	5	5.556	turquoise	0.929535	4.72e-18
ENSMUSG00000004099	Dnmt1	DNA methyltransferase (cytosine-5) 1 [Source:MGI Symbol;Acc:MGI:94912]	13433	protein_coding	5	12.772	5	20.204	5	25.288	5	33.982	5	16.394	5	17.922	5	36.664	5	25.306	turquoise	0.929494	4.77e-18
ENSMUSG00000001403	Ube2c	ubiquitin-conjugating enzyme E2C [Source:MGI Symbol;Acc:MGI:1915862]	68612	protein_coding	5	9.244	5	15.236	5	25.284	5	39.002	5	10.104	5	14.934	5	39.692	5	27.584	turquoise	0.929433	4.85e-18
ENSMUSG00000051378	Kif18b	kinesin family member 18B [Source:MGI Symbol;Acc:MGI:2446979]	70218	protein_coding	5	1.872	5	3.938	5	5.724	5	7.262	5	1.674	5	3.182	5	8.344	5	5.988	turquoise	0.929404	4.89e-18
ENSMUSG00000026822	Lcn2	lipocalin 2 [Source:MGI Symbol;Acc:MGI:96757]	16819	protein_coding	5	45.05	5	208.232	5	291.684	5	425.424	5	63.468	5	230.102	5	670.674	5	295.34	turquoise	0.929357	4.95e-18
ENSMUSG00000021957	Tkt	transketolase [Source:MGI Symbol;Acc:MGI:105992]	21881	protein_coding	5	23.274	5	36.046	5	46.568	5	63.644	5	24.582	5	35.55	5	69.436	5	44.872	turquoise	0.929337	4.97e-18
ENSMUSG00000027326	Casc5	cancer susceptibility candidate 5 [Source:MGI Symbol;Acc:MGI:1923714]	NA	protein_coding	5	3.694	5	6.226	5	10.082	5	16.12	5	5.3	5	6.188	5	14.54	5	10.506	turquoise	0.929333	4.98e-18
ENSMUSG00000034786	Gpsm3	G-protein signalling modulator 3 (AGS3-like, C. elegans) [Source:MGI Symbol;Acc:MGI:2146785]	106512	protein_coding	5	6.934	5	13.396	5	18.292	5	24.066	5	7.994	5	15.448	5	33.218	5	17.024	turquoise	0.929261	5.07e-18
ENSMUSG00000084956	Gm16194	predicted gene 16194 [Source:MGI Symbol;Acc:MGI:3801773]	NA	lincRNA	5	2.91	5	15.43	5	24.24	5	34.71	5	6.702	5	15.054	5	38.39	5	23.13	turquoise	0.929149	5.22e-18
ENSMUSG00000017861	Mybl2	myeloblastosis oncogene-like 2 [Source:MGI Symbol;Acc:MGI:101785]	17865	protein_coding	5	2.086	5	5.438	5	7.22	5	10.45	5	3.432	5	4.694	5	12.876	5	6.672	turquoise	0.929057	5.35e-18
ENSMUSG00000050600	Zfp831	zinc finger protein 831 [Source:MGI Symbol;Acc:MGI:3641861]	100043757	protein_coding	0	0.114	3	0.606	4	0.784	5	1.318	0	0.186	4	0.886	5	1.946	4	0.864	turquoise	0.929045	5.37e-18
ENSMUSG00000031974	Abcb10	ATP-binding cassette, sub-family B (MDR/TAP), member 10 [Source:MGI Symbol;Acc:MGI:1860508]	56199	protein_coding	5	3.454	5	6.702	5	10.524	5	16.676	5	3.816	5	8.036	5	17.796	5	14.716	turquoise	0.928922	5.54e-18
ENSMUSG00000039396	Neil3	nei like 3 (E. coli) [Source:MGI Symbol;Acc:MGI:2384588]	234258	protein_coding	5	3.296	5	6.326	5	7.78	5	11.822	5	3.702	5	5.398	5	12.612	5	9.154	turquoise	0.928684	5.89e-18
ENSMUSG00000002055	Spag5	sperm associated antigen 5 [Source:MGI Symbol;Acc:MGI:1927470]	54141	protein_coding	5	3.046	5	5.358	5	10.584	5	10.89	5	3.596	5	5.462	5	15.072	5	8.856	turquoise	0.928663	5.92e-18
ENSMUSG00000064168	Hist1h2bh	histone cluster 1, H2bh [Source:MGI Symbol;Acc:MGI:2448387]	319182	protein_coding	5	22.3	5	63.064	5	100.854	5	147.258	5	27.544	5	64.63	5	155.41	5	100.634	turquoise	0.928548	6.1e-18
ENSMUSG00000069266	Hist1h4b	histone cluster 1, H4b [Source:MGI Symbol;Acc:MGI:2448420]	326620	protein_coding	5	73.974	5	151.154	5	224.69	5	352.006	5	87.816	5	139.012	5	352.724	5	244.742	turquoise	0.928547	6.1e-18
ENSMUSG00000073400	Trim10	tripartite motif-containing 10 [Source:MGI Symbol;Acc:MGI:1338757]	19824	protein_coding	4	1.078	5	4.452	5	11.182	5	16.004	5	2.1	5	6.348	5	18.086	5	16.418	turquoise	0.928496	6.18e-18
ENSMUSG00000021948	Prkcd	protein kinase C, delta [Source:MGI Symbol;Acc:MGI:97598]	18753	protein_coding	5	19.624	5	28.628	5	31.354	5	46.39	5	19.386	5	29.722	5	54.79	5	36.242	turquoise	0.928302	6.5e-18
ENSMUSG00000042029	Ncapg2	non-SMC condensin II complex, subunit G2 [Source:MGI Symbol;Acc:MGI:1923294]	76044	protein_coding	5	2.842	5	4.552	5	6.126	5	9.334	5	3.65	5	4.79	5	9.692	5	6.798	turquoise	0.928277	6.54e-18
ENSMUSG00000028702	Rad54l	RAD54 like (S. cerevisiae) [Source:MGI Symbol;Acc:MGI:894697]	NA	protein_coding	5	1.452	5	2.762	5	3.732	5	5.69	5	1.814	5	2.63	5	6.386	5	3.776	turquoise	0.92796	7.09e-18
ENSMUSG00000044199	S1pr4	sphingosine-1-phosphate receptor 4 [Source:MGI Symbol;Acc:MGI:1333809]	13611	protein_coding	5	1.034	5	2.906	5	4.028	5	5.456	5	1.516	5	3.39	5	8.426	5	5.136	turquoise	0.927957	7.1e-18
ENSMUSG00000097636	NA	NA	NA	lincRNA	4	0.886	5	2.564	5	3.564	5	5.866	5	1.168	5	4.022	5	9.586	5	4.558	turquoise	0.927735	7.51e-18
ENSMUSG00000067455	Hist1h4j	histone cluster 1, H4j [Source:MGI Symbol;Acc:MGI:2448436]	319159	protein_coding	5	20	5	47.64	5	74.53	5	106.528	5	26.132	5	43.644	5	125.164	5	83.606	turquoise	0.92771	7.56e-18
ENSMUSG00000061991	Hist1h2af	histone cluster 1, H2af [Source:MGI Symbol;Acc:MGI:2448309]	319173	protein_coding	5	54.424	5	124.034	5	175.252	5	265.564	5	57.224	5	115.154	5	290.562	5	182.842	turquoise	0.927494	7.98e-18
ENSMUSG00000053101	Gpr141	G protein-coupled receptor 141 [Source:MGI Symbol;Acc:MGI:2672983]	353346	protein_coding	3	0.562	4	2.158	5	2.888	5	4.188	3	0.674	5	2.694	5	4.958	5	2.858	turquoise	0.927445	8.08e-18
ENSMUSG00000033826	Dnah8	dynein, axonemal, heavy chain 8 [Source:MGI Symbol;Acc:MGI:107714]	13417	protein_coding	5	1.68	5	3.23	5	3.938	5	4.5	5	1.944	5	2.922	5	5.524	5	3.914	turquoise	0.927433	8.11e-18
ENSMUSG00000026288	Inpp5d	inositol polyphosphate-5-phosphatase D [Source:MGI Symbol;Acc:MGI:107357]	16331	protein_coding	5	16.702	5	18.762	5	30.088	5	44.836	5	14.484	5	21.1	5	42.048	5	26.722	turquoise	0.927019	9e-18
ENSMUSG00000028393	Alad	aminolevulinate, delta-, dehydratase [Source:MGI Symbol;Acc:MGI:96853]	NA	protein_coding	5	7.398	5	12.628	5	18.966	5	29.968	5	8.292	5	13.586	5	27.956	5	23.56	turquoise	0.926852	9.38e-18
ENSMUSG00000003134	Tbc1d8	TBC1 domain family, member 8 [Source:MGI Symbol;Acc:MGI:1927225]	54610	protein_coding	5	4.834	5	8.106	5	8.722	5	13.922	5	4.63	5	7.772	5	15.506	5	11.458	turquoise	0.926826	9.45e-18
ENSMUSG00000052160	Pld4	phospholipase D family, member 4 [Source:MGI Symbol;Acc:MGI:2144765]	104759	protein_coding	5	3.662	5	9.06	5	11.542	5	17.56	5	4.238	5	9.654	5	15.61	5	11.71	turquoise	0.926804	9.5e-18
ENSMUSG00000020788	Atp2a3	ATPase, Ca++ transporting, ubiquitous [Source:MGI Symbol;Acc:MGI:1194503]	53313	protein_coding	5	10.734	5	23.406	5	28.784	5	40.764	5	11.496	5	31.208	5	51.842	5	33.87	turquoise	0.926664	9.84e-18
ENSMUSG00000039232	Stx11	syntaxin 11 [Source:MGI Symbol;Acc:MGI:1921982]	NA	protein_coding	5	1.602	5	4.258	5	6.53	5	8.558	5	2.272	5	4.632	5	10.41	5	6.856	turquoise	0.92633	1.07e-17
ENSMUSG00000027068	Dhrs9	dehydrogenase/reductase (SDR family) member 9 [Source:MGI Symbol;Acc:MGI:2442798]	241452	protein_coding	0	0.192	3	0.916	5	1.462	5	2.722	1	0.316	4	1.094	5	3.982	5	1.842	turquoise	0.926225	1.1e-17
ENSMUSG00000001228	Uhrf1	ubiquitin-like, containing PHD and RING finger domains, 1 [Source:MGI Symbol;Acc:MGI:1338889]	NA	protein_coding	5	6.232	5	11.064	5	16.468	5	25.12	5	8.43	5	10.284	5	26.71	5	15.496	turquoise	0.92621	1.1e-17
ENSMUSG00000000290	Itgb2	integrin beta 2 [Source:MGI Symbol;Acc:MGI:96611]	16414	protein_coding	5	15.786	5	23.952	5	35.03	5	51.612	5	15.498	5	28.186	5	61.746	5	33.684	turquoise	0.926077	1.14e-17
ENSMUSG00000028931	Kcnab2	potassium voltage-gated channel, shaker-related subfamily, beta member 2 [Source:MGI Symbol;Acc:MGI:109239]	16498	protein_coding	5	4.5	5	6.526	5	8.276	5	10.502	5	5.686	5	7.88	5	13.6	5	8.874	turquoise	0.926044	1.15e-17
ENSMUSG00000050966	Lin28a	lin-28 homolog A (C. elegans) [Source:MGI Symbol;Acc:MGI:1890546]	83557	protein_coding	3	0.61	4	2.93	5	3.456	5	6.072	3	1.138	5	2.192	5	6.932	5	3.074	turquoise	0.92597	1.17e-17
ENSMUSG00000021322	Aoah	acyloxyacyl hydrolase [Source:MGI Symbol;Acc:MGI:1350928]	27052	protein_coding	5	1.678	5	4.33	5	5.138	5	6.758	5	1.818	5	4.626	5	8.878	5	4.88	turquoise	0.925966	1.17e-17
ENSMUSG00000034206	Polq	polymerase (DNA directed), theta [Source:MGI Symbol;Acc:MGI:2155399]	NA	protein_coding	5	1.094	5	2.252	5	3.074	5	4.33	5	1.494	5	2.286	5	4.454	5	3.048	turquoise	0.9259	1.19e-17
ENSMUSG00000056054	S100a8	S100 calcium binding protein A8 (calgranulin A) [Source:MGI Symbol;Acc:MGI:88244]	20201	protein_coding	5	390.09	5	1856.71	5	2354.38	5	3459.1	5	503.62	5	1693.65	5	4700.45	5	2192.47	turquoise	0.925797	1.22e-17
ENSMUSG00000017550	Atad5	ATPase family, AAA domain containing 5 [Source:MGI Symbol;Acc:MGI:2442925]	237877	protein_coding	5	1.938	5	2.898	5	3.814	5	5.256	5	2.308	5	3.022	5	5.448	5	3.866	turquoise	0.925742	1.24e-17
ENSMUSG00000036986	Pml	promyelocytic leukemia [Source:MGI Symbol;Acc:MGI:104662]	18854	protein_coding	5	10.01	5	13.17	5	21.264	5	24.652	5	9.846	5	15.334	5	21.686	5	17.96	turquoise	0.925676	1.26e-17
ENSMUSG00000036067	Slc2a6	solute carrier family 2 (facilitated glucose transporter), member 6 [Source:MGI Symbol;Acc:MGI:2443286]	227659	protein_coding	0	0.176	5	1.504	5	1.97	5	3.046	2	0.432	4	1.302	5	3.77	5	1.806	turquoise	0.925619	1.28e-17
ENSMUSG00000027035	Cers6	ceramide synthase 6 [Source:MGI Symbol;Acc:MGI:2442564]	241447	protein_coding	5	5.096	5	11.128	5	11.134	5	15.234	5	5.588	5	10.304	5	20.726	5	13.132	turquoise	0.925597	1.28e-17
ENSMUSG00000012443	Kif11	kinesin family member 11 [Source:MGI Symbol;Acc:MGI:1098231]	16551	protein_coding	5	5.998	5	10.322	5	14.544	5	22.87	5	7.35	5	10.548	5	25.168	5	16.104	turquoise	0.925425	1.34e-17
ENSMUSG00000074785	Plxnc1	plexin C1 [Source:MGI Symbol;Acc:MGI:1890127]	54712	protein_coding	5	2	5	3.64	5	4.058	5	6.984	5	2.128	5	4.79	5	7.998	5	4.772	turquoise	0.925001	1.48e-17
ENSMUSG00000062210	Tnfaip8	tumor necrosis factor, alpha-induced protein 8 [Source:MGI Symbol;Acc:MGI:2147191]	106869	protein_coding	5	10.342	5	20.172	5	19.49	5	29.498	5	10.226	5	16.252	5	28.69	5	18.348	turquoise	0.924925	1.51e-17
ENSMUSG00000078763	Slfn1	schlafen 1 [Source:MGI Symbol;Acc:MGI:1313259]	20555	protein_coding	3	0.836	5	2.994	5	5.768	5	10.744	4	1.054	5	4.292	5	12.82	5	5.59	turquoise	0.924892	1.52e-17
ENSMUSG00000038644	Pold1	polymerase (DNA directed), delta 1, catalytic subunit [Source:MGI Symbol;Acc:MGI:97741]	18971	protein_coding	5	5.656	5	9.096	5	12.508	5	15.572	5	6.4	5	9.438	5	19.286	5	11.482	turquoise	0.924593	1.64e-17
ENSMUSG00000038578	Susd1	sushi domain containing 1 [Source:MGI Symbol;Acc:MGI:3651543]	634731	protein_coding	5	4.256	5	6.67	5	7.664	5	11.902	5	3.664	5	6.22	5	12.484	5	8.678	turquoise	0.924348	1.74e-17
ENSMUSG00000006235	Epor	erythropoietin receptor [Source:MGI Symbol;Acc:MGI:95408]	13857	protein_coding	4	1.104	5	3.018	5	4.952	5	7.792	5	1.35	5	3.134	5	8.752	5	5.486	turquoise	0.923801	1.99e-17
ENSMUSG00000064246	Chil1	chitinase-like 1 [Source:MGI Symbol;Acc:MGI:1340899]	12654	protein_coding	5	2.526	5	9.49	5	15.222	5	20.912	5	4.468	5	12.134	5	35.85	5	15.816	turquoise	0.923744	2.01e-17
ENSMUSG00000075031	Hist1h2bb	histone cluster 1, H2bb [Source:MGI Symbol;Acc:MGI:2448377]	319178	protein_coding	5	63.26	5	179.194	5	279.184	5	374.136	5	84.748	5	156.524	5	420.794	5	275.896	turquoise	0.923571	2.1e-17
ENSMUSG00000037124	Trim58	tripartite motif-containing 58 [Source:MGI Symbol;Acc:MGI:2684862]	216781	protein_coding	2	0.466	4	2.134	5	4.534	5	6.574	4	0.72	5	2.606	5	7.378	5	6.134	turquoise	0.923449	2.16e-17
ENSMUSG00000032221	Mns1	meiosis-specific nuclear structural protein 1 [Source:MGI Symbol;Acc:MGI:107933]	17427	protein_coding	5	1.018	5	2.118	5	2.368	5	4.828	5	1.314	5	1.894	5	5.452	5	3.324	turquoise	0.923264	2.26e-17
ENSMUSG00000030279	C2cd5	C2 calcium-dependent domain containing 5 [Source:MGI Symbol;Acc:MGI:1921991]	74741	protein_coding	5	4.872	5	7.552	5	8.758	5	10.948	5	4.594	5	7.494	5	10.876	5	9.674	turquoise	0.923204	2.29e-17
ENSMUSG00000028716	Pdzk1ip1	PDZK1 interacting protein 1 [Source:MGI Symbol;Acc:MGI:1914432]	NA	protein_coding	4	0.866	5	5.43	5	8.472	5	12.666	4	1.47	5	5.678	5	14.266	5	9.926	turquoise	0.923111	2.34e-17
ENSMUSG00000069917	Hba-a2	hemoglobin alpha, adult chain 2 [Source:MGI Symbol;Acc:MGI:96016]	110257	protein_coding	5	613.778	5	1715.99	5	3608.72	5	4601.51	5	752.87	5	2036.17	5	5215.9	5	4951.5	turquoise	0.923092	2.35e-17
ENSMUSG00000036181	Hist1h1c	histone cluster 1, H1c [Source:MGI Symbol;Acc:MGI:1931526]	50708	protein_coding	5	83.216	5	137.322	5	201.052	5	294.386	5	83.04	5	142.866	5	320.058	5	227.456	turquoise	0.922947	2.44e-17
ENSMUSG00000049130	C5ar1	complement component 5a receptor 1 [Source:MGI Symbol;Acc:MGI:88232]	NA	protein_coding	5	1.582	5	3.836	5	5.496	5	8.456	5	1.924	5	4.526	5	11.506	5	6.038	turquoise	0.922914	2.45e-17
ENSMUSG00000023903	Mmp25	matrix metallopeptidase 25 [Source:MGI Symbol;Acc:MGI:2443938]	240047	protein_coding	5	0.934	5	2.26	5	3.48	5	6.048	5	0.884	5	2.906	5	10.27	5	4.502	turquoise	0.922869	2.48e-17
ENSMUSG00000063856	Gpx1	glutathione peroxidase 1 [Source:MGI Symbol;Acc:MGI:104887]	14775	protein_coding	5	108.354	5	191.616	5	250.034	5	331.478	5	116.36	5	178.992	5	322.166	5	255.48	turquoise	0.922847	2.49e-17
ENSMUSG00000033777	Tlr13	toll-like receptor 13 [Source:MGI Symbol;Acc:MGI:3045213]	279572	protein_coding	5	1.45	5	3.612	5	3.586	5	5.476	5	1.358	5	3.034	5	5.816	5	3.732	turquoise	0.922781	2.53e-17
ENSMUSG00000032739	Pram1	PML-RAR alpha-regulated adaptor molecule 1 [Source:MGI Symbol;Acc:MGI:3576625]	378460	protein_coding	5	1.54	5	6.45	5	9.218	5	14.866	3	1.91	5	8.322	5	26.666	5	10.914	turquoise	0.922558	2.67e-17
ENSMUSG00000052397	Ezr	ezrin [Source:MGI Symbol;Acc:MGI:98931]	22350	protein_coding	5	7.988	5	13.698	5	16.03	5	19.148	5	7.726	5	15.55	5	23.116	5	18.118	turquoise	0.922472	2.73e-17
ENSMUSG00000026880	Stom	stomatin [Source:MGI Symbol;Acc:MGI:95403]	13830	protein_coding	5	9.948	5	19.852	5	24.008	5	36.686	5	9.748	5	22.346	5	38.542	5	34.504	turquoise	0.922457	2.73e-17
ENSMUSG00000037336	Mfsd2b	major facilitator superfamily domain containing 2B [Source:MGI Symbol;Acc:MGI:3583946]	NA	protein_coding	5	1.88	5	6.822	5	11.682	5	17.388	5	3.166	5	7.93	5	16.576	5	13.212	turquoise	0.922385	2.78e-17
ENSMUSG00000078942	Naip6	NLR family, apoptosis inhibitory protein 6 [Source:MGI Symbol;Acc:MGI:1298222]	17952	protein_coding	3	0.662	5	1.462	5	1.842	5	2.894	3	0.526	5	1.452	5	2.802	5	1.884	turquoise	0.922323	2.82e-17
ENSMUSG00000028961	Pgd	phosphogluconate dehydrogenase [Source:MGI Symbol;Acc:MGI:97553]	110208	protein_coding	5	23.168	5	32.33	5	43.188	5	60.674	5	25.078	5	33.62	5	66.95	5	40.914	turquoise	0.921951	3.08e-17
ENSMUSG00000022378	Fam49b	family with sequence similarity 49, member B [Source:MGI Symbol;Acc:MGI:1923520]	NA	protein_coding	5	11.862	5	19.458	5	20.962	5	30.74	5	11.996	5	18.46	5	33.59	5	23.526	turquoise	0.921639	3.31e-17
ENSMUSG00000039637	Coro7	coronin 7 [Source:MGI Symbol;Acc:MGI:1926135]	78885	protein_coding	5	15.158	5	17.116	5	24.934	5	31.586	5	13.86	5	20.718	5	38.67	5	25.664	turquoise	0.921549	3.38e-17
ENSMUSG00000036469	March1	membrane-associated ring finger (C3HC4) 1 [Source:MGI Symbol;Acc:MGI:1920175]	72925	protein_coding	5	1.31	5	3.326	5	3.42	5	5.788	5	1.026	5	3.706	5	5.91	5	3.778	turquoise	0.921507	3.42e-17
ENSMUSG00000043939	A530064D06Rik	RIKEN cDNA A530064D06 gene [Source:MGI Symbol;Acc:MGI:2443476]	328830	protein_coding	0	0.256	4	1.184	5	1.64	5	2.288	1	0.386	3	1.014	5	3.7	5	1.968	turquoise	0.921337	3.56e-17
ENSMUSG00000028717	Tal1	T cell acute lymphocytic leukemia 1 [Source:MGI Symbol;Acc:MGI:98480]	NA	protein_coding	5	2.096	5	5.062	5	8.026	5	15.682	5	2.892	5	6.914	5	15.516	5	10.332	turquoise	0.921291	3.59e-17
ENSMUSG00000076617	Ighm	immunoglobulin heavy constant mu [Source:MGI Symbol;Acc:MGI:96448]	NA	IG_C_gene	5	23.702	5	54.566	5	95.35	5	137.634	5	23.748	5	67.08	5	148.946	5	103.33	turquoise	0.920979	3.86e-17
ENSMUSG00000032350	Gclc	glutamate-cysteine ligase, catalytic subunit [Source:MGI Symbol;Acc:MGI:104990]	14629	protein_coding	5	3.776	5	6.988	5	8.556	5	13.034	5	3.832	5	7.324	5	12.962	5	10.362	turquoise	0.920801	4.03e-17
ENSMUSG00000025889	Snca	synuclein, alpha [Source:MGI Symbol;Acc:MGI:1277151]	NA	protein_coding	5	3.542	5	8.762	5	21.46	5	26.324	5	4.49	5	12.066	5	28.554	5	26.884	turquoise	0.920756	4.07e-17
ENSMUSG00000057729	Prtn3	proteinase 3 [Source:MGI Symbol;Acc:MGI:893580]	19152	protein_coding	5	16.206	5	64.022	5	88.61	5	130.78	5	20.636	5	51.434	5	102.546	5	77.498	turquoise	0.920584	4.23e-17
ENSMUSG00000069301	Hist1h2ag	histone cluster 1, H2ag [Source:MGI Symbol;Acc:MGI:2448293]	319167	protein_coding	5	34.75	5	88.988	5	134.598	5	195.538	5	38.886	5	83.256	5	204.456	5	140.228	turquoise	0.92057	4.25e-17
ENSMUSG00000026357	Rgs18	regulator of G-protein signaling 18 [Source:MGI Symbol;Acc:MGI:1927498]	64214	protein_coding	5	1.498	5	7.108	5	8.16	5	12.066	5	2.08	5	6.652	5	11.85	5	7.222	turquoise	0.920364	4.45e-17
ENSMUSG00000052056	Zfp217	zinc finger protein 217 [Source:MGI Symbol;Acc:MGI:2685408]	NA	protein_coding	5	5.002	5	7.37	5	8.24	5	13.228	5	5.038	5	6.356	5	13.842	5	11.304	turquoise	0.919982	4.86e-17
ENSMUSG00000033688	1300017J02Rik	RIKEN cDNA 1300017J02 gene [Source:MGI Symbol;Acc:MGI:1919025]	71775	protein_coding	2	0.388	5	1.386	5	3.018	5	4.078	2	0.422	5	2.252	5	5.942	5	4.522	turquoise	0.919943	4.9e-17
ENSMUSG00000033220	Rac2	RAS-related C3 botulinum substrate 2 [Source:MGI Symbol;Acc:MGI:97846]	19354	protein_coding	5	14.68	5	22.534	5	31.618	5	46.276	5	14.282	5	22.964	5	55.2	5	30.064	turquoise	0.919904	4.95e-17
ENSMUSG00000053541	Gm4759	predicted gene 4759 [Source:MGI Symbol;Acc:MGI:3647753]	NA	unprocessed_pseudogene	3	0.48	5	2.024	5	2	5	3.322	2	0.572	5	1.914	5	3.544	5	1.814	turquoise	0.919593	5.31e-17
ENSMUSG00000001739	Cldn15	claudin 15 [Source:MGI Symbol;Acc:MGI:1913103]	60363	protein_coding	5	1.236	5	3.948	5	4.154	5	6.616	5	1.586	5	3.432	5	8.862	5	3.538	turquoise	0.919466	5.47e-17
ENSMUSG00000102051	NA	NA	NA	transcribed_unprocessed_pseudogene	5	2.058	5	14.358	5	23.096	5	33.228	5	3.388	5	16.89	5	47.91	5	25.462	turquoise	0.919441	5.5e-17
ENSMUSG00000024691	Fam111a	family with sequence similarity 111, member A [Source:MGI Symbol;Acc:MGI:1915508]	107373	protein_coding	5	6.514	5	12.888	5	15.694	5	21.186	5	8.69	5	11.92	5	23.152	5	14.75	turquoise	0.919335	5.63e-17
ENSMUSG00000027715	Ccna2	cyclin A2 [Source:MGI Symbol;Acc:MGI:108069]	12428	protein_coding	5	8.188	5	13.124	5	19.256	5	29.162	5	10.318	5	13.124	5	32.938	5	20.974	turquoise	0.91923	5.77e-17
ENSMUSG00000033721	Vav3	vav 3 oncogene [Source:MGI Symbol;Acc:MGI:1888518]	57257	protein_coding	5	4.486	5	6.186	5	6.678	5	9.68	5	4.06	5	6.64	5	10.04	5	6.848	turquoise	0.918981	6.1e-17
ENSMUSG00000017002	Slpi	secretory leukocyte peptidase inhibitor [Source:MGI Symbol;Acc:MGI:109297]	20568	protein_coding	5	3.078	5	14.048	5	14.994	5	24.01	5	4.238	5	11.096	5	31.042	5	18.348	turquoise	0.918918	6.19e-17
ENSMUSG00000029826	Zc3hav1	zinc finger CCCH type, antiviral 1 [Source:MGI Symbol;Acc:MGI:1926031]	78781	protein_coding	5	13.806	5	17.726	5	22.942	5	28.54	5	13.91	5	18.944	5	27.39	5	22.184	turquoise	0.918728	6.46e-17
ENSMUSG00000022105	Rb1	retinoblastoma 1 [Source:MGI Symbol;Acc:MGI:97874]	19645	protein_coding	5	16.912	5	24.826	5	28.044	5	37.43	5	16.816	5	24.106	5	40.186	5	30.998	turquoise	0.918642	6.58e-17
ENSMUSG00000037321	Tap1	transporter 1, ATP-binding cassette, sub-family B (MDR/TAP) [Source:MGI Symbol;Acc:MGI:98483]	21354	protein_coding	5	5.232	5	9.882	5	13.626	5	20.854	5	5.986	5	9.69	5	14.784	5	13.91	turquoise	0.918521	6.77e-17
ENSMUSG00000096010	Hist4h4	histone cluster 4, H4 [Source:MGI Symbol;Acc:MGI:2448443]	320332	protein_coding	5	3.04	5	7.27	5	9.772	5	12.594	5	3.34	5	6.994	5	14.652	5	10.496	turquoise	0.918508	6.79e-17
ENSMUSG00000046295	Ankle1	ankyrin repeat and LEM domain containing 1 [Source:MGI Symbol;Acc:MGI:1918775]	234396	protein_coding	5	2.038	5	3.656	5	4.27	5	7.712	5	2.1	5	3.756	5	10.496	5	5.702	turquoise	0.918381	6.98e-17
ENSMUSG00000029204	Rhoh	ras homolog gene family, member H [Source:MGI Symbol;Acc:MGI:1921984]	74734	protein_coding	1	0.29	3	0.926	5	1.254	5	1.874	2	0.446	4	1.184	5	2.538	3	1.204	turquoise	0.918315	7.09e-17
ENSMUSG00000051627	Hist1h1e	histone cluster 1, H1e [Source:MGI Symbol;Acc:MGI:1931527]	50709	protein_coding	5	78.988	5	124.834	5	169.708	5	250.614	5	82.498	5	124.124	5	280.32	5	194.414	turquoise	0.918012	7.58e-17
ENSMUSG00000020564	Atxn7l1	ataxin 7-like 1 [Source:MGI Symbol;Acc:MGI:3584458]	380753	protein_coding	5	8.904	5	13.152	5	18.546	5	24.41	5	9.766	5	15.404	5	24.828	5	20.43	turquoise	0.917947	7.69e-17
ENSMUSG00000020733	Slc9a3r1	solute carrier family 9 (sodium/hydrogen exchanger), member 3 regulator 1 [Source:MGI Symbol;Acc:MGI:1349482]	26941	protein_coding	5	3.794	5	5.814	5	8.804	5	12.32	5	3.518	5	7.69	5	14.512	5	8.87	turquoise	0.917732	8.07e-17
ENSMUSG00000043263	Pyhin1	pyrin and HIN domain family, member 1 [Source:MGI Symbol;Acc:MGI:2138243]	236312	protein_coding	5	1.604	5	4.716	5	6.318	5	9.346	5	1.79	5	4.488	5	9.254	5	3.858	turquoise	0.917678	8.17e-17
ENSMUSG00000055541	Lair1	leukocyte-associated Ig-like receptor 1 [Source:MGI Symbol;Acc:MGI:105492]	52855	protein_coding	5	1.942	5	4.948	5	6.138	5	8.612	5	1.746	5	4.404	5	6.184	5	4.85	turquoise	0.917542	8.42e-17
ENSMUSG00000024681	Ms4a3	membrane-spanning 4-domains, subfamily A, member 3 [Source:MGI Symbol;Acc:MGI:2158468]	170813	protein_coding	5	3.434	5	19.526	5	23.834	5	34.536	5	4.596	5	13.016	5	27.914	5	18.924	turquoise	0.917468	8.56e-17
ENSMUSG00000021831	Ero1l	ERO1-like (S. cerevisiae) [Source:MGI Symbol;Acc:MGI:1354385]	50527	protein_coding	5	5.92	5	8.046	5	10.386	5	13.122	5	5.612	5	8.488	5	13.324	5	9.504	turquoise	0.917433	8.62e-17
ENSMUSG00000026669	Mcm10	minichromosome maintenance deficient 10 (S. cerevisiae) [Source:MGI Symbol;Acc:MGI:1917274]	NA	protein_coding	5	2.56	5	3.592	5	5.332	5	7.818	5	2.804	5	3.08	5	8.332	5	7.948	turquoise	0.917421	8.64e-17
ENSMUSG00000038623	Tm6sf1	transmembrane 6 superfamily member 1 [Source:MGI Symbol;Acc:MGI:1933209]	107769	protein_coding	5	13.808	5	21.996	5	23.106	5	31.168	5	11.736	5	21.524	5	33.778	5	22.334	turquoise	0.917382	8.72e-17
ENSMUSG00000059498	Fcgr3	Fc receptor, IgG, low affinity III [Source:MGI Symbol;Acc:MGI:95500]	14131	protein_coding	5	7.318	5	20.292	5	22.376	5	31.742	5	8.526	5	20.346	5	31.86	5	20.724	turquoise	0.917377	8.73e-17
ENSMUSG00000024948	Map4k2	mitogen-activated protein kinase kinase kinase kinase 2 [Source:MGI Symbol;Acc:MGI:1346883]	26412	protein_coding	5	16.168	5	23.106	5	29.438	5	35.976	5	15.726	5	25.516	5	41.812	5	28.624	turquoise	0.917347	8.79e-17
ENSMUSG00000026579	F5	coagulation factor V [Source:MGI Symbol;Acc:MGI:88382]	14067	protein_coding	5	1.342	5	4.536	5	6.662	5	11.21	5	1.78	5	6.052	5	11.386	5	6.678	turquoise	0.917328	8.82e-17
ENSMUSG00000020272	Stk10	serine/threonine kinase 10 [Source:MGI Symbol;Acc:MGI:1099439]	20868	protein_coding	5	6.134	5	9.65	5	12.452	5	16.022	5	6.2	5	11.3	5	20.13	5	12.892	turquoise	0.917277	8.92e-17
ENSMUSG00000022564	Grina	glutamate receptor, ionotropic, N-methyl D-aspartate-associated protein 1 (glutamate binding) [Source:MGI Symbol;Acc:MGI:1913418]	66168	protein_coding	5	20.41	5	32.218	5	46.762	5	63.658	5	21.516	5	39.69	5	73.572	5	59.784	turquoise	0.91701	9.47e-17
ENSMUSG00000032596	Uba7	ubiquitin-like modifier activating enzyme 7 [Source:MGI Symbol;Acc:MGI:1349462]	74153	protein_coding	5	12.244	5	17.596	5	25.324	5	30.874	5	12.602	5	18.08	5	28.496	5	23.938	turquoise	0.916893	9.71e-17
ENSMUSG00000051735	Rinl	Ras and Rab interactor-like [Source:MGI Symbol;Acc:MGI:2444024]	320435	protein_coding	5	2.252	5	3.634	5	5.328	5	6.968	5	2	5	4.46	5	9.424	5	4.932	turquoise	0.916825	9.86e-17
ENSMUSG00000004110	Cacna1e	calcium channel, voltage-dependent, R type, alpha 1E subunit [Source:MGI Symbol;Acc:MGI:106217]	12290	protein_coding	3	0.55	5	1.55	5	1.562	5	3.332	3	0.62	5	1.664	5	3.716	5	1.468	turquoise	0.916525	1.05e-16
ENSMUSG00000069265	Hist1h3a	histone cluster 1, H3a [Source:MGI Symbol;Acc:MGI:2668828]	360198	protein_coding	5	46.416	5	104.73	5	152.528	5	223.61	5	59.294	5	89.402	5	251.228	5	157.988	turquoise	0.91644	1.07e-16
ENSMUSG00000015937	H2afy	H2A histone family, member Y [Source:MGI Symbol;Acc:MGI:1349392]	26914	protein_coding	5	35.626	5	50.844	5	60.086	5	74.142	5	36.244	5	47.546	5	77.462	5	64.748	turquoise	0.916321	1.1e-16
ENSMUSG00000030654	Arl6ip1	ADP-ribosylation factor-like 6 interacting protein 1 [Source:MGI Symbol;Acc:MGI:1858943]	54208	protein_coding	5	17.628	5	27.088	5	33.156	5	41.77	5	18.512	5	24.628	5	42.74	5	32.82	turquoise	0.916189	1.13e-16
ENSMUSG00000042265	Trem1	triggering receptor expressed on myeloid cells 1 [Source:MGI Symbol;Acc:MGI:1930005]	58217	protein_coding	0	0.226	4	0.768	5	1.64	5	2.348	0	0.318	3	1.164	5	3.612	5	1.894	turquoise	0.916047	1.17e-16
ENSMUSG00000082101	Slfn14	schlafen 14 [Source:MGI Symbol;Acc:MGI:2684866]	237890	protein_coding	2	0.416	5	1.834	5	4.672	5	6.134	3	0.726	5	2.894	5	6.62	5	6.388	turquoise	0.916018	1.18e-16
ENSMUSG00000035021	Baz1a	bromodomain adjacent to zinc finger domain 1A [Source:MGI Symbol;Acc:MGI:1309478]	217578	protein_coding	5	8.84	5	12.442	5	16.594	5	21.902	5	11.342	5	13.668	5	24.998	5	14.962	turquoise	0.915747	1.25e-16
ENSMUSG00000038357	Camp	cathelicidin antimicrobial peptide [Source:MGI Symbol;Acc:MGI:108443]	12796	protein_coding	5	63.328	5	293.418	5	412.136	5	541.182	5	95.78	5	278.492	5	799.132	5	338.916	turquoise	0.915685	1.26e-16
ENSMUSG00000027901	Dennd2d	DENN/MADD domain containing 2D [Source:MGI Symbol;Acc:MGI:2181193]	72121	protein_coding	4	1.002	5	2.704	5	4.046	5	5.028	5	1.322	5	3.036	5	6.82	5	3.402	turquoise	0.915664	1.27e-16
ENSMUSG00000062727	Hist1h2bk	histone cluster 1, H2bk [Source:MGI Symbol;Acc:MGI:2448399]	319184	protein_coding	5	60.208	5	157.398	5	225.092	5	323.922	5	72.82	5	141.818	5	336.778	5	257.81	turquoise	0.915579	1.29e-16
ENSMUSG00000021182	Ccdc88c	coiled-coil domain containing 88C [Source:MGI Symbol;Acc:MGI:1915589]	68339	protein_coding	5	5.592	5	8.674	5	10.77	5	15.132	5	5.528	5	11.05	5	18.664	5	13.844	turquoise	0.915556	1.3e-16
ENSMUSG00000064220	Hist2h2aa2	histone cluster 2, H2aa2 [Source:MGI Symbol;Acc:MGI:2448283]	15267	protein_coding	5	158.748	5	301.484	5	448.72	5	610.818	5	163.9	5	291.682	5	698.888	5	433.024	turquoise	0.915554	1.3e-16
ENSMUSG00000019838	Slc16a10	solute carrier family 16 (monocarboxylic acid transporters), member 10 [Source:MGI Symbol;Acc:MGI:1919722]	72472	protein_coding	5	2.908	5	5.604	5	8.638	5	12.86	5	3.066	5	7.422	5	13.09	5	11.744	turquoise	0.915525	1.31e-16
ENSMUSG00000060981	Hist1h4h	histone cluster 1, H4h [Source:MGI Symbol;Acc:MGI:2448427]	69386	protein_coding	5	212.676	5	450.266	5	581.652	5	825.386	5	253.186	5	406.812	5	913.9	5	652.036	turquoise	0.915373	1.35e-16
ENSMUSG00000037661	Gpr160	G protein-coupled receptor 160 [Source:MGI Symbol;Acc:MGI:1919112]	NA	protein_coding	5	1.254	5	3.184	5	4.06	5	6.672	5	1.24	5	3.528	5	6.516	5	4.698	turquoise	0.915142	1.42e-16
ENSMUSG00000049577	Zfpm1	zinc finger protein, multitype 1 [Source:MGI Symbol;Acc:MGI:1095400]	22761	protein_coding	5	6.452	5	10.444	5	16.748	5	23.924	5	6.77	5	12.772	5	27.126	5	18.12	turquoise	0.915025	1.46e-16
ENSMUSG00000031698	Mylk3	myosin light chain kinase 3 [Source:MGI Symbol;Acc:MGI:2443063]	213435	protein_coding	3	0.514	5	2.842	5	5.728	5	5.544	2	0.536	4	1.832	5	6.882	5	4.438	turquoise	0.914821	1.52e-16
ENSMUSG00000006678	Pola1	polymerase (DNA directed), alpha 1 [Source:MGI Symbol;Acc:MGI:99660]	18968	protein_coding	5	3.258	5	6.046	5	7.556	5	10.766	5	4.476	5	5.766	5	10.152	5	7.336	turquoise	0.914718	1.56e-16
ENSMUSG00000052305	Hbb-bs	hemoglobin, beta adult s chain [Source:MGI Symbol;Acc:MGI:5474852]	15129	protein_coding	5	727.984	5	2214.03	5	4298.86	5	5622.3	5	914.184	5	2426.91	5	6212.79	5	5703.7	turquoise	0.914578	1.6e-16
ENSMUSG00000032496	Ltf	lactotransferrin [Source:MGI Symbol;Acc:MGI:96837]	17002	protein_coding	5	37.53	5	139.52	5	240.378	5	333.254	5	63.624	5	209.472	5	568.642	5	238.06	turquoise	0.914391	1.67e-16
ENSMUSG00000049103	Ccr2	chemokine (C-C motif) receptor 2 [Source:MGI Symbol;Acc:MGI:106185]	NA	protein_coding	5	4.528	5	11.536	5	15.93	5	22.93	5	5.722	5	14.39	5	22.502	5	19.38	turquoise	0.914337	1.69e-16
ENSMUSG00000022360	Atad2	ATPase family, AAA domain containing 2 [Source:MGI Symbol;Acc:MGI:1917722]	70472	protein_coding	5	5.998	5	8.768	5	12.776	5	18.308	5	7.598	5	9.188	5	17.122	5	11.866	turquoise	0.914282	1.71e-16
ENSMUSG00000052270	Fpr2	formyl peptide receptor 2 [Source:MGI Symbol;Acc:MGI:1278319]	14289	protein_coding	5	1.956	5	8.16	5	10.886	5	20.886	5	2.136	5	13.096	5	27.448	5	15.168	turquoise	0.91423	1.73e-16
ENSMUSG00000037095	Lrg1	leucine-rich alpha-2-glycoprotein 1 [Source:MGI Symbol;Acc:MGI:1924155]	76905	protein_coding	5	8.362	5	17.39	5	21.496	5	32.162	5	8.914	5	19.76	5	39.646	5	25.472	turquoise	0.914206	1.74e-16
ENSMUSG00000034723	Tmx4	thioredoxin-related transmembrane protein 4 [Source:MGI Symbol;Acc:MGI:106558]	52837	protein_coding	5	7.5	5	12.932	5	17.286	5	20.088	5	8.2	5	13.124	5	18.502	5	17.248	turquoise	0.914152	1.76e-16
ENSMUSG00000074342	I830077J02Rik	RIKEN cDNA I830077J02 gene [Source:MGI Symbol;Acc:MGI:3588284]	433638	protein_coding	5	1.212	5	4.414	5	7.764	5	9.498	5	1.69	5	5.592	5	12.156	5	5.948	turquoise	0.913861	1.87e-16
ENSMUSG00000025227	Tmem180	transmembrane protein 180 [Source:MGI Symbol;Acc:MGI:1922396]	75146	protein_coding	5	1.168	5	2.45	5	3.014	5	4.466	5	1.454	5	2.43	5	5.812	5	3.272	turquoise	0.913729	1.92e-16
ENSMUSG00000040314	Ctsg	cathepsin G [Source:MGI Symbol;Acc:MGI:88563]	13035	protein_coding	5	6.698	5	37.16	5	44.48	5	66.734	5	8.992	5	24.314	5	55.872	5	43.276	turquoise	0.913624	1.96e-16
ENSMUSG00000090523	Gypc	glycophorin C [Source:MGI Symbol;Acc:MGI:1098566]	71683	protein_coding	5	9.156	5	13.688	5	16.976	5	22.658	5	9.17	5	15.212	5	23.128	5	19.978	turquoise	0.913296	2.1e-16
ENSMUSG00000030083	Abtb1	ankyrin repeat and BTB (POZ) domain containing 1 [Source:MGI Symbol;Acc:MGI:1933148]	80283	protein_coding	5	6.49	5	9.868	5	12.808	5	15.3	5	5.674	5	10.934	5	17.908	5	14.394	turquoise	0.913292	2.11e-16
ENSMUSG00000078851	Hist3h2a	histone cluster 3, H2a [Source:MGI Symbol;Acc:MGI:2448458]	319162	protein_coding	5	7.052	5	16.842	5	19.796	5	31.48	5	8.894	5	16.112	5	32.556	5	23.316	turquoise	0.913217	2.14e-16
ENSMUSG00000035472	Slc25a21	solute carrier family 25 (mitochondrial oxodicarboxylate carrier), member 21 [Source:MGI Symbol;Acc:MGI:2445059]	217593	protein_coding	1	0.234	3	1.086	5	1.636	5	3.088	2	0.364	4	1.664	5	3.016	5	1.986	turquoise	0.913092	2.2e-16
ENSMUSG00000030788	Rnf141	ring finger protein 141 [Source:MGI Symbol;Acc:MGI:1914400]	67150	protein_coding	5	5.932	5	9.28	5	12.74	5	13.688	5	6.678	5	9.552	5	16.46	5	13.082	turquoise	0.913027	2.23e-16
ENSMUSG00000017146	Brca1	breast cancer 1 [Source:MGI Symbol;Acc:MGI:104537]	12189	protein_coding	5	1.908	5	3.736	5	4.992	5	6.176	5	2.74	5	3.228	5	7.47	5	4.768	turquoise	0.912902	2.29e-16
ENSMUSG00000090164	BC035044	cDNA sequence BC035044 [Source:MGI Symbol;Acc:MGI:2448540]	232406	protein_coding	5	1.436	5	5.438	5	4.938	5	9.828	4	1.438	4	4.992	5	8.238	5	5.196	turquoise	0.912892	2.29e-16
ENSMUSG00000054499	Dedd2	death effector domain-containing DNA binding protein 2 [Source:MGI Symbol;Acc:MGI:1914629]	67379	protein_coding	5	3.47	5	5.362	5	8.102	5	9.798	5	3.26	5	5.928	5	10.828	5	9.2	turquoise	0.912859	2.31e-16
ENSMUSG00000019773	Fbxo5	F-box protein 5 [Source:MGI Symbol;Acc:MGI:1914391]	67141	protein_coding	5	3.556	5	5.138	5	7.06	5	11.294	5	3.638	5	5.86	5	15.562	5	9.242	turquoise	0.91281	2.33e-16
ENSMUSG00000042351	Grap2	GRB2-related adaptor protein 2 [Source:MGI Symbol;Acc:MGI:1333842]	17444	protein_coding	4	0.776	5	2.442	5	4.174	5	5.72	3	1.074	5	3.344	5	5.618	5	3.952	turquoise	0.912673	2.4e-16
ENSMUSG00000004612	Nkg7	natural killer cell group 7 sequence [Source:MGI Symbol;Acc:MGI:1931250]	72310	protein_coding	5	1.948	5	10.516	5	12.464	5	20.026	5	3.454	5	7.258	5	16.778	5	11.768	turquoise	0.912426	2.52e-16
ENSMUSG00000069300	Hist1h2bj	histone cluster 1, H2bj [Source:MGI Symbol;Acc:MGI:2448388]	319183	protein_coding	5	45.41	5	111.914	5	171.938	5	242.212	5	58.816	5	96.734	5	265.34	5	189.26	turquoise	0.912254	2.62e-16
ENSMUSG00000030921	Trim30a	tripartite motif-containing 30A [Source:MGI Symbol;Acc:MGI:98178]	20128	protein_coding	5	3.132	5	7.172	5	9.844	5	16.45	5	4.492	5	7.438	5	13.162	5	9.96	turquoise	0.912039	2.74e-16
ENSMUSG00000040084	Bub1b	budding uninhibited by benzimidazoles 1 homolog, beta (S. cerevisiae) [Source:MGI Symbol;Acc:MGI:1333889]	12236	protein_coding	5	3.966	5	6.12	5	9.514	5	14.738	5	5.648	5	5.952	5	16.328	5	9.808	turquoise	0.911934	2.8e-16
ENSMUSG00000072082	Ccnf	cyclin F [Source:MGI Symbol;Acc:MGI:102551]	12449	protein_coding	5	2.248	5	3.794	5	6.398	5	9.656	5	3.132	5	3.826	5	11.344	5	6.82	turquoise	0.91187	2.83e-16
ENSMUSG00000069309	Hist1h2an	histone cluster 1, H2an [Source:MGI Symbol;Acc:MGI:2448300]	319170	protein_coding	5	22.146	5	42.744	5	58.63	5	88.604	5	29.634	5	39.79	5	96.156	5	76.624	turquoise	0.911856	2.84e-16
ENSMUSG00000036752	Tubb4b	tubulin, beta 4B class IVB [Source:MGI Symbol;Acc:MGI:1915472]	227613	protein_coding	5	39.282	5	55.874	5	74.022	5	93.648	5	44.772	5	56.892	5	99.766	5	83.366	turquoise	0.911827	2.86e-16
ENSMUSG00000027306	Nusap1	nucleolar and spindle associated protein 1 [Source:MGI Symbol;Acc:MGI:2675669]	108907	protein_coding	5	5.084	5	7.886	5	10.54	5	16.118	5	5.502	5	8.746	5	20.638	5	13.578	turquoise	0.911816	2.86e-16
ENSMUSG00000073940	Hbb-bt	hemoglobin, beta adult t chain [Source:MGI Symbol;Acc:MGI:5474850]	15130	protein_coding	5	178.786	5	537.95	5	1160.17	5	1469.43	5	227.986	5	574.702	5	1578.64	5	1496.48	turquoise	0.911717	2.92e-16
ENSMUSG00000058715	Fcer1g	Fc receptor, IgE, high affinity I, gamma polypeptide [Source:MGI Symbol;Acc:MGI:95496]	14127	protein_coding	5	28.586	5	65.38	5	76.698	5	99.124	5	32.066	5	56.908	5	102.978	5	65.882	turquoise	0.911402	3.12e-16
ENSMUSG00000005686	Ampd3	adenosine monophosphate deaminase 3 [Source:MGI Symbol;Acc:MGI:1096344]	NA	protein_coding	5	7.018	5	12.92	5	17.07	5	19.996	5	8.492	5	13.842	5	22.594	5	16.812	turquoise	0.911395	3.12e-16
ENSMUSG00000031584	Gsr	glutathione reductase [Source:MGI Symbol;Acc:MGI:95804]	14782	protein_coding	5	31.216	5	42.482	5	54.23	5	71.99	5	30.618	5	44.224	5	78.074	5	54.008	turquoise	0.911379	3.13e-16
ENSMUSG00000075415	Fnbp1	formin binding protein 1 [Source:MGI Symbol;Acc:MGI:109606]	14269	protein_coding	5	15.266	5	22.29	5	27.662	5	34.402	5	13.792	5	22.836	5	32.37	5	25.772	turquoise	0.911204	3.25e-16
ENSMUSG00000025473	Adam8	a disintegrin and metallopeptidase domain 8 [Source:MGI Symbol;Acc:MGI:107825]	11501	protein_coding	5	3.41	5	5.03	5	6.794	5	10.72	5	2.92	5	7.046	5	16.85	5	8.434	turquoise	0.911074	3.34e-16
ENSMUSG00000048534	Amica1	adhesion molecule, interacts with CXADR antigen 1 [Source:MGI Symbol;Acc:MGI:2685484]	270152	protein_coding	0	0.256	5	1.296	5	1.86	5	2.572	2	0.526	4	1.416	5	3.522	5	1.47	turquoise	0.911069	3.34e-16
ENSMUSG00000016194	Hsd11b1	hydroxysteroid 11-beta dehydrogenase 1 [Source:MGI Symbol;Acc:MGI:103562]	NA	protein_coding	5	1.096	5	5.608	5	5.852	5	7.634	4	1.642	5	4.37	5	13.056	5	6.908	turquoise	0.911043	3.36e-16
ENSMUSG00000005800	Mmp8	matrix metallopeptidase 8 [Source:MGI Symbol;Acc:MGI:1202395]	17394	protein_coding	5	3.89	5	16.366	5	20.656	5	36.274	5	4.538	5	23.978	5	63.592	5	36.098	turquoise	0.911034	3.36e-16
ENSMUSG00000022788	Fgd4	FYVE, RhoGEF and PH domain containing 4 [Source:MGI Symbol;Acc:MGI:2183747]	224014	protein_coding	5	3.996	5	7.826	5	9.732	5	13.762	5	3.386	5	7.956	5	13.16	5	10.03	turquoise	0.910918	3.44e-16
ENSMUSG00000024590	Lmnb1	lamin B1 [Source:MGI Symbol;Acc:MGI:96795]	16906	protein_coding	5	8.69	5	13.578	5	21.31	5	29.424	5	11.194	5	14.306	5	31.762	5	20.898	turquoise	0.910866	3.48e-16
ENSMUSG00000056656	Apol8	apolipoprotein L 8 [Source:MGI Symbol;Acc:MGI:2444921]	239552	protein_coding	3	0.518	5	1.802	5	2.688	5	6.558	2	0.658	5	2.166	5	6.132	5	4.63	turquoise	0.910735	3.58e-16
ENSMUSG00000035273	Hpse	heparanase [Source:MGI Symbol;Acc:MGI:1343124]	15442	protein_coding	4	0.868	5	2.046	5	3.046	5	4.188	5	1.112	5	2.734	5	4.858	5	3.614	turquoise	0.910503	3.75e-16
ENSMUSG00000030468	Siglecg	sialic acid binding Ig-like lectin G [Source:MGI Symbol;Acc:MGI:2443630]	243958	protein_coding	5	2.036	5	4.322	5	5.106	5	8.558	5	1.894	5	5.064	5	11.884	5	4.702	turquoise	0.910251	3.95e-16
ENSMUSG00000026835	Fcnb	ficolin B [Source:MGI Symbol;Acc:MGI:1341158]	14134	protein_coding	5	7.082	5	23.214	5	32.47	5	47.714	5	9.41	5	22.386	5	60.944	5	27.3	turquoise	0.910038	4.12e-16
ENSMUSG00000027219	Slc28a2	solute carrier family 28 (sodium-coupled nucleoside transporter), member 2 [Source:MGI Symbol;Acc:MGI:1913105]	269346	protein_coding	5	1.532	5	4.668	5	5.31	5	8.094	5	1.406	5	4.624	5	9.886	5	6.846	turquoise	0.91002	4.13e-16
ENSMUSG00000015342	Xk	Kell blood group precursor (McLeod phenotype) homolog [Source:MGI Symbol;Acc:MGI:103569]	22439	protein_coding	5	1.364	5	2.494	5	3.672	5	5.116	5	0.894	5	2.622	5	5.758	5	4.358	turquoise	0.909755	4.36e-16
ENSMUSG00000030162	Olr1	oxidized low density lipoprotein (lectin-like) receptor 1 [Source:MGI Symbol;Acc:MGI:1261434]	108078	protein_coding	2	0.524	4	1.32	5	1.828	5	2.552	4	0.828	5	1.604	5	3.474	5	2.152	turquoise	0.909729	4.38e-16
ENSMUSG00000030956	Fam53b	family with sequence similarity 53, member B [Source:MGI Symbol;Acc:MGI:1925188]	NA	protein_coding	5	15.948	5	18.42	5	22.278	5	33.934	5	13.362	5	24.134	5	43.442	5	24.566	turquoise	0.909693	4.42e-16
ENSMUSG00000074272	Ceacam1	carcinoembryonic antigen-related cell adhesion molecule 1 [Source:MGI Symbol;Acc:MGI:1347245]	26365	protein_coding	5	5.726	5	10.008	5	12.31	5	17.542	5	5.896	5	11.638	5	24.566	5	14.184	turquoise	0.909299	4.78e-16
ENSMUSG00000069270	Hist1h2ac	histone cluster 1, H2ac [Source:MGI Symbol;Acc:MGI:2448287]	319164	protein_coding	5	27.37	5	59.546	5	90.618	5	125.634	5	34.53	5	55.412	5	131.634	5	85.522	turquoise	0.909237	4.84e-16
ENSMUSG00000074417	Gm14548	predicted gene 14548 [Source:MGI Symbol;Acc:MGI:3709645]	18724	protein_coding	5	0.782	5	2.946	5	2.46	5	5.036	5	1.166	5	3.144	5	8.604	5	4.004	turquoise	0.909231	4.85e-16
ENSMUSG00000056394	Lig1	ligase I, DNA, ATP-dependent [Source:MGI Symbol;Acc:MGI:101789]	NA	protein_coding	5	7.172	5	9.812	5	15.398	5	17.616	5	7.624	5	9.694	5	21.132	5	13.902	turquoise	0.909153	4.92e-16
ENSMUSG00000035711	Dok3	docking protein 3 [Source:MGI Symbol;Acc:MGI:1351490]	27261	protein_coding	5	7.196	5	13.298	5	19.398	5	29.08	5	8.712	5	15.066	5	33.578	5	17.034	turquoise	0.909065	5.01e-16
ENSMUSG00000023473	Celsr3	cadherin, EGF LAG seven-pass G-type receptor 3 (flamingo homolog, Drosophila) [Source:MGI Symbol;Acc:MGI:1858236]	107934	protein_coding	0	0.178	3	1.04	5	0.884	5	1.8	1	0.33	4	1.446	5	2.18	5	1.392	turquoise	0.909049	5.03e-16
ENSMUSG00000050157	Gm867	predicted gene 867 [Source:MGI Symbol;Acc:MGI:2685713]	NA	antisense	1	0.226	5	1.488	5	2.472	5	4.156	3	0.418	5	1.946	5	4.454	4	4.242	turquoise	0.909044	5.03e-16
ENSMUSG00000041498	Kif14	kinesin family member 14 [Source:MGI Symbol;Acc:MGI:1098226]	381293	protein_coding	5	1.266	5	1.798	5	3	5	4.602	5	1.356	5	1.93	5	5.23	5	3.264	turquoise	0.908832	5.25e-16
ENSMUSG00000002668	Dennd1c	DENN/MADD domain containing 1C [Source:MGI Symbol;Acc:MGI:1918035]	70785	protein_coding	5	1.092	5	2.156	5	3.546	5	5.93	4	1.212	5	4.05	5	7.85	5	4.126	turquoise	0.908675	5.42e-16
ENSMUSG00000057110	Cntrl	centriolin [Source:MGI Symbol;Acc:MGI:1889576]	26920	protein_coding	5	9.49	5	13.728	5	18.366	5	20.606	5	11.262	5	15.914	5	22.586	5	18.96	turquoise	0.908061	6.12e-16
ENSMUSG00000000157	Itgb2l	integrin beta 2-like [Source:MGI Symbol;Acc:MGI:1277979]	16415	protein_coding	5	2.946	5	9.676	5	15.356	5	20.556	5	3.99	5	13.478	5	37.506	5	16.248	turquoise	0.907784	6.46e-16
ENSMUSG00000060678	Hist1h4c	histone cluster 1, H4c [Source:MGI Symbol;Acc:MGI:2448421]	319155	protein_coding	5	217.886	5	432.46	5	579.17	5	818.148	5	219.522	5	405.222	5	864.596	5	612.408	turquoise	0.907746	6.51e-16
ENSMUSG00000029283	Cdc7	cell division cycle 7 (S. cerevisiae) [Source:MGI Symbol;Acc:MGI:1309511]	12545	protein_coding	5	1.876	5	3.574	5	4.054	5	5.986	5	2.028	5	3.352	5	5.238	5	3.746	turquoise	0.907659	6.62e-16
ENSMUSG00000022651	Retnlg	resistin like gamma [Source:MGI Symbol;Acc:MGI:2667763]	245195	protein_coding	5	18.296	5	96.364	5	111.536	5	228.25	5	23.688	5	111.126	5	350.212	5	185.214	turquoise	0.907336	7.06e-16
ENSMUSG00000032204	Aqp9	aquaporin 9 [Source:MGI Symbol;Acc:MGI:1891066]	64008	protein_coding	1	0.302	4	1.394	5	1.846	5	3.696	1	0.264	5	1.664	5	4.082	5	2.618	turquoise	0.9071	7.39e-16
ENSMUSG00000021624	Cd180	CD180 antigen [Source:MGI Symbol;Acc:MGI:1194924]	17079	protein_coding	5	1.854	5	5.676	5	5.75	5	8.392	5	2.034	5	5.682	5	8.008	5	5.974	turquoise	0.907044	7.47e-16
ENSMUSG00000034023	Fancd2	Fanconi anemia, complementation group D2 [Source:MGI Symbol;Acc:MGI:2448480]	211651	protein_coding	5	1.362	5	3.502	5	3.906	5	4.306	5	1.49	5	2.11	5	5.732	5	3.058	turquoise	0.9068	7.83e-16
ENSMUSG00000050721	Plekho2	pleckstrin homology domain containing, family O member 2 [Source:MGI Symbol;Acc:MGI:2143132]	102595	protein_coding	5	9.732	5	13.358	5	16.848	5	23.182	5	9.104	5	15.772	5	24.562	5	17.222	turquoise	0.906693	8e-16
ENSMUSG00000056413	Adap1	ArfGAP with dual PH domains 1 [Source:MGI Symbol;Acc:MGI:2442201]	231821	protein_coding	5	1.694	5	3.294	5	4.81	5	6.36	5	1.514	5	3.51	5	6.062	5	4.79	turquoise	0.906315	8.61e-16
ENSMUSG00000024885	Aldh3b1	aldehyde dehydrogenase 3 family, member B1 [Source:MGI Symbol;Acc:MGI:1914939]	67689	protein_coding	5	4.486	5	6.85	5	9.404	5	12.024	5	4.066	5	7.178	5	14.81	5	8.196	turquoise	0.906145	8.9e-16
ENSMUSG00000004707	Ly9	lymphocyte antigen 9 [Source:MGI Symbol;Acc:MGI:96885]	17085	protein_coding	5	1.72	5	2.63	5	4.05	5	6.148	5	1.908	5	3.286	5	6.314	5	3.968	turquoise	0.90588	9.37e-16
ENSMUSG00000051682	Treml4	triggering receptor expressed on myeloid cells-like 4 [Source:MGI Symbol;Acc:MGI:1923239]	224840	protein_coding	3	0.512	5	1.772	5	2.182	5	3.392	4	0.608	5	1.52	5	3.702	5	2.218	turquoise	0.905773	9.56e-16
ENSMUSG00000020914	Top2a	topoisomerase (DNA) II alpha [Source:MGI Symbol;Acc:MGI:98790]	21973	protein_coding	5	18.752	5	30.788	5	42.376	5	62.116	5	22.308	5	28.324	5	71.254	5	43.616	turquoise	0.905747	9.61e-16
ENSMUSG00000001123	Lgals9	lectin, galactose binding, soluble 9 [Source:MGI Symbol;Acc:MGI:109496]	16859	protein_coding	5	13.68	5	20.824	5	25.124	5	32.42	5	13.526	5	20.942	5	33.86	5	22.63	turquoise	0.905573	9.94e-16
ENSMUSG00000046711	Hmga1	high mobility group AT-hook 1 [Source:MGI Symbol;Acc:MGI:96160]	NA	protein_coding	5	9.814	5	18.006	5	22.878	5	33.224	5	8.932	5	17.31	5	35.722	5	26.694	turquoise	0.905548	9.98e-16
ENSMUSG00000033596	Rfwd3	ring finger and WD repeat domain 3 [Source:MGI Symbol;Acc:MGI:2384584]	234736	protein_coding	5	8.742	5	10.866	5	15.15	5	18.47	5	9.366	5	13.124	5	20.4	5	14.876	turquoise	0.905467	1.01e-15
ENSMUSG00000046006	Gapt	Grb2-binding adaptor, transmembrane [Source:MGI Symbol;Acc:MGI:3608341]	238875	protein_coding	2	0.544	5	1.702	5	2.502	5	4.626	4	0.646	5	1.634	5	4.866	5	3.048	turquoise	0.905323	1.04e-15
ENSMUSG00000059326	Csf2ra	colony stimulating factor 2 receptor, alpha, low-affinity (granulocyte-macrophage) [Source:MGI Symbol;Acc:MGI:1339754]	12982	protein_coding	5	5.192	5	9.37	5	14.136	5	20.78	5	6	5	11.056	5	23.952	5	16.1	turquoise	0.905302	1.05e-15
ENSMUSG00000053158	Fes	feline sarcoma oncogene [Source:MGI Symbol;Acc:MGI:95514]	14159	protein_coding	5	8.556	5	12.528	5	15.564	5	20.24	5	8.256	5	12.798	5	23.38	5	15.1	turquoise	0.904963	1.12e-15
ENSMUSG00000015970	Chdh	choline dehydrogenase [Source:MGI Symbol;Acc:MGI:1860776]	NA	protein_coding	4	0.75	5	1.744	5	1.82	5	2.46	4	0.774	5	1.544	5	3.534	5	2.086	turquoise	0.90496	1.12e-15
ENSMUSG00000004359	Spic	Spi-C transcription factor (Spi-1/PU.1 related) [Source:MGI Symbol;Acc:MGI:1341168]	20728	protein_coding	4	1.346	5	2.966	5	4.322	5	5.458	5	1.398	5	3.066	5	4.59	5	3.936	turquoise	0.904827	1.15e-15
ENSMUSG00000020423	Btg2	B cell translocation gene 2, anti-proliferative [Source:MGI Symbol;Acc:MGI:108384]	12227	protein_coding	5	6.398	5	11.242	5	15.548	5	20.958	5	7.574	5	14.112	5	26.924	5	19.358	turquoise	0.904787	1.15e-15
ENSMUSG00000002058	Unc119	unc-119 homolog (C. elegans) [Source:MGI Symbol;Acc:MGI:1328357]	22248	protein_coding	5	4.1	5	7.08	5	10.702	5	13.558	5	4.872	5	7.256	5	14.188	5	10.158	turquoise	0.904581	1.2e-15
ENSMUSG00000029455	Aldh2	aldehyde dehydrogenase 2, mitochondrial [Source:MGI Symbol;Acc:MGI:99600]	11669	protein_coding	5	52.748	5	92.894	5	112.344	5	153.742	5	50.872	5	96.418	5	150.514	5	114.752	turquoise	0.904528	1.21e-15
ENSMUSG00000053604	Rpia	ribose 5-phosphate isomerase A [Source:MGI Symbol;Acc:MGI:103254]	19895	protein_coding	5	6.022	5	10.8	5	13.324	5	17.834	5	6.428	5	9.99	5	17.934	5	13.464	turquoise	0.904525	1.21e-15
ENSMUSG00000005470	Asf1b	anti-silencing function 1B histone chaperone [Source:MGI Symbol;Acc:MGI:1914179]	66929	protein_coding	5	3.798	5	7.698	5	9.426	5	13.512	5	3.906	5	5.374	5	17.456	5	11.678	turquoise	0.904521	1.22e-15
ENSMUSG00000021871	Pnp	purine-nucleoside phosphorylase [Source:MGI Symbol;Acc:MGI:97365]	18950	protein_coding	5	14.148	5	24.422	5	29.17	5	40.226	5	13.976	5	22.626	5	33.93	5	28.622	turquoise	0.904419	1.24e-15
ENSMUSG00000024856	Cdk2ap2	CDK2-associated protein 2 [Source:MGI Symbol;Acc:MGI:1098779]	52004	protein_coding	5	9.642	5	15.766	5	21.106	5	28.704	5	9.846	5	16.022	5	29.354	5	19.872	turquoise	0.904101	1.32e-15
ENSMUSG00000022540	Rogdi	rogdi homolog (Drosophila) [Source:MGI Symbol;Acc:MGI:1913299]	66049	protein_coding	5	3.86	5	6.98	5	8.006	5	11.892	5	2.592	5	6.784	5	12.404	5	9.028	turquoise	0.903843	1.38e-15
ENSMUSG00000027130	Slc12a6	solute carrier family 12, member 6 [Source:MGI Symbol;Acc:MGI:2135960]	107723	protein_coding	5	24.956	5	29.582	5	36.83	5	47.696	5	22.63	5	31.446	5	48.21	5	36.848	turquoise	0.903741	1.41e-15
ENSMUSG00000026069	Il1rl1	interleukin 1 receptor-like 1 [Source:MGI Symbol;Acc:MGI:98427]	17082	protein_coding	5	0.84	5	2.214	5	2.57	5	3.656	5	0.94	5	2.266	5	3.354	5	4.178	turquoise	0.903557	1.46e-15
ENSMUSG00000025236	Adpgk	ADP-dependent glucokinase [Source:MGI Symbol;Acc:MGI:1919391]	72141	protein_coding	5	14.072	5	24.402	5	31.434	5	45.398	5	16.536	5	29.558	5	65.206	5	33.784	turquoise	0.903527	1.47e-15
ENSMUSG00000028312	Smc2	structural maintenance of chromosomes 2 [Source:MGI Symbol;Acc:MGI:106067]	NA	protein_coding	5	6.056	5	10.418	5	11.626	5	17.006	5	5.992	5	7.902	5	15.786	5	10.784	turquoise	0.903278	1.54e-15
ENSMUSG00000033685	Ucp2	uncoupling protein 2 (mitochondrial, proton carrier) [Source:MGI Symbol;Acc:MGI:109354]	22228	protein_coding	5	97.986	5	137.474	5	179.476	5	224.954	5	86.2	5	120.452	5	208.512	5	142.864	turquoise	0.903096	1.59e-15
ENSMUSG00000025026	Add3	adducin 3 (gamma) [Source:MGI Symbol;Acc:MGI:1351615]	27360	protein_coding	5	10.718	5	16.35	5	18.132	5	22.844	5	11.76	5	18.39	5	25.672	5	21.69	turquoise	0.902718	1.71e-15
ENSMUSG00000030867	Plk1	polo-like kinase 1 [Source:MGI Symbol;Acc:MGI:97621]	18817	protein_coding	5	3.494	5	5.092	5	8.104	5	11.574	5	3.828	5	5.118	5	13.724	5	7.746	turquoise	0.902559	1.76e-15
ENSMUSG00000096719	Mrgpra2b	MAS-related GPR, member A2B [Source:MGI Symbol;Acc:MGI:3033098]	235712	protein_coding	1	0.222	5	4.592	5	4.722	5	7.186	3	0.68	5	3.614	5	13.916	5	5.94	turquoise	0.90244	1.8e-15
ENSMUSG00000086425	F730016J06Rik	RIKEN cDNA F730016J06 gene [Source:MGI Symbol;Acc:MGI:2443559]	NA	lincRNA	2	0.478	5	1.978	5	2.998	5	5.098	3	0.638	5	2.718	5	9.114	5	3.49	turquoise	0.902042	1.93e-15
ENSMUSG00000032089	Il10ra	interleukin 10 receptor, alpha [Source:MGI Symbol;Acc:MGI:96538]	16154	protein_coding	5	1.85	5	4.246	5	5.25	5	7.344	5	2.104	5	4.604	5	7.004	5	4.96	turquoise	0.901999	1.95e-15
ENSMUSG00000038910	Plcl2	phospholipase C-like 2 [Source:MGI Symbol;Acc:MGI:1352756]	224860	protein_coding	5	9.418	5	12.15	5	14.256	5	20.532	5	9.038	5	12.698	5	21.836	5	15.946	turquoise	0.901989	1.95e-15
ENSMUSG00000029780	Nt5c3	5'-nucleotidase, cytosolic III [Source:MGI Symbol;Acc:MGI:1927186]	107569	protein_coding	5	9.106	5	15.448	5	24.334	5	30.258	5	9.252	5	17.636	5	31.436	5	29.992	turquoise	0.901958	1.96e-15
ENSMUSG00000059108	Ifitm6	interferon induced transmembrane protein 6 [Source:MGI Symbol;Acc:MGI:2686976]	213002	protein_coding	5	6.244	5	34.228	5	43.424	5	71.758	5	9.138	5	42.02	5	120.896	5	52.826	turquoise	0.901755	2.04e-15
ENSMUSG00000027342	Pcna	proliferating cell nuclear antigen [Source:MGI Symbol;Acc:MGI:97503]	18538	protein_coding	5	23.64	5	42.214	5	50.266	5	68.34	5	29.178	5	35.584	5	70.032	5	51.294	turquoise	0.901589	2.1e-15
ENSMUSG00000002997	Prkar2b	protein kinase, cAMP dependent regulatory, type II beta [Source:MGI Symbol;Acc:MGI:97760]	NA	protein_coding	5	5.092	5	10.326	5	13.486	5	20.344	5	6.502	5	12.234	5	19.152	5	15.084	turquoise	0.90152	2.13e-15
ENSMUSG00000039187	Fanci	Fanconi anemia, complementation group I [Source:MGI Symbol;Acc:MGI:2384790]	208836	protein_coding	5	0.92	4	1.348	5	2.386	5	3.244	4	1.22	4	1.35	5	3.39	5	1.974	turquoise	0.901474	2.15e-15
ENSMUSG00000025175	Fn3k	fructosamine 3 kinase [Source:MGI Symbol;Acc:MGI:1926834]	63828	protein_coding	4	1.024	5	3.378	5	6.054	5	8.326	5	1.18	5	4.472	5	9.492	5	8.222	turquoise	0.901433	2.16e-15
ENSMUSG00000015749	Anp32e	acidic (leucine-rich) nuclear phosphoprotein 32 family, member E [Source:MGI Symbol;Acc:MGI:1913721]	66471	protein_coding	5	18.012	5	28.968	5	31.812	5	41.134	5	22.072	5	27.882	5	42.332	5	38.702	turquoise	0.901378	2.19e-15
ENSMUSG00000022861	Dgkg	diacylglycerol kinase, gamma [Source:MGI Symbol;Acc:MGI:105060]	110197	protein_coding	4	0.946	5	2.094	5	3.642	5	4.824	5	1.278	5	3.286	5	7.04	5	4.254	turquoise	0.901354	2.2e-15
ENSMUSG00000059089	Fcgr4	Fc receptor, IgG, low affinity IV [Source:MGI Symbol;Acc:MGI:2179523]	246256	protein_coding	2	0.48	5	2.412	5	3.538	5	6.72	4	0.764	4	1.78	5	5.738	5	3.658	turquoise	0.901285	2.22e-15
ENSMUSG00000059900	Tmem40	transmembrane protein 40 [Source:MGI Symbol;Acc:MGI:2137870]	NA	protein_coding	4	1.08	5	3.36	5	4.98	5	7.232	5	1.846	5	3.588	5	7.282	5	4.388	turquoise	0.900996	2.34e-15
ENSMUSG00000043008	Klhl6	kelch-like 6 [Source:MGI Symbol;Acc:MGI:2686922]	239743	protein_coding	5	5.532	5	9.312	5	11.632	5	16.688	5	6.27	5	10.256	5	17.048	5	9.26	turquoise	0.90099	2.35e-15
ENSMUSG00000091405	Hist2h4	histone cluster 2, H4 [Source:MGI Symbol;Acc:MGI:2140113]	97122	protein_coding	5	9.634	5	20.546	5	29.098	5	39.774	5	12.35	5	21.032	5	46.304	5	34.594	turquoise	0.900969	2.36e-15
ENSMUSG00000034987	Hrh2	histamine receptor H2 [Source:MGI Symbol;Acc:MGI:108482]	15466	protein_coding	0	0.154	4	0.816	5	0.838	5	1.712	1	0.234	3	0.65	5	1.98	3	0.912	turquoise	0.90065	2.5e-15
ENSMUSG00000027078	Ube2l6	ubiquitin-conjugating enzyme E2L 6 [Source:MGI Symbol;Acc:MGI:1914500]	56791	protein_coding	5	7.306	5	13.76	5	29.78	5	36.344	5	8.436	5	16.556	5	35.96	5	33.234	turquoise	0.900342	2.64e-15
ENSMUSG00000029322	Plac8	placenta-specific 8 [Source:MGI Symbol;Acc:MGI:2445289]	231507	protein_coding	5	20.634	5	73.908	5	85.686	5	120.006	5	24.446	5	52.048	5	96.462	5	70.462	turquoise	0.900208	2.71e-15
ENSMUSG00000071713	Csf2rb	colony stimulating factor 2 receptor, beta, low-affinity (granulocyte-macrophage) [Source:MGI Symbol;Acc:MGI:1339759]	12983	protein_coding	5	5.978	5	8.318	5	11.038	5	14.092	5	5.014	5	7.798	5	15.792	5	10.86	turquoise	0.900191	2.71e-15
ENSMUSG00000046456	Tmem150b	transmembrane protein 150B [Source:MGI Symbol;Acc:MGI:2679718]	330460	protein_coding	3	0.57	5	2.418	5	2.696	5	4.248	3	0.666	4	1.702	5	3.364	5	2.774	turquoise	0.900043	2.79e-15
ENSMUSG00000031827	Cotl1	coactosin-like 1 (Dictyostelium) [Source:MGI Symbol;Acc:MGI:1919292]	72042	protein_coding	5	24.472	5	32.204	5	42.538	5	56.928	5	25.034	5	34.664	5	65.866	5	41.138	turquoise	0.899841	2.89e-15
ENSMUSG00000067212	H2-T23	histocompatibility 2, T region locus 23 [Source:MGI Symbol;Acc:MGI:95957]	15040	protein_coding	5	17.168	5	28.618	5	39.586	5	51.88	5	15.888	5	28.81	5	43.996	5	38.938	turquoise	0.899624	3.01e-15
ENSMUSG00000035455	Fignl1	fidgetin-like 1 [Source:MGI Symbol;Acc:MGI:1890648]	NA	protein_coding	5	1.748	5	3.55	5	5.386	5	6.768	5	2.514	5	4.256	5	7.592	5	5.592	turquoise	0.899452	3.1e-15
ENSMUSG00000017716	Birc5	baculoviral IAP repeat-containing 5 [Source:MGI Symbol;Acc:MGI:1203517]	11799	protein_coding	5	6.716	5	13.1	5	19.462	5	27.78	5	8.966	5	12.632	5	31.568	5	20.62	turquoise	0.899374	3.15e-15
ENSMUSG00000036943	Rab8b	RAB8B, member RAS oncogene family [Source:MGI Symbol;Acc:MGI:2442982]	235442	protein_coding	5	8.05	5	13.506	5	18.768	5	19.746	5	8.758	5	12.654	5	24.34	5	17.962	turquoise	0.899299	3.19e-15
ENSMUSG00000079419	Ms4a6c	membrane-spanning 4-domains, subfamily A, member 6C [Source:MGI Symbol;Acc:MGI:2385644]	73656	protein_coding	5	7.266	5	15.456	5	18.262	5	24.302	5	6.248	5	14.844	5	20.82	5	15.314	turquoise	0.899074	3.32e-15
ENSMUSG00000056234	Ncoa4	nuclear receptor coactivator 4 [Source:MGI Symbol;Acc:MGI:1350932]	NA	protein_coding	5	29.006	5	45.068	5	51.518	5	61.454	5	28.206	5	39.108	5	60.966	5	50.676	turquoise	0.898848	3.46e-15
ENSMUSG00000048924	Ccdc125	coiled-coil domain containing 125 [Source:MGI Symbol;Acc:MGI:1923291]	76041	protein_coding	5	2.3	5	6.376	5	5.968	5	9.3	5	2.298	5	5.99	5	12.852	5	7.468	turquoise	0.8988	3.49e-15
ENSMUSG00000022742	Cpox	coproporphyrinogen oxidase [Source:MGI Symbol;Acc:MGI:104841]	12892	protein_coding	5	7.82	5	11.47	5	17.484	5	29.24	5	8.626	5	13.08	5	27.992	5	22.73	turquoise	0.898482	3.69e-15
ENSMUSG00000037544	Dlgap5	discs, large (Drosophila) homolog-associated protein 5 [Source:MGI Symbol;Acc:MGI:2183453]	218977	protein_coding	5	3.72	5	6.114	5	9.638	5	16.906	5	4.864	5	7.112	5	18.7	5	10.002	turquoise	0.898366	3.77e-15
ENSMUSG00000089942	Pira2	paired-Ig-like receptor A2 [Source:MGI Symbol;Acc:MGI:1195970]	18725	protein_coding	5	1.21	5	2.66	5	3.246	5	5.51	5	1.304	5	3.686	5	8.766	5	4.908	turquoise	0.89827	3.83e-15
ENSMUSG00000030187	Klra2	killer cell lectin-like receptor, subfamily A, member 2 [Source:MGI Symbol;Acc:MGI:101906]	16633	protein_coding	4	0.828	5	2.01	5	3.146	5	5.79	5	0.716	4	2.146	5	4.82	5	3.134	turquoise	0.898246	3.85e-15
ENSMUSG00000036944	Tmem71	transmembrane protein 71 [Source:MGI Symbol;Acc:MGI:2146049]	213068	protein_coding	4	0.762	5	1.942	5	2.962	5	4.672	5	0.844	5	2.362	5	4.994	5	3.682	turquoise	0.898085	3.96e-15
ENSMUSG00000027496	Aurka	aurora kinase A [Source:MGI Symbol;Acc:MGI:894678]	NA	protein_coding	5	2.924	5	4.68	5	6.23	5	10.014	5	3.422	5	4.956	5	12.138	5	6.522	turquoise	0.89784	4.14e-15
ENSMUSG00000040809	Chil3	chitinase-like 3 [Source:MGI Symbol;Acc:MGI:1330860]	12655	protein_coding	5	43.688	5	180.852	5	199.388	5	260.872	5	43.9	5	152.564	5	393.44	5	142.694	turquoise	0.897777	4.18e-15
ENSMUSG00000029925	Tbxas1	thromboxane A synthase 1, platelet [Source:MGI Symbol;Acc:MGI:98497]	21391	protein_coding	5	5.276	5	8.1	5	11.84	5	15.098	5	5.274	5	10.514	5	12.244	5	10.518	turquoise	0.897693	4.25e-15
ENSMUSG00000069303	Hist1h2br	histone cluster 1 H2br [Source:MGI Symbol;Acc:MGI:3710645]	665622	protein_coding	5	8.356	5	22.494	5	36.684	5	53.83	5	10.372	5	20.768	5	59.75	5	35.742	turquoise	0.897676	4.26e-15
ENSMUSG00000103233	NA	NA	NA	TEC	5	0.576	5	1.148	5	1.468	5	2.512	3	0.654	5	1.47	5	3.044	5	1.81	turquoise	0.897482	4.41e-15
ENSMUSG00000021591	Glrx	glutaredoxin [Source:MGI Symbol;Acc:MGI:2135625]	93692	protein_coding	5	6.79	5	12.764	5	17.142	5	20.676	5	8.076	5	14.72	5	27.816	5	17.45	turquoise	0.897249	4.59e-15
ENSMUSG00000027199	Gatm	glycine amidinotransferase (L-arginine:glycine amidinotransferase) [Source:MGI Symbol;Acc:MGI:1914342]	67092	protein_coding	5	2.812	5	7.08	5	8.84	5	12.3	5	2.876	5	7.198	5	12.488	5	9.102	turquoise	0.89685	4.92e-15
ENSMUSG00000027339	Rassf2	Ras association (RalGDS/AF-6) domain family member 2 [Source:MGI Symbol;Acc:MGI:2442060]	NA	protein_coding	5	5.778	5	11.27	5	12.128	5	16.604	5	4.988	5	12.286	5	19.584	5	14.618	turquoise	0.896517	5.22e-15
ENSMUSG00000095217	Hist1h2bn	histone cluster 1, H2bn [Source:MGI Symbol;Acc:MGI:2448407]	319187	protein_coding	5	43.338	5	131.612	5	209.358	5	281.106	5	59.994	5	115.398	5	322.688	5	229.628	turquoise	0.896304	5.42e-15
ENSMUSG00000070315	4930581F22Rik	RIKEN cDNA 4930581F22 gene [Source:MGI Symbol;Acc:MGI:1926184]	NA	processed_transcript	5	3.156	5	6.898	5	9.884	5	9.86	5	3.062	5	7.492	5	11.234	5	9.602	turquoise	0.896225	5.49e-15
ENSMUSG00000004642	Slbp	stem-loop binding protein [Source:MGI Symbol;Acc:MGI:108402]	20492	protein_coding	5	15.768	5	21.964	5	29.426	5	34.298	5	15.832	5	21.352	5	36.046	5	27.568	turquoise	0.895938	5.77e-15
ENSMUSG00000062939	Stat4	signal transducer and activator of transcription 4 [Source:MGI Symbol;Acc:MGI:103062]	NA	protein_coding	1	0.434	5	2.25	5	1.83	5	3.4	2	0.39	5	1.55	5	4.038	5	1.894	turquoise	0.895864	5.85e-15
ENSMUSG00000069308	Hist1h2bp	histone cluster 1, H2bp [Source:MGI Symbol;Acc:MGI:2448409]	NA	protein_coding	5	8.672	5	17.21	5	30.084	5	46.68	5	9.986	5	19.17	5	61.422	5	38.79	turquoise	0.89585	5.86e-15
ENSMUSG00000020323	Prss57	protease, serine 57 [Source:MGI Symbol;Acc:MGI:1920356]	73106	protein_coding	3	0.878	5	3.364	5	4.398	5	5.054	5	1.398	5	2.052	5	5.672	5	2.176	turquoise	0.895848	5.86e-15
ENSMUSG00000020455	Trim11	tripartite motif-containing 11 [Source:MGI Symbol;Acc:MGI:2137355]	94091	protein_coding	5	6.742	5	8.968	5	10.928	5	13.294	5	6.79	5	10.222	5	14.888	5	10.698	turquoise	0.895587	6.14e-15
ENSMUSG00000032411	Tfdp2	transcription factor Dp 2 [Source:MGI Symbol;Acc:MGI:107167]	211586	protein_coding	5	10.564	5	16.904	5	22.398	5	29.258	5	10.45	5	16.766	5	28.468	5	25.666	turquoise	0.895358	6.38e-15
ENSMUSG00000069814	E130309D14Rik	RIKEN cDNA E130309D14 gene [Source:MGI Symbol;Acc:MGI:3588240]	432582	protein_coding	0	0.222	3	0.598	5	0.974	5	1.512	0	0.282	4	0.844	5	2.384	5	1.772	turquoise	0.895349	6.39e-15
ENSMUSG00000026177	Slc11a1	solute carrier family 11 (proton-coupled divalent metal ion transporters), member 1 [Source:MGI Symbol;Acc:MGI:1345275]	18173	protein_coding	5	3.842	5	9.01	5	10.086	5	12.902	5	5.646	5	9.296	5	16.298	5	10.564	turquoise	0.895322	6.42e-15
ENSMUSG00000041132	N4bp2l1	NEDD4 binding protein 2-like 1 [Source:MGI Symbol;Acc:MGI:2140872]	100637	protein_coding	5	1.454	5	2.78	5	4.126	5	5.508	5	1.05	5	3.372	5	5.316	5	3.472	turquoise	0.895281	6.47e-15
ENSMUSG00000069873	4930438A08Rik	RIKEN cDNA 4930438A08 gene [Source:MGI Symbol;Acc:MGI:1921238]	NA	protein_coding	5	0.822	5	2.36	5	3.152	5	4.7	3	0.932	4	2.722	5	6.316	5	3.248	turquoise	0.895092	6.68e-15
ENSMUSG00000036768	Kif15	kinesin family member 15 [Source:MGI Symbol;Acc:MGI:1098258]	209737	protein_coding	5	3.108	5	5.228	5	5.856	5	10.164	5	3.698	5	5.018	5	9.944	5	6.96	turquoise	0.894892	6.92e-15
ENSMUSG00000069274	Hist1h4f	histone cluster 1, H4f [Source:MGI Symbol;Acc:MGI:2448425]	319157	protein_coding	5	123.734	5	290.564	5	455.108	5	650.42	5	128.866	5	248.53	5	709.49	5	461.678	turquoise	0.894595	7.28e-15
ENSMUSG00000020120	Plek	pleckstrin [Source:MGI Symbol;Acc:MGI:1860485]	56193	protein_coding	5	8.068	5	22.274	5	28.216	5	40.27	5	10.278	5	23.968	5	36.682	5	26.502	turquoise	0.894277	7.69e-15
ENSMUSG00000043279	Trim56	tripartite motif-containing 56 [Source:MGI Symbol;Acc:MGI:2685298]	384309	protein_coding	5	11.178	5	15.692	5	19.212	5	22.592	5	10.832	5	15.482	5	23.826	5	17.944	turquoise	0.894184	7.81e-15
ENSMUSG00000003882	Il7r	interleukin 7 receptor [Source:MGI Symbol;Acc:MGI:96562]	16197	protein_coding	5	0.908	5	2.262	5	2.926	5	4.138	4	0.808	5	2.462	5	6.594	5	2.248	turquoise	0.894157	7.84e-15
ENSMUSG00000086564	Cd101	CD101 antigen [Source:MGI Symbol;Acc:MGI:2685862]	630146	protein_coding	1	0.33	5	1.046	5	1.558	5	2.5	1	0.366	5	1.242	5	4.632	4	1.33	turquoise	0.894064	7.97e-15
ENSMUSG00000023908	Pkmyt1	protein kinase, membrane associated tyrosine/threonine 1 [Source:MGI Symbol;Acc:MGI:2137630]	268930	protein_coding	5	1.826	5	3.154	5	4.088	5	6.026	5	2.4	5	3.032	5	6.086	5	4.69	turquoise	0.893875	8.23e-15
ENSMUSG00000023571	Fam132a	family with sequence similarity 132, member A [Source:MGI Symbol;Acc:MGI:1914639]	67389	protein_coding	5	10.606	5	15.466	5	17.586	5	23.5	5	9.23	5	14.29	5	24.416	5	17.452	turquoise	0.893837	8.28e-15
ENSMUSG00000005824	Tnfsf14	tumor necrosis factor (ligand) superfamily, member 14 [Source:MGI Symbol;Acc:MGI:1355317]	50930	protein_coding	2	0.444	3	0.94	5	1.99	5	3.186	2	0.426	4	1.652	5	3.216	5	2.362	turquoise	0.89312	9.35e-15
ENSMUSG00000040687	Madd	MAP-kinase activating death domain [Source:MGI Symbol;Acc:MGI:2444672]	228355	protein_coding	5	8.752	5	15.648	5	16.596	5	20.842	5	7.74	5	13.178	5	19.854	5	15.266	turquoise	0.892964	9.6e-15
ENSMUSG00000040195	Tmem194	transmembrane protein 194 [Source:MGI Symbol;Acc:MGI:2446113]	210035	protein_coding	5	2.24	5	3.76	5	4.792	5	6.396	5	2.928	5	4.514	5	7.248	5	4.968	turquoise	0.892741	9.97e-15
ENSMUSG00000006519	Cyba	cytochrome b-245, alpha polypeptide [Source:MGI Symbol;Acc:MGI:1316658]	13057	protein_coding	5	35.946	5	56.616	5	68.998	5	88.88	5	36.566	5	55.084	5	104.554	5	68.506	turquoise	0.892719	1e-14
ENSMUSG00000031822	Gse1	genetic suppressor element 1 [Source:MGI Symbol;Acc:MGI:1098275]	NA	protein_coding	5	16.592	5	17.794	5	24.2	5	27.502	5	14.31	5	22.06	5	25.948	5	26.642	turquoise	0.892471	1.04e-14
ENSMUSG00000020798	Spns3	spinster homolog 3 [Source:MGI Symbol;Acc:MGI:1924827]	77577	protein_coding	4	0.812	5	1.788	5	2.966	5	4.258	4	1.208	5	2.454	5	5.848	5	2.83	turquoise	0.892186	1.09e-14
ENSMUSG00000066800	Rnasel	ribonuclease L (2', 5'-oligoisoadenylate synthetase-dependent) [Source:MGI Symbol;Acc:MGI:1098272]	24014	protein_coding	5	7.464	5	10.372	5	13.538	5	17.284	5	7.28	5	11.834	5	17.676	5	15.246	turquoise	0.891991	1.13e-14
ENSMUSG00000046245	Pilra	paired immunoglobin-like type 2 receptor alpha [Source:MGI Symbol;Acc:MGI:2450529]	231805	protein_coding	5	1.824	5	3.872	5	5.756	5	11.416	5	1.6	5	4.768	5	13.278	5	6.148	turquoise	0.891796	1.17e-14
ENSMUSG00000028718	Stil	Scl/Tal1 interrupting locus [Source:MGI Symbol;Acc:MGI:107477]	20460	protein_coding	5	1.226	4	2.638	5	3.096	5	4.664	5	1.358	5	2.718	5	4.584	5	2.958	turquoise	0.891507	1.23e-14
ENSMUSG00000020376	Rnf130	ring finger protein 130 [Source:MGI Symbol;Acc:MGI:1891717]	59044	protein_coding	5	21.526	5	33.792	5	36.012	5	43.396	5	20.884	5	33.172	5	44.008	5	37.552	turquoise	0.891317	1.26e-14
ENSMUSG00000040723	Rcsd1	RCSD domain containing 1 [Source:MGI Symbol;Acc:MGI:2676394]	226594	protein_coding	5	13.382	5	25.738	5	27.928	5	40.624	5	13.764	5	29.738	5	56.058	5	39.884	turquoise	0.89108	1.32e-14
ENSMUSG00000018909	Arrb1	arrestin, beta 1 [Source:MGI Symbol;Acc:MGI:99473]	109689	protein_coding	5	18.696	5	27.742	5	39.54	5	46.666	5	17.294	5	27.846	5	42.484	5	38.12	turquoise	0.890927	1.35e-14
ENSMUSG00000023328	Ache	acetylcholinesterase [Source:MGI Symbol;Acc:MGI:87876]	11423	protein_coding	5	1.62	5	5.064	5	7.59	5	11.468	5	2.828	5	6.846	5	12.232	5	11.158	turquoise	0.890532	1.44e-14
ENSMUSG00000044768	D1Ertd622e	DNA segment, Chr 1, ERATO Doi 622, expressed [Source:MGI Symbol;Acc:MGI:1277184]	NA	protein_coding	5	6.17	5	7.742	5	10.392	5	14.314	5	7.17	5	8.508	5	14.592	5	11.642	turquoise	0.890508	1.45e-14
ENSMUSG00000038179	Slamf7	SLAM family member 7 [Source:MGI Symbol;Acc:MGI:1922595]	75345	protein_coding	5	1.126	5	2.312	5	3.766	5	5.31	4	1.11	5	3.314	5	6.096	5	3.388	turquoise	0.89049	1.45e-14
ENSMUSG00000053063	Clec12a	C-type lectin domain family 12, member a [Source:MGI Symbol;Acc:MGI:3040968]	232413	protein_coding	5	17.298	5	30.566	5	36.892	5	46.18	5	17.684	5	25.014	5	44.162	5	31.038	turquoise	0.890417	1.47e-14
ENSMUSG00000020638	Cmpk2	cytidine monophosphate (UMP-CMP) kinase 2, mitochondrial [Source:MGI Symbol;Acc:MGI:99830]	22169	protein_coding	5	2.224	5	3.848	5	5.096	5	8.856	5	2.21	5	3.618	5	7.014	5	4.752	turquoise	0.89035	1.48e-14
ENSMUSG00000046591	Ticrr	TOPBP1-interacting checkpoint and replication regulator [Source:MGI Symbol;Acc:MGI:1924261]	77011	protein_coding	5	0.864	5	1.336	5	1.864	5	3.128	5	1.098	5	1.47	5	3.762	5	2.234	turquoise	0.890265	1.5e-14
ENSMUSG00000042066	Tmcc2	transmembrane and coiled-coil domains 2 [Source:MGI Symbol;Acc:MGI:1916125]	68875	protein_coding	5	7.738	5	14.182	5	29.92	5	38.716	5	8.198	5	22.088	5	48.246	5	46.97	turquoise	0.890155	1.53e-14
ENSMUSG00000028438	Kif24	kinesin family member 24 [Source:MGI Symbol;Acc:MGI:1918345]	109242	protein_coding	4	1.16	5	2.02	5	3.85	5	5.71	5	1.896	5	1.978	5	5.464	5	3.212	turquoise	0.889918	1.59e-14
ENSMUSG00000032577	Mapkapk3	mitogen-activated protein kinase-activated protein kinase 3 [Source:MGI Symbol;Acc:MGI:2143163]	102626	protein_coding	5	7.552	5	12.688	5	16.648	5	23.938	5	8.448	5	13.69	5	25.444	5	21.626	turquoise	0.889872	1.6e-14
ENSMUSG00000089844	A530032D15Rik	RIKEN cDNA A530032D15Rik gene [Source:MGI Symbol;Acc:MGI:3037746]	381287	protein_coding	1	0.258	3	0.87	4	2.156	4	2.41	1	0.124	3	1.146	5	3.8	5	2.538	turquoise	0.889817	1.62e-14
ENSMUSG00000024036	Slc37a1	solute carrier family 37 (glycerol-3-phosphate transporter), member 1 [Source:MGI Symbol;Acc:MGI:2446181]	NA	protein_coding	1	0.252	5	1.644	5	1.58	5	2.686	3	0.478	5	1.1	5	3.332	5	1.874	turquoise	0.889739	1.64e-14
ENSMUSG00000094338	Hist1h2bl	histone cluster 1, H2bl [Source:MGI Symbol;Acc:MGI:2448403]	319185	protein_coding	5	16.812	5	54.04	5	77.276	5	117.262	5	24.01	5	53.418	5	145.072	5	91	turquoise	0.889612	1.67e-14
ENSMUSG00000054702	Ap1s3	adaptor-related protein complex AP-1, sigma 3 [Source:MGI Symbol;Acc:MGI:1891304]	252903	protein_coding	1	0.296	5	1.232	5	1.474	5	1.578	4	0.59	5	1.318	5	2.13	4	1.198	turquoise	0.889548	1.69e-14
ENSMUSG00000022034	Esco2	establishment of cohesion 1 homolog 2 (S. cerevisiae) [Source:MGI Symbol;Acc:MGI:1919238]	71988	protein_coding	5	1.452	5	4.002	5	5.248	5	8.456	5	3.07	5	3.176	5	8.618	5	5.57	turquoise	0.889428	1.72e-14
ENSMUSG00000034059	Ypel4	yippee-like 4 (Drosophila) [Source:MGI Symbol;Acc:MGI:3605071]	241525	protein_coding	5	2.79	5	5.484	5	8.044	5	12.736	5	2.856	5	6.718	5	14.806	5	13.164	turquoise	0.88939	1.74e-14
ENSMUSG00000030303	Far2	fatty acyl CoA reductase 2 [Source:MGI Symbol;Acc:MGI:2687035]	330450	protein_coding	0	0.266	4	1.222	5	1.648	5	2.544	2	0.32	3	0.874	5	2.624	5	1.24	turquoise	0.889301	1.76e-14
ENSMUSG00000004446	Bid	BH3 interacting domain death agonist [Source:MGI Symbol;Acc:MGI:108093]	12122	protein_coding	5	2.686	5	5.382	5	5.642	5	9.13	5	3.158	5	5.266	5	9.642	5	6.776	turquoise	0.889121	1.81e-14
ENSMUSG00000034868	Myl12b	myosin, light chain 12B, regulatory [Source:MGI Symbol;Acc:MGI:107494]	67938	protein_coding	5	39.794	5	55.922	5	65.756	5	74.234	5	39.522	5	56.698	5	80.288	5	61.894	turquoise	0.889054	1.83e-14
ENSMUSG00000027506	Tpd52	tumor protein D52 [Source:MGI Symbol;Acc:MGI:107749]	21985	protein_coding	5	9.364	5	14.612	5	17.482	5	22.86	5	9.63	5	14.908	5	24.602	5	17.66	turquoise	0.888329	2.06e-14
ENSMUSG00000056267	Cep70	centrosomal protein 70 [Source:MGI Symbol;Acc:MGI:1915371]	68121	protein_coding	5	2.74	5	6.708	5	8.182	5	10.198	5	2.882	5	5.9	5	9.194	5	7.412	turquoise	0.888329	2.06e-14
ENSMUSG00000031543	Ank1	ankyrin 1, erythroid [Source:MGI Symbol;Acc:MGI:88024]	11733	protein_coding	5	8.246	5	18.74	5	24.908	5	35.074	5	12.666	5	23.028	5	35.818	5	39.71	turquoise	0.888323	2.06e-14
ENSMUSG00000031583	Wrn	Werner syndrome homolog (human) [Source:MGI Symbol;Acc:MGI:109635]	NA	protein_coding	5	5.51	5	8.274	5	8.96	5	11.144	5	5.452	5	7.684	5	10.966	5	8.578	turquoise	0.887876	2.22e-14
ENSMUSG00000006731	B4galnt1	beta-1,4-N-acetyl-galactosaminyl transferase 1 [Source:MGI Symbol;Acc:MGI:1342057]	14421	protein_coding	5	7.97	5	11.728	5	12.684	5	16.072	5	8.188	5	11.27	5	16.686	5	14.082	turquoise	0.887848	2.23e-14
ENSMUSG00000016526	Dyrk3	dual-specificity tyrosine-(Y)-phosphorylation regulated kinase 3 [Source:MGI Symbol;Acc:MGI:1330300]	226419	protein_coding	2	0.63	5	1.484	5	1.798	5	3.086	2	0.598	5	1.752	5	3.888	5	3.036	turquoise	0.887751	2.26e-14
ENSMUSG00000024986	Hhex	hematopoietically expressed homeobox [Source:MGI Symbol;Acc:MGI:96086]	15242	protein_coding	5	3.13	5	5.418	5	5.722	5	9.704	5	2.75	5	5.948	5	10.854	5	7.024	turquoise	0.887712	2.28e-14
ENSMUSG00000022021	Diap3	diaphanous homolog 3 (Drosophila) [Source:MGI Symbol;Acc:MGI:1927222]	56419	protein_coding	5	3.148	5	4.252	5	5.716	5	9.514	5	3.932	5	4.894	5	10.324	5	6.758	turquoise	0.887669	2.29e-14
ENSMUSG00000037415	Ranbp10	RAN binding protein 10 [Source:MGI Symbol;Acc:MGI:1921584]	74334	protein_coding	5	8.05	5	10.342	5	15.084	5	19.436	5	8.376	5	12.554	5	22.27	5	18.772	turquoise	0.887602	2.32e-14
ENSMUSG00000025574	Tk1	thymidine kinase 1 [Source:MGI Symbol;Acc:MGI:98763]	21877	protein_coding	5	6.164	5	10.832	5	14.088	5	25.916	5	7.518	5	9.942	5	24.804	5	20.04	turquoise	0.887583	2.32e-14
ENSMUSG00000068394	Cep152	centrosomal protein 152 [Source:MGI Symbol;Acc:MGI:2139083]	99100	protein_coding	5	1.54	5	2.346	5	3.542	5	4.13	5	1.724	5	2.182	5	4.294	5	3.302	turquoise	0.886992	2.55e-14
ENSMUSG00000058755	Osm	oncostatin M [Source:MGI Symbol;Acc:MGI:104749]	18413	protein_coding	0	0.256	3	0.72	5	1.304	5	1.666	1	0.332	4	0.748	5	2.824	4	1.134	turquoise	0.886915	2.58e-14
ENSMUSG00000101972	NA	NA	NA	protein_coding	5	66.426	5	150.722	5	213.158	5	294.958	5	85.076	5	120.716	5	340.838	5	230.084	turquoise	0.886853	2.61e-14
ENSMUSG00000034189	Hsdl1	hydroxysteroid dehydrogenase like 1 [Source:MGI Symbol;Acc:MGI:1919802]	72552	protein_coding	5	3.92	5	6.298	5	6.834	5	8.434	5	3.662	5	6.254	5	9.612	5	7.33	turquoise	0.886801	2.63e-14
ENSMUSG00000021998	Lcp1	lymphocyte cytosolic protein 1 [Source:MGI Symbol;Acc:MGI:104808]	NA	protein_coding	5	45.508	5	60.026	5	88.298	5	118.786	5	44.248	5	61.622	5	122.028	5	71.794	turquoise	0.886794	2.63e-14
ENSMUSG00000004864	Mapk13	mitogen-activated protein kinase 13 [Source:MGI Symbol;Acc:MGI:1346864]	26415	protein_coding	5	1.17	5	3.266	5	4.692	5	6.264	5	1.77	5	3.618	5	9.916	5	6.49	turquoise	0.886775	2.64e-14
ENSMUSG00000058446	Znrf2	zinc and ring finger 2 [Source:MGI Symbol;Acc:MGI:1196246]	387524	protein_coding	5	5.404	5	7.192	5	7.284	5	9.274	5	4.83	5	6.758	5	9.112	5	8.858	turquoise	0.886366	2.82e-14
ENSMUSG00000027323	Rad51	RAD51 homolog [Source:MGI Symbol;Acc:MGI:97890]	19361	protein_coding	5	2.034	5	3.544	5	4.718	5	7.632	5	2.922	5	3.084	5	6.158	5	4.452	turquoise	0.88596	3.01e-14
ENSMUSG00000030217	Art4	ADP-ribosyltransferase 4 [Source:MGI Symbol;Acc:MGI:1202710]	109978	protein_coding	3	0.432	4	1.178	5	1.882	5	2.656	1	0.4	5	1.68	5	2.922	5	3.038	turquoise	0.885904	3.03e-14
ENSMUSG00000047246	Hist1h2be	histone cluster 1, H2be [Source:MGI Symbol;Acc:MGI:2448380]	NA	protein_coding	5	8.96	5	18.818	5	26.522	5	38.176	5	10.268	5	17.392	5	43.344	5	28.866	turquoise	0.885901	3.03e-14
ENSMUSG00000044103	Il1f9	interleukin 1 family, member 9 [Source:MGI Symbol;Acc:MGI:2449929]	215257	protein_coding	2	0.564	5	1.48	5	4	5	6.032	1	0.356	4	2.134	5	9.458	5	4.076	turquoise	0.885876	3.05e-14
ENSMUSG00000028528	Dnajc6	DnaJ (Hsp40) homolog, subfamily C, member 6 [Source:MGI Symbol;Acc:MGI:1919935]	NA	protein_coding	3	0.558	4	1.592	5	1.514	5	1.742	4	0.532	5	1.034	5	1.652	5	1.282	turquoise	0.885869	3.05e-14
ENSMUSG00000032218	Ccnb2	cyclin B2 [Source:MGI Symbol;Acc:MGI:88311]	12442	protein_coding	5	6.17	5	9.54	5	12.78	5	20.246	5	6.716	5	9.376	5	21.894	5	14.29	turquoise	0.885738	3.11e-14
ENSMUSG00000034833	Tespa1	thymocyte expressed, positive selection associated 1 [Source:MGI Symbol;Acc:MGI:1914846]	67596	protein_coding	0	0.168	4	0.606	4	0.854	5	1.758	0	0.152	3	0.866	5	1.456	4	0.914	turquoise	0.885589	3.19e-14
ENSMUSG00000029516	Cit	citron [Source:MGI Symbol;Acc:MGI:105313]	12704	protein_coding	5	6.24	5	8.212	5	12.17	5	18.574	5	6.762	5	9.752	5	20.86	5	12.876	turquoise	0.88553	3.22e-14
ENSMUSG00000029414	Kntc1	kinetochore associated 1 [Source:MGI Symbol;Acc:MGI:2673709]	208628	protein_coding	5	2.518	5	3.018	5	5.846	5	6.86	5	3.038	5	4.126	5	8.252	5	6.622	turquoise	0.885359	3.3e-14
ENSMUSG00000021792	Fam213a	family with sequence similarity 213, member A [Source:MGI Symbol;Acc:MGI:1917814]	70564	protein_coding	5	2.414	5	6.784	5	12.428	5	17.04	5	3.14	5	10.242	5	17.748	5	20.232	turquoise	0.884599	3.72e-14
ENSMUSG00000036526	Card11	caspase recruitment domain family, member 11 [Source:MGI Symbol;Acc:MGI:1916978]	108723	protein_coding	3	0.476	5	1.212	5	1.496	5	2.928	3	0.38	5	1.72	5	2.5	5	1.608	turquoise	0.884432	3.82e-14
ENSMUSG00000091694	Apol11b	apolipoprotein L 11b [Source:MGI Symbol;Acc:MGI:3036248]	328563	protein_coding	4	0.48	5	2.072	5	13.744	5	33.08	3	0.674	4	2.602	5	12.246	5	19.158	turquoise	0.884326	3.88e-14
ENSMUSG00000034449	Dhrs11	dehydrogenase/reductase (SDR family) member 11 [Source:MGI Symbol;Acc:MGI:2652816]	192970	protein_coding	5	5.254	5	8.482	5	14.314	5	20.662	5	4.904	5	11.368	5	24.684	5	20.354	turquoise	0.88424	3.93e-14
ENSMUSG00000050936	Hist2h2bb	histone cluster 2, H2bb [Source:MGI Symbol;Acc:MGI:2448413]	319189	lincRNA	5	1.634	5	4.994	5	7.01	5	9.464	5	2.452	5	4.046	5	9.354	5	6.33	turquoise	0.884141	3.99e-14
ENSMUSG00000002068	Ccne1	cyclin E1 [Source:MGI Symbol;Acc:MGI:88316]	12447	protein_coding	5	2.282	5	3.672	5	5.112	5	7.5	5	2.568	5	4.318	5	9.134	5	5.878	turquoise	0.883748	4.25e-14
ENSMUSG00000090124	Ugt1a7c	UDP glucuronosyltransferase 1 family, polypeptide A7C [Source:MGI Symbol;Acc:MGI:3032636]	394432	protein_coding	4	0.948	5	2.32	5	2.404	5	3.414	5	0.998	5	2.034	5	3.514	4	2.736	turquoise	0.883325	4.53e-14
ENSMUSG00000033213	AA467197	expressed sequence AA467197 [Source:MGI Symbol;Acc:MGI:3034182]	433470	protein_coding	3	0.822	5	1.902	5	4.354	5	7.048	2	0.54	5	3.154	5	10.97	5	3.7	turquoise	0.883282	4.56e-14
ENSMUSG00000063952	Brpf3	bromodomain and PHD finger containing, 3 [Source:MGI Symbol;Acc:MGI:2146836]	268936	protein_coding	5	10.336	5	15.844	5	20.436	5	21.87	5	10.974	5	14.258	5	24.326	5	22.802	turquoise	0.883048	4.73e-14
ENSMUSG00000034792	Gna15	guanine nucleotide binding protein, alpha 15 [Source:MGI Symbol;Acc:MGI:95770]	14676	protein_coding	5	1.844	5	2.78	5	4.028	5	5.294	5	1.276	5	2.924	5	4.818	5	4.264	turquoise	0.883001	4.76e-14
ENSMUSG00000002489	Tiam1	T cell lymphoma invasion and metastasis 1 [Source:MGI Symbol;Acc:MGI:103306]	21844	protein_coding	5	4.912	5	6.838	5	8.974	5	10.282	5	4.398	5	7.156	5	10.144	5	10.814	turquoise	0.882908	4.83e-14
ENSMUSG00000038807	Rap1gap2	RAP1 GTPase activating protein 2 [Source:MGI Symbol;Acc:MGI:3028623]	380711	protein_coding	4	0.816	5	1.816	5	2.256	5	3.48	5	1.078	5	2.288	5	4.752	5	3.16	turquoise	0.882546	5.11e-14
ENSMUSG00000037649	H2-DMa	histocompatibility 2, class II, locus DMa [Source:MGI Symbol;Acc:MGI:95921]	14998	protein_coding	5	2.36	5	7.672	5	9.688	5	15.4	5	2.594	5	7.634	5	9.032	5	8.876	turquoise	0.882512	5.13e-14
ENSMUSG00000001156	Mxd1	MAX dimerization protein 1 [Source:MGI Symbol;Acc:MGI:96908]	17119	protein_coding	5	8.95	5	12.136	5	15.522	5	23.684	5	8.808	5	13.472	5	31.064	5	18.386	turquoise	0.882277	5.32e-14
ENSMUSG00000066258	Trim12a	tripartite motif-containing 12A [Source:MGI Symbol;Acc:MGI:1923931]	76681	protein_coding	5	10.668	5	15.952	5	18.548	5	22.996	5	10.568	5	15.386	5	23.882	5	18.898	turquoise	0.882146	5.43e-14
ENSMUSG00000003469	Phyhip	phytanoyl-CoA hydroxylase interacting protein [Source:MGI Symbol;Acc:MGI:1860417]	105653	protein_coding	0	0.208	5	0.634	5	0.944	5	1.816	0	0.258	4	0.642	5	2.044	4	1.57	turquoise	0.882117	5.45e-14
ENSMUSG00000045165	AI467606	expressed sequence AI467606 [Source:MGI Symbol;Acc:MGI:2141979]	101602	protein_coding	5	4.882	5	8.058	5	9.414	5	13.154	5	5.298	5	8.11	5	15.178	5	10.594	turquoise	0.88202	5.53e-14
ENSMUSG00000085786	Gm15987	predicted gene 15987 [Source:MGI Symbol;Acc:MGI:3801849]	NA	antisense	4	0.72	5	2.248	5	2.938	5	4.72	4	1.108	5	2.9	5	5.152	5	4.036	turquoise	0.881794	5.73e-14
ENSMUSG00000069892	9930111J21Rik2	RIKEN cDNA 9930111J21 gene 2 [Source:MGI Symbol;Acc:MGI:3711310]	245240	protein_coding	5	4.602	5	10.106	5	10.15	5	12.674	5	4.936	5	10.024	5	12.99	5	11.534	turquoise	0.881753	5.76e-14
ENSMUSG00000052087	Rgs14	regulator of G-protein signaling 14 [Source:MGI Symbol;Acc:MGI:1859709]	51791	protein_coding	5	1.726	5	3.516	5	4.204	5	6.394	5	1.746	5	3.262	5	8.21	5	4.436	turquoise	0.88171	5.8e-14
ENSMUSG00000037860	Aim2	absent in melanoma 2 [Source:MGI Symbol;Acc:MGI:2686159]	383619	protein_coding	5	2.832	5	5.72	5	6.86	5	7.874	5	1.976	5	4.29	5	7.026	5	5.372	turquoise	0.881633	5.87e-14
ENSMUSG00000052396	Mogat2	monoacylglycerol O-acyltransferase 2 [Source:MGI Symbol;Acc:MGI:2663253]	233549	protein_coding	1	0.488	3	1.184	5	1.838	5	2.632	3	0.77	4	2.308	5	3.492	4	2.826	turquoise	0.881599	5.9e-14
ENSMUSG00000096727	Psmb9	proteasome (prosome, macropain) subunit, beta type 9 (large multifunctional peptidase 2) [Source:MGI Symbol;Acc:MGI:1346526]	16912	protein_coding	5	4.688	5	7.758	5	11.242	5	17.38	5	3.95	5	8.184	5	10.932	5	11.576	turquoise	0.881574	5.92e-14
ENSMUSG00000019564	Arid3a	AT rich interactive domain 3A (BRIGHT-like) [Source:MGI Symbol;Acc:MGI:1328360]	13496	protein_coding	5	4.14	5	5.94	5	8.086	5	12.46	5	5.138	5	6.922	5	16.072	5	8.21	turquoise	0.881255	6.21e-14
ENSMUSG00000028228	Cpne3	copine III [Source:MGI Symbol;Acc:MGI:1917818]	70568	protein_coding	5	11.404	5	18.506	5	19.582	5	24.456	5	11.212	5	18.084	5	26.39	5	18.298	turquoise	0.881243	6.22e-14
ENSMUSG00000015889	Lta4h	leukotriene A4 hydrolase [Source:MGI Symbol;Acc:MGI:96836]	16993	protein_coding	5	18.658	5	32.072	5	34.7	5	48.928	5	20.492	5	28.366	5	55.17	5	34.928	turquoise	0.880857	6.6e-14
ENSMUSG00000010048	Ifrd2	interferon-related developmental regulator 2 [Source:MGI Symbol;Acc:MGI:1316708]	15983	protein_coding	5	7.052	5	10.236	5	15.88	5	19.024	5	7.788	5	11.462	5	19.136	5	16.672	turquoise	0.880577	6.88e-14
ENSMUSG00000032253	Phip	pleckstrin homology domain interacting protein [Source:MGI Symbol;Acc:MGI:1932404]	83946	protein_coding	5	29.778	5	38.994	5	45.212	5	54.964	5	28.464	5	40.236	5	54.094	5	46.802	turquoise	0.880527	6.93e-14
ENSMUSG00000013707	Tnfaip8l2	tumor necrosis factor, alpha-induced protein 8-like 2 [Source:MGI Symbol;Acc:MGI:1917019]	69769	protein_coding	5	1.784	5	4.004	5	5.93	5	8.75	5	1.864	5	4.442	5	9.478	5	6.262	turquoise	0.880006	7.49e-14
ENSMUSG00000041147	Brca2	breast cancer 2 [Source:MGI Symbol;Acc:MGI:109337]	12190	protein_coding	5	1.13	5	2.03	5	2.408	5	3.43	5	1.37	5	2.184	5	3.69	5	2.594	turquoise	0.879962	7.54e-14
ENSMUSG00000025395	Prim1	DNA primase, p49 subunit [Source:MGI Symbol;Acc:MGI:97757]	19075	protein_coding	5	4.11	5	6.638	5	8.666	5	11.758	5	4.828	5	6.08	5	13.244	5	10.124	turquoise	0.87994	7.57e-14
ENSMUSG00000030365	Clec2i	C-type lectin domain family 2, member i [Source:MGI Symbol;Acc:MGI:2136650]	93675	protein_coding	0	0.244	4	1.55	5	1.426	5	2.092	2	0.49	5	1.392	5	2.962	4	2.028	turquoise	0.879513	8.06e-14
ENSMUSG00000003379	Cd79a	CD79A antigen (immunoglobulin-associated alpha) [Source:MGI Symbol;Acc:MGI:101774]	12518	protein_coding	5	2.664	5	7.826	5	8.74	5	17.618	5	3.828	5	11.946	5	22.302	5	10.368	turquoise	0.879466	8.12e-14
ENSMUSG00000007080	Pole	polymerase (DNA directed), epsilon [Source:MGI Symbol;Acc:MGI:1196391]	18973	protein_coding	5	2.416	5	4.4	5	4.92	5	8.74	5	2.926	5	3.35	5	8.054	5	4.946	turquoise	0.879408	8.19e-14
ENSMUSG00000074677	Sirpb1c	signal-regulatory protein beta 1C [Source:MGI Symbol;Acc:MGI:3807521]	100038947	protein_coding	5	0.962	5	2.404	5	2.808	5	5.094	4	0.812	5	2.284	5	5.14	5	3.24	turquoise	0.878805	8.96e-14
ENSMUSG00000024675	Ms4a4c	membrane-spanning 4-domains, subfamily A, member 4C [Source:MGI Symbol;Acc:MGI:1927656]	64380	protein_coding	4	0.952	5	4.924	5	9.432	5	10.522	5	4.03	5	5.318	5	8.994	5	7.204	turquoise	0.878678	9.13e-14
ENSMUSG00000079557	March2	membrane-associated ring finger (C3HC4) 2 [Source:MGI Symbol;Acc:MGI:1925915]	224703	protein_coding	5	18.2	5	31.164	5	42.14	5	48.88	5	19.684	5	32.852	5	56.072	5	53.042	turquoise	0.878642	9.17e-14
ENSMUSG00000026107	Nabp1	nucleic acid binding protein 1 [Source:MGI Symbol;Acc:MGI:1923258]	NA	protein_coding	5	4.942	5	8.088	5	9.852	5	13.35	5	5.548	5	7.49	5	13.416	5	9.12	turquoise	0.878623	9.2e-14
ENSMUSG00000095028	Sirpb1b	signal-regulatory protein beta 1B [Source:MGI Symbol;Acc:MGI:3779828]	668101	protein_coding	1	0.392	4	0.976	5	2.238	5	3.322	5	0.726	5	1.572	5	5.364	5	2.038	turquoise	0.878548	9.3e-14
ENSMUSG00000024338	Psmb8	proteasome (prosome, macropain) subunit, beta type 8 (large multifunctional peptidase 7) [Source:MGI Symbol;Acc:MGI:1346527]	16913	protein_coding	5	8.26	5	14.1	5	26.776	5	33.528	5	7.692	5	14.892	5	24.072	5	23.946	turquoise	0.878432	9.46e-14
ENSMUSG00000073411	H2-D1	histocompatibility 2, D region locus 1 [Source:MGI Symbol;Acc:MGI:95896]	14964	protein_coding	5	109.216	5	197.872	5	250.778	5	321.516	5	100.32	5	188.782	5	264.076	5	229.07	turquoise	0.878087	9.95e-14
ENSMUSG00000031627	Irf2	interferon regulatory factor 2 [Source:MGI Symbol;Acc:MGI:96591]	16363	protein_coding	5	8.784	5	12.584	5	15.076	5	18.124	5	8.774	5	13.408	5	17.31	5	15.636	turquoise	0.878086	9.96e-14
ENSMUSG00000096807	Hist1h2bm	histone cluster 1, H2bm [Source:MGI Symbol;Acc:MGI:2448404]	319186	protein_coding	5	25.64	5	75.218	5	97.514	5	145.656	5	34.756	5	65.25	5	155.736	5	106.664	turquoise	0.877986	1.01e-13
ENSMUSG00000102975	NA	NA	NA	TEC	0	0.064	3	0.636	3	0.658	5	0.964	0	0.136	2	0.558	4	1.626	3	0.722	turquoise	0.877968	1.01e-13
ENSMUSG00000068417	Pnp2	purine-nucleoside phosphorylase 2 [Source:MGI Symbol;Acc:MGI:3712328]	667034	protein_coding	0	0.238	3	1.71	5	2.414	5	3.32	2	0.456	4	1.444	5	3.688	5	2.126	turquoise	0.877816	1.04e-13
ENSMUSG00000028906	Epb4.1	erythrocyte protein band 4.1 [Source:MGI Symbol;Acc:MGI:95401]	269587	protein_coding	5	14.776	5	25.108	5	40.432	5	59.544	5	16.882	5	28.988	5	62.124	5	55.654	turquoise	0.87761	1.07e-13
ENSMUSG00000017548	Suz12	suppressor of zeste 12 homolog (Drosophila) [Source:MGI Symbol;Acc:MGI:1261758]	52615	protein_coding	5	10.876	5	15.608	5	15.67	5	23.17	5	10.97	5	15.684	5	20.766	5	16.572	turquoise	0.877385	1.1e-13
ENSMUSG00000024791	Cdca5	cell division cycle associated 5 [Source:MGI Symbol;Acc:MGI:1915099]	67849	protein_coding	5	1.582	5	2.574	5	3.914	5	4.956	5	1.508	5	2.498	5	6.02	5	4.288	turquoise	0.877308	1.12e-13
ENSMUSG00000078920	Ifi47	interferon gamma inducible protein 47 [Source:MGI Symbol;Acc:MGI:99448]	NA	protein_coding	5	2.662	5	7.606	5	9.632	5	17.954	5	3.458	5	6.68	5	10.358	5	8.858	turquoise	0.877238	1.13e-13
ENSMUSG00000027398	Il1b	interleukin 1 beta [Source:MGI Symbol;Acc:MGI:96543]	16176	protein_coding	2	0.624	5	3.226	5	7.2	5	7.028	2	0.604	4	3.346	5	11.328	5	5.066	turquoise	0.877134	1.14e-13
ENSMUSG00000005672	Kit	kit oncogene [Source:MGI Symbol;Acc:MGI:96677]	16590	protein_coding	5	3.272	5	5.79	5	6.242	5	7.066	5	3.334	5	5.19	5	8.2	5	5.818	turquoise	0.876973	1.17e-13
ENSMUSG00000055024	Ep300	E1A binding protein p300 [Source:MGI Symbol;Acc:MGI:1276116]	328572	protein_coding	5	22.976	5	27.572	5	33.558	5	39.868	5	23.054	5	29.636	5	42.774	5	35.884	turquoise	0.876892	1.19e-13
ENSMUSG00000004319	Clcn3	chloride channel 3 [Source:MGI Symbol;Acc:MGI:103555]	12725	protein_coding	5	6.672	5	10.634	5	14.534	5	18.004	5	7.12	5	12.184	5	18.638	5	18.732	turquoise	0.876639	1.23e-13
ENSMUSG00000025888	Casp1	caspase 1 [Source:MGI Symbol;Acc:MGI:96544]	12362	protein_coding	5	1.926	5	5.18	5	6.068	5	8.554	5	1.866	5	4.234	5	6.322	5	6.03	turquoise	0.876596	1.24e-13
ENSMUSG00000031444	F10	coagulation factor X [Source:MGI Symbol;Acc:MGI:103107]	14058	protein_coding	5	1.14	5	4.08	5	5.21	5	7.24	5	1.714	5	3.696	5	7.42	5	4.162	turquoise	0.876491	1.26e-13
ENSMUSG00000042489	Clspn	claspin [Source:MGI Symbol;Acc:MGI:2445153]	269582	protein_coding	5	2.988	5	4.95	5	6.91	5	10.852	5	3.848	5	4.006	5	10.618	5	6.73	turquoise	0.876355	1.28e-13
ENSMUSG00000042744	Gm15800	predicted gene 15800 [Source:MGI Symbol;Acc:MGI:3647820]	269700	protein_coding	5	13.568	5	17.744	5	22.358	5	28.068	5	11.726	5	19.65	5	32.366	5	24.654	turquoise	0.876143	1.32e-13
ENSMUSG00000074886	Grk6	G protein-coupled receptor kinase 6 [Source:MGI Symbol;Acc:MGI:1347078]	NA	protein_coding	5	14.162	5	19.224	5	22.616	5	27.532	5	14.046	5	20.308	5	34.528	5	22.202	turquoise	0.876048	1.34e-13
ENSMUSG00000031833	Mast3	microtubule associated serine/threonine kinase 3 [Source:MGI Symbol;Acc:MGI:2683541]	546071	protein_coding	5	4.734	5	6.488	5	7.972	5	10.564	5	5.274	5	7.152	5	11.444	5	7.92	turquoise	0.875751	1.4e-13
ENSMUSG00000039813	Tbc1d2	TBC1 domain family, member 2 [Source:MGI Symbol;Acc:MGI:2652885]	381605	protein_coding	5	1.666	5	1.864	5	2.224	5	3.888	5	1.508	5	2.45	5	4.47	5	2.938	turquoise	0.875686	1.41e-13
ENSMUSG00000029723	Tsc22d4	TSC22 domain family, member 4 [Source:MGI Symbol;Acc:MGI:1926079]	78829	protein_coding	5	26.906	5	33.354	5	41.616	5	50.872	5	25.976	5	39.212	5	50.1	5	43.564	turquoise	0.875472	1.45e-13
ENSMUSG00000056888	Glipr1	GLI pathogenesis-related 1 (glioma) [Source:MGI Symbol;Acc:MGI:1920940]	73690	protein_coding	5	5.406	5	11.966	5	13.542	5	17.156	5	6.858	5	11.068	5	19.146	5	14.35	turquoise	0.875368	1.48e-13
ENSMUSG00000047959	Kcna3	potassium voltage-gated channel, shaker-related subfamily, member 3 [Source:MGI Symbol;Acc:MGI:96660]	16491	protein_coding	4	0.7	5	1.844	5	2.84	5	4.164	5	0.946	5	2.434	5	4.39	5	2.604	turquoise	0.875314	1.49e-13
ENSMUSG00000023940	Sgol1	shugoshin-like 1 (S. pombe) [Source:MGI Symbol;Acc:MGI:1919665]	72415	protein_coding	4	0.998	4	1.94	5	2.81	5	4.528	5	1.576	4	1.666	5	4.324	5	3.342	turquoise	0.875153	1.52e-13
ENSMUSG00000042213	Zfand4	zinc finger, AN1-type domain 4 [Source:MGI Symbol;Acc:MGI:1914742]	67492	protein_coding	4	1.092	5	1.47	5	2.012	5	3.274	3	0.684	5	1.948	5	3.91	5	2.528	turquoise	0.875009	1.55e-13
ENSMUSG00000073386	9830107B12Rik	RIKEN cDNA 9830107B12 gene [Source:MGI Symbol;Acc:MGI:3608415]	328829	protein_coding	0	0.172	3	0.636	4	0.91	5	1.476	1	0.292	4	0.876	5	3.006	5	1.168	turquoise	0.874893	1.58e-13
ENSMUSG00000092572	Serpinb10	serine (or cysteine) peptidase inhibitor, clade B (ovalbumin), member 10 [Source:MGI Symbol;Acc:MGI:2138648]	241197	polymorphic_pseudogene	1	0.276	4	4.014	5	3.9	5	5.592	4	1.084	4	2.74	5	6.496	5	5.086	turquoise	0.874748	1.61e-13
ENSMUSG00000047250	Ptgs1	prostaglandin-endoperoxide synthase 1 [Source:MGI Symbol;Acc:MGI:97797]	19224	protein_coding	5	8.742	5	15.894	5	20.972	5	27.636	5	8.69	5	16.524	5	21.59	5	18.334	turquoise	0.874688	1.63e-13
ENSMUSG00000075705	Msrb1	methionine sulfoxide reductase B1 [Source:MGI Symbol;Acc:MGI:1351642]	27361	protein_coding	5	20.57	5	38.986	5	45.122	5	63.206	5	23.614	5	41.692	5	77.068	5	59.648	turquoise	0.874431	1.69e-13
ENSMUSG00000099375	NA	NA	NA	lincRNA	0	0.214	3	0.594	5	1.038	5	1.45	0	0.204	2	0.504	5	1.35	3	0.826	turquoise	0.873937	1.81e-13
ENSMUSG00000036246	Gmip	Gem-interacting protein [Source:MGI Symbol;Acc:MGI:1926066]	78816	protein_coding	5	12.208	5	16.16	5	18.86	5	22.656	5	11.898	5	14.728	5	30.988	5	19.88	turquoise	0.873894	1.82e-13
ENSMUSG00000052331	Ankrd44	ankyrin repeat domain 44 [Source:MGI Symbol;Acc:MGI:3045243]	329154	protein_coding	5	14.064	5	20.616	5	25.442	5	30.48	5	14.428	5	23.534	5	36.146	5	27.816	turquoise	0.873757	1.86e-13
ENSMUSG00000026648	Dclre1c	DNA cross-link repair 1C, PSO2 homolog (S. cerevisiae) [Source:MGI Symbol;Acc:MGI:2441769]	227525	protein_coding	5	4.316	5	6.128	5	6.64	5	9.11	5	3.722	5	6.272	5	8.284	5	6.848	turquoise	0.873409	1.95e-13
ENSMUSG00000047735	Samd9l	sterile alpha motif domain containing 9-like [Source:MGI Symbol;Acc:MGI:1343184]	209086	protein_coding	5	8.772	5	13.794	5	15.9	5	20.146	5	8.964	5	14.646	5	18.368	5	14.588	turquoise	0.872938	2.09e-13
ENSMUSG00000022867	Usp25	ubiquitin specific peptidase 25 [Source:MGI Symbol;Acc:MGI:1353655]	30940	protein_coding	5	23.316	5	33.426	5	38.062	5	49.134	5	25.728	5	35.512	5	46.604	5	61.076	turquoise	0.872892	2.1e-13
ENSMUSG00000036377	C530008M17Rik	RIKEN cDNA C530008M17 gene [Source:MGI Symbol;Acc:MGI:2444817]	NA	protein_coding	4	1.228	5	2.744	5	3.758	5	6.736	5	1.298	5	2.784	5	6.2	5	4.194	turquoise	0.87269	2.16e-13
ENSMUSG00000071478	Hist1h2ad	histone cluster 1, H2ad [Source:MGI Symbol;Acc:MGI:2448289]	319165	protein_coding	5	38.71	5	82.592	5	129.722	5	216.21	5	41.014	5	85.212	5	200.256	5	143.982	turquoise	0.872537	2.21e-13
ENSMUSG00000075184	F930017D23Rik	RIKEN cDNA F930017D23 gene [Source:MGI Symbol;Acc:MGI:3822538]	NA	protein_coding	0	0.158	3	1.046	5	1.482	5	2.972	3	0.414	4	1.316	5	4.204	5	3.568	turquoise	0.872414	2.24e-13
ENSMUSG00000034349	Smc4	structural maintenance of chromosomes 4 [Source:MGI Symbol;Acc:MGI:1917349]	70099	protein_coding	5	15.802	5	22.218	5	25.244	5	39.342	5	17.356	5	21.968	5	43.614	5	28.172	turquoise	0.872283	2.29e-13
ENSMUSG00000023015	Racgap1	Rac GTPase-activating protein 1 [Source:MGI Symbol;Acc:MGI:1349423]	NA	protein_coding	5	6.838	5	9.004	5	12.754	5	16.34	5	7.736	5	9.036	5	18.898	5	14.006	turquoise	0.872164	2.32e-13
ENSMUSG00000028587	Orc1	origin recognition complex, subunit 1 [Source:MGI Symbol;Acc:MGI:1328337]	18392	protein_coding	3	0.598	3	1.062	5	1.81	5	2.638	3	0.81	3	1.234	5	3.624	5	2.18	turquoise	0.872032	2.37e-13
ENSMUSG00000024660	Incenp	inner centromere protein [Source:MGI Symbol;Acc:MGI:1313288]	16319	protein_coding	5	6.072	5	7.852	5	12.6	5	17.862	5	6.578	5	8.456	5	19.674	5	12.22	turquoise	0.872009	2.37e-13
ENSMUSG00000044456	Rin3	Ras and Rab interactor 3 [Source:MGI Symbol;Acc:MGI:2385708]	217835	protein_coding	5	12.286	5	22.218	5	27.68	5	36.35	5	14.036	5	25.876	5	47.402	5	27.424	turquoise	0.871618	2.51e-13
ENSMUSG00000064267	Hvcn1	hydrogen voltage-gated channel 1 [Source:MGI Symbol;Acc:MGI:1921346]	NA	protein_coding	5	7.91	5	18.296	5	22.188	5	25.326	5	8.102	5	18.72	5	28.854	5	22.882	turquoise	0.871569	2.52e-13
ENSMUSG00000026070	Il18r1	interleukin 18 receptor 1 [Source:MGI Symbol;Acc:MGI:105383]	16182	protein_coding	0	0.254	5	1.244	5	1.12	5	2.08	0	0.176	4	1.526	5	2.212	4	1.598	turquoise	0.871548	2.53e-13
ENSMUSG00000046688	Tifa	TRAF-interacting protein with forkhead-associated domain [Source:MGI Symbol;Acc:MGI:2182965]	211550	protein_coding	5	4.61	5	8.278	5	9.722	5	15.018	5	4.106	5	8.052	5	18.658	5	8.174	turquoise	0.871337	2.61e-13
ENSMUSG00000015355	Cd48	CD48 antigen [Source:MGI Symbol;Acc:MGI:88339]	12506	protein_coding	5	4.084	5	12.174	5	11.2	5	17.34	5	3.9	5	8.418	5	15.448	5	14.084	turquoise	0.871149	2.68e-13
ENSMUSG00000023505	Cdca3	cell division cycle associated 3 [Source:MGI Symbol;Acc:MGI:1315198]	14793	protein_coding	5	5.926	5	9.704	5	15.588	5	22.182	5	7.724	5	9.646	5	24.792	5	18.112	turquoise	0.871043	2.72e-13
ENSMUSG00000076609	Igkc	immunoglobulin kappa constant [Source:MGI Symbol;Acc:MGI:96495]	NA	IG_C_gene	5	11.028	5	113.402	5	239.932	5	409.732	5	16.596	5	164.898	5	421.932	5	211.464	turquoise	0.870911	2.77e-13
ENSMUSG00000048442	Smim5	small integral membrane protein 5 [Source:MGI Symbol;Acc:MGI:1913778]	66528	protein_coding	4	1.474	5	4.162	5	6.096	5	8.836	5	2.05	5	4.902	5	10.092	5	7.456	turquoise	0.870884	2.78e-13
ENSMUSG00000039968	Rsbn1l	round spermatid basic protein 1-like [Source:MGI Symbol;Acc:MGI:3036237]	242860	protein_coding	5	7.328	5	10.96	5	10.736	5	15.078	5	7.702	5	9.882	5	15.478	5	12.452	turquoise	0.870816	2.8e-13
ENSMUSG00000028613	Lrp8	low density lipoprotein receptor-related protein 8, apolipoprotein e receptor [Source:MGI Symbol;Acc:MGI:1340044]	16975	protein_coding	5	0.97	5	2.694	5	2.306	5	3.54	5	1.288	5	1.952	5	4.692	5	2.47	turquoise	0.870725	2.84e-13
ENSMUSG00000003348	Mob3a	MOB kinase activator 3A [Source:MGI Symbol;Acc:MGI:3050117]	208228	protein_coding	5	6.99	5	10.69	5	11.542	5	15.704	5	7.628	5	10.166	5	16.502	5	11.834	turquoise	0.870629	2.88e-13
ENSMUSG00000022157	Mcpt8	mast cell protease 8 [Source:MGI Symbol;Acc:MGI:1261780]	17231	protein_coding	2	0.342	5	2.624	5	4.49	5	12.122	4	0.744	5	3.11	5	9.882	5	8.772	turquoise	0.870491	2.93e-13
ENSMUSG00000033450	Tagap	T cell activation Rho GTPase activating protein [Source:MGI Symbol;Acc:MGI:3615484]	72536	protein_coding	5	0.99	5	2.314	5	2.92	5	5.126	5	1.272	5	2.964	5	4.56	5	3.736	turquoise	0.870287	3.01e-13
ENSMUSG00000043017	Ptgir	prostaglandin I receptor (IP) [Source:MGI Symbol;Acc:MGI:99535]	19222	protein_coding	5	0.792	5	1.76	5	2.944	5	3.378	5	0.724	5	2.3	5	4.454	5	3.216	turquoise	0.869881	3.19e-13
ENSMUSG00000033985	Tesk2	testis-specific kinase 2 [Source:MGI Symbol;Acc:MGI:2385204]	230661	protein_coding	5	1.68	5	2.64	5	3.034	5	4.34	5	1.39	5	2.618	5	5.194	5	3.686	turquoise	0.869401	3.4e-13
ENSMUSG00000040693	Slco4c1	solute carrier organic anion transporter family, member 4C1 [Source:MGI Symbol;Acc:MGI:2442784]	227394	protein_coding	0	0.298	4	1.134	5	1.57	5	2.25	2	0.398	4	1.268	5	3.57	4	1.296	turquoise	0.869398	3.4e-13
ENSMUSG00000034311	Kif4	kinesin family member 4 [Source:MGI Symbol;Acc:MGI:108389]	16571	protein_coding	5	2.248	5	3.536	5	4.72	5	6.982	5	3.09	5	3.07	5	9.158	5	5.716	turquoise	0.8692	3.5e-13
ENSMUSG00000045751	Mms22l	MMS22-like, DNA repair protein [Source:MGI Symbol;Acc:MGI:2684980]	212377	protein_coding	5	2.616	5	5.434	5	7.168	5	10.004	5	3.378	5	3.978	5	10.61	5	6.07	turquoise	0.869102	3.54e-13
ENSMUSG00000034165	Ccnd3	cyclin D3 [Source:MGI Symbol;Acc:MGI:88315]	NA	protein_coding	5	45.766	5	66.226	5	77.854	5	104.42	5	42.258	5	69.05	5	108.448	5	81.084	turquoise	0.868941	3.62e-13
ENSMUSG00000056399	Prss34	protease, serine 34 [Source:MGI Symbol;Acc:MGI:2681414]	328780	protein_coding	3	0.572	5	3.808	5	6.828	5	15.122	5	1.086	5	5.21	5	10.64	5	11.914	turquoise	0.868935	3.62e-13
ENSMUSG00000066415	Msl2	male-specific lethal 2 homolog (Drosophila) [Source:MGI Symbol;Acc:MGI:1925103]	77853	protein_coding	5	15.818	5	20.11	5	22.772	5	29.108	5	15.446	5	20.938	5	27.96	5	24.478	turquoise	0.868926	3.63e-13
ENSMUSG00000056145	AI504432	expressed sequence AI504432 [Source:MGI Symbol;Acc:MGI:2139742]	NA	lincRNA	2	0.494	5	1.642	5	2.08	5	3.292	3	0.652	4	2.056	5	3.01	5	2.008	turquoise	0.868802	3.69e-13
ENSMUSG00000037580	Gch1	GTP cyclohydrolase 1 [Source:MGI Symbol;Acc:MGI:95675]	14528	protein_coding	5	1.692	5	4.014	5	5.928	5	7.216	5	1.73	5	4.154	5	7.768	5	7.34	turquoise	0.868468	3.86e-13
ENSMUSG00000002963	Pnkp	polynucleotide kinase 3'- phosphatase [Source:MGI Symbol;Acc:MGI:1891698]	59047	protein_coding	5	10.28	5	16.502	5	19.122	5	24.774	5	10.646	5	18.814	5	33.834	5	21.07	turquoise	0.868356	3.92e-13
ENSMUSG00000022216	Psme1	proteasome (prosome, macropain) activator subunit 1 (PA28 alpha) [Source:MGI Symbol;Acc:MGI:1096367]	19186	protein_coding	5	20.734	5	33.532	5	40.242	5	51.786	5	20.782	5	32.968	5	42.896	5	42.05	turquoise	0.868322	3.94e-13
ENSMUSG00000014859	E2f4	E2F transcription factor 4 [Source:MGI Symbol;Acc:MGI:103012]	104394	protein_coding	5	10.31	5	14.262	5	19.264	5	24.75	5	11.412	5	15.528	5	27.176	5	24.158	turquoise	0.868093	4.06e-13
ENSMUSG00000055717	Slain1	SLAIN motif family, member 1 [Source:MGI Symbol;Acc:MGI:2145578]	105439	protein_coding	2	0.316	2	0.732	5	0.892	4	1.504	1	0.26	3	1.166	5	1.774	3	0.684	turquoise	0.868026	4.1e-13
ENSMUSG00000025728	Pigq	phosphatidylinositol glycan anchor biosynthesis, class Q [Source:MGI Symbol;Acc:MGI:1333114]	14755	protein_coding	5	17.256	5	27.706	5	39.062	5	58.182	5	20.108	5	30.468	5	66.134	5	51.994	turquoise	0.867987	4.12e-13
ENSMUSG00000015217	Hmgb3	high mobility group box 3 [Source:MGI Symbol;Acc:MGI:1098219]	NA	protein_coding	5	9.596	5	12.706	5	17.55	5	23.304	5	9.656	5	12.604	5	20.53	5	15.838	turquoise	0.867913	4.16e-13
ENSMUSG00000048142	Nat8l	N-acetyltransferase 8-like [Source:MGI Symbol;Acc:MGI:2447776]	269642	protein_coding	3	0.596	5	1.086	5	1.566	5	1.792	5	0.744	5	1.23	5	2.298	5	1.782	turquoise	0.867896	4.17e-13
ENSMUSG00000040522	Tlr8	toll-like receptor 8 [Source:MGI Symbol;Acc:MGI:2176887]	NA	protein_coding	5	1.494	5	4.202	5	3.336	5	4.934	5	2.258	5	3.898	5	4.944	5	3.76	turquoise	0.867119	4.63e-13
ENSMUSG00000064109	Hcst	hematopoietic cell signal transducer [Source:MGI Symbol;Acc:MGI:1344360]	23900	protein_coding	3	0.68	4	5.466	5	9.588	5	10.306	3	1.654	5	3.982	5	10.96	5	5.528	turquoise	0.867067	4.66e-13
ENSMUSG00000024588	Fech	ferrochelatase [Source:MGI Symbol;Acc:MGI:95513]	14151	protein_coding	5	18.486	5	27.798	5	35.688	5	48.434	5	17.542	5	29.928	5	52.984	5	51.522	turquoise	0.866762	4.86e-13
ENSMUSG00000009772	Nuak2	NUAK family, SNF1-like kinase, 2 [Source:MGI Symbol;Acc:MGI:1921387]	74137	protein_coding	5	1.366	4	2.384	5	3.278	5	4.826	4	1.334	5	2.646	5	4.704	5	3.11	turquoise	0.866686	4.91e-13
ENSMUSG00000050549	5730508B09Rik	RIKEN cDNA 5730508B09 gene [Source:MGI Symbol;Acc:MGI:1917867]	70617	protein_coding	5	2.69	5	4.352	5	4.738	5	7.05	5	2.208	5	3.902	5	7.668	5	5.336	turquoise	0.866503	5.03e-13
ENSMUSG00000024339	Tap2	transporter 2, ATP-binding cassette, sub-family B (MDR/TAP) [Source:MGI Symbol;Acc:MGI:98484]	21355	protein_coding	5	8.028	5	14.67	5	19.24	5	23.738	5	7.362	5	13.868	5	19.15	5	16.14	turquoise	0.866279	5.18e-13
ENSMUSG00000003206	Ebi3	Epstein-Barr virus induced gene 3 [Source:MGI Symbol;Acc:MGI:1354171]	50498	protein_coding	3	1.186	5	2.682	5	3.704	5	4.658	5	1.404	5	4.034	5	6.31	5	4.066	turquoise	0.866257	5.2e-13
ENSMUSG00000001918	Slc1a5	solute carrier family 1 (neutral amino acid transporter), member 5 [Source:MGI Symbol;Acc:MGI:105305]	20514	protein_coding	5	18.118	5	24.654	5	29.42	5	38.758	5	19.518	5	26.958	5	42.988	5	35.73	turquoise	0.86585	5.48e-13
ENSMUSG00000049502	Dtx3l	deltex 3-like (Drosophila) [Source:MGI Symbol;Acc:MGI:2656973]	209200	protein_coding	5	4.138	5	6.392	5	7.562	5	10.638	5	4.234	5	6.814	5	8.298	5	7.34	turquoise	0.865679	5.61e-13
ENSMUSG00000032691	Nlrp3	NLR family, pyrin domain containing 3 [Source:MGI Symbol;Acc:MGI:2653833]	NA	protein_coding	4	0.552	5	1.478	5	1.922	5	3.416	2	0.546	4	1.346	5	2.438	3	1.234	turquoise	0.865554	5.7e-13
ENSMUSG00000057337	Chst3	carbohydrate (chondroitin 6/keratan) sulfotransferase 3 [Source:MGI Symbol;Acc:MGI:1858224]	53374	protein_coding	5	3.294	5	5.444	5	7.192	5	10.486	5	3.64	5	6.608	5	13.166	5	6.488	turquoise	0.865466	5.77e-13
ENSMUSG00000029771	Irf5	interferon regulatory factor 5 [Source:MGI Symbol;Acc:MGI:1350924]	NA	protein_coding	5	4.296	5	6.98	5	9.016	5	11.876	5	4.438	5	8.712	5	12.33	5	9.236	turquoise	0.865436	5.79e-13
ENSMUSG00000038871	Bpgm	2,3-bisphosphoglycerate mutase [Source:MGI Symbol;Acc:MGI:1098242]	12183	protein_coding	5	10.468	5	19.45	5	29.148	5	35.356	5	11.738	5	19.114	5	34.238	5	36.938	turquoise	0.865413	5.81e-13
ENSMUSG00000074361	C5ar2	complement component 5a receptor 2 [Source:MGI Symbol;Acc:MGI:2442013]	NA	protein_coding	4	0.886	5	1.332	5	1.926	5	2.67	5	0.79	4	1.572	5	2.988	5	1.894	turquoise	0.865371	5.84e-13
ENSMUSG00000024833	Pola2	polymerase (DNA directed), alpha 2 [Source:MGI Symbol;Acc:MGI:99690]	18969	protein_coding	5	4.422	5	6.764	5	8.138	5	10.726	5	4.788	5	6.564	5	9.424	5	8.298	turquoise	0.865272	5.92e-13
ENSMUSG00000000804	Usp32	ubiquitin specific peptidase 32 [Source:MGI Symbol;Acc:MGI:2144475]	237898	protein_coding	5	8.326	5	11.814	5	12.818	5	17.358	5	8.818	5	11.184	5	18.302	5	15.676	turquoise	0.864978	6.15e-13
ENSMUSG00000063954	Hist2h2aa1	histone cluster 2, H2aa1 [Source:MGI Symbol;Acc:MGI:96097]	319192	protein_coding	5	126.966	5	212.024	5	242.296	5	369.494	5	139.056	5	191.586	5	361.546	5	294.98	turquoise	0.864946	6.18e-13
ENSMUSG00000028884	Rpa2	replication protein A2 [Source:MGI Symbol;Acc:MGI:1339939]	19891	protein_coding	5	4.698	5	7.406	5	9.846	5	12.974	5	5.316	5	7.488	5	12.342	5	10.142	turquoise	0.86483	6.27e-13
ENSMUSG00000044465	Fam160a2	family with sequence similarity 160, member A2 [Source:MGI Symbol;Acc:MGI:1921599]	74349	protein_coding	5	7.146	5	11.15	5	13.122	5	15.36	5	8.08	5	12.174	5	17.14	5	15.044	turquoise	0.864353	6.68e-13
ENSMUSG00000104213	NA	NA	NA	IG_C_gene	5	1.514	5	4.526	5	5.196	5	7.88	3	0.834	5	6.274	5	9.628	5	6.79	turquoise	0.864341	6.69e-13
ENSMUSG00000036390	Gadd45a	growth arrest and DNA-damage-inducible 45 alpha [Source:MGI Symbol;Acc:MGI:107799]	13197	protein_coding	5	4.184	5	6.74	5	8.998	5	11.716	5	3.804	5	7.894	5	16.118	5	12.404	turquoise	0.864321	6.71e-13
ENSMUSG00000019832	Rab32	RAB32, member RAS oncogene family [Source:MGI Symbol;Acc:MGI:1915094]	67844	protein_coding	5	4.406	5	6.748	5	8.016	5	11.318	5	4.616	5	6.092	5	10.734	5	8.514	turquoise	0.864016	6.98e-13
ENSMUSG00000057143	Trim12c	tripartite motif-containing 12C [Source:MGI Symbol;Acc:MGI:4821183]	319236	protein_coding	5	4.888	5	8.736	5	10.806	5	11.49	5	5.35	5	6.248	5	10.05	5	7.716	turquoise	0.863866	7.12e-13
ENSMUSG00000062248	Cks2	CDC28 protein kinase regulatory subunit 2 [Source:MGI Symbol;Acc:MGI:1913447]	66197	protein_coding	5	10.676	5	18.62	5	25.972	5	33.51	5	11.298	5	15.954	5	32.81	5	23.038	turquoise	0.863617	7.35e-13
ENSMUSG00000069272	Hist1h2ae	histone cluster 1, H2ae [Source:MGI Symbol;Acc:MGI:2448290]	319166	protein_coding	5	28.01	5	66.112	5	106.486	5	159.04	5	34.584	5	60.11	5	167.25	5	110.706	turquoise	0.863461	7.5e-13
ENSMUSG00000024054	Smchd1	SMC hinge domain containing 1 [Source:MGI Symbol;Acc:MGI:1921605]	74355	protein_coding	5	16.258	5	19.252	5	22.716	5	27.69	5	16.046	5	18.784	5	25.056	5	22.262	turquoise	0.863424	7.54e-13
ENSMUSG00000033762	Recql4	RecQ protein-like 4 [Source:MGI Symbol;Acc:MGI:1931028]	79456	protein_coding	1	0.386	4	1.01	5	1.114	5	1.838	4	0.568	4	0.834	4	1.62	4	1.358	turquoise	0.863322	7.64e-13
ENSMUSG00000039452	Snx22	sorting nexin 22 [Source:MGI Symbol;Acc:MGI:2685966]	382083	protein_coding	1	0.394	3	0.802	5	1.516	5	2.948	1	0.352	4	1.14	5	3.442	5	2.266	turquoise	0.863189	7.77e-13
ENSMUSG00000053436	Mapk14	mitogen-activated protein kinase 14 [Source:MGI Symbol;Acc:MGI:1346865]	26416	protein_coding	5	21.572	5	28.094	5	34.666	5	42.524	5	23.072	5	32.72	5	43.458	5	38.906	turquoise	0.863017	7.95e-13
ENSMUSG00000025138	Sirt7	sirtuin 7 [Source:MGI Symbol;Acc:MGI:2385849]	209011	protein_coding	5	11.988	5	17.298	5	20.116	5	23.09	5	12.56	5	19.206	5	27.336	5	21.072	turquoise	0.862832	8.14e-13
ENSMUSG00000038252	Ncapd2	non-SMC condensin I complex, subunit D2 [Source:MGI Symbol;Acc:MGI:1915548]	68298	protein_coding	5	13.766	5	17.746	5	24.904	5	34.98	5	13.654	5	21.734	5	41.17	5	27.722	turquoise	0.862654	8.33e-13
ENSMUSG00000044708	Kcnj10	potassium inwardly-rectifying channel, subfamily J, member 10 [Source:MGI Symbol;Acc:MGI:1194504]	16513	protein_coding	3	0.546	5	1.566	5	1.794	5	2.634	2	0.642	5	1.502	5	2.086	5	1.786	turquoise	0.862502	8.5e-13
ENSMUSG00000037922	Bank1	B cell scaffold protein with ankyrin repeats 1 [Source:MGI Symbol;Acc:MGI:2442120]	242248	protein_coding	5	1.122	5	2.676	5	2.996	5	4.66	4	1.314	5	3.472	5	5.034	5	3.234	turquoise	0.862411	8.6e-13
ENSMUSG00000024774	Ankrd22	ankyrin repeat domain 22 [Source:MGI Symbol;Acc:MGI:1277101]	52024	protein_coding	1	0.274	4	1.17	5	1.498	5	2.924	2	0.42	5	1.3	5	4.156	5	1.794	turquoise	0.862386	8.62e-13
ENSMUSG00000024542	Cep192	centrosomal protein 192 [Source:MGI Symbol;Acc:MGI:1918049]	70799	protein_coding	5	4.468	5	5.344	5	6.51	5	8.848	5	4.778	5	5.956	5	8.514	5	6.144	turquoise	0.862344	8.67e-13
ENSMUSG00000096351	Samd11	sterile alpha motif domain containing 11 [Source:MGI Symbol;Acc:MGI:2446220]	231004	protein_coding	1	0.392	5	0.83	5	1.686	5	2.294	2	0.416	5	0.998	5	3.442	5	2.202	turquoise	0.862324	8.69e-13
ENSMUSG00000056895	Hist3h2ba	histone cluster 3, H2ba [Source:MGI Symbol;Acc:MGI:1925553]	78303	protein_coding	5	2.598	5	9.106	5	13.096	5	22.898	5	4.154	5	9.552	5	29.92	5	18.092	turquoise	0.862298	8.72e-13
ENSMUSG00000030068	Gm20696	predicted gene 20696 [Source:MGI Symbol;Acc:MGI:5313143]	NA	protein_coding	5	2.278	5	3.588	5	4.904	5	6.358	5	3.088	5	4.36	5	7.362	5	6.25	turquoise	0.862088	8.96e-13
ENSMUSG00000030979	Uros	uroporphyrinogen III synthase [Source:MGI Symbol;Acc:MGI:98917]	22276	protein_coding	5	4.618	5	7.822	5	10.428	5	14.706	5	4.538	5	7.586	5	15.062	5	11.694	turquoise	0.862036	9.02e-13
ENSMUSG00000040204	2810417H13Rik	RIKEN cDNA 2810417H13 gene [Source:MGI Symbol;Acc:MGI:1915276]	68026	protein_coding	5	6.214	5	9.606	5	12.744	5	17.044	5	7.834	5	8.126	5	19.984	5	11.18	turquoise	0.862016	9.05e-13
ENSMUSG00000021880	Rnase6	ribonuclease, RNase A family, 6 [Source:MGI Symbol;Acc:MGI:1925666]	78416	protein_coding	3	0.692	5	3.214	5	3.01	5	4.84	4	1.206	5	3.108	5	4.098	5	3.984	turquoise	0.861881	9.2e-13
ENSMUSG00000096982	Redrum	Redrum, erythroid developmental long intergenic non-protein coding transcript [Source:MGI Symbol;Acc:MGI:1924683]	NA	lincRNA	0	0.08	4	0.56	3	0.56	5	1.398	0	0.222	3	0.646	5	2.088	4	1.26	turquoise	0.861784	9.32e-13
ENSMUSG00000030720	Cln3	ceroid lipofuscinosis, neuronal 3, juvenile (Batten, Spielmeyer-Vogt disease) [Source:MGI Symbol;Acc:MGI:107537]	NA	protein_coding	5	10.21	5	15.706	5	21.258	5	19.236	5	10.35	5	14.242	5	27.522	5	24.45	turquoise	0.861713	9.4e-13
ENSMUSG00000055413	H2-Q5	histocompatibility 2, Q region locus 5 [Source:MGI Symbol;Acc:MGI:95934]	NA	polymorphic_pseudogene	4	1.334	5	12.72	5	5.786	5	11.738	5	1.176	5	10.322	5	16.56	5	7.186	turquoise	0.861662	9.47e-13
ENSMUSG00000034330	Plcg2	phospholipase C, gamma 2 [Source:MGI Symbol;Acc:MGI:97616]	234779	protein_coding	5	9.848	5	14.462	5	16.572	5	21.052	5	9.504	5	16.548	5	26.884	5	17.92	turquoise	0.861634	9.5e-13
ENSMUSG00000031295	Phka2	phosphorylase kinase alpha 2 [Source:MGI Symbol;Acc:MGI:97577]	110094	protein_coding	5	8.782	5	10.142	5	13.576	5	15.702	5	7.414	5	12.148	5	14.436	5	12.534	turquoise	0.861582	9.56e-13
ENSMUSG00000090665	Gad1-ps	glutamate decarboxylase 1, pseudogene [Source:MGI Symbol;Acc:MGI:95633]	NA	protein_coding	0	0.098	3	0.416	5	0.768	5	1.1	1	0.294	3	0.714	5	1.596	3	0.93	turquoise	0.861453	9.72e-13
ENSMUSG00000029177	Cenpa	centromere protein A [Source:MGI Symbol;Acc:MGI:88375]	12615	protein_coding	5	12.438	5	16.446	5	24.342	5	32.714	5	12.242	5	14.778	5	37.288	5	26.412	turquoise	0.86138	9.81e-13
ENSMUSG00000081665	Gm15922	predicted gene 15922 [Source:MGI Symbol;Acc:MGI:3802148]	NA	unprocessed_pseudogene	0	0.224	4	0.842	4	0.984	5	1.606	1	0.29	4	0.798	5	2.198	3	1.124	turquoise	0.861374	9.82e-13
ENSMUSG00000026867	Gapvd1	GTPase activating protein and VPS9 domains 1 [Source:MGI Symbol;Acc:MGI:1913941]	66691	protein_coding	5	20.252	5	23.618	5	27.276	5	34.41	5	19.352	5	24.988	5	32.186	5	27.088	turquoise	0.861243	9.99e-13
ENSMUSG00000032555	Topbp1	topoisomerase (DNA) II binding protein 1 [Source:MGI Symbol;Acc:MGI:1920018]	235559	protein_coding	5	9.724	5	13.708	5	15.894	5	22.978	5	11.886	5	13.958	5	23.848	5	16.432	turquoise	0.861209	1e-12
ENSMUSG00000027641	Rbl1	retinoblastoma-like 1 (p107) [Source:MGI Symbol;Acc:MGI:103300]	19650	protein_coding	5	4.484	5	5.814	5	8.932	5	12.068	5	5.018	5	6.112	5	12.19	5	7.87	turquoise	0.861147	1.01e-12
ENSMUSG00000044468	Fam46c	family with sequence similarity 46, member C [Source:MGI Symbol;Acc:MGI:1921895]	74645	protein_coding	5	9.15	5	15.646	5	25.708	5	33.288	5	9.382	5	19.066	5	34.054	5	33.062	turquoise	0.861083	1.02e-12
ENSMUSG00000050107	Gsg2	germ cell-specific gene 2 [Source:MGI Symbol;Acc:MGI:1194498]	14841	protein_coding	4	0.876	5	1.27	5	2.218	5	3.066	5	1.086	4	1.348	5	3.396	5	1.794	turquoise	0.861077	1.02e-12
ENSMUSG00000027203	Dut	deoxyuridine triphosphatase [Source:MGI Symbol;Acc:MGI:1346051]	110074	protein_coding	5	6.952	5	13.224	5	17.082	5	21.446	5	7.76	5	10.236	5	19.458	5	15.404	turquoise	0.861048	1.02e-12
ENSMUSG00000052760	A630001G21Rik	RIKEN cDNA A630001G21 gene [Source:MGI Symbol;Acc:MGI:2443131]	NA	protein_coding	5	2.186	5	4.756	5	5.706	5	7.718	5	2.952	5	5.584	5	8.432	5	5.118	turquoise	0.860974	1.03e-12
ENSMUSG00000021356	Irf4	interferon regulatory factor 4 [Source:MGI Symbol;Acc:MGI:1096873]	16364	protein_coding	5	1.112	5	2.126	5	2.832	5	4.818	3	1.04	4	3.152	5	7.934	5	2.228	turquoise	0.860929	1.04e-12
ENSMUSG00000026430	Rassf5	Ras association (RalGDS/AF-6) domain family member 5 [Source:MGI Symbol;Acc:MGI:1926375]	54354	protein_coding	5	3.386	5	7.258	5	7.852	5	10.558	5	4.808	5	7.362	5	12.34	5	7.588	turquoise	0.860712	1.07e-12
ENSMUSG00000060275	Nrg2	neuregulin 2 [Source:MGI Symbol;Acc:MGI:1098246]	100042150	protein_coding	0	0.302	5	1.06	5	1.116	5	1.734	1	0.3	5	0.902	5	1.73	4	1.354	turquoise	0.860611	1.08e-12
ENSMUSG00000024174	Pot1b	protection of telomeres 1B [Source:MGI Symbol;Acc:MGI:1920086]	72836	protein_coding	5	3.1	5	5.682	5	6.704	5	7.116	5	3.986	5	5.522	5	7.98	5	6.786	turquoise	0.860539	1.09e-12
ENSMUSG00000030340	Scnn1a	sodium channel, nonvoltage-gated 1 alpha [Source:MGI Symbol;Acc:MGI:101782]	20276	protein_coding	0	0.332	4	1.076	4	1.924	5	2.644	2	0.542	5	1.748	5	2.746	4	1.55	turquoise	0.86052	1.1e-12
ENSMUSG00000032254	Kif23	kinesin family member 23 [Source:MGI Symbol;Acc:MGI:1919069]	71819	protein_coding	5	2.24	5	3.678	5	5.278	5	7.43	5	3.074	5	3.804	5	9.148	5	5.366	turquoise	0.860501	1.1e-12
ENSMUSG00000040435	Ppp1r15a	protein phosphatase 1, regulatory (inhibitor) subunit 15A [Source:MGI Symbol;Acc:MGI:1927072]	17872	protein_coding	5	9.742	5	14.858	5	22.98	5	35.404	5	10.206	5	14.224	5	35.628	5	30.572	turquoise	0.860444	1.11e-12
ENSMUSG00000049659	Aftph	aftiphilin [Source:MGI Symbol;Acc:MGI:1923012]	216549	protein_coding	5	13.502	5	17.692	5	19.946	5	23.712	5	13.854	5	18.438	5	22.754	5	19.172	turquoise	0.860394	1.11e-12
ENSMUSG00000034641	Cd300ld	CD300 molecule-like family member d [Source:MGI Symbol;Acc:MGI:2442358]	217305	protein_coding	5	0.79	5	1.574	5	2.92	5	3.816	4	0.634	5	1.608	5	4.244	5	3.03	turquoise	0.860273	1.13e-12
ENSMUSG00000073063	Hbq1b	hemoglobin, theta 1B [Source:MGI Symbol;Acc:MGI:3613460]	544763	protein_coding	3	0.458	4	1.846	5	4.32	4	5.45	4	0.656	5	2.468	5	7.868	5	5.946	turquoise	0.860172	1.14e-12
ENSMUSG00000045328	Cenpe	centromere protein E [Source:MGI Symbol;Acc:MGI:1098230]	229841	protein_coding	5	2.902	5	4.218	5	6.684	5	9.118	5	4.42	5	4.182	5	10.51	5	6.58	turquoise	0.860071	1.16e-12
ENSMUSG00000032815	Fanca	Fanconi anemia, complementation group A [Source:MGI Symbol;Acc:MGI:1341823]	14087	protein_coding	5	1.896	5	2.024	5	4.414	5	7.532	5	2.626	5	2.788	5	6.482	5	4.004	turquoise	0.859963	1.18e-12
ENSMUSG00000030148	Clec4a2	C-type lectin domain family 4, member a2 [Source:MGI Symbol;Acc:MGI:1349412]	26888	protein_coding	5	7.804	5	15.29	5	21.992	5	26.364	5	10.956	5	13.454	5	26.396	5	14.304	turquoise	0.859895	1.19e-12
ENSMUSG00000061311	Rag1	recombination activating gene 1 [Source:MGI Symbol;Acc:MGI:97848]	19373	protein_coding	4	0.85	5	2.042	5	2.17	5	4.832	3	0.866	5	2.33	5	6.32	5	1.784	turquoise	0.859751	1.21e-12
ENSMUSG00000079553	Kifc1	kinesin family member C1 [Source:MGI Symbol;Acc:MGI:109596]	100502766	protein_coding	5	3.896	5	4.074	5	7.042	5	11.5	5	4.34	5	5.716	5	13.502	5	8.158	turquoise	0.859476	1.25e-12
ENSMUSG00000029275	Gfi1	growth factor independent 1 [Source:MGI Symbol;Acc:MGI:103170]	14581	protein_coding	5	3.086	5	6.694	5	11.55	5	18.11	5	2.77	5	6.956	5	12.56	5	10.204	turquoise	0.859069	1.32e-12
ENSMUSG00000032688	Malt1	mucosa associated lymphoid tissue lymphoma translocation gene 1 [Source:MGI Symbol;Acc:MGI:2445027]	240354	protein_coding	5	2.88	5	4.578	5	4.552	5	6.306	5	2.804	5	4.616	5	6.278	5	5.066	turquoise	0.8589	1.34e-12
ENSMUSG00000042350	Arel1	apoptosis resistant E3 ubiquitin protein ligase 1 [Source:MGI Symbol;Acc:MGI:1915747]	68497	protein_coding	5	9.674	5	12.038	5	14.008	5	19.734	5	9.632	5	11.622	5	18.782	5	15.042	turquoise	0.858634	1.39e-12
ENSMUSG00000024130	Abca3	ATP-binding cassette, sub-family A (ABC1), member 3 [Source:MGI Symbol;Acc:MGI:1351617]	NA	protein_coding	5	5.252	5	8.218	5	9.83	5	13.178	5	4.972	5	8.656	5	13.366	5	11.794	turquoise	0.858271	1.45e-12
ENSMUSG00000026708	Cenpl	centromere protein L [Source:MGI Symbol;Acc:MGI:1917704]	70454	protein_coding	5	2.356	5	3.752	5	5.764	5	7.682	5	3.094	5	3.408	5	7.3	5	5.55	turquoise	0.857624	1.58e-12
ENSMUSG00000026938	Fcna	ficolin A [Source:MGI Symbol;Acc:MGI:1340905]	14133	protein_coding	5	3.894	5	7.77	5	10.068	5	15.94	5	2.42	5	6.356	5	11.504	5	7.446	turquoise	0.857603	1.58e-12
ENSMUSG00000015880	Ncapg	non-SMC condensin I complex, subunit G [Source:MGI Symbol;Acc:MGI:1930197]	54392	protein_coding	5	3.002	5	4.924	5	6.244	5	9.932	5	3.246	5	4.172	5	10.964	5	7.272	turquoise	0.857562	1.59e-12
ENSMUSG00000044702	Palb2	partner and localizer of BRCA2 [Source:MGI Symbol;Acc:MGI:3040695]	233826	protein_coding	5	0.95	5	1.52	5	1.84	5	3.512	5	1.09	5	1.59	5	2.97	5	1.694	turquoise	0.857382	1.62e-12
ENSMUSG00000005803	Sqrdl	sulfide quinone reductase-like (yeast) [Source:MGI Symbol;Acc:MGI:1929899]	NA	protein_coding	5	7.742	5	12.702	5	14.856	5	17.458	5	5.88	5	12.484	5	18.752	5	18.308	turquoise	0.857375	1.63e-12
ENSMUSG00000030213	Atf7ip	activating transcription factor 7 interacting protein [Source:MGI Symbol;Acc:MGI:1858965]	54343	protein_coding	5	49.146	5	40.226	5	54.53	5	55.598	5	33.958	5	55.956	5	57.56	5	56.374	turquoise	0.856895	1.73e-12
ENSMUSG00000054169	Ceacam10	carcinoembryonic antigen-related cell adhesion molecule 10 [Source:MGI Symbol;Acc:MGI:1347248]	26366	protein_coding	1	0.29	4	1.534	5	2.078	5	4.094	2	0.304	5	1.85	5	5.804	5	3.342	turquoise	0.856752	1.76e-12
ENSMUSG00000039013	Siglecf	sialic acid binding Ig-like lectin F [Source:MGI Symbol;Acc:MGI:2681107]	NA	protein_coding	0	0.272	3	0.7	5	0.814	4	1.566	0	0.206	5	0.816	4	1.42	4	1.532	turquoise	0.856627	1.78e-12
ENSMUSG00000060639	Hist1h4i	histone cluster 1, H4i [Source:MGI Symbol;Acc:MGI:2448432]	319158	protein_coding	5	6.162	5	16.258	5	22.626	5	25.69	5	8.738	5	14.066	5	31.204	5	22.066	turquoise	0.856408	1.83e-12
ENSMUSG00000038773	Kdm3b	KDM3B lysine (K)-specific demethylase 3B [Source:MGI Symbol;Acc:MGI:1923356]	277250	protein_coding	5	10.692	5	13.708	5	15.224	5	18.232	5	9.964	5	13.758	5	18.018	5	15.936	turquoise	0.856156	1.89e-12
ENSMUSG00000074151	Nlrc5	NLR family, CARD domain containing 5 [Source:MGI Symbol;Acc:MGI:3612191]	434341	protein_coding	5	3.546	5	7.28	5	9.71	5	18.266	5	2.614	5	7.372	5	10.99	5	8.246	turquoise	0.856007	1.92e-12
ENSMUSG00000097471	5830432E09Rik	RIKEN cDNA 5830432E09 gene [Source:MGI Symbol;Acc:MGI:1915015]	NA	lincRNA	4	0.64	5	2.146	5	2.166	5	4.126	5	0.782	5	2.832	5	6.188	5	3.032	turquoise	0.855929	1.94e-12
ENSMUSG00000027863	Cd2	CD2 antigen [Source:MGI Symbol;Acc:MGI:88320]	12481	protein_coding	1	0.43	5	2.182	5	1.708	5	3.874	2	0.574	4	2.556	5	3.902	5	2.434	turquoise	0.855895	1.95e-12
ENSMUSG00000074570	Cass4	Cas scaffolding protein family member 4 [Source:MGI Symbol;Acc:MGI:2444482]	320664	protein_coding	0	0.254	4	0.718	5	1.462	5	2.16	1	0.32	4	1.256	5	1.946	3	1.224	turquoise	0.855854	1.96e-12
ENSMUSG00000072980	Oip5	Opa interacting protein 5 [Source:MGI Symbol;Acc:MGI:1917895]	70645	protein_coding	5	1.236	5	1.734	5	3.052	5	3.712	5	1.28	5	2.038	5	4.762	5	2.256	turquoise	0.855767	1.98e-12
ENSMUSG00000059013	Sh2d3c	SH2 domain containing 3C [Source:MGI Symbol;Acc:MGI:1351631]	27387	protein_coding	5	5.912	5	8.47	5	9.27	5	13.676	5	5.93	5	9.918	5	17.938	5	11.744	turquoise	0.855705	2e-12
ENSMUSG00000070354	Gm21975	predicted gene 21975 [Source:MGI Symbol;Acc:MGI:5439444]	101488212	protein_coding	2	0.464	5	1.264	5	1.626	5	3.026	3	0.454	5	1.51	5	3.85	5	1.864	turquoise	0.85562	2.02e-12
ENSMUSG00000022582	Ly6g	lymphocyte antigen 6 complex, locus G [Source:MGI Symbol;Acc:MGI:109440]	546644	protein_coding	5	2.406	5	5.638	5	10.936	5	17.662	5	3.34	5	10.716	5	27.59	5	13.04	turquoise	0.8552	2.12e-12
ENSMUSG00000043157	Arl11	ADP-ribosylation factor-like 11 [Source:MGI Symbol;Acc:MGI:2444054]	219144	protein_coding	4	1.176	5	2.576	5	3.842	5	5.388	5	1.442	5	3.51	5	8.134	5	3.724	turquoise	0.855186	2.13e-12
ENSMUSG00000061607	Mdc1	mediator of DNA damage checkpoint 1 [Source:MGI Symbol;Acc:MGI:3525201]	240087	protein_coding	5	5.416	5	7.996	5	10.466	5	10.418	5	6.116	5	7.726	5	12.592	5	10.372	turquoise	0.854993	2.18e-12
ENSMUSG00000060550	H2-Q7	histocompatibility 2, Q region locus 7 [Source:MGI Symbol;Acc:MGI:95936]	15018	protein_coding	5	5.464	5	17.788	5	28.036	5	45.52	5	4.166	5	14.538	5	23.238	5	25.972	turquoise	0.854903	2.2e-12
ENSMUSG00000100147	NA	NA	NA	lincRNA	2	0.478	5	1.182	5	2.094	5	4.02	4	0.588	5	2.578	5	6.764	5	3.222	turquoise	0.854817	2.23e-12
ENSMUSG00000051278	Zgrf1	zinc finger, GRF-type containing 1 [Source:MGI Symbol;Acc:MGI:1918893]	71643	protein_coding	5	2.202	5	3.352	5	4.276	5	5.696	5	2.79	5	3.192	5	5.416	5	4.064	turquoise	0.854577	2.29e-12
ENSMUSG00000038664	Herc1	hect (homologous to the E6-AP (UBE3A) carboxyl terminus) domain and RCC1 (CHC1)-like domain (RLD) 1 [Source:MGI Symbol;Acc:MGI:2384589]	235439	protein_coding	5	29.52	5	33.992	5	40.226	5	50.306	5	29.18	5	36.37	5	50.088	5	45.016	turquoise	0.854574	2.29e-12
ENSMUSG00000021754	Map3k1	mitogen-activated protein kinase kinase kinase 1 [Source:MGI Symbol;Acc:MGI:1346872]	26401	protein_coding	5	10.422	5	14.06	5	14.906	5	18.132	5	9.492	5	13.816	5	22.21	5	17.47	turquoise	0.854522	2.31e-12
ENSMUSG00000016552	Foxred2	FAD-dependent oxidoreductase domain containing 2 [Source:MGI Symbol;Acc:MGI:106315]	NA	protein_coding	2	0.576	5	1.808	5	2.044	5	2.216	4	0.674	5	1.888	5	2.796	5	2.194	turquoise	0.854447	2.33e-12
ENSMUSG00000036112	Metap2	methionine aminopeptidase 2 [Source:MGI Symbol;Acc:MGI:1929701]	56307	protein_coding	5	38.522	5	52.168	5	63.37	5	78.526	5	41.71	5	53.832	5	80.078	5	75.91	turquoise	0.854435	2.33e-12
ENSMUSG00000019066	Rab3d	RAB3D, member RAS oncogene family [Source:MGI Symbol;Acc:MGI:97844]	NA	protein_coding	5	3.988	5	7.536	5	9.942	5	12.788	5	4.122	5	9.162	5	15.254	5	10.958	turquoise	0.8544	2.34e-12
ENSMUSG00000036587	Fut7	fucosyltransferase 7 [Source:MGI Symbol;Acc:MGI:107692]	14347	protein_coding	1	0.408	5	1.016	5	1.796	5	1.472	2	0.572	4	1.29	5	2.484	5	1.088	turquoise	0.854395	2.34e-12
ENSMUSG00000071516	Hist1h2ai	histone cluster 1, H2ai [Source:MGI Symbol;Acc:MGI:2448457]	319191	protein_coding	5	35.43	5	58.122	5	115.914	5	151.916	5	43.35	5	68.256	5	162.86	5	109.092	turquoise	0.854021	2.45e-12
ENSMUSG00000017707	Serinc3	serine incorporator 3 [Source:MGI Symbol;Acc:MGI:1349457]	26943	protein_coding	5	122.132	5	183.044	5	182.82	5	235.156	5	112.222	5	178.408	5	228.786	5	199.824	turquoise	0.853942	2.48e-12
ENSMUSG00000028337	Coro2a	coronin, actin binding protein 2A [Source:MGI Symbol;Acc:MGI:1345966]	107684	protein_coding	5	1.84	5	3.552	5	4.158	5	7.692	5	1.772	5	5.142	5	4.696	5	3.08	turquoise	0.853569	2.59e-12
ENSMUSG00000039253	Fn3krp	fructosamine 3 kinase related protein [Source:MGI Symbol;Acc:MGI:2679256]	238024	protein_coding	5	4.798	5	6.476	5	9.474	5	11.572	5	4.736	5	6.994	5	11.436	5	10.464	turquoise	0.853568	2.59e-12
ENSMUSG00000103527	NA	NA	NA	TEC	3	0.424	5	1.84	4	1.604	5	3.022	3	0.482	5	1.29	5	3.546	5	1.832	turquoise	0.853548	2.6e-12
ENSMUSG00000000028	Cdc45	cell division cycle 45 [Source:MGI Symbol;Acc:MGI:1338073]	12544	protein_coding	5	1.964	5	3.642	5	5.494	5	6.502	5	2.982	5	3.198	5	7.182	5	4.862	turquoise	0.853479	2.62e-12
ENSMUSG00000045551	Fpr1	formyl peptide receptor 1 [Source:MGI Symbol;Acc:MGI:107443]	14293	protein_coding	4	1.03	5	2.604	5	3.846	5	8.302	4	1.052	5	4.136	5	11.152	5	6.852	turquoise	0.85344	2.63e-12
ENSMUSG00000022824	Muc13	mucin 13, epithelial transmembrane [Source:MGI Symbol;Acc:MGI:103190]	NA	protein_coding	0	0.248	5	1.34	5	1.616	5	2.494	2	0.294	5	1.284	5	2.014	5	1.272	turquoise	0.85331	2.67e-12
ENSMUSG00000087370	Tmem170b	transmembrane protein 170B [Source:MGI Symbol;Acc:MGI:3647046]	621976	protein_coding	5	3.52	5	5.554	5	6.784	5	8.26	5	3.952	5	6.098	5	8.858	5	7.528	turquoise	0.853205	2.71e-12
ENSMUSG00000027075	Slc43a1	solute carrier family 43, member 1 [Source:MGI Symbol;Acc:MGI:1931352]	NA	protein_coding	5	4.718	5	7.78	5	10.278	5	17.964	5	4.922	5	8.312	5	19.598	5	15.748	turquoise	0.853171	2.72e-12
ENSMUSG00000036202	Rif1	Rap1 interacting factor 1 homolog (yeast) [Source:MGI Symbol;Acc:MGI:1098622]	NA	protein_coding	5	9.18	5	12.422	5	13.91	5	18.68	5	9.008	5	11.52	5	14.32	5	13.758	turquoise	0.853088	2.74e-12
ENSMUSG00000064254	Ethe1	ethylmalonic encephalopathy 1 [Source:MGI Symbol;Acc:MGI:1913321]	66071	protein_coding	5	2.924	5	4.952	5	6.246	5	8.696	5	2.666	5	5.694	5	9.49	5	8.144	turquoise	0.853028	2.76e-12
ENSMUSG00000027115	Kif18a	kinesin family member 18A [Source:MGI Symbol;Acc:MGI:2446977]	228421	protein_coding	5	1.914	5	2.926	5	3.9	5	5.436	5	1.98	5	2.946	5	6.132	5	3.772	turquoise	0.852519	2.94e-12
ENSMUSG00000022051	Bnip3l	BCL2/adenovirus E1B interacting protein 3-like [Source:MGI Symbol;Acc:MGI:1332659]	12177	protein_coding	5	39.372	5	50.086	5	58.958	5	71.248	5	33.954	5	50.876	5	71.092	5	66.18	turquoise	0.852374	2.99e-12
ENSMUSG00000030724	Cd19	CD19 antigen [Source:MGI Symbol;Acc:MGI:88319]	12478	protein_coding	5	1.584	5	3.564	5	4.27	5	7.058	4	1.736	5	4.392	5	11.108	5	4.306	turquoise	0.851745	3.22e-12
ENSMUSG00000035246	Pcyt1b	phosphate cytidylyltransferase 1, choline, beta isoform [Source:MGI Symbol;Acc:MGI:2147987]	236899	protein_coding	2	0.484	5	0.692	4	0.852	5	1.61	3	0.492	3	0.638	5	1.656	3	1.148	turquoise	0.851611	3.27e-12
ENSMUSG00000022391	Rangap1	RAN GTPase activating protein 1 [Source:MGI Symbol;Acc:MGI:103071]	NA	protein_coding	5	7.89	5	10.368	5	14.506	5	16.15	5	9.316	5	11.184	5	16.726	5	14.662	turquoise	0.851517	3.31e-12
ENSMUSG00000029613	Eif2ak1	eukaryotic translation initiation factor 2 alpha kinase 1 [Source:MGI Symbol;Acc:MGI:1353448]	15467	protein_coding	5	7.614	5	10.444	5	14.964	5	18.078	5	7.512	5	11.306	5	18.324	5	16.48	turquoise	0.851338	3.38e-12
ENSMUSG00000030275	Etnk1	ethanolamine kinase 1 [Source:MGI Symbol;Acc:MGI:1922570]	75320	protein_coding	5	9.312	5	13.29	5	13.862	5	17.786	5	9.102	5	13.73	5	17.432	5	15.094	turquoise	0.851311	3.39e-12
ENSMUSG00000022978	Mis18a	MIS18 kinetochore protein homolog A (S. pombe) [Source:MGI Symbol;Acc:MGI:1913828]	66578	protein_coding	5	3.014	5	5.026	5	5.87	5	7.878	5	2.72	5	4.542	5	7.666	5	5.462	turquoise	0.851274	3.41e-12
ENSMUSG00000002297	Dbf4	DBF4 homolog (S. cerevisiae) [Source:MGI Symbol;Acc:MGI:1351328]	27214	protein_coding	5	3.8	5	5.988	5	7.47	5	10.09	5	5.232	5	5.466	5	11.248	5	7.764	turquoise	0.85073	3.63e-12
ENSMUSG00000034906	Ncaph	non-SMC condensin I complex, subunit H [Source:MGI Symbol;Acc:MGI:2444777]	215387	protein_coding	5	3.48	5	5.91	5	5.926	5	11.458	5	3.362	5	6.738	5	12.686	5	7.516	turquoise	0.850713	3.64e-12
ENSMUSG00000022504	Ciita	class II transactivator [Source:MGI Symbol;Acc:MGI:108445]	12265	protein_coding	4	0.856	5	2.35	5	3.178	5	6.138	5	1.002	5	2.548	5	3.932	5	3.478	turquoise	0.850425	3.77e-12
ENSMUSG00000029860	Zyx	zyxin [Source:MGI Symbol;Acc:MGI:103072]	NA	protein_coding	5	18.34	5	27.466	5	34.072	5	47.278	5	19.812	5	36.462	5	56.602	5	42.48	turquoise	0.850392	3.78e-12
ENSMUSG00000033066	Gas7	growth arrest specific 7 [Source:MGI Symbol;Acc:MGI:1202388]	NA	protein_coding	5	4.018	5	7.114	5	8.11	5	12.314	5	4.676	5	8.484	5	15.652	5	10.106	turquoise	0.850305	3.82e-12
ENSMUSG00000001128	Cfp	complement factor properdin [Source:MGI Symbol;Acc:MGI:97545]	18636	protein_coding	5	7.944	5	11.884	5	18.23	5	23.982	5	8.43	5	11.634	5	20.87	5	14.986	turquoise	0.849693	4.11e-12
ENSMUSG00000030314	Atg7	autophagy related 7 [Source:MGI Symbol;Acc:MGI:1921494]	NA	protein_coding	5	6.04	5	10.822	5	12.482	5	15.774	5	7.098	5	9.444	5	19.174	5	11.352	turquoise	0.849458	4.22e-12
ENSMUSG00000001281	Itgb7	integrin beta 7 [Source:MGI Symbol;Acc:MGI:96616]	16421	protein_coding	5	3.018	5	6.318	5	7.104	5	11.984	5	3.54	5	5.578	5	9.016	5	8.298	turquoise	0.849333	4.28e-12
ENSMUSG00000022881	Rfc4	replication factor C (activator 1) 4 [Source:MGI Symbol;Acc:MGI:2146571]	106344	protein_coding	5	2.606	5	4.646	5	7.29	5	8.622	5	3.204	5	5.87	5	9.354	5	7.092	turquoise	0.849153	4.37e-12
ENSMUSG00000024853	Sf3b2	splicing factor 3b, subunit 2 [Source:MGI Symbol;Acc:MGI:2441856]	319322	protein_coding	5	28.604	5	35.796	5	39.332	5	46.312	5	28.066	5	36.396	5	46.458	5	40.908	turquoise	0.849139	4.38e-12
ENSMUSG00000027454	Gins1	GINS complex subunit 1 (Psf1 homolog) [Source:MGI Symbol;Acc:MGI:1916520]	69270	protein_coding	5	1.858	5	2.826	5	3.818	5	6.298	5	2.014	5	2.754	5	6.114	5	3.946	turquoise	0.849086	4.41e-12
ENSMUSG00000028599	Tnfrsf1b	tumor necrosis factor receptor superfamily, member 1b [Source:MGI Symbol;Acc:MGI:1314883]	21938	protein_coding	5	8.716	5	12.366	5	16.032	5	20.29	5	9.488	5	12.578	5	17.904	5	14.262	turquoise	0.848853	4.53e-12
ENSMUSG00000039206	Daglb	diacylglycerol lipase, beta [Source:MGI Symbol;Acc:MGI:2442032]	231871	protein_coding	5	3.47	5	5.48	5	5.324	5	6.99	5	3.368	5	4.91	5	8.31	5	6.686	turquoise	0.848798	4.56e-12
ENSMUSG00000068129	Cst7	cystatin F (leukocystatin) [Source:MGI Symbol;Acc:MGI:1298217]	13011	protein_coding	5	1.162	5	5.318	5	4.45	5	6.23	5	0.888	5	4.328	5	6.734	5	4.548	turquoise	0.848767	4.57e-12
Obcdi000294	NA	NA	NA	novel_intergenic	5	1.2	5	6.63	5	13.484	5	13.318	5	2.95	5	10.606	5	22.124	5	7.896	turquoise	0.848287	4.84e-12
ENSMUSG00000024747	Aldh1a7	aldehyde dehydrogenase family 1, subfamily A7 [Source:MGI Symbol;Acc:MGI:1347050]	26358	protein_coding	0	0.16	3	0.62	5	1.058	5	1.59	0	0.172	2	0.486	5	1.492	5	1.308	turquoise	0.84822	4.87e-12
ENSMUSG00000031381	Piga	phosphatidylinositol glycan anchor biosynthesis, class A [Source:MGI Symbol;Acc:MGI:99461]	NA	protein_coding	5	1.934	5	2.948	5	3.324	5	5.146	5	1.766	5	2.758	5	4.354	5	3.368	turquoise	0.848143	4.92e-12
ENSMUSG00000071226	Cecr2	cat eye syndrome chromosome region, candidate 2 [Source:MGI Symbol;Acc:MGI:1923799]	330409	protein_coding	5	2.792	5	6.45	5	6.316	5	9.49	5	2.884	5	6.788	5	16.69	5	6.672	turquoise	0.848044	4.97e-12
ENSMUSG00000031557	Plekha2	pleckstrin homology domain-containing, family A (phosphoinositide binding specific) member 2 [Source:MGI Symbol;Acc:MGI:1928144]	NA	protein_coding	5	10.528	5	11.314	5	14.732	5	19.104	5	9.538	5	13.288	5	22	5	13.84	turquoise	0.848001	5e-12
ENSMUSG00000026458	Ppfia4	protein tyrosine phosphatase, receptor type, f polypeptide (PTPRF), interacting protein (liprin), alpha 4 [Source:MGI Symbol;Acc:MGI:1915757]	68507	protein_coding	5	1.798	5	2.31	5	3.236	5	4.264	5	1.234	5	2.796	5	3.832	5	3.362	turquoise	0.847937	5.04e-12
ENSMUSG00000027330	Cdc25b	cell division cycle 25B [Source:MGI Symbol;Acc:MGI:99701]	12531	protein_coding	5	7.46	5	11.25	5	14.564	5	19.518	5	9.098	5	12.164	5	27.832	5	20.236	turquoise	0.847861	5.08e-12
ENSMUSG00000039994	Timeless	timeless circadian clock 1 [Source:MGI Symbol;Acc:MGI:1321393]	21853	protein_coding	5	5.67	5	6.156	5	7.796	5	11.086	5	6.2	5	6.39	5	11.546	5	8.29	turquoise	0.847859	5.08e-12
ENSMUSG00000032754	Slc8b1	solute carrier family 8 (sodium/lithium/calcium exchanger), member B1 [Source:MGI Symbol;Acc:MGI:2180781]	170756	protein_coding	5	6.444	5	10.764	5	8.696	5	14.196	5	6.156	5	8.746	5	15.94	5	11.67	turquoise	0.847552	5.27e-12
ENSMUSG00000026360	Rgs2	regulator of G-protein signaling 2 [Source:MGI Symbol;Acc:MGI:1098271]	19735	protein_coding	5	5.604	5	10.888	5	11.324	5	15.598	5	5.944	5	11.878	5	17.226	5	11.902	turquoise	0.847452	5.33e-12
ENSMUSG00000031527	Eri1	exoribonuclease 1 [Source:MGI Symbol;Acc:MGI:1914526]	67276	protein_coding	5	4.938	5	6.39	5	6.982	5	9.618	5	4.568	5	5.818	5	9.388	5	6.832	turquoise	0.847434	5.34e-12
ENSMUSG00000008730	Hipk1	homeodomain interacting protein kinase 1 [Source:MGI Symbol;Acc:MGI:1314873]	15257	protein_coding	5	40.178	5	49.242	5	59.214	5	73.69	5	39.408	5	51.114	5	76.716	5	62.194	turquoise	0.847342	5.4e-12
ENSMUSG00000002257	Def6	differentially expressed in FDCP 6 [Source:MGI Symbol;Acc:MGI:1346328]	23853	protein_coding	5	5.566	5	7.658	5	8.996	5	12.03	5	6.224	5	9.118	5	12.906	5	9.042	turquoise	0.847199	5.48e-12
ENSMUSG00000027074	Slc43a3	solute carrier family 43, member 3 [Source:MGI Symbol;Acc:MGI:1931054]	58207	protein_coding	5	19.43	5	24.61	5	27.174	5	36.262	5	16.506	5	24.492	5	40.552	5	29.384	turquoise	0.846925	5.66e-12
ENSMUSG00000032369	Plscr1	phospholipid scramblase 1 [Source:MGI Symbol;Acc:MGI:893575]	NA	protein_coding	5	3.4	5	5.104	5	7.184	5	9	5	3.474	5	5.608	5	9.536	5	6.64	turquoise	0.846608	5.87e-12
ENSMUSG00000097177	9330159M07Rik	RIKEN cDNA 9330159M07 gene [Source:MGI Symbol;Acc:MGI:2442519]	NA	processed_transcript	5	5.114	5	10.99	5	10.298	5	13.252	5	5.29	5	10.158	5	16.448	5	14.564	turquoise	0.846396	6.01e-12
ENSMUSG00000001014	Icam4	intercellular adhesion molecule 4, Landsteiner-Wiener blood group [Source:MGI Symbol;Acc:MGI:1925619]	78369	protein_coding	0	0.168	2	0.858	5	1.398	5	2.69	2	0.424	4	1.018	5	3.384	4	2.008	turquoise	0.84633	6.06e-12
ENSMUSG00000029086	Prom1	prominin 1 [Source:MGI Symbol;Acc:MGI:1100886]	19126	protein_coding	5	2.008	5	5.662	5	7.184	5	7.392	5	3.006	5	6.038	5	12.878	5	7.888	turquoise	0.846273	6.1e-12
ENSMUSG00000045826	Ptprcap	protein tyrosine phosphatase, receptor type, C polypeptide-associated protein [Source:MGI Symbol;Acc:MGI:97811]	19265	protein_coding	5	2.022	5	6.384	5	8.444	5	10.664	5	2.896	5	7.324	5	13.008	5	6.988	turquoise	0.846046	6.26e-12
ENSMUSG00000028684	Urod	uroporphyrinogen decarboxylase [Source:MGI Symbol;Acc:MGI:98916]	22275	protein_coding	5	15.662	5	24.178	5	35.496	5	42.29	5	18.118	5	26.446	5	48.45	5	41.458	turquoise	0.845914	6.36e-12
ENSMUSG00000054387	Mdm4	transformed mouse 3T3 cell double minute 4 [Source:MGI Symbol;Acc:MGI:107934]	102641776	protein_coding	5	42.824	5	50.1	5	55.358	5	69.758	5	41.532	5	51.084	5	67.338	5	55.842	turquoise	0.845533	6.64e-12
ENSMUSG00000035208	Slfn8	schlafen 8 [Source:MGI Symbol;Acc:MGI:2672859]	276950	protein_coding	5	1.556	5	3.586	5	4.792	5	7.69	5	1.944	5	3.41	5	4.822	5	3.088	turquoise	0.845428	6.72e-12
ENSMUSG00000033192	Lpcat2	lysophosphatidylcholine acyltransferase 2 [Source:MGI Symbol;Acc:MGI:3606214]	270084	protein_coding	5	3.468	5	5.358	5	5.376	5	7.97	5	3.824	5	5.436	5	10.17	5	5.586	turquoise	0.845031	7.03e-12
ENSMUSG00000039456	Morc3	microrchidia 3 [Source:MGI Symbol;Acc:MGI:2136841]	338467	protein_coding	5	8.862	5	11.916	5	14.016	5	16.128	5	8.276	5	11.458	5	15.41	5	13.316	turquoise	0.845017	7.04e-12
ENSMUSG00000026922	Agpat2	1-acylglycerol-3-phosphate O-acyltransferase 2 (lysophosphatidic acid acyltransferase, beta) [Source:MGI Symbol;Acc:MGI:1914762]	67512	protein_coding	5	6.144	5	9.2	5	12.234	5	14.312	5	7.384	5	10.842	5	17.006	5	11.93	turquoise	0.844895	7.14e-12
ENSMUSG00000019790	Stxbp5	syntaxin binding protein 5 (tomosyn) [Source:MGI Symbol;Acc:MGI:1926058]	78808	protein_coding	5	13.64	5	17.402	5	18.39	5	22.682	5	12.62	5	17.57	5	22.228	5	18.83	turquoise	0.844814	7.2e-12
ENSMUSG00000037902	Sirpa	signal-regulatory protein alpha [Source:MGI Symbol;Acc:MGI:108563]	19261	protein_coding	5	35.032	5	43.124	5	50.148	5	70.548	5	34.232	5	40.72	5	72.394	5	49.55	turquoise	0.844772	7.24e-12
ENSMUSG00000024013	Fgd2	FYVE, RhoGEF and PH domain containing 2 [Source:MGI Symbol;Acc:MGI:1347084]	NA	protein_coding	5	1.872	5	4.322	5	7.246	5	8.08	5	2.296	5	7.558	5	8.102	5	5.52	turquoise	0.844696	7.3e-12
ENSMUSG00000031154	Otud5	OTU domain containing 5 [Source:MGI Symbol;Acc:MGI:1859615]	54644	protein_coding	5	22.566	5	25.758	5	32.552	5	42.556	5	21.434	5	27.576	5	41.828	5	34.584	turquoise	0.844688	7.31e-12
ENSMUSG00000058706	0610030E20Rik	RIKEN cDNA 0610030E20 gene [Source:MGI Symbol;Acc:MGI:1915614]	68364	protein_coding	5	6.658	5	8.762	5	9.648	5	12.07	5	6.324	5	9.638	5	12.066	5	9.258	turquoise	0.844662	7.33e-12
ENSMUSG00000040528	Milr1	mast cell immunoglobulin like receptor 1 [Source:MGI Symbol;Acc:MGI:2685731]	380732	protein_coding	5	1.838	5	4.912	5	4.77	5	6.97	5	1.826	5	4.538	5	9.342	5	5.028	turquoise	0.844642	7.34e-12
ENSMUSG00000025648	Pfkfb4	6-phosphofructo-2-kinase/fructose-2,6-biphosphatase 4 [Source:MGI Symbol;Acc:MGI:2687284]	270198	protein_coding	5	6.47	5	12.4	5	11.762	5	14.714	5	7.818	5	11.352	5	20.062	5	12.672	turquoise	0.844523	7.44e-12
ENSMUSG00000050592	Fam78a	family with sequence similarity 78, member A [Source:MGI Symbol;Acc:MGI:2443569]	NA	protein_coding	5	1.25	5	2.5	5	3.348	5	5.516	5	2.702	5	3.488	5	5.272	5	4.996	turquoise	0.844421	7.53e-12
ENSMUSG00000028497	Ptplad2	protein tyrosine phosphatase-like A domain containing 2 [Source:MGI Symbol;Acc:MGI:1914025]	66775	protein_coding	5	3.558	5	5.212	5	6.202	5	7.25	5	3.31	5	6.026	5	8.83	5	6.418	turquoise	0.844269	7.66e-12
ENSMUSG00000039196	Orm1	orosomucoid 1 [Source:MGI Symbol;Acc:MGI:97443]	18405	protein_coding	1	0.296	3	1.404	5	3.152	5	3.49	2	0.73	4	2.014	5	6.934	5	1.86	turquoise	0.843954	7.94e-12
ENSMUSG00000027242	Wdr76	WD repeat domain 76 [Source:MGI Symbol;Acc:MGI:1926186]	241627	protein_coding	5	1.91	5	3.654	5	4.152	5	6.092	5	2.224	5	3.362	5	6.006	5	4.264	turquoise	0.843852	8.03e-12
ENSMUSG00000020732	Rab37	RAB37, member RAS oncogene family [Source:MGI Symbol;Acc:MGI:1929945]	58222	protein_coding	3	0.476	5	1.63	5	2.364	5	2.734	3	0.586	5	2.106	5	2.44	4	2.556	turquoise	0.843484	8.37e-12
ENSMUSG00000022100	Xpo7	exportin 7 [Source:MGI Symbol;Acc:MGI:1929705]	65246	protein_coding	5	6.682	5	8.318	5	13.924	5	17.71	5	7.026	5	7.8	5	15.144	5	17.274	turquoise	0.843434	8.41e-12
ENSMUSG00000000568	Hnrnpd	heterogeneous nuclear ribonucleoprotein D [Source:MGI Symbol;Acc:MGI:101947]	11991	protein_coding	5	50.67	5	57.16	5	70.156	5	88.314	5	49.752	5	59.92	5	85.37	5	73.438	turquoise	0.843211	8.63e-12
ENSMUSG00000019866	Aim1	absent in melanoma 1 [Source:MGI Symbol;Acc:MGI:109544]	11630	protein_coding	5	1.134	5	1.762	5	1.982	5	3.382	5	0.988	5	2.174	5	3.14	5	2.806	turquoise	0.842872	8.96e-12
ENSMUSG00000021384	Susd3	sushi domain containing 3 [Source:MGI Symbol;Acc:MGI:1913579]	66329	protein_coding	2	0.77	5	2.204	5	2.874	5	4.102	5	0.64	5	3.02	5	5.074	5	3.396	turquoise	0.842629	9.21e-12
ENSMUSG00000032053	Pou2af1	POU domain, class 2, associating factor 1 [Source:MGI Symbol;Acc:MGI:105086]	18985	protein_coding	5	2.03	5	4.096	5	5.544	5	8.862	5	2	5	5.678	5	12.746	5	5.056	turquoise	0.842508	9.33e-12
ENSMUSG00000022102	Dok2	docking protein 2 [Source:MGI Symbol;Acc:MGI:1332623]	13449	protein_coding	5	1.396	5	3.126	5	3.986	5	4.894	5	2.336	5	2.926	5	5.594	5	3.956	turquoise	0.842493	9.35e-12
ENSMUSG00000024677	Ms4a6b	membrane-spanning 4-domains, subfamily A, member 6B [Source:MGI Symbol;Acc:MGI:1917024]	69774	protein_coding	5	4.072	5	8.194	5	8.21	5	11.632	5	3.366	5	7.164	5	9.344	5	6.432	turquoise	0.84247	9.37e-12
ENSMUSG00000027615	Hps3	Hermansky-Pudlak syndrome 3 homolog (human) [Source:MGI Symbol;Acc:MGI:2153839]	12807	protein_coding	5	5.728	5	8.78	5	8.786	5	12.404	5	5.866	5	9.202	5	11.976	5	8.816	turquoise	0.842378	9.47e-12
ENSMUSG00000056025	Clca1	chloride channel calcium activated 1 [Source:MGI Symbol;Acc:MGI:1316732]	12722	protein_coding	5	1.116	5	2.632	5	2.958	5	4.744	5	0.944	5	2.626	5	4.162	5	3.08	turquoise	0.842362	9.49e-12
ENSMUSG00000021377	Dek	DEK oncogene (DNA binding) [Source:MGI Symbol;Acc:MGI:1926209]	110052	protein_coding	5	35.852	5	43.97	5	56.588	5	75.09	5	42.016	5	43.784	5	71.45	5	53.272	turquoise	0.842267	9.59e-12
ENSMUSG00000078762	Haus5	HAUS augmin-like complex, subunit 5 [Source:MGI Symbol;Acc:MGI:1919159]	71909	protein_coding	5	2.406	5	5.434	5	8.268	5	10.664	5	3.852	5	5.284	5	8.596	5	7.224	turquoise	0.841872	1e-11
ENSMUSG00000023078	Cxcl13	chemokine (C-X-C motif) ligand 13 [Source:MGI Symbol;Acc:MGI:1888499]	55985	protein_coding	0	0.028	2	0.488	5	0.788	4	1.332	0	0.032	1	0.332	3	1.428	3	0.906	turquoise	0.841649	1.03e-11
ENSMUSG00000051235	Gen1	Gen homolog 1, endonuclease (Drosophila) [Source:MGI Symbol;Acc:MGI:2443149]	209334	protein_coding	5	1.06	5	1.602	5	2.366	5	3.224	5	1.328	5	1.794	5	3.582	5	2.732	turquoise	0.841529	1.04e-11
ENSMUSG00000044934	Zfp367	zinc finger protein 367 [Source:MGI Symbol;Acc:MGI:2442266]	238673	protein_coding	5	4.818	5	6.832	5	8.038	5	11.318	5	5.178	5	5.998	5	9.508	5	9.316	turquoise	0.841456	1.05e-11
ENSMUSG00000076441	Ass1	argininosuccinate synthetase 1 [Source:MGI Symbol;Acc:MGI:88090]	11898	protein_coding	5	2.652	5	4.752	5	5.582	5	8.878	5	1.944	5	5.11	5	8.416	5	8.276	turquoise	0.841456	1.05e-11
ENSMUSG00000030726	Pold3	polymerase (DNA-directed), delta 3, accessory subunit [Source:MGI Symbol;Acc:MGI:1915217]	67967	protein_coding	5	9.672	5	15.088	5	22.362	5	19.57	5	10.852	5	16.166	5	19.324	5	16.442	turquoise	0.841408	1.05e-11
ENSMUSG00000022587	Ly6e	lymphocyte antigen 6 complex, locus E [Source:MGI Symbol;Acc:MGI:106651]	NA	protein_coding	5	102.684	5	164.206	5	198.322	5	249.392	5	100.86	5	174.328	5	227.442	5	209.554	turquoise	0.841278	1.07e-11
ENSMUSG00000030577	Cd22	CD22 antigen [Source:MGI Symbol;Acc:MGI:88322]	NA	protein_coding	5	2.762	5	5.268	5	4.476	5	7.084	4	1.96	5	5.206	5	9.172	5	6.262	turquoise	0.841147	1.09e-11
ENSMUSG00000070738	Dgkd	diacylglycerol kinase, delta [Source:MGI Symbol;Acc:MGI:2138334]	227333	protein_coding	5	15.408	5	20.872	5	26.954	5	32.416	5	15.282	5	21.036	5	32.76	5	25.274	turquoise	0.840854	1.12e-11
ENSMUSG00000046230	Vps13a	vacuolar protein sorting 13A (yeast) [Source:MGI Symbol;Acc:MGI:2444304]	271564	protein_coding	5	3.08	5	5.636	5	6.424	5	8.002	5	3.248	5	6.598	5	7.528	5	6.988	turquoise	0.840773	1.13e-11
ENSMUSG00000004568	Arhgef18	rho/rac guanine nucleotide exchange factor (GEF) 18 [Source:MGI Symbol;Acc:MGI:2142567]	102098	protein_coding	5	8.652	5	12.21	5	13.252	5	16.794	5	9.47	5	13.352	5	19.364	5	13.482	turquoise	0.840615	1.15e-11
ENSMUSG00000086825	Gm15675	predicted gene 15675 [Source:MGI Symbol;Acc:MGI:3783117]	NA	lincRNA	5	0.856	5	1.778	5	1.776	5	2.62	5	0.986	5	1.696	5	3.238	5	2.154	turquoise	0.840271	1.2e-11
ENSMUSG00000059555	Tor4a	torsin family 4, member A [Source:MGI Symbol;Acc:MGI:2442720]	227612	protein_coding	5	4.604	5	6.146	5	7.95	5	10.394	5	4.406	5	6.732	5	9.584	5	7.544	turquoise	0.84009	1.22e-11
ENSMUSG00000030677	Kif22	kinesin family member 22 [Source:MGI Symbol;Acc:MGI:109233]	110033	protein_coding	5	3.608	5	4.546	5	7.418	5	10.73	5	4.442	5	5.416	5	13.646	5	9.116	turquoise	0.839988	1.23e-11
ENSMUSG00000036461	Elf1	E74-like factor 1 [Source:MGI Symbol;Acc:MGI:107180]	NA	protein_coding	5	9.598	5	14.478	5	14.35	5	19.664	5	9.708	5	13.958	5	20.384	5	14.598	turquoise	0.839952	1.24e-11
ENSMUSG00000030177	Ccdc77	coiled-coil domain containing 77 [Source:MGI Symbol;Acc:MGI:1914450]	67200	protein_coding	5	4.462	5	5.332	5	7.434	5	8.45	5	4.426	5	6.632	5	9.522	5	7.242	turquoise	0.839736	1.27e-11
ENSMUSG00000017561	Crlf3	cytokine receptor-like factor 3 [Source:MGI Symbol;Acc:MGI:1860086]	54394	protein_coding	5	18.064	5	21.598	5	26.994	5	31.234	5	15.53	5	27.44	5	34.872	5	25.948	turquoise	0.839511	1.3e-11
ENSMUSG00000021068	Nin	ninein [Source:MGI Symbol;Acc:MGI:105108]	NA	protein_coding	5	10.288	5	13.734	5	16.304	5	19.956	5	11.274	5	14.66	5	23.24	5	15.654	turquoise	0.839455	1.31e-11
ENSMUSG00000067149	Igj	immunoglobulin joining chain [Source:MGI Symbol;Acc:MGI:96493]	16069	protein_coding	1	0.338	5	11.744	5	23.33	5	34.302	2	0.466	5	16.218	5	33.206	5	17.29	turquoise	0.839297	1.33e-11
ENSMUSG00000051166	Eml5	echinoderm microtubule associated protein like 5 [Source:MGI Symbol;Acc:MGI:2442513]	319670	protein_coding	4	0.874	5	1.136	5	1.35	5	1.764	3	0.846	4	0.834	5	2.228	5	1.826	turquoise	0.839285	1.33e-11
ENSMUSG00000056290	Ms4a4b	membrane-spanning 4-domains, subfamily A, member 4B [Source:MGI Symbol;Acc:MGI:1913083]	60361	protein_coding	4	0.646	5	3.7	5	3.35	5	5.918	4	0.72	5	2.88	5	4.624	5	3.442	turquoise	0.839134	1.35e-11
ENSMUSG00000042770	Hebp1	heme binding protein 1 [Source:MGI Symbol;Acc:MGI:1333880]	15199	protein_coding	5	6.674	5	9.166	5	17.722	5	21.608	5	6.184	5	12.638	5	21.532	5	16.098	turquoise	0.839132	1.35e-11
ENSMUSG00000046942	Mageb16	melanoma antigen family B, 16 [Source:MGI Symbol;Acc:MGI:1919217]	NA	protein_coding	1	0.346	3	0.748	5	1.6	4	2.344	1	0.46	4	1.078	5	3.054	4	2.204	turquoise	0.838836	1.4e-11
ENSMUSG00000091575	2010016I18Rik	RIKEN cDNA 2010016I18 gene [Source:MGI Symbol;Acc:MGI:1916456]	NA	processed_transcript	2	0.448	4	1.544	5	2.128	5	2.894	2	0.358	4	1.308	5	3.238	5	1.914	turquoise	0.838764	1.41e-11
ENSMUSG00000019214	Chtf18	CTF18, chromosome transmission fidelity factor 18 [Source:MGI Symbol;Acc:MGI:2384887]	214901	protein_coding	5	2.284	5	2.4	5	3.756	5	4.758	5	2.106	5	2.488	5	6.068	5	3.948	turquoise	0.83866	1.42e-11
ENSMUSG00000021423	Ly86	lymphocyte antigen 86 [Source:MGI Symbol;Acc:MGI:1321404]	17084	protein_coding	5	3.55	5	9.19	5	12.672	5	18.312	5	4.492	5	10.674	5	14.108	5	9.9	turquoise	0.838569	1.44e-11
ENSMUSG00000020227	Irak3	interleukin-1 receptor-associated kinase 3 [Source:MGI Symbol;Acc:MGI:1921164]	73914	protein_coding	5	3.236	5	6.46	5	6.2	5	7.798	5	2.632	5	6.108	5	10.218	5	7.24	turquoise	0.838526	1.45e-11
ENSMUSG00000097378	B230208H11Rik	RIKEN cDNA B230208H11 gene [Source:MGI Symbol;Acc:MGI:2443719]	NA	lincRNA	5	1.046	5	3.498	5	4.804	5	5.806	4	1.272	5	3.7	5	8.522	5	3.754	turquoise	0.838521	1.45e-11
ENSMUSG00000049775	Tmsb4x	thymosin, beta 4, X chromosome [Source:MGI Symbol;Acc:MGI:99510]	19241	protein_coding	5	495.794	5	852.726	5	923.114	5	1108.33	5	497.78	5	710.188	5	1069.22	5	792.882	turquoise	0.838465	1.46e-11
ENSMUSG00000102662	NA	NA	NA	TEC	4	0.492	5	1.14	5	1.128	5	1.958	5	0.602	4	0.89	5	2.508	5	1.538	turquoise	0.838455	1.46e-11
ENSMUSG00000022026	Olfm4	olfactomedin 4 [Source:MGI Symbol;Acc:MGI:2685142]	380924	protein_coding	2	0.282	5	2.666	5	4.022	5	7.556	1	0.45	5	2.548	5	8.29	5	4.506	turquoise	0.83837	1.47e-11
ENSMUSG00000024056	Ndc80	NDC80 homolog, kinetochore complex component (S. cerevisiae) [Source:MGI Symbol;Acc:MGI:1914302]	67052	protein_coding	5	2.162	5	3.368	5	4.382	5	7.194	5	2.586	5	2.878	5	6.734	5	3.986	turquoise	0.838306	1.48e-11
ENSMUSG00000034773	BC030867	cDNA sequence BC030867 [Source:MGI Symbol;Acc:MGI:2387601]	217216	protein_coding	4	0.824	5	1.456	5	1.964	5	2.378	4	0.956	4	1.13	5	2.634	5	1.884	turquoise	0.838256	1.49e-11
ENSMUSG00000021886	Gpr65	G-protein coupled receptor 65 [Source:MGI Symbol;Acc:MGI:108031]	14744	protein_coding	5	1.052	5	3.154	5	4.692	5	5.92	5	1.598	5	3.088	5	3.856	5	3.134	turquoise	0.838005	1.53e-11
ENSMUSG00000026622	Nek2	NIMA (never in mitosis gene a)-related expressed kinase 2 [Source:MGI Symbol;Acc:MGI:109359]	18005	protein_coding	5	3.052	5	3.014	5	4.526	5	6.244	5	2.542	5	2.652	5	7.302	5	4.458	turquoise	0.837989	1.53e-11
ENSMUSG00000020334	Slc22a4	solute carrier family 22 (organic cation transporter), member 4 [Source:MGI Symbol;Acc:MGI:1353479]	30805	protein_coding	5	1.436	5	2.764	5	3.04	5	5.24	5	2.09	5	3.658	5	5.246	5	6.12	turquoise	0.837895	1.55e-11
ENSMUSG00000046079	Lrrc8d	leucine rich repeat containing 8D [Source:MGI Symbol;Acc:MGI:1922368]	NA	protein_coding	5	4.828	5	7.584	5	9.43	5	12.272	5	5.558	5	7.398	5	13.422	5	9.086	turquoise	0.837862	1.55e-11
ENSMUSG00000022686	B3gnt5	UDP-GlcNAc:betaGal beta-1,3-N-acetylglucosaminyltransferase 5 [Source:MGI Symbol;Acc:MGI:2137302]	NA	protein_coding	4	0.87	5	1.664	5	2.106	5	2.274	3	0.546	5	2.008	5	2.47	5	2.054	turquoise	0.837768	1.57e-11
ENSMUSG00000005698	Ctcf	CCCTC-binding factor [Source:MGI Symbol;Acc:MGI:109447]	13018	protein_coding	5	23.256	5	30.082	5	38.148	5	42.238	5	22.352	5	30.176	5	38.116	5	36.242	turquoise	0.837644	1.59e-11
ENSMUSG00000096054	Syne1	spectrin repeat containing, nuclear envelope 1 [Source:MGI Symbol;Acc:MGI:1927152]	64009	protein_coding	5	13.838	5	25.98	5	29.998	5	38.886	5	14.632	5	32.726	5	52.032	5	34.982	turquoise	0.837349	1.64e-11
ENSMUSG00000036223	Ska1	spindle and kinetochore associated complex subunit 1 [Source:MGI Symbol;Acc:MGI:1913718]	NA	protein_coding	3	0.69	5	1.472	5	1.83	5	2.972	2	0.742	4	1.278	5	2.602	5	2.344	turquoise	0.837117	1.68e-11
ENSMUSG00000014030	Pax5	paired box 5 [Source:MGI Symbol;Acc:MGI:97489]	18507	protein_coding	5	4.06	5	4.528	5	5.876	5	9.45	5	3.692	5	6.528	5	15.414	5	5.874	turquoise	0.837067	1.69e-11
ENSMUSG00000037548	H2-DMb2	histocompatibility 2, class II, locus Mb2 [Source:MGI Symbol;Acc:MGI:95923]	15000	protein_coding	2	0.628	5	2.812	5	2.292	5	3.656	2	0.424	4	2.906	5	5.93	4	3.064	turquoise	0.837066	1.69e-11
ENSMUSG00000021965	Ska3	spindle and kinetochore associated complex subunit 3 [Source:MGI Symbol;Acc:MGI:3041235]	219114	protein_coding	5	1.116	5	1.294	5	2.642	5	2.782	5	1.372	5	1.652	5	3.656	4	2.4	turquoise	0.837039	1.7e-11
ENSMUSG00000028088	Fmo5	flavin containing monooxygenase 5 [Source:MGI Symbol;Acc:MGI:1310004]	14263	protein_coding	5	2.088	5	5.476	5	6.194	5	7.81	5	1.836	5	5.422	5	8.22	5	6.462	turquoise	0.836529	1.79e-11
ENSMUSG00000041268	Dmxl2	Dmx-like 2 [Source:MGI Symbol;Acc:MGI:2444630]	235380	protein_coding	5	4.694	5	6.51	5	8.038	5	10.26	5	4.816	5	7.778	5	12.046	5	9.274	turquoise	0.836121	1.87e-11
ENSMUSG00000028803	Nipal3	NIPA-like domain containing 3 [Source:MGI Symbol;Acc:MGI:1921802]	74552	protein_coding	5	2.93	5	3.742	5	6.424	5	6.792	5	3.016	5	4.284	5	6.014	5	5.794	turquoise	0.836077	1.88e-11
ENSMUSG00000072596	Ear2	eosinophil-associated, ribonuclease A family, member 2 [Source:MGI Symbol;Acc:MGI:108020]	13587	protein_coding	4	3.05	5	11.384	5	14.228	5	35.982	4	2.252	5	12.088	5	21.156	5	19.446	turquoise	0.835393	2.02e-11
ENSMUSG00000037313	Tacc3	transforming, acidic coiled-coil containing protein 3 [Source:MGI Symbol;Acc:MGI:1341163]	21335	protein_coding	5	6.324	5	9.522	5	13.758	5	17.682	5	7.064	5	10.028	5	20.452	5	14.086	turquoise	0.835377	2.03e-11
ENSMUSG00000018659	Pnpo	pyridoxine 5'-phosphate oxidase [Source:MGI Symbol;Acc:MGI:2144151]	103711	protein_coding	5	4.11	5	6.174	5	9.17	5	12.75	5	4.114	5	6.824	5	11.706	5	11.34	turquoise	0.834723	2.17e-11
ENSMUSG00000023004	Tuba1b	tubulin, alpha 1B [Source:MGI Symbol;Acc:MGI:107804]	22143	protein_coding	5	94.388	5	121.946	5	159.752	5	194.674	5	107.224	5	121.602	5	193.038	5	156.042	turquoise	0.834451	2.24e-11
ENSMUSG00000045322	Tlr9	toll-like receptor 9 [Source:MGI Symbol;Acc:MGI:1932389]	81897	protein_coding	4	0.698	5	2.086	5	2.664	5	4.066	5	1.14	5	2.46	5	3.06	5	2.27	turquoise	0.834332	2.26e-11
ENSMUSG00000000915	Hip1r	huntingtin interacting protein 1 related [Source:MGI Symbol;Acc:MGI:1352504]	29816	protein_coding	5	4.618	5	5.302	5	7.528	5	10.212	5	3.844	5	6.574	5	9.61	5	10.4	turquoise	0.833708	2.42e-11
ENSMUSG00000041431	Ccnb1	cyclin B1 [Source:MGI Symbol;Acc:MGI:88302]	268697	protein_coding	5	6.234	5	9.748	5	11.618	5	18.416	5	6.158	5	7.77	5	19.668	5	13.74	turquoise	0.833438	2.49e-11
ENSMUSG00000035085	1700020L24Rik	RIKEN cDNA 1700020L24 gene [Source:MGI Symbol;Acc:MGI:1913580]	66330	protein_coding	2	0.678	5	3.348	5	4.262	5	4.944	4	1.042	5	2.418	5	7.574	5	4.154	turquoise	0.833436	2.49e-11
ENSMUSG00000022555	Dgat1	diacylglycerol O-acyltransferase 1 [Source:MGI Symbol;Acc:MGI:1333825]	13350	protein_coding	5	8.684	5	12.252	5	19.672	5	23.532	5	9.328	5	15.86	5	32.018	5	19.466	turquoise	0.833225	2.54e-11
Obcdi002281	NA	NA	NA	novel_intergenic	0	0	5	1.972	5	2.724	5	3.412	3	0.84	5	2.422	5	9.366	3	2.098	turquoise	0.833202	2.55e-11
ENSMUSG00000043243	Fam129c	family with sequence similarity 129, member C [Source:MGI Symbol;Acc:MGI:3686743]	100037278	protein_coding	5	2.576	5	5.384	5	7.866	5	11.798	5	2.928	5	5.71	5	18.73	5	4.916	turquoise	0.833185	2.55e-11
ENSMUSG00000034317	Trim59	tripartite motif-containing 59 [Source:MGI Symbol;Acc:MGI:1914199]	66949	protein_coding	5	6.362	5	8.808	5	12.182	5	18.418	5	6.556	5	9.212	5	19.502	5	12.058	turquoise	0.83299	2.61e-11
ENSMUSG00000047789	Slc38a9	solute carrier family 38, member 9 [Source:MGI Symbol;Acc:MGI:1918839]	268706	protein_coding	5	3.796	5	5.546	5	6.106	5	7.934	5	3.808	5	5.188	5	8.33	5	6.234	turquoise	0.832881	2.64e-11
ENSMUSG00000049037	Clec4a1	C-type lectin domain family 4, member a1 [Source:MGI Symbol;Acc:MGI:3036291]	269799	protein_coding	5	2.21	5	3.94	5	6.242	5	7.798	5	2.372	5	4.45	5	6.89	5	4.906	turquoise	0.832868	2.64e-11
ENSMUSG00000020330	Hmmr	hyaluronan mediated motility receptor (RHAMM) [Source:MGI Symbol;Acc:MGI:104667]	15366	protein_coding	5	3.118	5	4.878	5	6.852	5	9.736	5	3.656	5	4.412	5	10.466	5	5.526	turquoise	0.832805	2.66e-11
ENSMUSG00000070713	Gm10282	predicted pseudogene 10282 [Source:MGI Symbol;Acc:MGI:3704312]	627375	protein_coding	5	3.524	5	6.956	5	7.326	5	9.816	5	3.562	5	6.79	5	13.8	5	7.326	turquoise	0.832444	2.76e-11
ENSMUSG00000029299	Abcg3	ATP-binding cassette, sub-family G (WHITE), member 3 [Source:MGI Symbol;Acc:MGI:1351624]	27405	protein_coding	5	1.148	5	2.988	5	3.804	5	4.436	5	1.342	5	2.62	5	3.528	5	3.054	turquoise	0.832368	2.78e-11
ENSMUSG00000027379	Bub1	budding uninhibited by benzimidazoles 1 homolog (S. cerevisiae) [Source:MGI Symbol;Acc:MGI:1100510]	12235	protein_coding	5	2.466	5	4.656	5	7.462	5	7.11	5	3.734	4	3.322	5	7.674	5	4.864	turquoise	0.832357	2.78e-11
ENSMUSG00000020641	Rsad2	radical S-adenosyl methionine domain containing 2 [Source:MGI Symbol;Acc:MGI:1929628]	58185	protein_coding	5	4.144	5	5.722	5	12.156	5	15.614	5	4.132	5	6.69	5	12.282	5	10.854	turquoise	0.832356	2.78e-11
ENSMUSG00000073008	Gpr174	G protein-coupled receptor 174 [Source:MGI Symbol;Acc:MGI:2685222]	NA	protein_coding	0	0.078	3	0.574	4	0.712	5	0.824	1	0.17	2	0.498	4	1.074	1	0.374	turquoise	0.831695	2.98e-11
ENSMUSG00000020898	Ctc1	CTS telomere maintenance complex component 1 [Source:MGI Symbol;Acc:MGI:1916214]	68964	protein_coding	5	4.462	5	6.428	5	7.146	5	7.762	5	4.56	5	6.53	5	9.042	5	8.004	turquoise	0.831262	3.12e-11
ENSMUSG00000063646	Jakmip1	janus kinase and microtubule interacting protein 1 [Source:MGI Symbol;Acc:MGI:1923321]	76071	protein_coding	5	1.528	4	1.316	5	1.364	5	2.202	3	0.604	4	1.934	5	2.58	5	1.092	turquoise	0.830334	3.43e-11
ENSMUSG00000024758	Rtn3	reticulon 3 [Source:MGI Symbol;Acc:MGI:1339970]	20168	protein_coding	5	24.568	5	30.392	5	34.65	5	41.612	5	24.566	5	31.346	5	41.578	5	35.13	turquoise	0.830188	3.48e-11
ENSMUSG00000038766	Gabpb2	GA repeat binding protein, beta 2 [Source:MGI Symbol;Acc:MGI:95612]	NA	protein_coding	5	15.044	5	18.748	5	20.808	5	26.282	5	14.266	5	19.674	5	24.936	5	20.242	turquoise	0.829918	3.58e-11
ENSMUSG00000034957	Cebpa	CCAAT/enhancer binding protein (C/EBP), alpha [Source:MGI Symbol;Acc:MGI:99480]	12606	protein_coding	5	6.736	5	10.466	5	11.382	5	13.994	5	6.062	5	10.624	5	14.376	5	11.424	turquoise	0.829774	3.63e-11
ENSMUSG00000029821	Dfna5	deafness, autosomal dominant 5 (human) [Source:MGI Symbol;Acc:MGI:1889850]	54722	protein_coding	5	1.256	5	2.42	5	3.546	5	4.844	5	1.55	5	3.352	5	6.924	5	3.678	turquoise	0.829685	3.67e-11
ENSMUSG00000089901	Gm8113	predicted gene 8113 [Source:MGI Symbol;Acc:MGI:3648791]	NA	protein_coding	5	1.112	5	2.1	5	3.064	5	5.818	5	0.958	5	2.22	5	4.368	5	3.816	turquoise	0.829398	3.78e-11
ENSMUSG00000045817	Zfp36l2	zinc finger protein 36, C3H type-like 2 [Source:MGI Symbol;Acc:MGI:107945]	12193	protein_coding	5	22.598	5	34.614	5	36.47	5	46.456	5	21.776	5	34.14	5	45.394	5	37.678	turquoise	0.829091	3.9e-11
ENSMUSG00000040710	St8sia4	ST8 alpha-N-acetyl-neuraminide alpha-2,8-sialyltransferase 4 [Source:MGI Symbol;Acc:MGI:106018]	20452	protein_coding	5	6.682	5	8.774	5	10.772	5	14.948	5	6.998	5	9.272	5	13.314	5	9.744	turquoise	0.82858	4.11e-11
ENSMUSG00000055639	Dach1	dachshund 1 (Drosophila) [Source:MGI Symbol;Acc:MGI:1277991]	13134	protein_coding	4	0.904	5	1.716	5	2.452	5	3.312	4	0.926	5	2.2	5	4.482	5	3.176	turquoise	0.828498	4.14e-11
ENSMUSG00000078521	Aunip	aurora kinase A and ninein interacting protein [Source:MGI Symbol;Acc:MGI:1917135]	69885	protein_coding	2	0.51	4	1.202	5	1.934	5	2.614	4	0.994	4	0.924	5	2.464	4	1.884	turquoise	0.82843	4.17e-11
ENSMUSG00000022471	Xrcc6	X-ray repair complementing defective repair in Chinese hamster cells 6 [Source:MGI Symbol;Acc:MGI:95606]	NA	protein_coding	5	8.19	5	10.416	5	11.776	5	14.848	5	8.236	5	11.018	5	17.716	5	11.532	turquoise	0.828117	4.3e-11
ENSMUSG00000027368	Dusp2	dual specificity phosphatase 2 [Source:MGI Symbol;Acc:MGI:101911]	13537	protein_coding	5	1.05	5	2.106	5	2.702	5	4.29	4	1.172	5	3.01	5	5.126	5	2.264	turquoise	0.827989	4.36e-11
ENSMUSG00000048118	Arid4a	AT rich interactive domain 4A (RBP1-like) [Source:MGI Symbol;Acc:MGI:2444354]	238247	protein_coding	5	9.218	5	12.694	5	14.962	5	16.988	5	9.256	5	13.432	5	17.78	5	14.174	turquoise	0.827936	4.38e-11
ENSMUSG00000036452	Arhgap26	Rho GTPase activating protein 26 [Source:MGI Symbol;Acc:MGI:1918552]	545253	protein_coding	5	7.576	5	10.328	5	9.512	5	13.004	5	6.942	5	10.768	5	14.37	5	11.722	turquoise	0.827842	4.42e-11
ENSMUSG00000036572	Upf3b	UPF3 regulator of nonsense transcripts homolog B (yeast) [Source:MGI Symbol;Acc:MGI:1915384]	68134	protein_coding	5	7.416	5	9.38	5	11.068	5	15.02	5	6.652	5	9.514	5	13.59	5	10.808	turquoise	0.827699	4.49e-11
ENSMUSG00000037400	Atp11b	ATPase, class VI, type 11B [Source:MGI Symbol;Acc:MGI:1923545]	76295	protein_coding	5	17.432	5	21.736	5	22.364	5	28.798	5	17.81	5	20.522	5	29.816	5	24.824	turquoise	0.82753	4.57e-11
ENSMUSG00000028552	Eps15	epidermal growth factor receptor pathway substrate 15 [Source:MGI Symbol;Acc:MGI:104583]	13858	protein_coding	5	19.786	5	28.468	5	28.31	5	35.67	5	19.13	5	27.18	5	36.38	5	32.826	turquoise	0.827458	4.6e-11
ENSMUSG00000057596	Trim30d	tripartite motif-containing 30D [Source:MGI Symbol;Acc:MGI:3035181]	209387	protein_coding	5	1.176	5	2.168	5	3.726	5	5.404	5	1.536	5	2.45	5	4.092	5	2.356	turquoise	0.827272	4.69e-11
ENSMUSG00000020395	Itk	IL2 inducible T cell kinase [Source:MGI Symbol;Acc:MGI:96621]	16428	protein_coding	0	0.212	3	0.638	3	0.848	5	1.864	0	0.09	2	0.456	4	0.724	4	0.804	turquoise	0.827259	4.69e-11
ENSMUSG00000027699	Ect2	ect2 oncogene [Source:MGI Symbol;Acc:MGI:95281]	13605	protein_coding	5	4.702	5	5.126	5	7.216	5	11.69	5	5.256	5	5.774	5	10.722	5	7.778	turquoise	0.827255	4.69e-11
ENSMUSG00000024737	Slc15a3	solute carrier family 15, member 3 [Source:MGI Symbol;Acc:MGI:1929691]	65221	protein_coding	5	1.898	5	2.952	5	3.732	5	6.484	5	2.13	5	3.716	5	7.186	5	3.654	turquoise	0.827019	4.81e-11
ENSMUSG00000026073	Il1r2	interleukin 1 receptor, type II [Source:MGI Symbol;Acc:MGI:96546]	16178	protein_coding	4	0.568	4	1.998	5	1.804	4	2.802	2	0.734	5	1.952	5	4.214	4	1.552	turquoise	0.826921	4.85e-11
ENSMUSG00000097415	AU020206	expressed sequence AU020206 [Source:MGI Symbol;Acc:MGI:2142134]	NA	lincRNA	5	2.134	5	4.246	5	7.354	5	10.344	5	2.366	5	5.378	5	8.076	5	7.164	turquoise	0.826785	4.92e-11
ENSMUSG00000046722	Cdc42se1	CDC42 small effector 1 [Source:MGI Symbol;Acc:MGI:1889510]	NA	protein_coding	5	16.852	5	21.142	5	24.874	5	29.506	5	17.174	5	21.872	5	36.466	5	30.924	turquoise	0.826753	4.94e-11
ENSMUSG00000045094	Arhgef37	Rho guanine nucleotide exchange factor (GEF) 37 [Source:MGI Symbol;Acc:MGI:3045339]	328967	protein_coding	3	0.506	4	1.236	5	1.472	5	2.404	3	0.472	5	1.556	5	2.634	5	1.75	turquoise	0.826544	5.04e-11
ENSMUSG00000032514	Ttc21a	tetratricopeptide repeat domain 21A [Source:MGI Symbol;Acc:MGI:1921302]	74052	protein_coding	0	0.13	4	0.924	5	0.926	5	1.384	0	0.246	3	0.624	5	1.582	3	0.83	turquoise	0.825961	5.34e-11
ENSMUSG00000021175	Cdca7l	cell division cycle associated 7 like [Source:MGI Symbol;Acc:MGI:2384982]	217946	protein_coding	5	2.168	5	3.5	5	5.236	5	6.636	5	2.842	5	2.878	5	5.934	5	3.936	turquoise	0.825866	5.4e-11
ENSMUSG00000067767	Clec4b2	C-type lectin domain family 4, member b2 [Source:MGI Symbol;Acc:MGI:3588267]	381809	protein_coding	1	0.218	4	1.198	4	1.3	4	1.72	1	0.194	5	1.064	5	1.91	3	0.71	turquoise	0.825602	5.54e-11
ENSMUSG00000033952	Aspm	asp (abnormal spindle)-like, microcephaly associated (Drosophila) [Source:MGI Symbol;Acc:MGI:1334448]	12316	protein_coding	5	2.564	5	3.138	5	4.748	5	6.986	5	2.898	5	3.11	5	8.068	5	4.908	turquoise	0.825401	5.65e-11
ENSMUSG00000073982	Rhog	ras homolog gene family, member G [Source:MGI Symbol;Acc:MGI:1928370]	56212	protein_coding	5	20.978	5	27.556	5	36.486	5	46.93	5	22.068	5	30.102	5	53.468	5	36.44	turquoise	0.825269	5.73e-11
ENSMUSG00000021714	Cenpk	centromere protein K [Source:MGI Symbol;Acc:MGI:1926210]	60411	protein_coding	5	1.38	5	2.234	5	3.016	5	4.218	5	1.216	5	2.164	5	3.792	5	2.428	turquoise	0.825037	5.86e-11
ENSMUSG00000061232	H2-K1	histocompatibility 2, K1, K region [Source:MGI Symbol;Acc:MGI:95904]	14972	protein_coding	5	79.008	5	156.566	5	212.252	5	282.372	5	75.524	5	143.546	5	199.078	5	187.074	turquoise	0.824866	5.96e-11
ENSMUSG00000026104	Stat1	signal transducer and activator of transcription 1 [Source:MGI Symbol;Acc:MGI:103063]	20846	protein_coding	5	12.018	5	19.894	5	27.65	5	43.4	5	15.388	5	18.556	5	28.268	5	22.936	turquoise	0.824708	6.05e-11
ENSMUSG00000042524	Sun2	Sad1 and UNC84 domain containing 2 [Source:MGI Symbol;Acc:MGI:2443011]	223697	protein_coding	5	33.334	5	49.134	5	56.96	5	67.808	5	32.694	5	50.85	5	82.066	5	69.598	turquoise	0.824671	6.08e-11
ENSMUSG00000068227	Il2rb	interleukin 2 receptor, beta chain [Source:MGI Symbol;Acc:MGI:96550]	16185	protein_coding	2	0.452	5	2.146	5	2.006	5	3.608	3	0.516	5	1.85	5	2.424	5	2.116	turquoise	0.824524	6.17e-11
ENSMUSG00000008193	Spib	Spi-B transcription factor (Spi-1/PU.1 related) [Source:MGI Symbol;Acc:MGI:892986]	272382	protein_coding	5	2.068	5	4.378	5	5.084	5	10.418	5	2.748	5	6.916	5	13.98	5	4.85	turquoise	0.824454	6.21e-11
ENSMUSG00000008540	Mgst1	microsomal glutathione S-transferase 1 [Source:MGI Symbol;Acc:MGI:1913850]	56615	protein_coding	5	6.892	5	19.17	5	21.026	5	28.72	5	8.126	5	24.994	5	41.38	5	39.47	turquoise	0.824453	6.21e-11
ENSMUSG00000030144	Clec4d	C-type lectin domain family 4, member d [Source:MGI Symbol;Acc:MGI:1298389]	17474	protein_coding	1	0.386	4	1.232	5	2.488	5	3.428	3	0.696	5	2.264	5	6.198	5	2.182	turquoise	0.824309	6.3e-11
ENSMUSG00000042599	Kdm7a	lysine (K)-specific demethylase 7A [Source:MGI Symbol;Acc:MGI:2443388]	338523	protein_coding	5	13.85	5	17.938	5	18.516	5	23.404	5	13.372	5	18.68	5	24.092	5	21.526	turquoise	0.824198	6.37e-11
ENSMUSG00000034664	Itga2b	integrin alpha 2b [Source:MGI Symbol;Acc:MGI:96601]	16399	protein_coding	5	3.91	5	13.788	5	20.074	5	27.458	5	5.812	5	16.136	5	24.946	5	18.936	turquoise	0.824008	6.49e-11
ENSMUSG00000007659	Bcl2l1	BCL2-like 1 [Source:MGI Symbol;Acc:MGI:88139]	12048	protein_coding	5	12.124	5	21.78	5	27.604	5	29.584	5	11.896	5	24.062	5	33.298	5	31.308	turquoise	0.823976	6.51e-11
ENSMUSG00000026126	Ptpn18	protein tyrosine phosphatase, non-receptor type 18 [Source:MGI Symbol;Acc:MGI:108410]	19253	protein_coding	5	6.07	5	11.022	5	13.624	5	19.724	5	5.88	5	10.036	5	15.594	5	13.684	turquoise	0.82392	6.55e-11
ENSMUSG00000047880	Cxcr5	chemokine (C-X-C motif) receptor 5 [Source:MGI Symbol;Acc:MGI:103567]	12145	protein_coding	0	0.178	3	0.692	2	0.502	5	1.078	0	0.06	3	0.732	5	1.252	3	0.544	turquoise	0.82374	6.66e-11
ENSMUSG00000030054	Gp9	glycoprotein 9 (platelet) [Source:MGI Symbol;Acc:MGI:1860137]	54368	protein_coding	5	1.802	5	6.178	5	10.084	5	11.7	5	2.938	5	8.016	5	11.194	5	8.506	turquoise	0.823705	6.69e-11
ENSMUSG00000041219	Arhgap11a	Rho GTPase activating protein 11A [Source:MGI Symbol;Acc:MGI:2444300]	228482	protein_coding	5	4.788	5	5.832	5	8.214	5	11.07	5	4.894	5	5.642	5	12.074	5	7.428	turquoise	0.823414	6.88e-11
ENSMUSG00000047044	D030056L22Rik	RIKEN cDNA D030056L22 gene [Source:MGI Symbol;Acc:MGI:3583960]	225995	protein_coding	5	4.092	5	5.846	5	6.494	5	8.088	5	4.064	5	4.764	5	7.942	5	6.334	turquoise	0.823398	6.89e-11
ENSMUSG00000019992	Mtfr2	mitochondrial fission regulator 2 [Source:MGI Symbol;Acc:MGI:1919054]	71804	protein_coding	3	0.7	3	1.164	5	1.656	5	3.106	5	0.986	4	1.122	5	3.03	5	1.662	turquoise	0.823358	6.92e-11
ENSMUSG00000006715	Gmnn	geminin [Source:MGI Symbol;Acc:MGI:1927344]	NA	protein_coding	5	4.794	5	8.242	5	12.93	5	14.62	5	4.854	5	7.884	5	14.318	5	11.092	turquoise	0.823353	6.92e-11
ENSMUSG00000001786	Fbxo7	F-box protein 7 [Source:MGI Symbol;Acc:MGI:1917004]	69754	protein_coding	5	7.622	5	10.92	5	12.274	5	18.748	5	9.002	5	11.766	5	18.936	5	16.97	turquoise	0.82324	7e-11
ENSMUSG00000056144	Trim34a	tripartite motif-containing 34A [Source:MGI Symbol;Acc:MGI:2137359]	NA	protein_coding	5	3.53	5	5.736	5	7.05	5	9.228	5	3.402	5	5.778	5	8.104	5	6.338	turquoise	0.823217	7.01e-11
ENSMUSG00000031629	Cenpu	centromere protein U [Source:MGI Symbol;Acc:MGI:1919126]	71876	protein_coding	5	1.16	5	1.666	5	2.734	5	3.47	5	1.072	4	2.658	5	3.766	5	3.228	turquoise	0.823212	7.02e-11
ENSMUSG00000026399	Cd55	CD55 antigen [Source:MGI Symbol;Acc:MGI:104850]	NA	protein_coding	5	4.97	5	7.696	5	10.062	5	12.712	5	5.172	5	9.62	5	13.896	5	12.294	turquoise	0.82309	7.1e-11
ENSMUSG00000038943	Prc1	protein regulator of cytokinesis 1 [Source:MGI Symbol;Acc:MGI:1858961]	233406	protein_coding	5	8.654	5	9.29	5	14.946	5	21.462	5	10.02	5	10.444	5	22.192	5	15.536	turquoise	0.823037	7.14e-11
ENSMUSG00000027510	Rbm38	RNA binding motif protein 38 [Source:MGI Symbol;Acc:MGI:1889294]	NA	protein_coding	5	9.116	5	19.716	5	29.326	5	41.36	5	9.036	5	24.11	5	51.212	5	51.77	turquoise	0.822993	7.17e-11
ENSMUSG00000099757	NA	NA	NA	processed_transcript	1	0.352	4	0.89	4	0.804	5	1.468	1	0.244	4	0.87	4	1.828	3	0.978	turquoise	0.822954	7.2e-11
ENSMUSG00000027018	Hat1	histone aminotransferase 1 [Source:MGI Symbol;Acc:MGI:96013]	107435	protein_coding	5	5.704	5	10.246	5	12.07	5	16.872	5	7.882	5	9.962	5	13.556	5	12.002	turquoise	0.822737	7.35e-11
ENSMUSG00000029191	Rfc1	replication factor C (activator 1) 1 [Source:MGI Symbol;Acc:MGI:97891]	19687	protein_coding	5	9.444	5	12.12	5	14.978	5	17.5	5	9.438	5	13.082	5	16.16	5	15.106	turquoise	0.82272	7.36e-11
ENSMUSG00000023169	Slc38a1	solute carrier family 38, member 1 [Source:MGI Symbol;Acc:MGI:2145895]	NA	protein_coding	5	3.222	5	4.42	5	5.434	5	8.054	5	2.554	5	3.792	5	7.746	5	4.85	turquoise	0.822557	7.48e-11
ENSMUSG00000018168	Ikzf3	IKAROS family zinc finger 3 [Source:MGI Symbol;Acc:MGI:1342542]	22780	protein_coding	5	1.794	5	3.42	5	4.032	5	8.88	5	2.03	5	6.068	5	11.428	5	4.22	turquoise	0.82247	7.55e-11
ENSMUSG00000026981	Il1rn	interleukin 1 receptor antagonist [Source:MGI Symbol;Acc:MGI:96547]	16181	protein_coding	5	1.514	5	3.818	5	4.508	5	7.484	5	1.79	5	3.666	5	8.01	5	3.966	turquoise	0.822402	7.6e-11
ENSMUSG00000005233	Spc25	SPC25, NDC80 kinetochore complex component, homolog (S. cerevisiae) [Source:MGI Symbol;Acc:MGI:1913692]	66442	protein_coding	5	4.604	5	6.054	5	6.722	5	11.078	5	4.536	5	5.764	5	11.172	5	7.176	turquoise	0.822314	7.66e-11
ENSMUSG00000054342	Kcnn4	potassium intermediate/small conductance calcium-activated channel, subfamily N, member 4 [Source:MGI Symbol;Acc:MGI:1277957]	16534	protein_coding	5	3.344	5	4.962	5	7.392	5	8.974	5	3.642	5	6.034	5	10.488	5	9.258	turquoise	0.822	7.9e-11
ENSMUSG00000024066	Xdh	xanthine dehydrogenase [Source:MGI Symbol;Acc:MGI:98973]	22436	protein_coding	5	8.824	5	20.75	5	23.294	5	30.252	5	7.056	5	24.268	5	34.92	5	29.122	turquoise	0.821794	8.06e-11
ENSMUSG00000030745	Il21r	interleukin 21 receptor [Source:MGI Symbol;Acc:MGI:1890475]	60504	protein_coding	3	0.578	4	1.712	5	1.776	5	2.98	5	0.678	5	1.624	5	2.19	5	1.362	turquoise	0.821632	8.19e-11
ENSMUSG00000052296	Ppp6r1	protein phosphatase 6, regulatory subunit 1 [Source:MGI Symbol;Acc:MGI:2442163]	243819	protein_coding	5	18.298	5	23.922	5	26.774	5	33.856	5	19.122	5	24.75	5	34.41	5	29.336	turquoise	0.821603	8.21e-11
ENSMUSG00000078502	Gm13212	predicted gene 13212 [Source:MGI Symbol;Acc:MGI:3651014]	433801	protein_coding	4	0.75	4	1.402	5	1.57	5	1.956	3	0.658	5	1.368	5	2.274	5	1.622	turquoise	0.821529	8.27e-11
ENSMUSG00000042606	Hirip3	HIRA interacting protein 3 [Source:MGI Symbol;Acc:MGI:2142364]	233876	protein_coding	5	3.922	5	6.644	5	8.992	5	10.7	5	6.092	5	5.568	5	11.948	5	10.282	turquoise	0.82134	8.42e-11
ENSMUSG00000026311	Asb1	ankyrin repeat and SOCS box-containing 1 [Source:MGI Symbol;Acc:MGI:1929735]	65247	protein_coding	5	5.394	5	6.476	5	8.672	5	9.858	5	5.048	5	8.22	5	11.324	5	11.892	turquoise	0.82128	8.47e-11
ENSMUSG00000034634	Ly6d	lymphocyte antigen 6 complex, locus D [Source:MGI Symbol;Acc:MGI:96881]	17068	protein_coding	5	2.37	5	6.148	5	6.71	5	12.82	5	3.01	5	7.752	5	15.136	5	5.938	turquoise	0.821273	8.48e-11
ENSMUSG00000027962	Vcam1	vascular cell adhesion molecule 1 [Source:MGI Symbol;Acc:MGI:98926]	22329	protein_coding	5	23.96	5	49.292	5	46.972	5	65.928	5	20.546	5	44.714	5	60.242	5	47.108	turquoise	0.821251	8.5e-11
ENSMUSG00000023952	Gtpbp2	GTP binding protein 2 [Source:MGI Symbol;Acc:MGI:1860138]	NA	protein_coding	5	33.548	5	46.924	5	54.254	5	61.546	5	34.86	5	44.356	5	69.462	5	57.418	turquoise	0.821203	8.54e-11
ENSMUSG00000022070	Bora	bora, aurora kinase A activator [Source:MGI Symbol;Acc:MGI:1924994]	77744	protein_coding	5	2.202	5	3.556	5	4.938	5	6.072	5	3.3	5	3.134	5	6.594	5	4.084	turquoise	0.820901	8.79e-11
ENSMUSG00000002699	Lcp2	lymphocyte cytosolic protein 2 [Source:MGI Symbol;Acc:MGI:1321402]	16822	protein_coding	5	7.432	5	10.764	5	15.984	5	21.878	5	9.756	5	11.39	5	17.606	5	14.14	turquoise	0.820759	8.91e-11
ENSMUSG00000058290	Espl1	extra spindle pole bodies 1 (S. cerevisiae) [Source:MGI Symbol;Acc:MGI:2146156]	105988	protein_coding	5	2.458	5	3.36	5	4.19	5	6.002	5	3.094	5	3.054	5	6.224	5	4.2	turquoise	0.8207	8.96e-11
ENSMUSG00000024851	Pitpnm1	phosphatidylinositol transfer protein, membrane-associated 1 [Source:MGI Symbol;Acc:MGI:1197524]	NA	protein_coding	5	8.792	5	12.3	5	15.916	5	18.1	5	8.976	5	12.436	5	20.14	5	14.55	turquoise	0.820356	9.27e-11
ENSMUSG00000099137	NA	NA	NA	lincRNA	0	0.12	0	0.328	5	0.622	3	0.592	1	0.268	2	0.454	4	0.882	3	1	turquoise	0.82034	9.28e-11
ENSMUSG00000029007	Agtrap	angiotensin II, type I receptor-associated protein [Source:MGI Symbol;Acc:MGI:1339977]	11610	protein_coding	5	4.156	5	6.168	5	7.02	5	8.658	5	3.924	5	7.194	5	14.544	5	7.756	turquoise	0.820301	9.31e-11
ENSMUSG00000034120	Srsf2	serine/arginine-rich splicing factor 2 [Source:MGI Symbol;Acc:MGI:98284]	20382	protein_coding	5	61.644	5	77.194	5	89.854	5	103.288	5	62.452	5	78.322	5	101.92	5	91.486	turquoise	0.820253	9.36e-11
ENSMUSG00000020899	Pfas	phosphoribosylformylglycinamidine synthase (FGAR amidotransferase) [Source:MGI Symbol;Acc:MGI:2684864]	237823	protein_coding	5	4.596	5	6.844	5	8.842	5	12.064	5	5.478	5	7.02	5	9.68	5	9.118	turquoise	0.819351	1.02e-10
ENSMUSG00000024824	Rad9a	RAD9 homolog A [Source:MGI Symbol;Acc:MGI:1328356]	19367	protein_coding	5	3.246	5	4.142	5	6.21	5	6.762	5	3.078	5	4.578	5	7.768	5	5.914	turquoise	0.819158	1.04e-10
ENSMUSG00000041064	Pif1	PIF1 5'-to-3' DNA helicase homolog (S. cerevisiae) [Source:MGI Symbol;Acc:MGI:2143057]	208084	protein_coding	4	1.49	5	1.432	5	2.26	5	2.954	5	1.388	5	1.932	5	4.702	5	2.724	turquoise	0.818989	1.06e-10
ENSMUSG00000026616	Cr2	complement receptor 2 [Source:MGI Symbol;Acc:MGI:88489]	12902	protein_coding	0	0.08	3	0.608	4	0.656	2	0.924	0	0.044	3	0.686	5	1.184	4	1.18	turquoise	0.818977	1.06e-10
ENSMUSG00000032727	Mier3	mesoderm induction early response 1, family member 3 [Source:MGI Symbol;Acc:MGI:2442317]	218613	protein_coding	5	7.7	5	10.652	5	12.294	5	14.35	5	8.222	5	9.616	5	14.368	5	11.362	turquoise	0.818952	1.06e-10
ENSMUSG00000039264	Gimap3	GTPase, IMAP family member 3 [Source:MGI Symbol;Acc:MGI:1932723]	83408	protein_coding	2	0.342	5	2.186	5	3.068	5	5.08	2	0.426	5	2.176	5	3.418	5	3.264	turquoise	0.8187	1.09e-10
ENSMUSG00000080712	Hist3h2bb-ps	histone cluster 3, H2bb, pseudogene [Source:MGI Symbol;Acc:MGI:1922442]	NA	processed_pseudogene	5	2.996	5	7.87	5	11.608	5	18.932	4	2.952	5	7.35	5	20.748	5	16.79	turquoise	0.818696	1.09e-10
ENSMUSG00000030579	Tyrobp	TYRO protein tyrosine kinase binding protein [Source:MGI Symbol;Acc:MGI:1277211]	22177	protein_coding	5	87.652	5	140.94	5	173.528	5	235.086	5	88.672	5	110.644	5	215.464	5	136.178	turquoise	0.818611	1.1e-10
ENSMUSG00000024680	Ms4a2	membrane-spanning 4-domains, subfamily A, member 2 [Source:MGI Symbol;Acc:MGI:95495]	14126	protein_coding	0	0.204	2	0.782	3	1.32	5	2.044	0	0.22	4	0.798	5	1.642	5	1.486	turquoise	0.818185	1.14e-10
ENSMUSG00000079491	H2-T10	histocompatibility 2, T region locus 10 [Source:MGI Symbol;Acc:MGI:95942]	NA	polymorphic_pseudogene	3	0.512	4	0.888	5	1.412	5	2.358	2	0.524	5	1.29	5	1.694	5	1.736	turquoise	0.818091	1.15e-10
ENSMUSG00000003824	Syce2	synaptonemal complex central element protein 2 [Source:MGI Symbol;Acc:MGI:1919096]	71846	protein_coding	5	2.39	5	3.87	5	5.214	5	7.784	5	2.606	5	4.846	5	7.862	5	5.3	turquoise	0.818026	1.16e-10
ENSMUSG00000022960	Donson	downstream neighbor of SON [Source:MGI Symbol;Acc:MGI:1890621]	60364	protein_coding	5	2.552	5	3.99	5	4.734	5	7.046	5	3.126	5	3.98	5	6.624	5	5.566	turquoise	0.817984	1.16e-10
ENSMUSG00000039697	Ncoa7	nuclear receptor coactivator 7 [Source:MGI Symbol;Acc:MGI:2444847]	211329	protein_coding	5	3.328	5	4.438	5	5.512	5	7.826	5	3.174	5	4.306	5	6.16	5	5.642	turquoise	0.817977	1.16e-10
ENSMUSG00000057069	Ero1lb	ERO1-like beta (S. cerevisiae) [Source:MGI Symbol;Acc:MGI:1914725]	67475	protein_coding	5	1.44	5	2.12	5	2.84	5	4.016	5	1.33	5	2.34	5	3.624	5	2.916	turquoise	0.817837	1.18e-10
ENSMUSG00000027959	Sass6	spindle assembly 6 homolog (C. elegans) [Source:MGI Symbol;Acc:MGI:1920026]	72776	protein_coding	5	3.954	5	6.412	5	6.41	5	7.4	5	4.094	5	4.532	5	7.662	5	5.62	turquoise	0.817824	1.18e-10
ENSMUSG00000034354	Mtmr3	myotubularin related protein 3 [Source:MGI Symbol;Acc:MGI:1921552]	74302	protein_coding	5	24.666	5	28.974	5	40.462	5	43.724	5	25.216	5	29.858	5	49.552	5	42.544	turquoise	0.817534	1.21e-10
ENSMUSG00000014453	Blk	B lymphoid kinase [Source:MGI Symbol;Acc:MGI:88169]	12143	protein_coding	4	0.582	5	1.348	5	2.084	5	3.08	3	0.724	4	1.678	5	3.762	5	1.394	turquoise	0.817419	1.23e-10
ENSMUSG00000062510	Nsl1	NSL1, MIND kinetochore complex component, homolog (S. cerevisiae) [Source:MGI Symbol;Acc:MGI:2685830]	381318	protein_coding	5	1.616	4	1.22	5	2.158	5	4.402	5	1.806	4	1.742	5	3.484	5	3.288	turquoise	0.816861	1.29e-10
ENSMUSG00000039501	Znfx1	zinc finger, NFX1-type containing 1 [Source:MGI Symbol;Acc:MGI:2138982]	98999	protein_coding	5	11.416	5	15.664	5	18.16	5	20.084	5	11.35	5	15.96	5	21.204	5	18.458	turquoise	0.816758	1.31e-10
ENSMUSG00000083161	Gm11427	predicted gene 11427 [Source:MGI Symbol;Acc:MGI:3651774]	NA	unprocessed_pseudogene	4	0.844	4	1.65	5	2.652	5	4.076	3	0.7	5	1.684	5	3.79	5	2.806	turquoise	0.816668	1.32e-10
ENSMUSG00000050357	Rltpr	RGD motif, leucine rich repeats, tropomodulin domain and proline-rich containing [Source:MGI Symbol;Acc:MGI:2685431]	234695	protein_coding	2	0.544	5	1.006	4	1.222	5	1.544	3	0.596	5	0.914	5	2.452	5	1.042	turquoise	0.816404	1.35e-10
ENSMUSG00000020740	Gga3	golgi associated, gamma adaptin ear containing, ARF binding protein 3 [Source:MGI Symbol;Acc:MGI:2384159]	260302	protein_coding	5	11.836	5	11.944	5	17.17	5	13.768	5	8.544	5	12.2	5	15.384	5	19.8	turquoise	0.816292	1.36e-10
ENSMUSG00000102850	NA	NA	NA	TEC	5	6.092	5	9.272	5	9.582	5	12.596	5	6.506	5	9.45	5	14.248	5	10.13	turquoise	0.816119	1.39e-10
ENSMUSG00000038963	Slco4a1	solute carrier organic anion transporter family, member 4a1 [Source:MGI Symbol;Acc:MGI:1351866]	NA	protein_coding	3	0.664	5	1.404	5	1.978	5	2.826	4	1.01	5	1.808	5	3.34	5	2.132	turquoise	0.816091	1.39e-10
ENSMUSG00000061288	Taok3	TAO kinase 3 [Source:MGI Symbol;Acc:MGI:3041177]	NA	protein_coding	5	9.894	5	14.076	5	16.36	5	22.5	5	10.994	5	14.996	5	21.112	5	16.292	turquoise	0.816033	1.4e-10
ENSMUSG00000001366	Fbxo9	f-box protein 9 [Source:MGI Symbol;Acc:MGI:1918788]	71538	protein_coding	5	13.49	5	18	5	22.28	5	24.156	5	12.536	5	20.942	5	24.124	5	22.044	turquoise	0.815962	1.41e-10
ENSMUSG00000032890	Rims3	regulating synaptic membrane exocytosis 3 [Source:MGI Symbol;Acc:MGI:2443331]	NA	protein_coding	0	0.266	2	0.44	3	0.714	5	0.944	2	0.314	2	0.426	5	1.014	4	0.812	turquoise	0.815879	1.42e-10
ENSMUSG00000022253	Nadk2	NAD kinase 2, mitochondrial [Source:MGI Symbol;Acc:MGI:1915896]	68646	protein_coding	5	9.392	5	11.362	5	12.302	5	15.214	5	9.274	5	10.024	5	15.446	5	14.67	turquoise	0.815216	1.51e-10
ENSMUSG00000022667	Cd200r1	CD200 receptor 1 [Source:MGI Symbol;Acc:MGI:1889024]	57781	protein_coding	4	0.764	4	1.214	5	1.448	5	2.748	4	0.724	5	1.36	5	3.202	5	1.672	turquoise	0.815016	1.54e-10
ENSMUSG00000063268	Parp10	poly (ADP-ribose) polymerase family, member 10 [Source:MGI Symbol;Acc:MGI:3712326]	NA	protein_coding	5	4.764	5	6.808	5	9.396	5	11.7	5	5.608	5	6.064	5	9.02	5	7.534	turquoise	0.814829	1.57e-10
ENSMUSG00000028212	Ccne2	cyclin E2 [Source:MGI Symbol;Acc:MGI:1329034]	12448	protein_coding	5	2.908	5	5.154	5	6.762	5	7.584	5	3.352	5	5.278	5	8.83	5	4.598	turquoise	0.814776	1.57e-10
ENSMUSG00000002221	Paxip1	PAX interacting (with transcription-activation domain) protein 1 [Source:MGI Symbol;Acc:MGI:1890430]	55982	protein_coding	5	8.856	5	9.282	5	11.526	5	13.89	5	9.86	5	10.506	5	15.282	5	11.414	turquoise	0.814689	1.59e-10
ENSMUSG00000026434	Nucks1	nuclear casein kinase and cyclin-dependent kinase substrate 1 [Source:MGI Symbol;Acc:MGI:1934811]	98415	protein_coding	5	26.596	5	30.732	5	37.344	5	47.208	5	27.51	5	33.216	5	45.164	5	39.746	turquoise	0.814548	1.61e-10
ENSMUSG00000026134	Prim2	DNA primase, p58 subunit [Source:MGI Symbol;Acc:MGI:97758]	19076	protein_coding	5	5.698	5	7.538	5	10.582	5	12.86	5	6.812	5	7.998	5	11.904	5	8.88	turquoise	0.8145	1.61e-10
ENSMUSG00000045629	Sh3tc2	SH3 domain and tetratricopeptide repeats 2 [Source:MGI Symbol;Acc:MGI:2444417]	225608	protein_coding	5	0.992	5	1.476	5	2.368	5	3.336	5	1.282	5	1.768	5	4.444	5	3.062	turquoise	0.814496	1.61e-10
ENSMUSG00000029703	Lrwd1	leucine-rich repeats and WD repeat domain containing 1 [Source:MGI Symbol;Acc:MGI:1918985]	71735	protein_coding	5	6.168	5	9.076	5	10.212	5	13.678	5	6.426	5	8.074	5	11.972	5	10.58	turquoise	0.814246	1.65e-10
ENSMUSG00000035000	Dpp4	dipeptidylpeptidase 4 [Source:MGI Symbol;Acc:MGI:94919]	13482	protein_coding	3	0.854	5	2.22	5	2.918	5	5.188	5	0.926	5	2.884	5	4.02	5	3.56	turquoise	0.813977	1.69e-10
ENSMUSG00000031360	Ctps2	cytidine 5'-triphosphate synthase 2 [Source:MGI Symbol;Acc:MGI:1933185]	55936	protein_coding	5	12.512	5	14.556	5	20.176	5	21.506	5	8.246	5	13.572	5	22.568	5	22.722	turquoise	0.813905	1.71e-10
ENSMUSG00000033847	Pla2g4c	phospholipase A2, group IVC (cytosolic, calcium-independent) [Source:MGI Symbol;Acc:MGI:1196403]	232889	protein_coding	1	0.402	4	0.732	4	0.656	4	1.03	1	0.316	4	0.63	5	1.18	3	0.736	turquoise	0.813899	1.71e-10
ENSMUSG00000029505	Ep400	E1A binding protein p400 [Source:MGI Symbol;Acc:MGI:1276124]	75560	protein_coding	5	23.316	5	27.358	5	32.854	5	39.418	5	25.806	5	31.12	5	42.234	5	33.87	turquoise	0.813803	1.72e-10
ENSMUSG00000032519	Slc25a38	solute carrier family 25, member 38 [Source:MGI Symbol;Acc:MGI:2384782]	208638	protein_coding	5	4.764	5	8.592	5	10.7	5	15.534	5	6.244	5	9.11	5	15.71	5	13.438	turquoise	0.813762	1.73e-10
ENSMUSG00000034329	Brip1	BRCA1 interacting protein C-terminal helicase 1 [Source:MGI Symbol;Acc:MGI:2442836]	237911	protein_coding	4	0.846	4	1.422	5	1.914	5	2.43	5	1.148	5	1.308	5	2.118	4	1.476	turquoise	0.81376	1.73e-10
ENSMUSG00000037012	Hk1	hexokinase 1 [Source:MGI Symbol;Acc:MGI:96103]	15275	protein_coding	5	22.254	5	25.746	5	35.86	5	44.918	5	22.128	5	27.236	5	39.34	5	32.778	turquoise	0.813645	1.75e-10
ENSMUSG00000015314	Slamf6	SLAM family member 6 [Source:MGI Symbol;Acc:MGI:1353620]	30925	protein_coding	4	1.228	5	2.938	5	2.624	5	4.496	5	1.634	5	2.462	5	6.45	5	2.49	turquoise	0.813443	1.78e-10
ENSMUSG00000047953	Gp5	glycoprotein 5 (platelet) [Source:MGI Symbol;Acc:MGI:1096363]	14729	protein_coding	5	1.19	5	4.194	5	6.758	5	9.052	5	1.95	5	4.616	5	8.234	5	6.016	turquoise	0.813293	1.8e-10
ENSMUSG00000009628	Tex15	testis expressed gene 15 [Source:MGI Symbol;Acc:MGI:1934816]	104271	protein_coding	5	0.876	4	0.996	5	1.146	5	1.66	1	0.466	4	1.206	5	1.988	5	1.3	turquoise	0.813193	1.82e-10
ENSMUSG00000024953	Prdx5	peroxiredoxin 5 [Source:MGI Symbol;Acc:MGI:1859821]	54683	protein_coding	5	39.16	5	57.558	5	66.196	5	83.99	5	39.254	5	59.89	5	98.034	5	74.348	turquoise	0.812627	1.92e-10
ENSMUSG00000035696	Rnf38	ring finger protein 38 [Source:MGI Symbol;Acc:MGI:1920719]	NA	protein_coding	5	23.872	5	31.04	5	27.858	5	33.722	5	21.066	5	27.572	5	39.344	5	33.462	turquoise	0.812606	1.92e-10
ENSMUSG00000049969	Plekhf2	pleckstrin homology domain containing, family F (with FYVE domain) member 2 [Source:MGI Symbol;Acc:MGI:1919051]	71801	protein_coding	5	9.254	5	10.452	5	10.482	5	13.294	5	7.43	5	10.29	5	14.534	5	12.312	turquoise	0.812487	1.94e-10
ENSMUSG00000039616	Mocos	molybdenum cofactor sulfurase [Source:MGI Symbol;Acc:MGI:1915841]	68591	protein_coding	5	2.022	5	3.226	5	4.232	5	5.72	5	1.88	5	3.78	5	6.502	5	5.552	turquoise	0.812436	1.95e-10
ENSMUSG00000051517	Arhgef39	Rho guanine nucleotide exchange factor (GEF) 39 [Source:MGI Symbol;Acc:MGI:3036286]	230098	protein_coding	5	2.936	5	4.006	5	6.748	5	7.298	5	2.63	5	4.08	5	9.61	5	5.828	turquoise	0.812237	1.99e-10
ENSMUSG00000026307	Scly	selenocysteine lyase [Source:MGI Symbol;Acc:MGI:1355310]	50880	protein_coding	5	7.156	5	8.702	5	9.204	5	13.78	5	6.506	5	8.562	5	12.474	5	9.688	turquoise	0.812211	1.99e-10
ENSMUSG00000074269	Rec114	REC114 meiotic recombination protein [Source:MGI Symbol;Acc:MGI:1920923]	73673	protein_coding	3	0.484	4	2.228	5	3.908	5	5.686	2	0.504	4	2.636	5	6.58	5	5.082	turquoise	0.812053	2.02e-10
ENSMUSG00000030149	Klrk1	killer cell lectin-like receptor subfamily K, member 1 [Source:MGI Symbol;Acc:MGI:1196250]	27007	protein_coding	1	0.284	4	1.31	5	1.942	5	3.27	1	0.32	5	1.742	5	2.588	5	2.252	turquoise	0.812009	2.03e-10
ENSMUSG00000038421	Fcrla	Fc receptor-like A [Source:MGI Symbol;Acc:MGI:2138647]	98752	protein_coding	5	1.83	5	4.3	5	4.716	5	8.172	3	2.118	5	5.014	5	14.946	5	4.18	turquoise	0.811246	2.18e-10
ENSMUSG00000031093	Dock11	dedicator of cytokinesis 11 [Source:MGI Symbol;Acc:MGI:1923224]	NA	protein_coding	5	6.322	5	9.208	5	9.832	5	13.226	5	6.354	5	10.502	5	14.024	5	10.404	turquoise	0.811142	2.2e-10
ENSMUSG00000026455	Klhl12	kelch-like 12 [Source:MGI Symbol;Acc:MGI:2385619]	240756	protein_coding	5	9.632	5	13.682	5	15.09	5	18.56	5	9.456	5	13.064	5	18.718	5	15.52	turquoise	0.811034	2.22e-10
ENSMUSG00000048796	Cyb561d1	cytochrome b-561 domain containing 1 [Source:MGI Symbol;Acc:MGI:1919273]	72023	protein_coding	5	2.226	5	3.006	5	3.816	5	4.716	5	2.374	5	3.722	5	5.524	5	3.97	turquoise	0.810973	2.23e-10
ENSMUSG00000042535	Gtpbp1	GTP binding protein 1 [Source:MGI Symbol;Acc:MGI:109443]	14904	protein_coding	5	10.068	5	12.068	5	13.898	5	17.018	5	10.544	5	12.472	5	17.61	5	14.614	turquoise	0.810917	2.24e-10
ENSMUSG00000000346	Dazap2	DAZ associated protein 2 [Source:MGI Symbol;Acc:MGI:1344344]	23994	protein_coding	5	42.826	5	53.73	5	59.2	5	71.952	5	37.732	5	53.056	5	71.924	5	62.958	turquoise	0.810445	2.34e-10
ENSMUSG00000015854	Cd5l	CD5 antigen-like [Source:MGI Symbol;Acc:MGI:1334419]	11801	protein_coding	2	0.596	5	2.774	5	2.782	5	4.53	1	0.414	5	2.254	5	3.47	5	2.766	turquoise	0.810211	2.39e-10
ENSMUSG00000071369	Map3k5	mitogen-activated protein kinase kinase kinase 5 [Source:MGI Symbol;Acc:MGI:1346876]	26408	protein_coding	5	8.936	5	11.134	5	18.154	5	16.428	5	9.92	5	13.926	5	16.54	5	14.93	turquoise	0.81021	2.39e-10
ENSMUSG00000074093	Svip	small VCP/p97-interacting protein [Source:MGI Symbol;Acc:MGI:1922994]	75744	protein_coding	5	0.822	5	3.122	5	3.678	5	5.866	5	1.218	5	3.272	5	5.868	5	6.222	turquoise	0.810148	2.41e-10
ENSMUSG00000025059	Gyk	glycerol kinase [Source:MGI Symbol;Acc:MGI:106594]	14933	protein_coding	5	1.476	5	1.432	5	2.146	5	3.884	5	1.518	5	1.942	5	3.25	5	3.002	turquoise	0.810122	2.41e-10
ENSMUSG00000003812	Dnase2a	deoxyribonuclease II alpha [Source:MGI Symbol;Acc:MGI:1329019]	13423	protein_coding	5	5.8	5	6.936	5	10.376	5	11.77	5	6.194	5	7.272	5	10.492	5	9.822	turquoise	0.809987	2.44e-10
ENSMUSG00000036833	Pnpla7	patatin-like phospholipase domain containing 7 [Source:MGI Symbol;Acc:MGI:2385325]	NA	protein_coding	5	11.502	5	15.934	5	19.428	5	22.08	5	10.142	5	16.812	5	24.832	5	20.578	turquoise	0.8098	2.48e-10
ENSMUSG00000003161	Sri	sorcin [Source:MGI Symbol;Acc:MGI:98419]	109552	protein_coding	5	41.924	5	49.188	5	56.358	5	64.304	5	40.79	5	48.268	5	66.418	5	56.04	turquoise	0.809792	2.49e-10
ENSMUSG00000024308	Tapbp	TAP binding protein [Source:MGI Symbol;Acc:MGI:1201689]	21356	protein_coding	5	31.796	5	44.81	5	53.686	5	66.602	5	30.62	5	49.03	5	56.982	5	54.3	turquoise	0.809765	2.49e-10
ENSMUSG00000038740	Mvb12b	multivesicular body subunit 12B [Source:MGI Symbol;Acc:MGI:1919793]	72543	protein_coding	5	5.902	5	8.402	5	10.256	5	17.806	5	7.09	5	12.558	5	18.83	5	14.06	turquoise	0.809412	2.57e-10
ENSMUSG00000095079	Igha	immunoglobulin heavy constant alpha [Source:MGI Symbol;Acc:MGI:96444]	NA	IG_C_gene	4	0.89	5	54.514	5	132.002	5	178.396	4	1.56	5	89.872	5	217.222	5	92.98	turquoise	0.809336	2.59e-10
ENSMUSG00000049091	Sephs2	selenophosphate synthetase 2 [Source:MGI Symbol;Acc:MGI:108388]	20768	protein_coding	5	6.264	5	8.562	5	12.202	5	15.13	5	6.762	5	9.442	5	15.722	5	13.246	turquoise	0.809329	2.59e-10
ENSMUSG00000022033	Pbk	PDZ binding kinase [Source:MGI Symbol;Acc:MGI:1289156]	52033	protein_coding	5	3.134	5	4.294	5	5.788	5	8.158	5	3.556	5	4.642	5	9.594	5	5.566	turquoise	0.809264	2.61e-10
ENSMUSG00000035047	Kri1	KRI1 homolog (S. cerevisiae) [Source:MGI Symbol;Acc:MGI:2384899]	215194	protein_coding	5	10.008	5	12.294	5	15.292	5	16.102	5	10.836	5	13.44	5	17.096	5	14.83	turquoise	0.80881	2.72e-10
ENSMUSG00000074227	Spint2	serine protease inhibitor, Kunitz type 2 [Source:MGI Symbol;Acc:MGI:1338031]	20733	protein_coding	5	1.518	5	4.02	5	6.764	5	8.428	5	1.906	5	3.238	5	6.464	5	7.666	turquoise	0.808525	2.79e-10
ENSMUSG00000009555	Cdk9	cyclin-dependent kinase 9 (CDC2-related kinase) [Source:MGI Symbol;Acc:MGI:1328368]	107951	protein_coding	5	21.79	5	25.524	5	30.934	5	36.034	5	21.694	5	25.95	5	34.964	5	32.294	turquoise	0.808342	2.83e-10
ENSMUSG00000050921	P2ry10	purinergic receptor P2Y, G-protein coupled 10 [Source:MGI Symbol;Acc:MGI:1926076]	78826	protein_coding	0	0.096	3	0.762	3	0.64	5	1.062	1	0.194	4	0.638	5	0.946	2	0.702	turquoise	0.808254	2.86e-10
ENSMUSG00000024795	Kif20b	kinesin family member 20B [Source:MGI Symbol;Acc:MGI:2444576]	240641	protein_coding	5	1.642	5	2.628	5	2.956	5	4.498	5	2.192	4	2.36	5	5.354	5	3.058	turquoise	0.807948	2.94e-10
ENSMUSG00000057672	Pkn1	protein kinase N1 [Source:MGI Symbol;Acc:MGI:108022]	320795	protein_coding	5	25.81	5	34.436	5	38.294	5	47.766	5	28.552	5	35.464	5	48.02	5	40.03	turquoise	0.807761	2.99e-10
ENSMUSG00000064796	Terc	telomerase RNA component [Source:MGI Symbol;Acc:MGI:109558]	NA	misc_RNA	5	3.824	5	9.234	5	13.234	5	22.51	5	3.49	5	10.628	5	22.27	5	13.768	turquoise	0.807728	2.99e-10
ENSMUSG00000026667	Uhmk1	U2AF homology motif (UHM) kinase 1 [Source:MGI Symbol;Acc:MGI:1341908]	16589	protein_coding	5	10.294	5	11.994	5	14.054	5	15.878	5	8.964	5	12.016	5	15.314	5	13.646	turquoise	0.807628	3.02e-10
ENSMUSG00000034959	5031414D18Rik	RIKEN cDNA 5031414D18 gene [Source:MGI Symbol;Acc:MGI:2685590]	271221	protein_coding	5	1.52	5	2.494	5	2.442	5	4.342	5	1.362	5	2.696	5	4.39	5	3.404	turquoise	0.807427	3.08e-10
ENSMUSG00000000751	Rpa1	replication protein A1 [Source:MGI Symbol;Acc:MGI:1915525]	68275	protein_coding	5	11.508	5	16.736	5	22.008	5	26.544	5	12.97	5	18.152	5	23.25	5	23.792	turquoise	0.807333	3.1e-10
ENSMUSG00000026039	Sgol2	shugoshin-like 2 (S. pombe) [Source:MGI Symbol;Acc:MGI:1098767]	68549	protein_coding	5	1.674	5	2.274	5	2.888	5	4.314	5	1.942	5	2.27	5	4.95	5	2.598	turquoise	0.807307	3.11e-10
ENSMUSG00000039783	Kmo	kynurenine 3-monooxygenase (kynurenine 3-hydroxylase) [Source:MGI Symbol;Acc:MGI:2138151]	98256	protein_coding	3	0.69	5	1.882	5	1.798	5	3.088	4	0.858	5	1.712	5	2.542	5	1.73	turquoise	0.807253	3.12e-10
ENSMUSG00000021048	Mthfd1	methylenetetrahydrofolate dehydrogenase (NADP+ dependent), methenyltetrahydrofolate cyclohydrolase, formyltetrahydrofolate synthase [Source:MGI Symbol;Acc:MGI:1342005]	108156	protein_coding	5	4.516	5	6.842	5	8.478	5	11.588	5	4.784	5	6.616	5	9.914	5	9.014	turquoise	0.806965	3.21e-10
ENSMUSG00000019302	Atp6v0a1	ATPase, H+ transporting, lysosomal V0 subunit A1 [Source:MGI Symbol;Acc:MGI:103286]	11975	protein_coding	5	20.776	5	25.398	5	27.542	5	34.136	5	20.028	5	30.116	5	39.872	5	31.472	turquoise	0.806808	3.25e-10
ENSMUSG00000025573	6030468B19Rik	RIKEN cDNA 6030468B19 gene [Source:MGI Symbol;Acc:MGI:1924977]	77727	protein_coding	0	0.236	3	0.716	3	1.006	5	2.268	2	0.22	3	0.76	5	2.084	4	1.18	turquoise	0.806808	3.25e-10
ENSMUSG00000023066	Rttn	rotatin [Source:MGI Symbol;Acc:MGI:2179288]	246102	protein_coding	5	2.584	5	4.16	5	4.104	5	5.456	5	2.558	5	3.436	5	4.57	5	4.282	turquoise	0.806302	3.4e-10
ENSMUSG00000105358	NA	NA	NA	TEC	5	0.7	4	0.97	5	1.316	5	1.528	4	0.826	4	1.238	5	1.976	5	1.55	turquoise	0.806238	3.42e-10
ENSMUSG00000036362	P2ry13	purinergic receptor P2Y, G-protein coupled 13 [Source:MGI Symbol;Acc:MGI:1921441]	74191	protein_coding	4	0.81	5	1.528	5	2.028	5	2.968	4	0.908	5	1.688	5	2.548	5	1.73	turquoise	0.806007	3.49e-10
ENSMUSG00000036552	Ermard	ER membrane associated RNA degradation [Source:MGI Symbol;Acc:MGI:1917317]	381062	protein_coding	5	10.02	5	12.806	5	15.48	5	17.774	5	8.938	5	12.944	5	16.602	5	14.316	turquoise	0.805992	3.49e-10
ENSMUSG00000045349	Sh2d5	SH2 domain containing 5 [Source:MGI Symbol;Acc:MGI:2446215]	230863	protein_coding	1	0.312	3	0.736	5	0.972	5	1.722	2	0.446	3	0.998	5	1.81	5	1.26	turquoise	0.805987	3.5e-10
ENSMUSG00000030930	Chst15	carbohydrate (N-acetylgalactosamine 4-sulfate 6-O) sulfotransferase 15 [Source:MGI Symbol;Acc:MGI:1924840]	NA	protein_coding	5	8.236	5	9.956	5	12.046	5	14.664	5	7.134	5	11.062	5	14.382	5	11.842	turquoise	0.805841	3.54e-10
ENSMUSG00000030766	Arhgap17	Rho GTPase activating protein 17 [Source:MGI Symbol;Acc:MGI:1917747]	70497	protein_coding	5	6.95	5	9.686	5	10.672	5	13.032	5	7.592	5	10.282	5	12.998	5	11.796	turquoise	0.805817	3.55e-10
ENSMUSG00000021811	Dnajc9	DnaJ (Hsp40) homolog, subfamily C, member 9 [Source:MGI Symbol;Acc:MGI:1915326]	108671	protein_coding	5	9.162	5	12.376	5	14.866	5	19.958	5	10.64	5	12.99	5	19.648	5	13.588	turquoise	0.805514	3.65e-10
ENSMUSG00000045210	Vcpip1	valosin containing protein (p97)/p47 complex interacting protein 1 [Source:MGI Symbol;Acc:MGI:1917925]	70675	protein_coding	5	6.058	5	7.278	5	8.162	5	10.136	5	5.87	5	7.426	5	9.354	5	7.844	turquoise	0.805373	3.69e-10
ENSMUSG00000023919	Cenpq	centromere protein Q [Source:MGI Symbol;Acc:MGI:1933744]	83815	protein_coding	5	1.592	5	2.652	5	3.122	5	4.09	5	1.722	4	2.686	5	4.532	5	3.322	turquoise	0.805115	3.78e-10
ENSMUSG00000040242	Fgfr1op2	FGFR1 oncogene partner 2 [Source:MGI Symbol;Acc:MGI:1914779]	67529	protein_coding	5	25.342	5	29.556	5	34.07	5	39.248	5	26.758	5	31.174	5	39.268	5	36.474	turquoise	0.804949	3.83e-10
ENSMUSG00000054733	Msra	methionine sulfoxide reductase A [Source:MGI Symbol;Acc:MGI:106916]	110265	protein_coding	5	3.562	5	5.726	5	6.882	5	9.42	5	3.882	5	5.67	5	12.142	5	7.706	turquoise	0.804875	3.86e-10
ENSMUSG00000040592	Cd79b	CD79B antigen [Source:MGI Symbol;Acc:MGI:96431]	15985	protein_coding	5	4.402	5	10.59	5	11.196	5	19.79	5	5.204	5	12.944	5	24.952	5	9.13	turquoise	0.804769	3.89e-10
ENSMUSG00000073409	H2-Q6	histocompatibility 2, Q region locus 6 [Source:MGI Symbol;Acc:MGI:95935]	15019	protein_coding	5	3.03	5	15.054	5	22.76	5	35.022	5	2.288	5	13.446	5	21.48	5	23.86	turquoise	0.804524	3.98e-10
ENSMUSG00000073412	Lst1	leukocyte specific transcript 1 [Source:MGI Symbol;Acc:MGI:1096324]	16988	protein_coding	5	6.222	5	15.566	5	17.872	5	21.892	5	6.96	5	12.648	5	24.596	5	13.964	turquoise	0.804516	3.98e-10
ENSMUSG00000024610	Cd74	CD74 antigen (invariant polypeptide of major histocompatibility complex, class II antigen-associated) [Source:MGI Symbol;Acc:MGI:96534]	16149	protein_coding	5	40.772	5	151.288	5	209.196	5	322.736	5	40.268	5	173.926	5	181.688	5	186.658	turquoise	0.804357	4.04e-10
ENSMUSG00000029267	Mtf2	metal response element binding transcription factor 2 [Source:MGI Symbol;Acc:MGI:105050]	17765	protein_coding	5	9.438	5	13.302	5	16.452	5	22.258	5	9.938	5	14.436	5	16.004	5	16.404	turquoise	0.8043	4.06e-10
ENSMUSG00000036273	Lrrk2	leucine-rich repeat kinase 2 [Source:MGI Symbol;Acc:MGI:1913975]	66725	protein_coding	5	10.284	5	15.604	5	17.116	5	23.904	5	12.436	5	18.754	5	26.692	5	18.12	turquoise	0.804293	4.06e-10
ENSMUSG00000047604	Frat2	frequently rearranged in advanced T cell lymphomas 2 [Source:MGI Symbol;Acc:MGI:2673967]	212398	protein_coding	5	1.378	5	2.26	5	2.888	5	3.338	5	1.39	5	2.652	5	3.868	5	3.202	turquoise	0.804105	4.13e-10
ENSMUSG00000040811	Eml2	echinoderm microtubule associated protein like 2 [Source:MGI Symbol;Acc:MGI:1919455]	72205	protein_coding	5	5.232	5	6.91	5	8.408	5	8.658	5	4.71	5	7.626	5	8.988	5	8.026	turquoise	0.804014	4.16e-10
ENSMUSG00000022710	Usp7	ubiquitin specific peptidase 7 [Source:MGI Symbol;Acc:MGI:2182061]	252870	protein_coding	5	41.952	5	49.192	5	57.026	5	72.674	5	45.708	5	50.468	5	75.142	5	61.066	turquoise	0.803864	4.21e-10
ENSMUSG00000069893	9930111J21Rik1	RIKEN cDNA 9930111J21 gene 1 [Source:MGI Symbol;Acc:MGI:3041173]	667214	protein_coding	5	4.904	5	8.028	5	9.366	5	13	5	5.136	5	8.848	5	13.37	5	9.544	turquoise	0.803495	4.35e-10
ENSMUSG00000044948	Cfap43	cilia and flagella associated protein 43 [Source:MGI Symbol;Acc:MGI:1289258]	414801	protein_coding	5	3.328	5	5.058	5	5.248	5	6.678	5	3.188	5	4.688	5	8.81	5	5.556	turquoise	0.803479	4.36e-10
ENSMUSG00000038822	Hace1	HECT domain and ankyrin repeat containing, E3 ubiquitin protein ligase 1 [Source:MGI Symbol;Acc:MGI:2446110]	209462	protein_coding	5	4.314	5	5.808	5	7.28	5	8.74	5	4.588	5	6.518	5	9.094	5	7.54	turquoise	0.803275	4.44e-10
ENSMUSG00000027215	Cd82	CD82 antigen [Source:MGI Symbol;Acc:MGI:104651]	NA	protein_coding	5	15.882	5	21.618	5	26.454	5	34.582	5	15.806	5	23.448	5	32.72	5	30.536	turquoise	0.802873	4.59e-10
ENSMUSG00000027469	Tpx2	TPX2, microtubule-associated protein homolog (Xenopus laevis) [Source:MGI Symbol;Acc:MGI:1919369]	NA	protein_coding	5	5.268	5	8.34	5	9.828	5	15.32	5	6.532	5	6.5	5	15.854	5	10.516	turquoise	0.802502	4.75e-10
ENSMUSG00000044583	Tlr7	toll-like receptor 7 [Source:MGI Symbol;Acc:MGI:2176882]	NA	protein_coding	5	1.652	5	3.694	5	5.526	5	4.006	5	2.13	5	3.69	5	3.632	5	2.366	turquoise	0.802371	4.8e-10
ENSMUSG00000026605	Cenpf	centromere protein F [Source:MGI Symbol;Acc:MGI:1313302]	108000	protein_coding	5	4.11	5	5.244	5	6.934	5	9.272	5	4.218	5	5.18	5	11.666	5	6.984	turquoise	0.802065	4.93e-10
ENSMUSG00000029798	Herc6	hect domain and RLD 6 [Source:MGI Symbol;Acc:MGI:1914388]	67138	protein_coding	5	1.994	5	2.948	5	3.516	5	4.788	5	1.696	5	2.754	5	3.88	5	3.078	turquoise	0.801907	5e-10
ENSMUSG00000016255	Tubb1	tubulin, beta 1 class VI [Source:MGI Symbol;Acc:MGI:107814]	545486	protein_coding	5	1.996	5	9.332	5	13.82	5	20.306	5	3.324	5	11.41	5	16.808	5	11.188	turquoise	0.801824	5.03e-10
ENSMUSG00000075704	Txnrd2	thioredoxin reductase 2 [Source:MGI Symbol;Acc:MGI:1347023]	26462	protein_coding	5	3.956	5	7.506	5	14.208	5	14.588	5	5.528	5	8.968	5	18.768	5	15.64	turquoise	0.80164	5.11e-10
ENSMUSG00000036896	C1qc	complement component 1, q subcomponent, C chain [Source:MGI Symbol;Acc:MGI:88225]	12262	protein_coding	5	22.644	5	34.142	5	41.156	5	52.612	5	21.142	5	35.936	5	42.706	5	35.236	turquoise	0.801579	5.14e-10
ENSMUSG00000030159	Clec1b	C-type lectin domain family 1, member b [Source:MGI Symbol;Acc:MGI:1913287]	56760	protein_coding	5	1.852	5	6.194	5	8.484	5	10.666	5	2.394	5	8.592	5	10.586	5	8.284	turquoise	0.801463	5.19e-10
ENSMUSG00000022364	Tbc1d31	TBC1 domain family, member 31 [Source:MGI Symbol;Acc:MGI:2684931]	210544	protein_coding	5	3.264	5	4.194	5	5.304	5	7.562	5	3.688	5	4.49	5	6.824	5	5.066	turquoise	0.801405	5.22e-10
ENSMUSG00000005413	Hmox1	heme oxygenase (decycling) 1 [Source:MGI Symbol;Acc:MGI:96163]	15368	protein_coding	5	15.784	5	22.062	5	26.628	5	40.044	5	14.91	5	24.312	5	36.648	5	31.594	turquoise	0.801302	5.26e-10
ENSMUSG00000044811	AF251705	cDNA sequence AF251705 [Source:MGI Symbol;Acc:MGI:2153249]	NA	protein_coding	5	2.378	5	4.2	5	5.628	5	7.296	5	2.382	5	4.828	5	7.454	5	4.368	turquoise	0.801289	5.27e-10
ENSMUSG00000024151	Msh2	mutS homolog 2 (E. coli) [Source:MGI Symbol;Acc:MGI:101816]	17685	protein_coding	5	4.388	5	6.698	5	8.254	5	10.146	5	4.548	5	6.386	5	7.86	5	7.702	turquoise	0.801246	5.29e-10
ENSMUSG00000020802	Ube2o	ubiquitin-conjugating enzyme E2O [Source:MGI Symbol;Acc:MGI:2444266]	217342	protein_coding	5	7.522	5	9.512	5	15.7	5	19.102	5	8.262	5	12.09	5	21.616	5	21.29	turquoise	0.801165	5.33e-10
ENSMUSG00000104262	NA	NA	NA	TEC	0	0.298	4	0.63	5	0.902	4	1.284	2	0.456	4	0.84	5	1.454	4	0.954	turquoise	0.800989	5.41e-10
ENSMUSG00000028560	Usp1	ubiquitin specific peptidase 1 [Source:MGI Symbol;Acc:MGI:2385198]	230484	protein_coding	5	11.132	5	14.714	5	21.16	5	21.25	5	11.056	5	14.216	5	21.062	5	19.244	turquoise	0.800584	5.6e-10
ENSMUSG00000043592	Unc5cl	unc-5 homolog C (C. elegans)-like [Source:MGI Symbol;Acc:MGI:1923839]	76589	protein_coding	0	0.044	1	0.29	2	0.534	5	1.07	0	0.024	1	0.172	3	0.65	1	0.322	turquoise	0.800551	5.62e-10
ENSMUSG00000031610	Scrg1	scrapie responsive gene 1 [Source:MGI Symbol;Acc:MGI:1328308]	20284	protein_coding	1	0.198	3	1.128	4	1.182	5	1.462	1	0.24	4	0.944	5	2.508	4	1.384	turquoise	0.800501	5.64e-10
ENSMUSG00000020863	Luc7l3	LUC7-like 3 (S. cerevisiae) [Source:MGI Symbol;Acc:MGI:1914934]	67684	protein_coding	5	30.028	5	38.534	5	43.606	5	51.222	5	30.116	5	39.136	5	45.534	5	44.44	turquoise	0.8004	5.69e-10
ENSMUSG00000038352	Arl5c	ADP-ribosylation factor-like 5C [Source:MGI Symbol;Acc:MGI:3028577]	217151	protein_coding	5	2.07	5	3.398	5	6.032	5	8.054	5	2.568	5	6.302	5	11.718	5	3.836	turquoise	0.800264	5.76e-10
ENSMUSG00000063689	Hist2h2ab	histone cluster 2, H2ab [Source:MGI Symbol;Acc:MGI:2448314]	621893	protein_coding	5	5.468	5	12.196	5	10.346	5	21.058	5	4.584	5	10.882	5	19.206	5	10.66	turquoise	0.800253	5.76e-10
ENSMUSG00000019432	Ddx39b	DEAD (Asp-Glu-Ala-Asp) box polypeptide 39B [Source:MGI Symbol;Acc:MGI:99240]	NA	protein_coding	5	58.59	5	69.266	5	80.92	5	89.72	5	59.92	5	71.892	5	89.896	5	78.532	turquoise	0.80015	5.81e-10
ENSMUSG00000052477	C130026I21Rik	RIKEN cDNA C130026I21 gene [Source:MGI Symbol;Acc:MGI:3612702]	381287	protein_coding	3	0.648	5	2.486	5	3.334	5	5.452	3	0.486	5	2.168	5	4.956	4	2.17	turquoise	0.799895	5.94e-10
ENSMUSG00000026341	Actr3	ARP3 actin-related protein 3 [Source:MGI Symbol;Acc:MGI:1921367]	NA	protein_coding	5	74.744	5	96.782	5	113.936	5	139.85	5	74.954	5	98.094	5	139.208	5	101.048	turquoise	0.799878	5.95e-10
ENSMUSG00000062157	Ifnlr1	interferon lambda receptor 1 [Source:MGI Symbol;Acc:MGI:2429859]	242700	protein_coding	3	0.64	4	1.14	5	1.546	5	2.47	3	0.548	5	1.444	5	3.786	5	1.742	turquoise	0.799254	6.28e-10
ENSMUSG00000076937	Iglc2	immunoglobulin lambda constant 2 [Source:MGI Symbol;Acc:MGI:99547]	NA	IG_C_gene	4	1.006	5	6.418	5	12.386	5	29.892	5	2.576	5	9.064	5	14.768	5	6.83	turquoise	0.798978	6.42e-10
ENSMUSG00000078783	Gm9733	predicted gene 9733 [Source:MGI Symbol;Acc:MGI:3780136]	751864	protein_coding	1	0.244	4	1.298	5	1.704	5	3.088	1	0.288	4	0.9	5	2.54	5	1.398	turquoise	0.79853	6.67e-10
ENSMUSG00000028382	Ptbp3	polypyrimidine tract binding protein 3 [Source:MGI Symbol;Acc:MGI:1923334]	230257	protein_coding	5	29.48	5	41.594	5	43.11	5	53.072	5	31.27	5	37.242	5	57.986	5	44.498	turquoise	0.798288	6.81e-10
ENSMUSG00000040865	Ino80d	INO80 complex subunit D [Source:MGI Symbol;Acc:MGI:3027003]	227195	protein_coding	5	10.946	5	13.17	5	15.078	5	17.796	5	10.874	5	13.452	5	17.782	5	15.19	turquoise	0.797463	7.3e-10
ENSMUSG00000019942	Cdk1	cyclin-dependent kinase 1 [Source:MGI Symbol;Acc:MGI:88351]	12534	protein_coding	5	12.168	5	20.18	5	27.362	5	38.64	5	15.4	5	15.908	5	35.75	5	25.496	turquoise	0.797431	7.32e-10
ENSMUSG00000035476	Tab3	TGF-beta activated kinase 1/MAP3K7 binding protein 3 [Source:MGI Symbol;Acc:MGI:1913974]	66724	protein_coding	5	3.004	5	3.834	5	6.866	5	7.428	5	2.734	5	5.02	5	8.484	5	8.68	turquoise	0.797148	7.5e-10
ENSMUSG00000025358	Cdk2	cyclin-dependent kinase 2 [Source:MGI Symbol;Acc:MGI:104772]	12566	protein_coding	5	7.268	5	8.384	5	10.39	5	13.202	5	7.73	5	8.156	5	14.874	5	10.948	turquoise	0.797078	7.55e-10
ENSMUSG00000034947	Tmem106a	transmembrane protein 106A [Source:MGI Symbol;Acc:MGI:1922056]	NA	protein_coding	5	3.816	5	7.058	5	7.394	5	9.924	5	4.26	5	6.652	5	9.326	5	5.956	turquoise	0.796971	7.61e-10
ENSMUSG00000070369	Itgad	integrin, alpha D [Source:MGI Symbol;Acc:MGI:3578624]	381924	protein_coding	2	0.914	5	1.946	5	2.01	5	4.1	4	0.994	4	1.316	5	3.438	5	2.454	turquoise	0.796945	7.63e-10
ENSMUSG00000016087	Fli1	Friend leukemia integration 1 [Source:MGI Symbol;Acc:MGI:95554]	14247	protein_coding	5	14.76	5	23.182	5	21.516	5	26.952	5	14.938	5	21.58	5	30.412	5	22.762	turquoise	0.796373	8.01e-10
ENSMUSG00000024301	Kifc5b	kinesin family member C5B [Source:MGI Symbol;Acc:MGI:2137414]	16580	protein_coding	4	0.842	5	1.378	5	2.138	5	2.706	5	0.962	4	1.6	5	2.932	5	2.192	turquoise	0.796286	8.06e-10
ENSMUSG00000049971	Glt1d1	glycosyltransferase 1 domain containing 1 [Source:MGI Symbol;Acc:MGI:2442755]	319804	protein_coding	0	0.106	1	0.292	3	0.654	5	0.968	0	0.154	1	0.354	4	0.786	4	0.992	turquoise	0.796178	8.14e-10
ENSMUSG00000020235	Fzr1	fizzy/cell division cycle 20 related 1 (Drosophila) [Source:MGI Symbol;Acc:MGI:1926790]	56371	protein_coding	5	10.314	5	12.4	5	17.286	5	24.084	5	10.412	5	12.836	5	24.366	5	20.34	turquoise	0.795925	8.31e-10
ENSMUSG00000030653	Pde2a	phosphodiesterase 2A, cGMP-stimulated [Source:MGI Symbol;Acc:MGI:2446107]	207728	protein_coding	5	10.484	5	15.996	5	16.528	5	22.398	5	9.006	5	15.896	5	24.68	5	17.14	turquoise	0.79587	8.35e-10
ENSMUSG00000036718	Micall2	MICAL-like 2 [Source:MGI Symbol;Acc:MGI:2444818]	231830	protein_coding	5	2.324	5	3.922	5	6.078	5	9.052	5	2.664	5	3.292	5	6.05	5	4.53	turquoise	0.795826	8.38e-10
ENSMUSG00000029012	Orc5	origin recognition complex, subunit 5 [Source:MGI Symbol;Acc:MGI:1347044]	26429	protein_coding	5	4.652	5	6.828	5	7.302	5	8.508	5	4.902	5	5.86	5	8.018	5	7.114	turquoise	0.795784	8.41e-10
ENSMUSG00000030793	Pycard	PYD and CARD domain containing [Source:MGI Symbol;Acc:MGI:1931465]	66824	protein_coding	5	2.878	5	4.736	5	6.052	5	8.338	5	3.124	5	5.174	5	7.908	5	4.99	turquoise	0.79577	8.42e-10
ENSMUSG00000036931	Nfkbid	nuclear factor of kappa light polypeptide gene enhancer in B cells inhibitor, delta [Source:MGI Symbol;Acc:MGI:3041243]	NA	protein_coding	5	1.258	5	2.35	5	3.612	5	4.322	5	1.774	5	2.408	5	5.336	5	2.744	turquoise	0.795752	8.43e-10
ENSMUSG00000038642	Ctss	cathepsin S [Source:MGI Symbol;Acc:MGI:107341]	13040	protein_coding	5	20.866	5	38.294	5	45.13	5	60.102	5	21.92	5	39.908	5	49.49	5	37.044	turquoise	0.795746	8.44e-10
ENSMUSG00000030254	Rad18	RAD18 homolog (S. cerevisiae) [Source:MGI Symbol;Acc:MGI:1890476]	58186	protein_coding	5	3.54	5	4.098	5	5.512	5	7.052	5	4.006	5	4.306	5	7.404	5	4.76	turquoise	0.795673	8.49e-10
ENSMUSG00000063234	Gpr84	G protein-coupled receptor 84 [Source:MGI Symbol;Acc:MGI:1934129]	80910	protein_coding	1	0.286	4	0.94	5	1.592	5	2.204	3	0.598	2	0.636	5	2.642	4	1.104	turquoise	0.795554	8.57e-10
ENSMUSG00000061132	Blnk	B cell linker [Source:MGI Symbol;Acc:MGI:96878]	17060	protein_coding	5	3.32	5	5.994	5	6.636	5	9.11	5	3.506	5	6.084	5	11.038	5	4.836	turquoise	0.795269	8.78e-10
ENSMUSG00000029106	Add1	adducin 1 (alpha) [Source:MGI Symbol;Acc:MGI:87918]	11518	protein_coding	5	47.78	5	57.06	5	60.004	5	72.072	5	44.478	5	55.472	5	73.932	5	68.232	turquoise	0.795005	8.98e-10
ENSMUSG00000018965	Ywhah	tyrosine 3-monooxygenase/tryptophan 5-monooxygenase activation protein, eta polypeptide [Source:MGI Symbol;Acc:MGI:109194]	22629	protein_coding	5	34.168	5	51.49	5	52.012	5	61.85	5	38.896	5	47.812	5	61.218	5	51.364	turquoise	0.794663	9.23e-10
ENSMUSG00000078652	Psme3	proteaseome (prosome, macropain) activator subunit 3 (PA28 gamma, Ki) [Source:MGI Symbol;Acc:MGI:1096366]	19192	protein_coding	5	18.012	5	22.938	5	30.302	5	35.216	5	18.876	5	24.316	5	37.746	5	32.638	turquoise	0.794612	9.27e-10
ENSMUSG00000037944	Ccr7	chemokine (C-C motif) receptor 7 [Source:MGI Symbol;Acc:MGI:103011]	12775	protein_coding	0	0.192	4	0.658	3	0.672	4	0.882	0	0.206	2	0.63	5	1.43	3	0.882	turquoise	0.794418	9.42e-10
ENSMUSG00000030094	Xpc	xeroderma pigmentosum, complementation group C [Source:MGI Symbol;Acc:MGI:103557]	22591	protein_coding	5	3.508	5	5.072	5	5.802	5	7.112	5	3.222	5	5.402	5	7.058	5	5.994	turquoise	0.794233	9.57e-10
ENSMUSG00000029063	Nadk	NAD kinase [Source:MGI Symbol;Acc:MGI:2183149]	NA	protein_coding	5	20.982	5	24.656	5	29.232	5	37.644	5	20.714	5	26.366	5	42.518	5	29.91	turquoise	0.794212	9.59e-10
ENSMUSG00000050890	Pdik1l	PDLIM1 interacting kinase 1 like [Source:MGI Symbol;Acc:MGI:2385213]	NA	protein_coding	5	4.008	5	4.68	5	5.938	5	6.956	5	4.188	5	5.618	5	6.552	5	4.676	turquoise	0.794163	9.63e-10
ENSMUSG00000032915	Emr4	EGF-like module containing, mucin-like, hormone receptor-like sequence 4 [Source:MGI Symbol;Acc:MGI:1196464]	52614	protein_coding	1	0.508	5	1.692	5	2.194	5	3.142	2	0.51	5	1.4	5	1.852	5	1.436	turquoise	0.794099	9.68e-10
ENSMUSG00000031732	Phlpp2	PH domain and leucine rich repeat protein phosphatase 2 [Source:MGI Symbol;Acc:MGI:2444928]	244650	protein_coding	5	3.342	5	4.704	5	5.606	5	6.48	5	3.582	5	5.608	5	5.956	5	5.572	turquoise	0.794087	9.69e-10
ENSMUSG00000028044	Cks1b	CDC28 protein kinase 1b [Source:MGI Symbol;Acc:MGI:1889208]	54124	protein_coding	5	6.346	5	12.52	5	16.228	5	19.388	5	9.706	5	10.096	5	19.658	5	14.594	turquoise	0.794072	9.7e-10
ENSMUSG00000020865	Abcc3	ATP-binding cassette, sub-family C (CFTR/MRP), member 3 [Source:MGI Symbol;Acc:MGI:1923658]	76408	protein_coding	5	1.532	5	2.634	5	2.49	5	3.022	5	1.612	5	2.458	5	3.352	5	2.342	turquoise	0.793906	9.83e-10
ENSMUSG00000024169	Ift140	intraflagellar transport 140 [Source:MGI Symbol;Acc:MGI:2146906]	106633	protein_coding	5	6.59	5	7.11	5	9.42	5	13.574	5	5.628	5	8.038	5	11.724	5	12.246	turquoise	0.793721	9.98e-10
ENSMUSG00000027737	Slc7a11	solute carrier family 7 (cationic amino acid transporter, y+ system), member 11 [Source:MGI Symbol;Acc:MGI:1347355]	26570	protein_coding	0	0.168	1	0.3	1	0.374	3	0.738	0	0.118	3	0.504	5	1.178	3	0.522	turquoise	0.793537	1.01e-09
ENSMUSG00000031756	Cenpn	centromere protein N [Source:MGI Symbol;Acc:MGI:1919405]	72155	protein_coding	5	1.444	5	2.39	5	2.61	5	4.128	5	1.898	5	1.718	5	4.348	5	3.102	turquoise	0.793395	1.03e-09
ENSMUSG00000074071	Fam169b	family with sequence similarity 169, member B [Source:MGI Symbol;Acc:MGI:3644026]	NA	lincRNA	2	0.77	4	1.27	4	1.106	5	2.446	2	0.56	5	1.638	5	1.946	5	1.218	turquoise	0.793346	1.03e-09
ENSMUSG00000069910	Spdl1	spindle apparatus coiled-coil protein 1 [Source:MGI Symbol;Acc:MGI:1917635]	70385	protein_coding	4	1.286	5	1.986	5	3.014	5	3.272	5	1.272	5	1.87	5	3.028	5	1.876	turquoise	0.792927	1.07e-09
ENSMUSG00000031785	Gpr56	G protein-coupled receptor 56 [Source:MGI Symbol;Acc:MGI:1340051]	NA	protein_coding	5	7.118	5	11.478	5	12.09	5	16.148	5	6.328	5	12.316	5	16.136	5	14.62	turquoise	0.792858	1.07e-09
ENSMUSG00000053338	Tarm1	T cell-interacting, activating receptor on myeloid cells 1 [Source:MGI Symbol;Acc:MGI:2442280]	245126	protein_coding	0	0.052	4	1.566	4	0.926	5	2.038	1	0.128	3	0.84	5	2.716	5	1.484	turquoise	0.792708	1.09e-09
ENSMUSG00000022322	Shcbp1	Shc SH2-domain binding protein 1 [Source:MGI Symbol;Acc:MGI:1338802]	20419	protein_coding	5	1.77	5	2.614	5	4.376	5	5.202	5	2.288	5	3.092	5	5.556	5	3.262	turquoise	0.792696	1.09e-09
ENSMUSG00000085483	Gm14198	predicted gene 14198 [Source:MGI Symbol;Acc:MGI:3652051]	NA	antisense	0	0.122	4	1.084	3	1.084	4	1.814	1	0.192	3	0.74	5	2.81	4	1.77	turquoise	0.792563	1.1e-09
ENSMUSG00000046207	Pik3r6	phosphoinositide-3-kinase, regulatory subunit 6 [Source:MGI Symbol;Acc:MGI:2144613]	104709	protein_coding	5	1.732	5	2.888	5	3.462	5	4.768	5	1.756	5	3.442	5	4.89	5	4.234	turquoise	0.792294	1.12e-09
ENSMUSG00000038379	Ttk	Ttk protein kinase [Source:MGI Symbol;Acc:MGI:1194921]	22137	protein_coding	5	1.382	5	2.472	5	3.436	5	3.56	5	1.84	5	2.562	5	4.736	5	2.522	turquoise	0.792144	1.14e-09
ENSMUSG00000051329	Nup160	nucleoporin 160 [Source:MGI Symbol;Acc:MGI:1926227]	59015	protein_coding	5	8.964	5	10.572	5	13.682	5	15.498	5	8.454	5	13.16	5	16.834	5	13.608	turquoise	0.792023	1.15e-09
ENSMUSG00000024867	Pip5k1b	phosphatidylinositol-4-phosphate 5-kinase, type 1 beta [Source:MGI Symbol;Acc:MGI:107930]	18719	protein_coding	5	2.902	5	3.836	5	5.072	5	7.86	5	2.686	5	3.63	5	8.062	5	5.628	turquoise	0.791733	1.18e-09
ENSMUSG00000024290	Rock1	Rho-associated coiled-coil containing protein kinase 1 [Source:MGI Symbol;Acc:MGI:107927]	19877	protein_coding	5	17.972	5	21.516	5	25.06	5	30.878	5	17.124	5	22.798	5	28.612	5	25.704	turquoise	0.791685	1.18e-09
ENSMUSG00000028809	Srrm1	serine/arginine repetitive matrix 1 [Source:MGI Symbol;Acc:MGI:1858303]	51796	protein_coding	5	42.99	5	54.182	5	57.846	5	72.77	5	42.416	5	57.028	5	70.328	5	65.934	turquoise	0.791624	1.19e-09
ENSMUSG00000041528	Rnf123	ring finger protein 123 [Source:MGI Symbol;Acc:MGI:2148796]	NA	protein_coding	5	15.216	5	17.936	5	24.746	5	34.67	5	15.76	5	22.568	5	35.702	5	35.94	turquoise	0.791598	1.19e-09
ENSMUSG00000031824	6430548M08Rik	RIKEN cDNA 6430548M08 gene [Source:MGI Symbol;Acc:MGI:2443793]	234797	protein_coding	5	5.074	5	6.374	5	8.676	5	11.554	5	4.944	5	8.378	5	16.284	5	9.992	turquoise	0.791541	1.19e-09
ENSMUSG00000028333	Anp32b	acidic (leucine-rich) nuclear phosphoprotein 32 family, member B [Source:MGI Symbol;Acc:MGI:1914878]	67628	protein_coding	5	39.698	5	51.29	5	62.344	5	80.756	5	42.622	5	53.36	5	78.164	5	61.436	turquoise	0.791315	1.22e-09
ENSMUSG00000029687	Ezh2	enhancer of zeste homolog 2 (Drosophila) [Source:MGI Symbol;Acc:MGI:107940]	14056	protein_coding	5	15.35	5	22.462	5	25.79	5	33.552	5	17.154	5	19.53	5	38.75	5	24.144	turquoise	0.791254	1.22e-09
ENSMUSG00000029722	Agfg2	ArfGAP with FG repeats 2 [Source:MGI Symbol;Acc:MGI:2443267]	231801	protein_coding	5	4.154	5	4.914	5	7.016	5	9.522	5	4.396	5	5.06	5	9.426	5	8.066	turquoise	0.791214	1.23e-09
ENSMUSG00000052446	Zfp961	zinc finger protein 961 [Source:MGI Symbol;Acc:MGI:3583954]	234413	protein_coding	5	5.008	5	7.254	5	9.37	5	11.924	5	4.75	5	7.9	5	9.32	5	8.998	turquoise	0.791152	1.23e-09
ENSMUSG00000074867	Zfp808	zinc finger protein 80 [Source:MGI Symbol;Acc:MGI:3704127]	630579	protein_coding	5	1.292	5	2.818	5	2.616	5	3.654	5	1.54	5	2.862	5	5.082	5	2.732	turquoise	0.791111	1.24e-09
ENSMUSG00000027331	Knstrn	kinetochore-localized astrin/SPAG5 binding [Source:MGI Symbol;Acc:MGI:1289298]	51944	protein_coding	5	5.62	5	6.806	5	7.688	5	10.838	5	4.76	5	4.852	5	11.38	5	8.368	turquoise	0.790683	1.28e-09
ENSMUSG00000024667	Tmem216	transmembrane protein 216 [Source:MGI Symbol;Acc:MGI:1920020]	NA	protein_coding	5	2.134	5	4.868	5	5.742	5	7.962	5	2.672	5	5.234	5	7.072	5	6.076	turquoise	0.790616	1.29e-09
ENSMUSG00000079499	6530402F18Rik	RIKEN cDNA 6530402F18 gene [Source:MGI Symbol;Acc:MGI:1923470]	NA	processed_transcript	5	3.532	5	5.418	5	5.964	5	7.59	5	3.492	5	6.796	5	10.356	5	7.094	turquoise	0.790612	1.29e-09
ENSMUSG00000027495	Fam210b	family with sequence similarity 210, member B [Source:MGI Symbol;Acc:MGI:1914267]	67017	protein_coding	5	3.618	5	4.124	5	5.228	5	7.04	5	3.344	5	4.396	5	7.086	5	6.206	turquoise	0.790584	1.29e-09
ENSMUSG00000054641	Mmrn1	multimerin 1 [Source:MGI Symbol;Acc:MGI:1918195]	70945	protein_coding	5	1.684	5	5.292	5	6.482	5	7.718	5	2.244	5	5.182	5	6.802	5	5.56	turquoise	0.790489	1.3e-09
ENSMUSG00000047507	Baiap3	BAI1-associated protein 3 [Source:MGI Symbol;Acc:MGI:2685783]	545192	protein_coding	0	0.15	4	0.786	3	0.582	4	1.912	1	0.236	3	0.636	5	1.878	4	1.288	turquoise	0.79047	1.3e-09
ENSMUSG00000022575	Gsdmd	gasdermin D [Source:MGI Symbol;Acc:MGI:1916396]	69146	protein_coding	5	6.146	5	7.348	5	8.896	5	11.974	5	6.22	5	6.95	5	11.788	5	9.522	turquoise	0.790432	1.31e-09
ENSMUSG00000037999	Arap2	ArfGAP with RhoGAP domain, ankyrin repeat and PH domain 2 [Source:MGI Symbol;Acc:MGI:2684416]	212285	protein_coding	5	2.212	5	3.636	5	5.428	5	6.754	5	1.706	5	2.946	5	4.64	5	4.856	turquoise	0.790364	1.31e-09
ENSMUSG00000079685	Ulbp1	UL16 binding protein 1 [Source:MGI Symbol;Acc:MGI:1925027]	77777	protein_coding	4	1.558	5	1.97	5	2.676	5	3.69	5	1.788	5	1.944	5	4.068	5	2.238	turquoise	0.79035	1.32e-09
ENSMUSG00000028832	Stmn1	stathmin 1 [Source:MGI Symbol;Acc:MGI:96739]	16765	protein_coding	5	26.226	5	41.85	5	54.578	5	69.664	5	31.226	5	33.412	5	71.996	5	45.488	turquoise	0.790187	1.33e-09
ENSMUSG00000028678	Kif2c	kinesin family member 2C [Source:MGI Symbol;Acc:MGI:1921054]	73804	protein_coding	5	1.986	5	2.724	5	4.812	5	5.372	5	2.358	5	2.88	5	6.016	5	4.932	turquoise	0.790079	1.35e-09
ENSMUSG00000051314	Ffar2	free fatty acid receptor 2 [Source:MGI Symbol;Acc:MGI:2441731]	NA	protein_coding	4	0.628	5	1.942	5	2.468	5	3.004	4	0.784	4	1.7	5	4.41	5	2.208	turquoise	0.78996	1.36e-09
ENSMUSG00000002835	Chaf1a	chromatin assembly factor 1, subunit A (p150) [Source:MGI Symbol;Acc:MGI:1351331]	27221	protein_coding	5	3.244	5	4.052	5	5.88	5	8.102	5	4.058	5	3.98	5	8.578	5	5.884	turquoise	0.789774	1.38e-09
ENSMUSG00000026600	Soat1	sterol O-acyltransferase 1 [Source:MGI Symbol;Acc:MGI:104665]	20652	protein_coding	5	12.138	5	15.926	5	14.264	5	18.352	5	14.426	5	14.884	5	18.184	5	13.86	turquoise	0.78977	1.38e-09
ENSMUSG00000043832	Clec4a3	C-type lectin domain family 4, member a3 [Source:MGI Symbol;Acc:MGI:1920399]	NA	protein_coding	5	2.552	5	5.506	5	6.93	5	7.924	5	2.622	5	5.95	5	6.912	5	6.198	turquoise	0.789615	1.4e-09
ENSMUSG00000035459	Stab2	stabilin 2 [Source:MGI Symbol;Acc:MGI:2178743]	192188	protein_coding	5	5.512	5	10.992	5	10.228	5	15.564	5	4.67	5	10.292	5	13.66	5	8.36	turquoise	0.789381	1.42e-09
ENSMUSG00000020064	Herc4	hect domain and RLD 4 [Source:MGI Symbol;Acc:MGI:1914595]	67345	protein_coding	5	10.286	5	14.148	5	14.566	5	19.236	5	9.302	5	13.848	5	19.006	5	14.502	turquoise	0.789039	1.46e-09
ENSMUSG00000022014	Epsti1	epithelial stromal interaction 1 (breast) [Source:MGI Symbol;Acc:MGI:1915168]	108670	protein_coding	5	1.852	5	3.912	5	4.736	5	6.56	5	2.21	5	3.83	5	5.618	5	3.32	turquoise	0.788952	1.47e-09
ENSMUSG00000006585	Cdt1	chromatin licensing and DNA replication factor 1 [Source:MGI Symbol;Acc:MGI:1914427]	67177	protein_coding	5	5.012	5	5.832	5	8.96	5	12.538	5	5.234	5	6.774	5	12.598	5	9.71	turquoise	0.788925	1.48e-09
ENSMUSG00000105703	NA	NA	NA	TEC	5	5.234	5	5.832	5	9.628	5	12.794	5	4.73	5	9.464	5	16.708	5	9.698	turquoise	0.788719	1.5e-09
ENSMUSG00000034028	Cd226	CD226 antigen [Source:MGI Symbol;Acc:MGI:3039602]	225825	protein_coding	2	0.59	5	2.496	5	3.006	5	4.464	4	0.998	5	3.044	5	4.504	5	2.608	turquoise	0.788452	1.53e-09
ENSMUSG00000041679	Lrrc29	leucine rich repeat containing 29 [Source:MGI Symbol;Acc:MGI:2443262]	234684	protein_coding	5	1.378	5	1.894	5	2.836	5	3.148	5	1.094	5	2.21	5	3.848	5	3.364	turquoise	0.788323	1.55e-09
ENSMUSG00000024483	Ankhd1	ankyrin repeat and KH domain containing 1 [Source:MGI Symbol;Acc:MGI:1921733]	108857	protein_coding	5	29.372	5	36.552	5	39.762	5	41.932	5	27.222	5	35.406	5	44.806	5	38.276	turquoise	0.788126	1.57e-09
ENSMUSG00000102752	NA	NA	NA	protein_coding	5	1.726	5	2.116	5	2.896	5	4.084	5	1.6	5	1.83	5	3.626	5	2.796	turquoise	0.788054	1.58e-09
ENSMUSG00000050675	Gp1ba	glycoprotein 1b, alpha polypeptide [Source:MGI Symbol;Acc:MGI:1333744]	14723	protein_coding	4	0.712	5	3.882	5	5.78	5	8.438	5	1.452	5	5.244	5	6.82	5	6.79	turquoise	0.787987	1.59e-09
ENSMUSG00000005370	Msh6	mutS homolog 6 (E. coli) [Source:MGI Symbol;Acc:MGI:1343961]	17688	protein_coding	5	4.938	5	6.856	5	8.51	5	9.482	5	5.232	5	6.64	5	10.022	5	7.882	turquoise	0.787893	1.6e-09
ENSMUSG00000032872	Cyb5r4	cytochrome b5 reductase 4 [Source:MGI Symbol;Acc:MGI:2386848]	266690	protein_coding	5	10.692	5	14.398	5	15.574	5	19.58	5	10.828	5	14.704	5	22.38	5	16.432	turquoise	0.787835	1.61e-09
ENSMUSG00000042474	Faim3	Fas apoptotic inhibitory molecule 3 [Source:MGI Symbol;Acc:MGI:1916419]	69169	protein_coding	3	0.958	5	2.31	4	2.018	5	3.62	3	0.862	5	2.412	5	4.312	5	2.072	turquoise	0.787682	1.63e-09
ENSMUSG00000036403	Cep135	centrosomal protein 135 [Source:MGI Symbol;Acc:MGI:2681869]	NA	protein_coding	5	2.702	5	3.182	5	4.02	5	5.2	5	2.892	5	3.364	5	4.894	5	4.168	turquoise	0.787222	1.69e-09
ENSMUSG00000024401	Tnf	tumor necrosis factor [Source:MGI Symbol;Acc:MGI:104798]	21926	protein_coding	3	0.7	5	1.358	5	1.532	5	2.476	3	0.632	4	1.134	5	2.438	5	1.624	turquoise	0.787193	1.7e-09
ENSMUSG00000046080	Clec9a	C-type lectin domain family 9, member a [Source:MGI Symbol;Acc:MGI:2444608]	232414	protein_coding	2	0.332	4	1.266	5	1.476	5	2.464	1	0.38	5	1.354	5	1.674	5	1.574	turquoise	0.787032	1.72e-09
ENSMUSG00000020212	Mdm1	transformed mouse 3T3 cell double minute 1 [Source:MGI Symbol;Acc:MGI:96951]	17245	protein_coding	5	1.51	5	1.942	5	2.454	5	3.064	5	1.316	5	2.33	5	2.762	5	2.424	turquoise	0.786944	1.73e-09
ENSMUSG00000021696	Elovl7	ELOVL family member 7, elongation of long chain fatty acids (yeast) [Source:MGI Symbol;Acc:MGI:1921809]	74559	protein_coding	0	0.246	3	0.602	3	0.674	5	1.122	0	0.176	4	0.69	4	0.948	4	0.826	turquoise	0.786695	1.77e-09
ENSMUSG00000047248	C2cd3	C2 calcium-dependent domain containing 3 [Source:MGI Symbol;Acc:MGI:2142166]	277939	protein_coding	5	5.626	5	7.712	5	7.43	5	10.436	5	6.316	5	7.132	5	10.818	5	7.996	turquoise	0.786609	1.78e-09
ENSMUSG00000037263	1700055N04Rik	RIKEN cDNA 1700055N04 gene [Source:MGI Symbol;Acc:MGI:1920708]	73458	protein_coding	0	0.114	1	0.296	2	0.76	2	0.914	1	0.356	3	0.968	5	2.844	4	0.658	turquoise	0.786404	1.81e-09
ENSMUSG00000000409	Lck	lymphocyte protein tyrosine kinase [Source:MGI Symbol;Acc:MGI:96756]	NA	protein_coding	4	0.818	5	4.124	5	3.162	5	3.914	3	1.212	5	3.208	5	3.604	4	3.388	turquoise	0.786378	1.81e-09
ENSMUSG00000030167	Klrc1	killer cell lectin-like receptor subfamily C, member 1 [Source:MGI Symbol;Acc:MGI:1336161]	16641	protein_coding	0	0.082	3	0.71	4	1.092	5	0.834	0	0.308	3	0.77	4	1.174	3	0.512	turquoise	0.786263	1.83e-09
ENSMUSG00000069792	Wfdc17	WAP four-disulfide core domain 17 [Source:MGI Symbol;Acc:MGI:3649773]	100034251	protein_coding	5	4.396	5	15.028	5	16.18	5	19.2	5	4.104	5	14.932	5	24.734	5	13.424	turquoise	0.786164	1.84e-09
ENSMUSG00000068874	Selenbp1	selenium binding protein 1 [Source:MGI Symbol;Acc:MGI:96825]	20341	protein_coding	5	3.374	5	9.664	5	11.35	5	14.426	5	3.364	5	8.822	5	11.508	5	11.766	turquoise	0.786017	1.86e-09
ENSMUSG00000041408	Wapal	wings apart-like homolog (Drosophila) [Source:MGI Symbol;Acc:MGI:2675859]	218914	protein_coding	5	19.864	5	23.756	5	25.984	5	34.01	5	20.558	5	23.65	5	32.664	5	28.686	turquoise	0.785922	1.88e-09
ENSMUSG00000037921	Ddx60	DEAD (Asp-Glu-Ala-Asp) box polypeptide 60 [Source:MGI Symbol;Acc:MGI:2384570]	NA	protein_coding	5	1.408	5	3.098	5	3.594	5	5.62	5	1.576	5	3.726	5	4.658	5	2.572	turquoise	0.785676	1.91e-09
ENSMUSG00000093656	Gm20628	predicted gene 20628 [Source:MGI Symbol;Acc:MGI:5313075]	NA	antisense	0	0.282	3	0.446	5	1.04	5	1.31	0	0.272	3	0.43	4	1.158	4	1.032	turquoise	0.785537	1.94e-09
ENSMUSG00000036622	Atp13a2	ATPase type 13A2 [Source:MGI Symbol;Acc:MGI:1922022]	74772	protein_coding	5	9.174	5	10.842	5	13.414	5	16.096	5	10.156	5	12.15	5	17.95	5	13.79	turquoise	0.785079	2.01e-09
ENSMUSG00000097357	Gm16793	predicted gene, 16793 [Source:MGI Symbol;Acc:MGI:4439717]	NA	lincRNA	1	0.204	2	0.546	5	1.14	5	1.148	0	0.158	3	0.56	5	1.218	4	0.9	turquoise	0.785003	2.02e-09
ENSMUSG00000039997	Ifi203	interferon activated gene 203 [Source:MGI Symbol;Acc:MGI:96428]	15950	protein_coding	5	10.232	5	14.34	5	17.248	5	22.274	5	10.162	5	14.748	5	18.596	5	16.258	turquoise	0.784945	2.03e-09
ENSMUSG00000102376	NA	NA	NA	TEC	3	0.536	5	1.196	5	1.392	5	2.388	5	0.92	5	1.42	5	3.084	5	1.702	turquoise	0.784809	2.05e-09
ENSMUSG00000096802	Gm15433	predicted pseudogene 15433 [Source:MGI Symbol;Acc:MGI:3705860]	NA	processed_pseudogene	0	0	0	0.146	3	0.674	5	1.78	0	0	0	0.154	3	0.914	3	0.584	turquoise	0.784681	2.07e-09
ENSMUSG00000029373	Pf4	platelet factor 4 [Source:MGI Symbol;Acc:MGI:1888711]	56744	protein_coding	5	16.442	5	58.904	5	80.096	5	91.638	5	28.598	5	63.244	5	81.234	5	71.138	turquoise	0.784422	2.11e-09
ENSMUSG00000103697	NA	NA	NA	TEC	5	1.404	5	1.988	5	2.398	5	3.012	5	1.354	5	2.084	5	2.674	5	2.704	turquoise	0.78407	2.17e-09
ENSMUSG00000025747	Tyms	thymidylate synthase [Source:MGI Symbol;Acc:MGI:98878]	22171	protein_coding	5	5.854	5	6.532	5	10.06	5	13.336	5	7.558	5	8.222	5	12.062	5	10.002	turquoise	0.784043	2.18e-09
ENSMUSG00000003031	Cdkn1b	cyclin-dependent kinase inhibitor 1B [Source:MGI Symbol;Acc:MGI:104565]	NA	protein_coding	5	14.55	5	21.736	5	26.594	5	31.528	5	16.208	5	24.28	5	33.41	5	29.49	turquoise	0.784041	2.18e-09
ENSMUSG00000042410	Agps	alkylglycerone phosphate synthase [Source:MGI Symbol;Acc:MGI:2443065]	228061	protein_coding	5	17.382	5	23.17	5	23.534	5	29.71	5	17.402	5	22.496	5	30.83	5	22.218	turquoise	0.78398	2.19e-09
ENSMUSG00000073421	H2-Ab1	histocompatibility 2, class II antigen A, beta 1 [Source:MGI Symbol;Acc:MGI:103070]	14961	protein_coding	5	15.018	5	58.576	5	79.092	5	119.79	5	15.426	5	66.012	5	68.56	5	73.922	turquoise	0.783949	2.19e-09
ENSMUSG00000000320	Alox12	arachidonate 12-lipoxygenase [Source:MGI Symbol;Acc:MGI:87998]	11684	protein_coding	5	2.56	5	6.164	5	9.688	5	12.344	5	3.164	5	7.976	5	12.588	5	10.014	turquoise	0.78373	2.23e-09
ENSMUSG00000007029	Vars	valyl-tRNA synthetase [Source:MGI Symbol;Acc:MGI:90675]	22321	protein_coding	5	17.88	5	20.002	5	26.35	5	30.622	5	19.646	5	20.462	5	35.42	5	28.466	turquoise	0.783696	2.24e-09
ENSMUSG00000021693	Kif2a	kinesin family member 2A [Source:MGI Symbol;Acc:MGI:108390]	16563	protein_coding	5	8.62	5	11.746	5	13.652	5	18.564	5	9.754	5	13.002	5	16.088	5	14.162	turquoise	0.783602	2.25e-09
ENSMUSG00000025323	Sp4	trans-acting transcription factor 4 [Source:MGI Symbol;Acc:MGI:107595]	20688	protein_coding	5	2.448	5	3.554	5	4.094	5	5.49	5	2.242	5	4.24	5	5.466	5	5.466	turquoise	0.783477	2.28e-09
ENSMUSG00000063445	Nmral1	NmrA-like family domain containing 1 [Source:MGI Symbol;Acc:MGI:1915074]	67824	protein_coding	5	2.912	5	5.138	5	6.094	5	8.27	5	3.144	5	4.992	5	8.816	5	5.648	turquoise	0.78325	2.32e-09
ENSMUSG00000037110	Ralgapa2	Ral GTPase activating protein, alpha subunit 2 (catalytic) [Source:MGI Symbol;Acc:MGI:3036245]	241694	protein_coding	5	7.538	5	12.006	5	12.736	5	17.868	5	9.02	5	12.088	5	15.596	5	14.59	turquoise	0.783201	2.33e-09
ENSMUSG00000048327	Ckap2l	cytoskeleton associated protein 2-like [Source:MGI Symbol;Acc:MGI:1917716]	70466	protein_coding	5	3.046	5	4.37	5	5.29	5	7.952	5	3.852	5	3.764	5	8.776	5	5.7	turquoise	0.783169	2.33e-09
ENSMUSG00000003660	Snrnp200	small nuclear ribonucleoprotein 200 (U5) [Source:MGI Symbol;Acc:MGI:2444401]	320632	protein_coding	5	18.658	5	23.94	5	26.298	5	30.074	5	17.496	5	23.646	5	28.878	5	27.26	turquoise	0.782764	2.41e-09
ENSMUSG00000070056	Mfhas1	malignant fibrous histiocytoma amplified sequence 1 [Source:MGI Symbol;Acc:MGI:1098644]	52065	protein_coding	5	4.124	5	5.498	5	8.008	5	9.224	5	3.922	5	6.57	5	9.9	5	9.488	turquoise	0.782741	2.41e-09
ENSMUSG00000030109	Slc6a12	solute carrier family 6 (neurotransmitter transporter, betaine/GABA), member 12 [Source:MGI Symbol;Acc:MGI:95628]	14411	protein_coding	3	0.51	5	1.146	5	1.198	5	1.618	2	0.422	4	0.83	5	2.366	3	1.182	turquoise	0.782566	2.44e-09
ENSMUSG00000026737	Pip4k2a	phosphatidylinositol-5-phosphate 4-kinase, type II, alpha [Source:MGI Symbol;Acc:MGI:1298206]	18718	protein_coding	5	12.696	5	23.156	5	31.65	5	38.796	5	12.096	5	21.414	5	29.878	5	29.376	turquoise	0.782554	2.45e-09
ENSMUSG00000053799	Exoc6	exocyst complex component 6 [Source:MGI Symbol;Acc:MGI:1351611]	107371	protein_coding	5	5.616	5	10.726	5	12.106	5	16.278	5	4.994	5	12.066	5	16.512	5	16.714	turquoise	0.782537	2.45e-09
ENSMUSG00000040549	Ckap5	cytoskeleton associated protein 5 [Source:MGI Symbol;Acc:MGI:1923036]	75786	protein_coding	5	15.15	5	18.406	5	21.246	5	24.642	5	15.536	5	16.886	5	22.924	5	20.032	turquoise	0.78243	2.47e-09
ENSMUSG00000058440	Nrf1	nuclear respiratory factor 1 [Source:MGI Symbol;Acc:MGI:1332235]	18181	protein_coding	5	14.374	5	16.086	5	20.228	5	25.8	5	14.164	5	19.366	5	25.73	5	22.47	turquoise	0.78239	2.48e-09
ENSMUSG00000021061	Sptb	spectrin beta, erythrocytic [Source:MGI Symbol;Acc:MGI:98387]	20741	protein_coding	5	5.984	5	14.232	5	20.28	5	31.17	5	6.708	5	17.402	5	34.684	5	32.61	turquoise	0.781915	2.57e-09
ENSMUSG00000037628	Cdkn3	cyclin-dependent kinase inhibitor 3 [Source:MGI Symbol;Acc:MGI:1919641]	72391	protein_coding	5	2.15	5	4.104	5	5.426	5	7.102	5	3.118	5	3.232	5	8.698	5	5.226	turquoise	0.781849	2.58e-09
ENSMUSG00000051504	Siglech	sialic acid binding Ig-like lectin H [Source:MGI Symbol;Acc:MGI:2443256]	233274	protein_coding	5	0.964	5	4.484	5	3.25	5	5.508	3	0.92	5	2.622	5	3.392	5	3.282	turquoise	0.78184	2.59e-09
ENSMUSG00000034361	Cpne2	copine II [Source:MGI Symbol;Acc:MGI:2387578]	234577	protein_coding	5	8.284	5	12.758	5	12.7	5	17.258	5	8.496	5	13.368	5	22.016	5	15.62	turquoise	0.781813	2.59e-09
ENSMUSG00000016239	Lonrf3	LON peptidase N-terminal domain and ring finger 3 [Source:MGI Symbol;Acc:MGI:1921615]	74365	protein_coding	4	0.734	5	1.402	5	1.926	5	2.91	5	0.814	5	1.58	5	2.53	5	2.15	turquoise	0.781691	2.62e-09
ENSMUSG00000035365	Parpbp	PARP1 binding protein [Source:MGI Symbol;Acc:MGI:1922567]	75317	protein_coding	5	1.616	5	2.598	5	2.604	5	4.786	5	2.106	5	2.228	5	4.578	5	3.484	turquoise	0.781463	2.66e-09
ENSMUSG00000029372	Ppbp	pro-platelet basic protein [Source:MGI Symbol;Acc:MGI:1888712]	57349	protein_coding	5	15.458	5	79.512	5	120.454	5	141.144	5	29.534	5	91.024	5	128.86	5	109.926	turquoise	0.781293	2.7e-09
ENSMUSG00000039509	Nup133	nucleoporin 133 [Source:MGI Symbol;Acc:MGI:2442620]	234865	protein_coding	5	2.822	5	4.124	5	4.524	5	5.356	5	2.994	5	4	5	5.262	5	5.198	turquoise	0.781038	2.75e-09
ENSMUSG00000026271	Gpr35	G protein-coupled receptor 35 [Source:MGI Symbol;Acc:MGI:1929509]	NA	protein_coding	2	0.53	5	0.982	5	1.45	5	1.856	2	0.366	5	0.804	5	1.734	4	1.072	turquoise	0.780433	2.88e-09
ENSMUSG00000026683	Nuf2	NUF2, NDC80 kinetochore complex component, homolog (S. cerevisiae) [Source:MGI Symbol;Acc:MGI:1914227]	NA	protein_coding	5	3.262	5	5.222	5	7.266	5	10.444	5	5.092	5	5.24	5	11.384	5	7.094	turquoise	0.780297	2.91e-09
ENSMUSG00000032554	Trf	transferrin [Source:MGI Symbol;Acc:MGI:98821]	22041	protein_coding	5	23.846	5	49.308	5	60.26	5	72.18	5	29.816	5	53.944	5	50.678	5	54.928	turquoise	0.780075	2.96e-09
ENSMUSG00000030346	Rad51ap1	RAD51 associated protein 1 [Source:MGI Symbol;Acc:MGI:1098224]	19362	protein_coding	5	2.15	5	3.078	5	3.982	5	4.848	5	2.5	5	3.284	5	6.746	5	4.812	turquoise	0.779821	3.02e-09
ENSMUSG00000023994	Nfya	nuclear transcription factor-Y alpha [Source:MGI Symbol;Acc:MGI:97316]	18044	protein_coding	5	17.778	5	25.278	5	29.894	5	32.566	5	20.254	5	22.328	5	31.182	5	25.448	turquoise	0.77982	3.02e-09
ENSMUSG00000047153	Khnyn	KH and NYN domain containing [Source:MGI Symbol;Acc:MGI:2451333]	219094	protein_coding	5	8.942	5	11.944	5	14.278	5	16.174	5	8.26	5	11.954	5	16.888	5	15.188	turquoise	0.779462	3.11e-09
ENSMUSG00000106287	NA	NA	NA	sense_intronic	0	0.192	4	0.716	4	0.846	5	1.294	0	0.166	4	0.636	5	2.196	5	1.034	turquoise	0.779315	3.14e-09
ENSMUSG00000093594	Gm20707	predicted gene 20707 [Source:MGI Symbol;Acc:MGI:5313154]	NA	lincRNA	4	0.952	5	1.862	5	1.9	5	2.346	4	0.914	4	1.414	5	2.2	5	1.67	turquoise	0.779272	3.15e-09
ENSMUSG00000074476	Spc24	SPC24, NDC80 kinetochore complex component, homolog (S. cerevisiae) [Source:MGI Symbol;Acc:MGI:1914879]	67629	protein_coding	5	2.212	5	3.192	5	4.546	5	6.212	5	2.702	5	3.126	5	5.96	5	4.4	turquoise	0.779239	3.16e-09
ENSMUSG00000035248	Zcchc6	zinc finger, CCHC domain containing 6 [Source:MGI Symbol;Acc:MGI:2387179]	214290	protein_coding	5	14.398	5	16.982	5	18.672	5	23.124	5	14.414	5	18.098	5	24.568	5	19.182	turquoise	0.778303	3.39e-09
ENSMUSG00000036381	P2ry14	purinergic receptor P2Y, G-protein coupled, 14 [Source:MGI Symbol;Acc:MGI:2155705]	140795	protein_coding	3	0.788	5	1.35	5	1.466	5	2.364	3	1.198	5	2.018	5	3.142	5	2.018	turquoise	0.778237	3.41e-09
ENSMUSG00000036948	BC037034	cDNA sequence BC037034 [Source:MGI Symbol;Acc:MGI:2385896]	231807	protein_coding	5	9.756	5	11.562	5	14.59	5	19.992	5	9.748	5	11.788	5	20.126	5	15.062	turquoise	0.777942	3.49e-09
ENSMUSG00000029413	Naaa	N-acylethanolamine acid amidase [Source:MGI Symbol;Acc:MGI:1914361]	67111	protein_coding	5	4.334	5	6.62	5	9.552	5	11.762	5	5.346	5	6.44	5	9.302	5	10.538	turquoise	0.777893	3.5e-09
ENSMUSG00000021054	Sgpp1	sphingosine-1-phosphate phosphatase 1 [Source:MGI Symbol;Acc:MGI:2135760]	81535	protein_coding	5	6.744	5	9.552	5	9.856	5	11.864	5	6.582	5	8.756	5	11.632	5	9.812	turquoise	0.777879	3.51e-09
ENSMUSG00000057132	Rpgrip1	retinitis pigmentosa GTPase regulator interacting protein 1 [Source:MGI Symbol;Acc:MGI:1932134]	77945	protein_coding	5	0.902	5	1.44	5	1.83	5	2	4	2.908	5	1.504	5	2.528	5	1.796	turquoise	0.777874	3.51e-09
ENSMUSG00000021675	F2rl2	coagulation factor II (thrombin) receptor-like 2 [Source:MGI Symbol;Acc:MGI:1298208]	14064	protein_coding	4	0.658	5	2.702	5	3.622	5	5.866	4	1.424	5	3.372	5	4.356	5	3.746	turquoise	0.776966	3.76e-09
ENSMUSG00000041842	Fhdc1	FH2 domain containing 1 [Source:MGI Symbol;Acc:MGI:2684972]	NA	protein_coding	5	2.14	5	3.812	5	5.106	5	7.334	5	2.784	5	5.564	5	7.606	5	6.278	turquoise	0.776688	3.84e-09
ENSMUSG00000035929	H2-Q4	histocompatibility 2, Q region locus 4 [Source:MGI Symbol;Acc:MGI:95933]	15015	protein_coding	5	16.308	5	36.206	5	47.402	5	62.854	5	13.466	5	31.862	5	44.49	5	45.476	turquoise	0.77665	3.85e-09
ENSMUSG00000039630	Hnrnpu	heterogeneous nuclear ribonucleoprotein U [Source:MGI Symbol;Acc:MGI:1858195]	51810	protein_coding	5	40.784	5	44.012	5	48.232	5	61.076	5	39.05	5	44.912	5	58.098	5	48.084	turquoise	0.776638	3.85e-09
ENSMUSG00000042817	Flt3	FMS-like tyrosine kinase 3 [Source:MGI Symbol;Acc:MGI:95559]	14255	protein_coding	1	0.442	5	2.058	5	1.454	5	1.994	2	0.454	4	1.692	5	2.008	5	1.902	turquoise	0.776354	3.94e-09
ENSMUSG00000032812	Arap1	ArfGAP with RhoGAP domain, ankyrin repeat and PH domain 1 [Source:MGI Symbol;Acc:MGI:1916960]	69710	protein_coding	5	21.748	5	26.194	5	32.808	5	41.644	5	22.306	5	25.97	5	45.53	5	31.516	turquoise	0.776339	3.94e-09
ENSMUSG00000051220	Ercc6l	excision repair cross-complementing rodent repair deficiency complementation group 6 like [Source:MGI Symbol;Acc:MGI:2654144]	236930	protein_coding	5	0.778	5	1.276	5	2.154	5	2.488	5	1.23	4	1.202	5	2.772	5	2.052	turquoise	0.776321	3.94e-09
ENSMUSG00000029521	Chek2	checkpoint kinase 2 [Source:MGI Symbol;Acc:MGI:1355321]	50883	protein_coding	5	3.88	5	4.822	5	7.456	5	7.998	5	3.494	5	4.118	5	5.892	5	6.068	turquoise	0.776154	3.99e-09
ENSMUSG00000069302	Hist1h2ah	histone cluster 1, H2ah [Source:MGI Symbol;Acc:MGI:2448295]	319168	protein_coding	4	15.23	5	30.128	5	46.55	5	60.756	5	21.334	5	24.706	5	65.518	5	40.112	turquoise	0.776028	4.03e-09
ENSMUSG00000030688	Stard10	START domain containing 10 [Source:MGI Symbol;Acc:MGI:1860093]	56018	protein_coding	5	5.428	5	8.262	5	11.32	5	17.22	5	5.2	5	9.602	5	15.592	5	16.56	turquoise	0.77583	4.09e-09
ENSMUSG00000070501	BC094916	cDNA sequence BC094916 [Source:MGI Symbol;Acc:MGI:3584522]	545384	protein_coding	1	0.124	0	0.404	3	0.538	5	1.018	0	0.148	1	0.304	3	0.738	1	0.354	turquoise	0.775616	4.16e-09
ENSMUSG00000056917	Sipa1	signal-induced proliferation associated gene 1 [Source:MGI Symbol;Acc:MGI:107576]	NA	protein_coding	5	9.596	5	12.4	5	15.382	5	21.162	5	10.252	5	13.344	5	22.692	5	15.142	turquoise	0.775611	4.16e-09
ENSMUSG00000060802	B2m	beta-2 microglobulin [Source:MGI Symbol;Acc:MGI:88127]	12010	protein_coding	5	296.294	5	590.456	5	656.626	5	818.04	5	293.748	5	457.912	5	565.686	5	510.228	turquoise	0.775505	4.19e-09
ENSMUSG00000037872	Ackr1	atypical chemokine receptor 1 (Duffy blood group) [Source:MGI Symbol;Acc:MGI:1097689]	13349	protein_coding	5	2.256	5	6.182	5	6.352	5	8.466	5	1.572	5	4.396	5	8.452	5	6.228	turquoise	0.774978	4.36e-09
ENSMUSG00000015839	Nfe2l2	nuclear factor, erythroid derived 2, like 2 [Source:MGI Symbol;Acc:MGI:108420]	18024	protein_coding	5	19.67	5	29.212	5	31.692	5	36.866	5	20.434	5	28.586	5	35.888	5	30.736	turquoise	0.7745	4.52e-09
ENSMUSG00000047534	Mis18bp1	MIS18 binding protein 1 [Source:MGI Symbol;Acc:MGI:2145099]	217653	protein_coding	5	2.028	5	4.712	5	4.516	5	7.718	5	3.472	5	3.262	5	8.138	5	5.214	turquoise	0.774462	4.54e-09
ENSMUSG00000046794	Ppp1r3b	protein phosphatase 1, regulatory (inhibitor) subunit 3B [Source:MGI Symbol;Acc:MGI:2177268]	244416	protein_coding	5	2.482	5	4.488	5	6.054	5	8.172	5	2.35	5	3.436	5	6.01	5	4.074	turquoise	0.774441	4.54e-09
ENSMUSG00000042557	Sin3a	transcriptional regulator, SIN3A (yeast) [Source:MGI Symbol;Acc:MGI:107157]	NA	protein_coding	5	15.148	5	15.754	5	19.092	5	22.316	5	14.694	5	21.302	5	22.592	5	22.742	turquoise	0.774373	4.57e-09
ENSMUSG00000025357	Dgka	diacylglycerol kinase, alpha [Source:MGI Symbol;Acc:MGI:102952]	13139	protein_coding	5	5.706	5	8.632	5	9.202	5	11.222	5	6.112	5	8.212	5	11.122	5	9.428	turquoise	0.774144	4.64e-09
ENSMUSG00000084866	A930006K02Rik	RIKEN cDNA A930006K02 gene [Source:MGI Symbol;Acc:MGI:1925683]	NA	processed_transcript	5	1.146	5	1.57	5	1.722	5	3.554	5	0.82	4	1.184	5	2.558	5	1.916	turquoise	0.774125	4.65e-09
ENSMUSG00000006398	Cdc20	cell division cycle 20 [Source:MGI Symbol;Acc:MGI:1859866]	107995	protein_coding	5	5.336	5	6.748	5	9.774	5	14.316	5	6.366	5	7.578	5	16.786	5	9.302	turquoise	0.774099	4.66e-09
ENSMUSG00000038831	Ralgps1	Ral GEF with PH domain and SH3 binding motif 1 [Source:MGI Symbol;Acc:MGI:1922008]	241308	protein_coding	5	1.556	5	2.636	5	3.028	5	3.066	5	1.876	5	2.386	5	3.69	5	3.014	turquoise	0.773614	4.83e-09
ENSMUSG00000051811	Cox6b2	cytochrome c oxidase subunit VIb polypeptide 2 [Source:MGI Symbol;Acc:MGI:3044182]	333182	protein_coding	4	0.964	5	4.108	5	5.564	5	8.328	5	2.366	5	2.476	5	11.574	5	7.898	turquoise	0.773532	4.86e-09
ENSMUSG00000058793	Cds2	CDP-diacylglycerol synthase (phosphatidate cytidylyltransferase) 2 [Source:MGI Symbol;Acc:MGI:1332236]	110911	protein_coding	5	10.88	5	15.742	5	17.474	5	21.118	5	11.208	5	17.946	5	24.444	5	21.874	turquoise	0.772978	5.07e-09
ENSMUSG00000018008	Cyth4	cytohesin 4 [Source:MGI Symbol;Acc:MGI:2441702]	72318	protein_coding	5	10.386	5	12.896	5	18.744	5	24.48	5	9.66	5	12.298	5	19.006	5	14.87	turquoise	0.772483	5.25e-09
ENSMUSG00000002205	Vrk3	vaccinia related kinase 3 [Source:MGI Symbol;Acc:MGI:2182465]	101568	protein_coding	5	9	5	10.326	5	14.526	5	15.208	5	8.4	5	12	5	14.508	5	16.024	turquoise	0.772362	5.3e-09
ENSMUSG00000040940	Arhgef1	Rho guanine nucleotide exchange factor (GEF) 1 [Source:MGI Symbol;Acc:MGI:1353510]	16801	protein_coding	5	52.342	5	58.662	5	72.148	5	84.318	5	49.238	5	68.492	5	94.458	5	65.412	turquoise	0.772285	5.33e-09
ENSMUSG00000025279	Dnase1l3	deoxyribonuclease 1-like 3 [Source:MGI Symbol;Acc:MGI:1314633]	13421	protein_coding	1	0.31	5	2.106	5	2.586	5	4.174	1	0.424	5	1.868	5	2.64	5	1.936	turquoise	0.771647	5.59e-09
ENSMUSG00000034006	Pqlc1	PQ loop repeat containing 1 [Source:MGI Symbol;Acc:MGI:1914193]	66943	protein_coding	5	12.29	5	14.962	5	18.774	5	21.53	5	12.058	5	16.762	5	24.264	5	20.116	turquoise	0.7716	5.61e-09
ENSMUSG00000027751	Supt20	suppressor of Ty 20 [Source:MGI Symbol;Acc:MGI:1929651]	56790	protein_coding	5	17.228	5	21.882	5	24.808	5	29.146	5	18.48	5	23.334	5	28.488	5	25.504	turquoise	0.771435	5.68e-09
ENSMUSG00000022142	Nup155	nucleoporin 155 [Source:MGI Symbol;Acc:MGI:2181182]	170762	protein_coding	5	4.528	5	5.892	5	6.576	5	7.724	5	4.762	5	5.474	5	7.552	5	6.5	turquoise	0.771276	5.74e-09
ENSMUSG00000018102	Hist1h2bc	histone cluster 1, H2bc [Source:MGI Symbol;Acc:MGI:1915274]	68024	protein_coding	5	51.162	5	66.304	5	85.626	5	103.564	5	54.782	5	64.998	5	114.284	5	92.58	turquoise	0.771134	5.8e-09
ENSMUSG00000023993	Treml1	triggering receptor expressed on myeloid cells-like 1 [Source:MGI Symbol;Acc:MGI:1918576]	71326	protein_coding	5	1.216	5	4.708	5	7.878	5	10.022	3	2.238	5	6.122	5	9.222	5	7.52	turquoise	0.770982	5.87e-09
ENSMUSG00000002458	Rgs19	regulator of G-protein signaling 19 [Source:MGI Symbol;Acc:MGI:1915153]	56470	protein_coding	5	17.132	5	21.758	5	23.308	5	36.502	5	17.788	5	19.192	5	38.328	5	25.314	turquoise	0.770706	5.99e-09
ENSMUSG00000019338	Zfp687	zinc finger protein 687 [Source:MGI Symbol;Acc:MGI:1925516]	78266	protein_coding	5	8.978	5	10.34	5	13.082	5	14.642	5	7.482	5	11.158	5	16.434	5	14.602	turquoise	0.770607	6.03e-09
ENSMUSG00000032869	Psmf1	proteasome (prosome, macropain) inhibitor subunit 1 [Source:MGI Symbol;Acc:MGI:1346072]	NA	protein_coding	5	7.94	5	9.59	5	11.48	5	16.12	5	7.866	5	10.678	5	16.444	5	14.284	turquoise	0.770589	6.04e-09
ENSMUSG00000091650	Apol11a	apolipoprotein L 11a [Source:MGI Symbol;Acc:MGI:3649094]	626615	protein_coding	0	0.13	0	0.036	5	1.522	5	7.276	0	0.032	0	0.274	5	3.1	5	4.844	turquoise	0.770406	6.12e-09
ENSMUSG00000051413	Plagl2	pleiomorphic adenoma gene-like 2 [Source:MGI Symbol;Acc:MGI:1933165]	54711	protein_coding	5	4.03	5	5.006	5	6.128	5	8.28	5	4.18	5	5.204	5	8.91	5	6.48	turquoise	0.770288	6.18e-09
ENSMUSG00000048109	Rbm15	RNA binding motif protein 15 [Source:MGI Symbol;Acc:MGI:2443205]	229700	protein_coding	5	11.126	5	14.308	5	15.614	5	19.728	5	11.492	5	14.386	5	19.832	5	17.754	turquoise	0.770074	6.27e-09
ENSMUSG00000032586	Traip	TRAF-interacting protein [Source:MGI Symbol;Acc:MGI:1096377]	22036	protein_coding	5	1.616	5	1.956	5	3.132	5	3.232	5	1.652	5	2.452	5	3.282	5	2.818	turquoise	0.77004	6.29e-09
ENSMUSG00000008318	Relt	RELT tumor necrosis factor receptor [Source:MGI Symbol;Acc:MGI:2443373]	320100	protein_coding	5	2.102	5	3.886	5	5.134	5	8.566	5	3.046	5	4.068	5	8.96	5	5.508	turquoise	0.770028	6.29e-09
ENSMUSG00000018379	Srsf1	serine/arginine-rich splicing factor 1 [Source:MGI Symbol;Acc:MGI:98283]	110809	protein_coding	5	59.602	5	73.066	5	82.768	5	104.65	5	61.458	5	70.076	5	97.892	5	80.6	turquoise	0.769769	6.41e-09
ENSMUSG00000020493	Prr11	proline rich 11 [Source:MGI Symbol;Acc:MGI:2444496]	270906	protein_coding	5	2.68	5	2.71	5	4.236	5	7.15	5	2.482	5	2.814	5	6.738	5	3.988	turquoise	0.769644	6.47e-09
ENSMUSG00000017830	Dhx58	DEXH (Asp-Glu-X-His) box polypeptide 58 [Source:MGI Symbol;Acc:MGI:1931560]	80861	protein_coding	5	1.788	5	3.056	5	5.61	5	6.638	5	2.48	5	3.396	5	5.108	5	3.602	turquoise	0.769557	6.51e-09
ENSMUSG00000022659	Gcsam	germinal center associated, signaling and motility [Source:MGI Symbol;Acc:MGI:102969]	14525	protein_coding	1	0.232	4	1.266	5	1.9	5	2.234	2	0.584	5	1.414	5	1.89	5	1.572	turquoise	0.769475	6.55e-09
ENSMUSG00000048922	Cdca2	cell division cycle associated 2 [Source:MGI Symbol;Acc:MGI:1919787]	108912	protein_coding	5	2.948	5	3.088	5	5.052	5	7.282	5	3.04	5	3.028	5	9.202	5	5.57	turquoise	0.769368	6.6e-09
ENSMUSG00000050075	Gpr171	G protein-coupled receptor 171 [Source:MGI Symbol;Acc:MGI:2442043]	229323	protein_coding	1	0.334	5	0.994	5	1.016	5	1.532	2	0.692	5	0.974	5	1.886	5	1.15	turquoise	0.769287	6.64e-09
ENSMUSG00000079084	Ccdc82	coiled-coil domain containing 82 [Source:MGI Symbol;Acc:MGI:1913646]	66396	protein_coding	5	8.478	5	14.576	5	15.494	5	20.554	5	10.234	5	14.644	5	19.49	5	18.096	turquoise	0.769185	6.69e-09
ENSMUSG00000084796	Mir142hg	Mir142 host gene (non-protein coding) [Source:MGI Symbol;Acc:MGI:1925841]	NA	lincRNA	3	4.466	5	25.784	5	24.804	5	28.344	3	4.438	5	19.838	5	38.046	5	21.088	turquoise	0.769116	6.73e-09
ENSMUSG00000031971	Ccsap	centriole, cilia and spindle associated protein [Source:MGI Symbol;Acc:MGI:1920670]	73420	protein_coding	4	0.722	5	0.986	5	1.234	5	2	3	0.64	4	0.874	5	2.194	4	1.202	turquoise	0.768916	6.83e-09
ENSMUSG00000024949	Sf1	splicing factor 1 [Source:MGI Symbol;Acc:MGI:1095403]	22668	protein_coding	5	57.094	5	67.09	5	87.108	5	103.274	5	63.764	5	76.332	5	94.014	5	83.216	turquoise	0.768706	6.93e-09
ENSMUSG00000049878	Rlf	rearranged L-myc fusion sequence [Source:MGI Symbol;Acc:MGI:1924705]	109263	protein_coding	5	6.364	5	8.134	5	8.826	5	10.278	5	6.462	5	8.246	5	11.12	5	8.664	turquoise	0.768351	7.11e-09
ENSMUSG00000052917	Senp7	SUMO1/sentrin specific peptidase 7 [Source:MGI Symbol;Acc:MGI:1913565]	66315	protein_coding	5	10.278	5	11.05	5	14.6	5	17.95	5	8.71	5	12.542	5	15.496	5	14.3	turquoise	0.768336	7.12e-09
ENSMUSG00000027765	P2ry1	purinergic receptor P2Y, G-protein coupled 1 [Source:MGI Symbol;Acc:MGI:105049]	NA	protein_coding	5	2.386	5	3.82	5	5.358	5	5.974	5	2.844	5	4.476	5	5.526	5	5.688	turquoise	0.768306	7.13e-09
ENSMUSG00000063810	Alms1	Alstrom syndrome 1 [Source:MGI Symbol;Acc:MGI:1934606]	236266	protein_coding	5	1.918	5	2.38	5	3.242	5	4.32	5	2.162	5	2.6	5	3.862	5	3.342	turquoise	0.767688	7.46e-09
ENSMUSG00000097194	9330175E14Rik	RIKEN cDNA 9330175E14 gene [Source:MGI Symbol;Acc:MGI:2443913]	NA	lincRNA	4	0.772	4	1.244	5	1.644	5	3.102	2	0.504	5	1.27	5	1.808	5	1.454	turquoise	0.767644	7.48e-09
ENSMUSG00000026097	Ormdl1	ORM1-like 1 (S. cerevisiae) [Source:MGI Symbol;Acc:MGI:2181669]	227102	protein_coding	5	3.374	5	5.298	5	5.942	5	7.864	5	3.422	5	4.698	5	5.878	5	4.932	turquoise	0.767532	7.55e-09
ENSMUSG00000022672	Prkdc	protein kinase, DNA activated, catalytic polypeptide [Source:MGI Symbol;Acc:MGI:104779]	19090	protein_coding	5	3.33	5	4.16	5	4.81	5	5.02	5	3.914	5	4.55	5	4.932	5	4.632	turquoise	0.767228	7.71e-09
ENSMUSG00000020640	Itsn2	intersectin 2 [Source:MGI Symbol;Acc:MGI:1338049]	20403	protein_coding	5	11.346	5	14.57	5	15.912	5	19.412	5	11.466	5	15.79	5	19.792	5	16.02	turquoise	0.766766	7.97e-09
ENSMUSG00000070803	Cited4	Cbp/p300-interacting transactivator, with Glu/Asp-rich carboxy-terminal domain, 4 [Source:MGI Symbol;Acc:MGI:1861694]	56222	protein_coding	4	1.134	5	2.364	5	3.268	5	4.876	5	1.032	5	2.514	5	4.024	5	3.618	turquoise	0.766719	8e-09
ENSMUSG00000025422	Agap2	ArfGAP with GTPase domain, ankyrin repeat and PH domain 2 [Source:MGI Symbol;Acc:MGI:3580016]	216439	protein_coding	5	0.916	5	1.654	5	1.478	5	2.21	5	0.846	5	1.904	5	2.978	5	2.092	turquoise	0.766631	8.05e-09
ENSMUSG00000032400	Zwilch	zwilch kinetochore protein [Source:MGI Symbol;Acc:MGI:1915264]	68014	protein_coding	5	3.29	5	4.778	5	5.408	5	8.598	5	3.646	5	4.11	5	7.364	5	6.004	turquoise	0.766603	8.07e-09
ENSMUSG00000026429	Ube2t	ubiquitin-conjugating enzyme E2T (putative) [Source:MGI Symbol;Acc:MGI:1914446]	67196	protein_coding	5	1.52	5	3.024	5	3.094	5	3.8	5	1.726	5	2.632	5	4.818	5	3.45	turquoise	0.766354	8.21e-09
ENSMUSG00000022512	Cldn1	claudin 1 [Source:MGI Symbol;Acc:MGI:1276109]	12737	protein_coding	3	0.494	4	1.438	5	1.784	5	1.784	2	0.464	5	1.906	5	2.928	5	1.614	turquoise	0.766228	8.29e-09
ENSMUSG00000059060	Rad51b	RAD51 homolog B [Source:MGI Symbol;Acc:MGI:1099436]	19363	protein_coding	5	0.99	5	1.962	5	2.53	5	3.384	5	1.488	5	2.044	5	2.596	5	2.382	turquoise	0.76619	8.31e-09
ENSMUSG00000029082	Bst1	bone marrow stromal cell antigen 1 [Source:MGI Symbol;Acc:MGI:105370]	12182	protein_coding	5	1.14	5	1.998	5	2.4	5	3.472	5	1.1	5	1.914	5	4.512	5	2.528	turquoise	0.766128	8.35e-09
ENSMUSG00000103591	NA	NA	NA	TEC	5	2.038	5	3.088	5	3.778	5	5.18	5	2.248	5	3.034	5	5.058	5	3.596	turquoise	0.765854	8.51e-09
ENSMUSG00000020196	Cabin1	calcineurin binding protein 1 [Source:MGI Symbol;Acc:MGI:1298375]	104248	protein_coding	5	7.924	5	9.312	5	11.514	5	12.798	5	8.064	5	10.19	5	13.46	5	11.81	turquoise	0.765453	8.76e-09
ENSMUSG00000024981	Acsl5	acyl-CoA synthetase long-chain family member 5 [Source:MGI Symbol;Acc:MGI:1919129]	433256	protein_coding	5	11.196	5	15.186	5	18.28	5	21.984	5	11.884	5	14.072	5	18.746	5	15.508	turquoise	0.765355	8.82e-09
ENSMUSG00000028066	Pmf1	polyamine-modulated factor 1 [Source:MGI Symbol;Acc:MGI:1914287]	67037	protein_coding	5	10.682	5	15.236	5	17.732	5	24.48	5	10.642	5	13.706	5	20.08	5	17.398	turquoise	0.76526	8.88e-09
ENSMUSG00000075010	AW112010	expressed sequence AW112010 [Source:MGI Symbol;Acc:MGI:2147706]	NA	lincRNA	5	2.764	5	11.926	5	11.984	5	19.756	5	4	5	9.852	5	13.208	5	13.688	turquoise	0.765208	8.92e-09
ENSMUSG00000045730	Adrb2	adrenergic receptor, beta 2 [Source:MGI Symbol;Acc:MGI:87938]	11555	protein_coding	5	2.314	5	4.686	5	6.098	5	8.374	5	2.052	5	6.256	5	9.922	5	9.144	turquoise	0.765169	8.94e-09
ENSMUSG00000021298	Gpr132	G protein-coupled receptor 132 [Source:MGI Symbol;Acc:MGI:1890220]	56696	protein_coding	4	0.708	5	1.314	5	2.108	5	3.326	4	0.592	5	1.546	5	2.2	5	1.586	turquoise	0.764978	9.06e-09
ENSMUSG00000041538	H2-Ob	histocompatibility 2, O region beta locus [Source:MGI Symbol;Acc:MGI:95925]	15002	protein_coding	4	1.2	5	2.912	5	3.03	5	5.208	3	0.856	5	4.54	5	6.426	5	4.974	turquoise	0.764895	9.12e-09
ENSMUSG00000104488	NA	NA	NA	TEC	3	1.008	5	1.836	5	2.066	5	3.676	5	1.554	5	1.744	5	3.224	5	2.314	turquoise	0.764734	9.22e-09
ENSMUSG00000038425	Poli	polymerase (DNA directed), iota [Source:MGI Symbol;Acc:MGI:1347081]	NA	protein_coding	5	1.296	5	2.882	5	2.406	5	3.14	5	1.582	5	2.392	5	3.186	5	2.698	turquoise	0.764533	9.35e-09
ENSMUSG00000032902	Slc16a1	solute carrier family 16 (monocarboxylic acid transporters), member 1 [Source:MGI Symbol;Acc:MGI:106013]	20501	protein_coding	5	5.294	5	9.886	5	12.166	5	17.54	5	5.644	5	10.908	5	17.522	5	17.616	turquoise	0.764401	9.44e-09
ENSMUSG00000000374	Trappc10	trafficking protein particle complex 10 [Source:MGI Symbol;Acc:MGI:1336209]	216131	protein_coding	5	8.418	5	10.598	5	12.354	5	15.516	5	8.882	5	11.16	5	15.364	5	14.892	turquoise	0.764255	9.54e-09
ENSMUSG00000037185	Krt80	keratin 80 [Source:MGI Symbol;Acc:MGI:1921377]	74127	protein_coding	3	0.532	4	0.896	4	0.932	5	1.624	1	0.25	4	0.996	5	2.202	5	1.592	turquoise	0.764204	9.58e-09
ENSMUSG00000024642	Tle4	transducin-like enhancer of split 4, homolog of Drosophila E(spl) [Source:MGI Symbol;Acc:MGI:104633]	NA	protein_coding	5	3.178	5	4.21	5	5.26	5	6.74	5	3.184	5	4.722	5	6.714	5	5.662	turquoise	0.764048	9.68e-09
[truncated: 2,554 more rows]

## Sheet: Black
Ensembl_ID	GeneSymbol	Description	EntrezID	Biotype	Female4_activity	Female4_mean_FPKM	Female10_activity	Female10_mean_FPKM	Female16_activity	Female16_mean_FPKM	Female26_activity	Female26_mean_FPKM	Male4_activity	Male4_mean_FPKM	Male10_activity	Male10_mean_FPKM	Male16_activity	Male16_mean_FPKM	Male26_activity	Male26_mean_FPKM	Skeletal_maturation_cluster	Skeletal_maturation_cluster_corr	Skeletal_maturation_cluster_corr_pval
[truncated: 3,141 more rows]

[truncated: 5 more sheets: Brown, Magenta, Pink, Yellow, Grey]
