# Supplementary material for: Osteocyte transcriptome mapping identifies a molecular landscape controlling skeletal homeostasis and susceptibility to skeletal disease
Source: Nat Commun. 2021 May 5;12:2444. doi: 10.1038/s41467-021-22517-1 (PMC8100170; doi:10.1038/s41467-021-22517-1)
Supplement: Supplementary file 8 — Supplementary Data 5 [file 41467_2021_22517_MOESM8_ESM.xlsx]

## Sheet: Sheet1
Ensembl_ID	GeneSymbol	Description	EntrezID	Biotype	Human_Ensembl_ID	Human_GeneSymbol	Human_Entrez_ID	Tibia_activity	Tibia_mean_FPKM	Femur_activity	Femur_mean_FPKM	Humerus_activity	Humerus_mean_FPKM	Active_tissue_number	Female4_activity	Female4_mean_FPKM	Female10_activity	Female10_mean_FPKM	Female16_activity	Female16_mean_FPKM	Female26_activity	Female26_mean_FPKM	Male4_activity	Male4_mean_FPKM	Male10_activity	Male10_mean_FPKM	Male16_activity	Male16_mean_FPKM	Male26_activity	Male26_mean_FPKM	Skeletal_maturation_cluster	Skeletal_maturation_cluster_corr	Skeletal_maturation_cluster_corr_pval	Osteocyte_activity	Osteocyte_mean_FPKM	Osteocyte_marrow_activity	Osteocyte_marrow_mean_FPKM	LFC	LFC_CI_Upper	LFC_CI_Lower	Above_threshold	Ayturk_muscle	Ayturk_marrow	Ayturk_blood	Ayturk_contaminant	Osteocyte_transcriptome	Osteocyte_transcriptome_signature	Total_gene_universe	Osteocyte_Tau
ENSMUSG00000001494	Sost	sclerostin [Source:MGI Symbol;Acc:MGI:1921749]	74499	protein_coding	ENSG00000167941	SOST	50964	8	430.577	8	403.216	8	462.331	3	5	44.434	5	196.716	5	508.488	5	647.774	5	32.266	5	179.354	5	289.498	5	392.036	purple	0.89664	5.11e-15	5	613.894	5	4.784	6.97912	7.44643	6.51181	TRUE	FALSE	FALSE	FALSE	FALSE	TRUE	TRUE	TRUE	0.917
ENSMUSG00000053863	Mepe	matrix extracellular phosphoglycoprotein with ASARM motif (bone) [Source:MGI Symbol;Acc:MGI:2137384]	94111	protein_coding	ENSG00000152595	MEPE	56955	8	308.119	8	318.889	8	350.877	0	5	97.562	5	187.856	5	355.076	5	375	5	70.696	5	216.066	5	290.506	5	313.596	purple	0.87108	2.7e-13	5	695.338	5	6.64	6.68145	7.33776	6.02515	TRUE	FALSE	FALSE	FALSE	FALSE	TRUE	TRUE	TRUE	1
ENSMUSG00000021974	Fgf9	fibroblast growth factor 9 [Source:MGI Symbol;Acc:MGI:104723]	14180	protein_coding	ENSG00000102678	FGF9	2254	8	2.60375	8	2.34	8	2.785	7	5	1.784	5	1.95	5	2.758	5	3.122	5	1.614	5	1.914	5	2.57	5	3.504	yellow	0.630276	1.31e-05	5	3.746	0	0.008	6.36373	7.53765	5.18981	TRUE	FALSE	FALSE	FALSE	FALSE	TRUE	TRUE	TRUE	0.251
ENSMUSG00000087132	A930001C03Rik	RIKEN cDNA A930001C03 gene [Source:MGI Symbol;Acc:MGI:2441838]	NA	processed_transcript	NA	NA	NA	8	3.825	8	4.94	8	5.36	3	4	0.966	5	1.494	5	3.458	5	5.648	2	0.656	4	2.162	5	2.49	5	3.144	purple	0.772621	5.2e-09	5	8.7	0	0.044	6.3549	8.19879	4.51101	TRUE	FALSE	FALSE	FALSE	FALSE	TRUE	TRUE	TRUE	0.917
ENSMUSG00000024868	Dkk1	dickkopf homolog 1 (Xenopus laevis) [Source:MGI Symbol;Acc:MGI:1329040]	13380	protein_coding	ENSG00000107984	DKK1	22943	8	34.3125	8	28.77	8	34.5438	0	5	17.388	5	26.666	5	38.898	5	39.966	5	15.332	5	22.738	5	28.408	5	28.252	purple	0.560101	0.000171111	5	50.396	3	0.7	6.24493	7.06668	5.42318	TRUE	FALSE	FALSE	FALSE	FALSE	TRUE	TRUE	TRUE	1
ENSMUSG00000026259	Ngef	neuronal guanine nucleotide exchange factor [Source:MGI Symbol;Acc:MGI:1858414]	53972	protein_coding	ENSG00000066248	NGEF	25791	8	9.3375	8	7.2325	8	9.11	7	5	3.926	5	5.628	5	9.932	5	9.048	5	4.308	5	6.662	5	6.298	5	6.076	purple	0.563605	0.000152562	5	13.854	0	0.284	6.05546	7.2189	4.89202	TRUE	FALSE	FALSE	FALSE	FALSE	TRUE	TRUE	TRUE	0.456
ENSMUSG00000022997	Wnt1	wingless-type MMTV integration site family, member 1 [Source:MGI Symbol;Acc:MGI:98953]	22408	protein_coding	ENSG00000125084	WNT1	7471	8	2.95375	8	2.1	8	3.08875	0	3	0.734	2	0.62	5	1.37	5	1.704	2	0.592	4	1.002	5	1.376	5	2.412	purple	0.619828	2e-05	5	2.792	0	0.012	5.98409	7.58208	4.3861	TRUE	FALSE	FALSE	FALSE	FALSE	TRUE	TRUE	TRUE	1
ENSMUSG00000044337	Ackr3	atypical chemokine receptor 3 [Source:MGI Symbol;Acc:MGI:109562]	12778	protein_coding	ENSG00000144476	ACKR3	57007	8	52.2325	8	44.5162	8	54.29	11	5	19.604	5	34.274	5	49.546	5	54.376	5	18.838	5	28.18	5	38.088	5	45.282	purple	0.776562	3.87e-09	5	71.156	5	1.416	5.96398	6.68351	5.24445	TRUE	FALSE	FALSE	FALSE	FALSE	TRUE	TRUE	TRUE	0.483
ENSMUSG00000031994	Adamts8	a disintegrin-like and metallopeptidase (reprolysin type) with thrombospondin type 1 motif, 8 [Source:MGI Symbol;Acc:MGI:1353468]	30806	protein_coding	ENSG00000134917	ADAMTS8	11095	2	1.05	2	0.3075	8	5.31	3	4	3.886	5	8.566	5	10.742	5	10.84	5	6.02	5	12.85	5	8.832	5	18.156	yellow	0.67293	1.96e-06	5	4.996	0	0.068	5.91236	7.28339	4.54133	TRUE	FALSE	FALSE	FALSE	FALSE	TRUE	TRUE	TRUE	0
ENSMUSG00000027386	Fbln7	fibulin 7 [Source:MGI Symbol;Acc:MGI:1917620]	70370	protein_coding	ENSG00000144152	FBLN7	129804	8	6.37125	8	6.34125	8	7.96375	8	5	6.61	5	5.594	5	6.522	5	5.602	5	5.538	5	4.63	5	5.74	5	7.812	black	0.400716	0.0103962	5	10.426	0	0.184	5.90852	7.42259	4.39445	TRUE	FALSE	FALSE	FALSE	FALSE	TRUE	TRUE	TRUE	0.833
ENSMUSG00000086596	Susd5	sushi domain containing 5 [Source:MGI Symbol;Acc:MGI:2685972]	382111	protein_coding	ENSG00000173705	SUSD5	26032	8	7.2875	8	5.1825	8	7.87375	5	5	14.032	5	13.228	5	12.258	5	9.86	5	11.904	5	11.64	5	9.208	5	9.532	black	0.829789	3.63e-11	5	13.74	0	0.236	5.89846	6.58634	5.21058	TRUE	FALSE	FALSE	FALSE	FALSE	TRUE	TRUE	TRUE	0.481
ENSMUSG00000039239	Tgfb2	transforming growth factor, beta 2 [Source:MGI Symbol;Acc:MGI:98726]	21808	protein_coding	ENSG00000092969	TGFB2	7042	8	38.9975	8	28.6588	8	40.1063	9	5	14.088	5	19.646	5	26.448	5	24.846	5	13.93	5	22.226	5	23.174	5	28.266	yellow	0.636641	1e-05	5	50.728	3	0.75	5.89396	6.73375	5.05418	TRUE	FALSE	FALSE	FALSE	FALSE	TRUE	TRUE	TRUE	0.778
ENSMUSG00000063531	Sema3e	sema domain, immunoglobulin domain (Ig), short basic domain, secreted, (semaphorin) 3E [Source:MGI Symbol;Acc:MGI:1340034]	20349	protein_coding	ENSG00000170381	SEMA3E	9723	8	1.53375	7	1	8	1.3625	4	5	1.028	5	1.16	5	1.066	5	1.328	5	1.236	5	1.326	4	0.976	5	1.57	black	0.388795	0.0131606	5	1.438	0	0.018	5.86541	7.68326	4.04756	TRUE	FALSE	FALSE	FALSE	FALSE	TRUE	TRUE	TRUE	0.049
ENSMUSG00000026840	Lamc3	laminin gamma 3 [Source:MGI Symbol;Acc:MGI:1344394]	23928	protein_coding	ENSG00000050555	LAMC3	10319	8	19.8337	8	18.1988	8	18.8225	9	5	4.828	5	11.886	5	13.634	5	16.35	5	4.094	5	11.164	5	10.986	5	12.752	purple	0.816016	1.4e-10	5	24.564	0	0.374	5.8135	6.54344	5.08355	TRUE	FALSE	FALSE	FALSE	FALSE	TRUE	TRUE	TRUE	0.812
ENSMUSG00000031737	Irx5	Iroquois related homeobox 5 (Drosophila) [Source:MGI Symbol;Acc:MGI:1859086]	54352	protein_coding	ENSG00000176842	IRX5	10265	8	41.6163	8	38.4925	8	44.8612	7	5	24.028	5	25.23	5	37.13	5	44.968	5	20.384	5	21.784	5	27.944	5	31.254	grey	0.0860894	0.597365	5	55.374	5	1.024	5.80722	6.44901	5.16544	TRUE	FALSE	FALSE	FALSE	FALSE	TRUE	TRUE	TRUE	0.917
ENSMUSG00000050700	Emilin3	elastin microfibril interfacer 3 [Source:MGI Symbol;Acc:MGI:2389142]	280635	protein_coding	ENSG00000183798	EMILIN3	90187	8	1.3775	6	0.86	8	1.56375	1	4	2.1	5	2.126	5	2.38	5	1.662	5	1.97	5	2.09	5	2.336	5	3.654	black	0.391005	0.0126056	5	2.542	0	0.05	5.74684	7.17938	4.31429	TRUE	FALSE	FALSE	FALSE	FALSE	TRUE	TRUE	TRUE	0.335
ENSMUSG00000042988	Notum	notum pectinacetylesterase homolog (Drosophila) [Source:MGI Symbol;Acc:MGI:1924833]	77583	protein_coding	ENSG00000185269	NOTUM	147111	8	2.0575	8	2.13	8	2.3025	8	5	6.442	5	1.9	5	2.376	5	2.37	5	5.816	5	2.256	5	1.34	5	2.114	brown	0.724846	1.23e-07	5	2.932	0	0.044	5.69658	7.04919	4.34398	TRUE	FALSE	FALSE	FALSE	FALSE	TRUE	TRUE	TRUE	0.209
Obcdi053500	NA	NA	NA	novel_intergenic	NA	NA	NA	8	5.7975	8	8.95625	8	8.4975	0	5	3.988	5	5.094	5	5.98	5	8.346	5	3.66	5	3.5	5	4.592	5	5.022	grey	-0.147685	0.363127	5	12.662	0	0.226	5.68894	6.90375	4.47414	TRUE	FALSE	FALSE	FALSE	FALSE	TRUE	TRUE	TRUE	1
ENSMUSG00000045314	Sowahb	sosondowah ankyrin repeat domain family member B [Source:MGI Symbol;Acc:MGI:1925338]	78088	protein_coding	ENSG00000186212	SOWAHB	345079	8	2.455	8	2.25375	8	2.58125	6	5	1.048	5	1.716	5	2.99	5	3.656	4	1.062	5	1.57	5	2.09	5	2.188	purple	0.653124	4.92e-06	5	3.618	0	0.076	5.68624	6.67619	4.69629	TRUE	FALSE	FALSE	FALSE	FALSE	TRUE	TRUE	TRUE	0.444
ENSMUSG00000039543	Cfap70	cilia and flagella associated protein 70 [Source:MGI Symbol;Acc:MGI:1923920]	76670	protein_coding	ENSG00000156042	CFAP70	118491	8	2.28375	8	1.96375	8	2.3	5	2	0.652	3	0.722	5	2.35	5	2.084	3	0.68	4	1.194	3	1.24	5	2.448	turquoise	0.456269	0.00308514	5	3.312	0	0.016	5.61902	6.69445	4.5436	TRUE	FALSE	FALSE	FALSE	FALSE	TRUE	TRUE	TRUE	0.418
ENSMUSG00000067860	Zic3	zinc finger protein of the cerebellum 3 [Source:MGI Symbol;Acc:MGI:106676]	22773	protein_coding	ENSG00000156925	ZIC3	7547	3	0.49375	8	3.29625	8	1.99	3	0	0.212	4	0.908	5	2.316	5	2.632	1	0.344	5	1.064	4	1.124	5	1.916	purple	0.78465	2.08e-09	5	2.874	0	0.068	5.57149	6.61087	4.53211	TRUE	FALSE	FALSE	FALSE	FALSE	TRUE	TRUE	TRUE	0.344
ENSMUSG00000036040	Adamtsl2	ADAMTS-like 2 [Source:MGI Symbol;Acc:MGI:1925044]	77794	protein_coding	ENSG00000197859	ADAMTSL2	9719	8	12.1363	8	13.3837	8	12.8438	10	5	6.006	5	8.45	5	9.264	5	7.03	5	5.61	5	7.312	5	8.25	5	7.746	grey	0.406684	0.00920975	5	18.378	1	0.446	5.56594	6.34274	4.78914	TRUE	FALSE	FALSE	FALSE	FALSE	TRUE	TRUE	TRUE	0.574
ENSMUSG00000045725	Prr15	proline rich 15 [Source:MGI Symbol;Acc:MGI:1925254]	78004	protein_coding	ENSG00000176532	PRR15	222171	8	16.8962	8	15.6463	8	17.3888	8	5	6.502	5	10.564	5	19.154	5	19.498	5	6.462	5	9.56	5	11.842	5	13.144	purple	0.664907	2.87e-06	5	26.158	2	0.522	5.54907	6.48601	4.61213	TRUE	FALSE	FALSE	FALSE	FALSE	TRUE	TRUE	TRUE	0.81
ENSMUSG00000038276	Asic3	acid-sensing (proton-gated) ion channel 3 [Source:MGI Symbol;Acc:MGI:2159339]	171209	protein_coding	ENSG00000213199	ASIC3	9311	8	3.24875	8	7.805	8	5.21875	1	5	7.834	5	4.202	5	7.434	5	5.834	5	6.956	5	4.098	5	3.504	5	5.792	black	0.53917	0.000330936	5	7.14	0	0.182	5.51264	6.69126	4.33402	TRUE	FALSE	FALSE	FALSE	FALSE	TRUE	TRUE	TRUE	1
ENSMUSG00000031738	Irx6	Iroquois related homeobox 6 (Drosophila) [Source:MGI Symbol;Acc:MGI:1927642]	64379	protein_coding	ENSG00000159387	IRX6	79190	8	3.71875	8	4.6525	8	4.49125	0	5	2.482	5	3.298	5	4.548	5	3.384	5	2.004	5	2.81	5	3.046	5	2.938	grey	0.0375059	0.818273	5	5.704	0	0.126	5.50345	6.65175	4.35516	TRUE	FALSE	FALSE	FALSE	FALSE	TRUE	TRUE	TRUE	1
ENSMUSG00000029307	Dmp1	dentin matrix protein 1 [Source:MGI Symbol;Acc:MGI:94910]	13406	protein_coding	ENSG00000152592	DMP1	1758	8	453.619	8	334.351	8	382.97	3	5	628.396	5	354.98	5	411.978	5	485.364	5	525.206	5	274.596	5	262.226	5	286.374	brown	0.708781	3.09e-07	5	529.912	5	12.546	5.45021	5.83511	5.06531	TRUE	FALSE	FALSE	FALSE	FALSE	TRUE	TRUE	TRUE	0.95
ENSMUSG00000042793	Lgr6	leucine-rich repeat-containing G protein-coupled receptor 6 [Source:MGI Symbol;Acc:MGI:2441805]	329252	protein_coding	ENSG00000133067	LGR6	59352	8	8.61875	8	7.1225	8	8.345	7	5	5.276	5	5.14	5	7.254	5	8.61	5	4.222	5	4.208	5	5.524	5	7.05	grey	0.120588	0.458576	5	9.782	0	0.238	5.41908	6.23526	4.6029	TRUE	FALSE	FALSE	FALSE	FALSE	TRUE	TRUE	TRUE	0.542
ENSMUSG00000063239	Grm4	glutamate receptor, metabotropic 4 [Source:MGI Symbol;Acc:MGI:1351341]	268934	protein_coding	ENSG00000124493	GRM4	2914	8	1.2775	8	1.6525	8	1.20625	3	5	0.906	3	0.766	5	1.156	4	0.938	4	0.97	3	0.628	5	0.99	3	0.774	black	0.361311	0.0219831	5	2.21	0	0.03	5.41377	6.61706	4.21047	TRUE	FALSE	FALSE	FALSE	FALSE	TRUE	TRUE	TRUE	0.049
ENSMUSG00000105050	NA	NA	NA	TEC	NA	NA	NA	8	10.5025	8	10.3138	8	12.0813	0	5	3.642	5	5.31	5	8.43	5	10.59	5	3.454	5	4.274	5	6.654	5	6.314	turquoise	0.508136	0.000815698	5	11.614	0	0.266	5.40048	6.6932	4.10775	TRUE	FALSE	FALSE	FALSE	FALSE	TRUE	TRUE	TRUE	1
ENSMUSG00000021750	Fam107a	family with sequence similarity 107, member A [Source:MGI Symbol;Acc:MGI:3041256]	NA	protein_coding	ENSG00000168309	FAM107A	11170	8	1.56875	7	1.195	8	2.275	11	5	1.934	5	4.292	4	1.492	4	2.536	4	1.494	5	5.182	5	2.562	5	4.178	grey	0.600689	4.17e-05	5	3.612	0	0.16	5.35961	7.42186	3.29736	TRUE	FALSE	FALSE	FALSE	FALSE	TRUE	TRUE	TRUE	0.051
ENSMUSG00000056031	9330154J02Rik	RIKEN cDNA 9330154J02 gene [Source:MGI Symbol;Acc:MGI:3045244]	NA	processed_transcript	NA	NA	NA	8	2.965	8	2.61625	8	3.025	0	5	1.05	5	1.59	5	2.692	5	3.876	5	1.196	5	1.26	5	1.658	5	1.674	purple	0.428316	0.0058284	5	2.978	0	0.044	5.35236	6.42444	4.28027	TRUE	FALSE	FALSE	FALSE	FALSE	TRUE	TRUE	TRUE	1
ENSMUSG00000106646	NA	NA	NA	TEC	NA	NA	NA	8	7.47375	8	7.31875	8	8.13	0	5	2.608	5	2.996	5	5.39	5	6.124	5	2.334	5	3.392	5	3.938	5	3.954	purple	0.457787	0.00297586	5	7.008	0	0.222	5.34535	6.5767	4.11401	TRUE	FALSE	FALSE	FALSE	FALSE	TRUE	TRUE	TRUE	1
ENSMUSG00000105079	NA	NA	NA	TEC	NA	NA	NA	8	1.6975	8	1.6275	8	2.0975	0	5	0.958	4	1.078	5	1.59	5	1.866	2	0.482	4	0.718	4	0.986	4	0.91	grey	-0.0396463	0.808091	5	2.298	0	0.054	5.33627	6.83793	3.83461	TRUE	FALSE	FALSE	FALSE	FALSE	TRUE	TRUE	TRUE	1
ENSMUSG00000105637	NA	NA	NA	TEC	NA	NA	NA	8	10.5425	8	9.74625	8	12.3325	0	5	3.742	5	5.136	5	8.658	5	10.502	5	3.426	5	4.406	5	7.196	5	6.846	turquoise	0.508889	0.00079884	5	12.176	0	0.286	5.32023	6.29683	4.34363	TRUE	FALSE	FALSE	FALSE	FALSE	TRUE	TRUE	TRUE	1
ENSMUSG00000042109	Csdc2	cold shock domain containing C2, RNA binding [Source:MGI Symbol;Acc:MGI:2146027]	105859	protein_coding	ENSG00000172346	CSDC2	27254	8	6.6975	8	5.60875	8	6.21	9	5	5.81	5	4.148	5	5.012	5	6.712	5	5.098	5	3.456	5	3.496	5	3.682	brown	0.621561	1.86e-05	5	7.386	0	0.242	5.31331	6.57384	4.05279	TRUE	FALSE	FALSE	FALSE	FALSE	TRUE	TRUE	TRUE	0.26
ENSMUSG00000061451	Tmem151a	transmembrane protein 151A [Source:MGI Symbol;Acc:MGI:2147713]	381199	protein_coding	ENSG00000179292	TMEM151A	256472	8	1.64375	8	1.3025	8	1.605	7	5	1.628	5	1.166	5	0.988	5	1.942	5	1.17	5	1.04	4	0.884	4	0.856	brown	0.481517	0.00165677	5	2.646	0	0.042	5.30582	6.45067	4.16097	TRUE	FALSE	FALSE	FALSE	FALSE	TRUE	TRUE	TRUE	0.066
ENSMUSG00000097198	9330159N05Rik	RIKEN cDNA 9330159N05 gene [Source:MGI Symbol;Acc:MGI:2441739]	NA	protein_coding	NA	NA	NA	8	1.46625	8	1.51625	8	1.555	1	4	0.608	5	0.872	5	1.712	5	1.878	3	0.508	5	0.874	5	1.262	5	1.078	purple	0.601907	3.98e-05	5	2.362	0	0.048	5.29012	6.43083	4.1494	TRUE	FALSE	FALSE	FALSE	FALSE	TRUE	TRUE	TRUE	1
ENSMUSG00000045394	Epcam	epithelial cell adhesion molecule [Source:MGI Symbol;Acc:MGI:106653]	17075	protein_coding	ENSG00000119888	EPCAM	4072	8	10.835	8	9.41875	8	10.7	4	5	1.048	5	7.018	5	11.598	5	14.102	5	0.884	5	5.38	5	8.406	5	10.566	purple	0.873519	1.92e-13	5	14.48	1	0.368	5.26748	6.59671	3.93824	TRUE	FALSE	FALSE	FALSE	FALSE	TRUE	TRUE	TRUE	0.52
ENSMUSG00000094868	Dlx6os2	distal-less homeobox 6, opposite strand 2 [Source:MGI Symbol;Acc:MGI:1195963]	NA	antisense	NA	NA	NA	7	0.7925	6	1.04375	8	1.1575	0	0	0.184	1	0.396	5	0.966	2	0.606	0	0.222	4	0.776	4	0.678	4	1.09	purple	0.625218	1.61e-05	5	2.31	0	0	5.23334	6.11472	4.35196	TRUE	FALSE	FALSE	FALSE	FALSE	TRUE	TRUE	TRUE	NA
ENSMUSG00000105959	NA	NA	NA	sense_overlapping	NA	NA	NA	8	4.76875	8	4.21	8	4.31625	0	5	4.94	5	4.388	5	3.198	5	2.728	5	4.612	5	2.882	5	3.088	5	2.248	brown	0.749525	2.62e-08	5	5.286	0	0.068	5.22236	6.56925	3.87547	TRUE	FALSE	FALSE	FALSE	FALSE	TRUE	TRUE	TRUE	1
ENSMUSG00000053062	Jam2	junction adhesion molecule 2 [Source:MGI Symbol;Acc:MGI:1933820]	67374	protein_coding	ENSG00000154721	JAM2	58494	8	34.12	8	27.8113	8	36.3987	12	5	26.8	5	27.972	5	34.05	5	38.062	5	26.45	5	28.306	5	30.49	5	37.694	grey	0.378187	0.016122	5	46.006	5	1.374	5.21484	5.70201	4.72767	TRUE	FALSE	FALSE	FALSE	FALSE	TRUE	TRUE	TRUE	0.311
ENSMUSG00000027560	Dok5	docking protein 5 [Source:MGI Symbol;Acc:MGI:1924079]	76829	protein_coding	ENSG00000101134	DOK5	55816	8	4.96	8	4.4975	8	4.9025	4	5	3.756	5	3.858	5	5.212	5	4.46	5	4.456	5	3.284	5	4.672	5	5.07	black	0.230454	0.152533	5	6.956	0	0.202	5.20398	6.29357	4.1144	TRUE	FALSE	FALSE	FALSE	FALSE	TRUE	TRUE	TRUE	0.584
ENSMUSG00000063727	Tnfrsf11b	tumor necrosis factor receptor superfamily, member 11b (osteoprotegerin) [Source:MGI Symbol;Acc:MGI:109587]	18383	protein_coding	ENSG00000164761	TNFRSF11B	4982	8	23.475	8	16.9988	8	22.4062	8	5	9.168	5	15.718	5	17.778	5	16.3	5	9.282	5	13.508	5	13.308	5	16.57	grey	0.476488	0.00188225	5	26.486	3	0.756	5.14984	6.08637	4.2133	TRUE	FALSE	FALSE	FALSE	FALSE	TRUE	TRUE	TRUE	0.885
ENSMUSG00000047642	D930020B18Rik	RIKEN cDNA D930020B18 gene [Source:MGI Symbol;Acc:MGI:2442001]	NA	protein_coding	ENSG00000185306	C12orf56	115749	8	1.47875	7	1.09875	8	1.2725	0	3	0.642	5	0.658	4	0.788	4	0.922	3	0.548	3	0.758	5	1.676	4	0.722	grey	0.119534	0.462544	5	2.238	0	0.05	5.12896	6.23855	4.01937	TRUE	FALSE	FALSE	FALSE	FALSE	TRUE	TRUE	TRUE	1
ENSMUSG00000020303	Stc2	stanniocalcin 2 [Source:MGI Symbol;Acc:MGI:1316731]	20856	protein_coding	ENSG00000113739	STC2	8614	8	4.9125	8	4.83	8	4.81875	7	5	2.874	5	5.002	5	5.954	5	8.538	5	3.382	5	4.542	5	3.442	5	4.026	grey	0.324709	0.040926	5	7.84	1	0.318	5.11562	6.73933	3.49191	TRUE	FALSE	FALSE	FALSE	FALSE	TRUE	TRUE	TRUE	0.641
ENSMUSG00000028039	Efna3	ephrin A3 [Source:MGI Symbol;Acc:MGI:106644]	13638	protein_coding	ENSG00000143590	EFNA3	1944	4	0.61125	3	0.58625	5	0.65375	3	5	1.134	4	1.028	5	1.45	3	0.622	5	0.688	4	0.922	1	0.29	3	0.504	black	0.477793	0.00182129	5	1.22	0	0	5.11152	6.02644	4.1966	TRUE	FALSE	FALSE	FALSE	FALSE	TRUE	TRUE	TRUE	0
ENSMUSG00000104871	NA	NA	NA	TEC	NA	NA	NA	8	13.745	8	12.9712	8	15.8387	0	5	4.476	5	7.462	5	10.674	5	14.094	5	4.348	5	6.656	5	8.632	5	8.578	turquoise	0.521465	0.000559551	5	14.02	1	0.406	5.11075	6.24621	3.97529	TRUE	FALSE	FALSE	FALSE	FALSE	TRUE	TRUE	TRUE	1
ENSMUSG00000105877	NA	NA	NA	TEC	NA	NA	NA	8	7.39375	8	7.0525	8	8.74625	0	5	2.896	5	5.02	5	7.98	5	8.438	5	2.406	5	4.404	5	5.582	5	5.256	turquoise	0.541184	0.00031116	5	9.182	0	0.198	5.09999	6.661	3.53898	TRUE	FALSE	FALSE	FALSE	FALSE	TRUE	TRUE	TRUE	1
ENSMUSG00000102650	NA	NA	NA	TEC	NA	NA	NA	8	1.42375	7	1.3125	8	1.34625	0	3	0.442	5	1.002	5	0.796	4	1.214	3	0.602	4	0.752	4	0.972	5	0.768	turquoise	0.38105	0.0152721	5	2.374	0	0.07	5.09984	6.48113	3.71856	TRUE	FALSE	FALSE	FALSE	FALSE	TRUE	TRUE	TRUE	1
ENSMUSG00000105049	NA	NA	NA	TEC	NA	NA	NA	8	2.1375	8	2.01375	8	2.19875	0	5	0.656	5	1.198	5	1.988	5	2.296	4	0.666	5	1.188	5	1.168	5	1.342	purple	0.603639	3.73e-05	5	2.648	0	0.076	5.07983	6.33097	3.8287	TRUE	FALSE	FALSE	FALSE	FALSE	TRUE	TRUE	TRUE	1
ENSMUSG00000057457	Phex	phosphate regulating endopeptidase homolog, X-linked [Source:MGI Symbol;Acc:MGI:107489]	18675	protein_coding	ENSG00000102174	PHEX	5251	8	152.702	8	145.246	8	141.294	3	5	156.116	5	145.812	5	143.312	5	144.938	5	124.962	5	90.008	5	92.802	5	80.714	brown	0.725226	1.2e-07	5	160.964	5	4.684	5.06287	5.43471	4.69102	TRUE	FALSE	FALSE	FALSE	FALSE	TRUE	TRUE	TRUE	0.983
ENSMUSG00000032911	Cspg4	chondroitin sulfate proteoglycan 4 [Source:MGI Symbol;Acc:MGI:2153093]	121021	protein_coding	ENSG00000173546	CSPG4	1464	8	22.28	8	17.315	8	21.36	11	5	25.702	5	22.914	5	25.674	5	24.118	5	24.628	5	23.384	5	19.438	5	22.614	black	0.775	4.36e-09	5	33.178	5	0.996	5.0595	5.38184	4.73716	TRUE	FALSE	FALSE	FALSE	FALSE	TRUE	TRUE	TRUE	0.688
ENSMUSG00000001493	Meox1	mesenchyme homeobox 1 [Source:MGI Symbol;Acc:MGI:103220]	17285	protein_coding	ENSG00000005102	MEOX1	4222	8	1.82875	7	0.98625	7	2.3675	8	5	3.03	5	2.764	5	3.622	5	2.726	5	3.424	5	3.964	5	3.026	5	4.49	yellow	0.574644	0.000105367	5	2.604	0	0.07	5.05405	6.25767	3.85043	TRUE	FALSE	FALSE	FALSE	FALSE	TRUE	TRUE	TRUE	0.171
ENSMUSG00000044006	Cilp2	cartilage intermediate layer protein 2 [Source:MGI Symbol;Acc:MGI:1915959]	68709	protein_coding	ENSG00000160161	CILP2	148113	8	2.6425	6	1.33375	8	3.6925	1	5	10.464	5	9.912	5	7.03	5	4.848	5	9.912	5	10.452	5	7.542	5	10.798	black	0.742026	4.27e-08	5	5.88	0	0.168	5.04603	6.42195	3.67011	TRUE	FALSE	FALSE	FALSE	FALSE	TRUE	TRUE	TRUE	1
ENSMUSG00000030513	Pcsk6	proprotein convertase subtilisin/kexin type 6 [Source:MGI Symbol;Acc:MGI:102897]	18553	protein_coding	ENSG00000140479	PCSK6	5046	8	108.147	8	103.013	8	105.835	12	5	82.952	5	69.574	5	75.518	5	71.304	5	80.124	5	53.766	5	57.444	5	50.372	brown	0.82693	4.85e-11	5	105.992	5	2.894	5.03712	5.4247	4.64954	TRUE	FALSE	FALSE	FALSE	FALSE	TRUE	TRUE	TRUE	0.417
ENSMUSG00000063415	Cyp26b1	cytochrome P450, family 26, subfamily b, polypeptide 1 [Source:MGI Symbol;Acc:MGI:2176159]	NA	protein_coding	ENSG00000003137	CYP26B1	56603	8	6.79125	8	4.365	8	6.0475	9	5	4.816	5	6.152	5	4.544	5	4.346	5	3.298	5	5.742	5	4.634	5	5.568	grey	0.584245	7.55e-05	5	6.096	0	0.182	5.03571	5.93081	4.1406	TRUE	FALSE	FALSE	FALSE	FALSE	TRUE	TRUE	TRUE	0.646
ENSMUSG00000105431	NA	NA	NA	TEC	NA	NA	NA	8	14.4913	8	12.5825	8	16.2512	0	5	6.102	5	7.968	5	10.788	5	14.396	5	3.886	5	8.458	5	9.028	5	8.332	purple	0.515533	0.000663009	5	13.55	2	0.432	5.01524	6.41294	3.61754	TRUE	FALSE	FALSE	FALSE	FALSE	TRUE	TRUE	TRUE	1
ENSMUSG00000073067	9130019P16Rik	RIKEN cDNA 9130019P16 gene [Source:MGI Symbol;Acc:MGI:1918824]	NA	lincRNA	NA	NA	NA	8	1.985	8	2.27125	8	2.785	0	1	0.31	5	1.362	5	2.778	5	3.158	0	0.204	5	1.028	5	1.556	5	1.912	purple	0.850532	3.72e-12	5	4.206	0	0.106	5.01017	5.97518	4.04515	TRUE	FALSE	FALSE	FALSE	FALSE	TRUE	TRUE	TRUE	1
ENSMUSG00000043333	Rhbdl2	rhomboid, veinlet-like 2 (Drosophila) [Source:MGI Symbol;Acc:MGI:3608413]	230726	protein_coding	ENSG00000158315	RHBDL2	54933	8	30.695	8	26.2188	8	28.0437	5	5	23.936	5	21.582	5	25.256	5	24.86	5	24.37	5	18.746	5	18.214	5	16.528	brown	0.702243	4.42e-07	5	36.26	4	1.28	4.94852	5.71539	4.18165	TRUE	FALSE	FALSE	FALSE	FALSE	TRUE	TRUE	TRUE	0.972
ENSMUSG00000049303	Syt12	synaptotagmin XII [Source:MGI Symbol;Acc:MGI:2159601]	171180	protein_coding	ENSG00000173227	SYT12	91683	8	6.00625	8	5.89625	8	6.58875	10	5	5.154	5	4.216	5	8.576	5	9.914	5	3.726	5	5.734	5	4.468	5	5.84	purple	0.526941	0.000477116	5	9.328	1	0.41	4.93914	6.039	3.83928	TRUE	FALSE	FALSE	FALSE	FALSE	TRUE	TRUE	TRUE	0.417
ENSMUSG00000104821	NA	NA	NA	TEC	NA	NA	NA	8	10.3912	8	9.39625	8	11.9138	0	5	3.442	5	5.274	5	7.084	5	9.614	5	3.012	5	3.846	5	6.886	5	6.038	turquoise	0.501271	0.000984641	5	11.514	0	0.346	4.90753	5.79246	4.02259	TRUE	FALSE	FALSE	FALSE	FALSE	TRUE	TRUE	TRUE	1
ENSMUSG00000030170	Wnt5b	wingless-type MMTV integration site family, member 5B [Source:MGI Symbol;Acc:MGI:98959]	NA	protein_coding	ENSG00000111186	WNT5B	81029	8	18.2288	8	14.7762	8	21.055	9	5	19.138	5	20.718	5	22.636	5	20.538	5	16.426	5	19.102	5	17.104	5	23.172	black	0.492577	0.00124279	5	24.482	5	0.896	4.90105	5.46792	4.33419	TRUE	FALSE	FALSE	FALSE	FALSE	TRUE	TRUE	TRUE	0.906
ENSMUSG00000028487	Bnc2	basonuclin 2 [Source:MGI Symbol;Acc:MGI:2443805]	242509	protein_coding	ENSG00000173068	BNC2	54796	8	2.525	8	1.47625	8	3.095	5	5	4.122	5	5.912	5	4.646	5	2.832	5	4.452	5	6.242	5	4.418	5	5.872	black	0.639092	9.06e-06	5	3.242	0	0.236	4.8987	6.17233	3.62507	TRUE	FALSE	FALSE	FALSE	FALSE	TRUE	TRUE	TRUE	0.444
ENSMUSG00000054863	Fam19a5	family with sequence similarity 19, member A5 [Source:MGI Symbol;Acc:MGI:2146182]	106014	protein_coding	ENSG00000219438	FAM19A5	25817	8	2.185	8	2.22625	8	2.58875	12	5	1.694	5	1.908	5	2.23	5	2.376	5	1.978	5	2.392	5	2.452	5	2.898	grey	0.5926	5.61e-05	5	3.06	0	0.098	4.89715	5.91792	3.87637	TRUE	FALSE	FALSE	FALSE	FALSE	TRUE	TRUE	TRUE	0.19
ENSMUSG00000096936	Gm3510	predicted gene 3510 [Source:MGI Symbol;Acc:MGI:3781687]	NA	lincRNA	NA	NA	NA	7	0.90625	8	1.25625	8	1.3475	3	0	0.156	1	0.446	4	1.102	5	1.772	0	0.18	2	0.316	4	1.01	5	1.196	turquoise	0.658648	3.83e-06	5	1.738	0	0	4.89535	5.89864	3.89206	TRUE	FALSE	FALSE	FALSE	FALSE	TRUE	TRUE	TRUE	0.091
ENSMUSG00000082708	Gm15172	predicted gene 15172 [Source:MGI Symbol;Acc:MGI:3705733]	NA	processed_pseudogene	NA	NA	NA	8	6.90625	8	7.23875	8	6.58625	0	5	5.464	5	4.222	5	5.904	5	6.174	5	4.026	5	2.93	5	4.116	5	3.788	brown	0.336895	0.033526	5	7.242	1	0.276	4.8953	6.06902	3.72158	TRUE	FALSE	FALSE	FALSE	FALSE	TRUE	TRUE	TRUE	1
ENSMUSG00000101429	NA	NA	NA	lincRNA	NA	NA	NA	8	24.8925	8	23.8637	8	26.725	0	5	14.3	5	20.962	5	18.682	5	17.532	5	14.9	5	15.72	5	15.468	5	11.376	brown	0.456444	0.00307241	5	30.278	5	1.076	4.88921	5.89424	3.88417	TRUE	FALSE	FALSE	FALSE	FALSE	TRUE	TRUE	TRUE	1
ENSMUSG00000048387	Osr1	odd-skipped related 1 (Drosophila) [Source:MGI Symbol;Acc:MGI:1344424]	23967	protein_coding	ENSG00000143867	OSR1	130497	8	5.83875	8	6.72	8	6.3375	9	5	3.376	5	5.342	5	8.242	5	7.968	5	2.968	5	4.354	5	5.002	5	4.686	purple	0.43315	0.00524068	5	7.588	0	0.254	4.87127	5.61599	4.12656	TRUE	FALSE	FALSE	FALSE	FALSE	TRUE	TRUE	TRUE	0.474
ENSMUSG00000016995	Matn4	matrilin 4 [Source:MGI Symbol;Acc:MGI:1328314]	NA	protein_coding	ENSG00000124159	MATN4	8785	8	2.0225	8	1.30125	8	1.8575	5	5	4.504	5	4.222	5	2.798	5	1.756	5	3.8	5	3.85	5	2.366	5	3.566	black	0.7772	3.69e-09	5	2.618	0	0.08	4.86525	6.51809	3.21242	TRUE	FALSE	FALSE	FALSE	FALSE	TRUE	TRUE	TRUE	0.196
ENSMUSG00000086356	Gm13441	predicted gene 13441 [Source:MGI Symbol;Acc:MGI:3649406]	NA	antisense	NA	NA	NA	8	1.71375	8	1.785	8	2.0575	0	1	0.274	4	0.766	5	1.19	5	1.824	1	0.33	4	0.78	3	1.204	5	1.31	purple	0.687188	9.71e-07	5	3.888	0	0.088	4.83136	6.29249	3.37024	TRUE	FALSE	FALSE	FALSE	FALSE	TRUE	TRUE	TRUE	1
ENSMUSG00000053469	Tg	thyroglobulin [Source:MGI Symbol;Acc:MGI:98733]	21819	protein_coding	ENSG00000042832	TG	7038	8	32.4625	8	29.855	8	40.3937	2	5	5.302	5	16.954	5	33.84	5	36.782	5	4.168	5	16.856	5	26.258	5	29.21	purple	0.914165	1.75e-16	5	49.506	5	2.988	4.82995	5.26218	4.39773	TRUE	FALSE	FALSE	FALSE	FALSE	TRUE	TRUE	TRUE	1
ENSMUSG00000028197	Col24a1	collagen, type XXIV, alpha 1 [Source:MGI Symbol;Acc:MGI:1918605]	71355	protein_coding	NA	NA	NA	8	60.9	8	49.895	8	46.79	3	5	61.406	5	57.682	5	48.296	5	32.924	5	64.748	5	44.632	5	36.16	5	25.144	brown	0.889612	1.67e-14	5	57.504	5	1.554	4.82911	5.23524	4.42298	TRUE	FALSE	FALSE	FALSE	FALSE	TRUE	TRUE	TRUE	0.958
ENSMUSG00000086389	Gm15998	predicted gene 15998 [Source:MGI Symbol;Acc:MGI:3802094]	NA	antisense	NA	NA	NA	8	1.56375	8	1.46875	8	1.59125	3	3	0.408	3	0.872	5	1.476	5	2.008	3	0.544	5	1.136	3	1	5	1.132	purple	0.608814	3.07e-05	5	2.942	0	0.084	4.82877	6.04682	3.61072	TRUE	FALSE	FALSE	FALSE	FALSE	TRUE	TRUE	TRUE	0.312
ENSMUSG00000018126	Baiap2l2	BAI1-associated protein 2-like 2 [Source:MGI Symbol;Acc:MGI:2652819]	207495	protein_coding	ENSG00000128298	BAIAP2L2	80115	8	2.9275	8	3.1225	8	3.585	3	5	2.652	5	4.96	5	2.736	5	2.396	5	3.554	5	3.718	5	2.366	5	2.43	brown	0.418719	0.00716572	5	2.934	1	0.626	4.82049	5.94018	3.7008	TRUE	FALSE	FALSE	FALSE	FALSE	TRUE	TRUE	TRUE	0.278
ENSMUSG00000030607	Acan	aggrecan [Source:MGI Symbol;Acc:MGI:99602]	11595	protein_coding	ENSG00000157766	ACAN	176	8	2.77	7	1.565	8	4.65375	4	5	15.334	5	18.852	5	11.568	5	2.62	5	20.076	5	16.59	5	5.45	5	5.936	black	0.811516	2.13e-10	5	5.956	0	0.196	4.80049	6.17925	3.42172	TRUE	FALSE	FALSE	FALSE	FALSE	TRUE	TRUE	TRUE	0.432
ENSMUSG00000052276	Ostn	osteocrin [Source:MGI Symbol;Acc:MGI:2677164]	239790	protein_coding	ENSG00000188729	OSTN	344901	8	10.9612	7	2.93875	8	5.2125	1	5	10.77	5	12.378	5	9.396	5	4.224	5	11.216	5	11.906	5	8.912	5	13.816	pink	0.733587	7.25e-08	5	8.358	0	0.234	4.79684	6.24159	3.35209	TRUE	FALSE	FALSE	FALSE	FALSE	TRUE	TRUE	TRUE	0.552
ENSMUSG00000090063	Dlx6os1	distal-less homeobox 6, opposite strand 1 [Source:MGI Symbol;Acc:MGI:2443217]	NA	antisense	NA	NA	NA	8	6.21625	8	6.13125	8	8	1	5	3.396	5	4.25	5	5.572	5	4.274	5	3.156	5	4.722	5	5.714	5	6.268	grey	0.31256	0.0495731	5	8.412	0	0.31	4.79257	5.60634	3.9788	TRUE	FALSE	FALSE	FALSE	FALSE	TRUE	TRUE	TRUE	0.979
ENSMUSG00000039084	Chad	chondroadherin [Source:MGI Symbol;Acc:MGI:1096866]	12643	protein_coding	ENSG00000136457	CHAD	1101	8	10.66	8	4.7725	8	13.13	3	5	12.654	5	24.206	5	15.116	5	10.426	5	11.072	5	21.39	5	16.35	5	28.59	yellow	0.697363	5.73e-07	5	18.69	4	0.672	4.78625	6.27464	3.29787	TRUE	FALSE	FALSE	FALSE	FALSE	TRUE	TRUE	TRUE	0.787
ENSMUSG00000104709	NA	NA	NA	TEC	NA	NA	NA	8	10.9138	8	10.2675	8	12.6025	0	5	4.862	5	6.994	5	10.71	5	12.92	5	3.988	5	5.602	5	7.81	5	7.264	turquoise	0.44471	0.00403923	5	13.938	3	0.486	4.78553	5.75503	3.81602	TRUE	FALSE	FALSE	FALSE	FALSE	TRUE	TRUE	TRUE	1
ENSMUSG00000071567	A830039N20Rik	RIKEN cDNA A830039N20 gene [Source:MGI Symbol;Acc:MGI:2445176]	NA	lincRNA	NA	NA	NA	8	3.72625	8	2.9075	8	3.995	7	5	5.076	5	5.004	5	3.696	5	3.02	5	4.504	5	4.64	5	3.138	5	3.646	black	0.679871	1.4e-06	5	4.328	0	0.146	4.76733	5.88393	3.65074	TRUE	FALSE	FALSE	FALSE	FALSE	TRUE	TRUE	TRUE	0.219
ENSMUSG00000029838	Ptn	pleiotrophin [Source:MGI Symbol;Acc:MGI:97804]	19242	protein_coding	ENSG00000105894	PTN	5764	8	4.97875	8	3.735	8	10.6937	7	5	41.124	5	34.416	5	22.078	5	5.374	5	53.074	5	31.312	5	11.296	5	16.434	black	0.891527	1.22e-14	5	12.124	1	0.388	4.76675	6.17014	3.36336	TRUE	FALSE	FALSE	FALSE	FALSE	TRUE	TRUE	TRUE	0.287
ENSMUSG00000027536	Chmp4c	charged multivesicular body protein 4C [Source:MGI Symbol;Acc:MGI:1913621]	66371	protein_coding	ENSG00000164695	CHMP4C	92421	8	2.73	8	2.8875	8	2.8975	4	5	1.798	5	2.38	5	2.88	5	3.162	5	1.754	5	2.454	5	2.342	5	2.482	grey	0.197257	0.222453	5	3.736	0	0.144	4.75811	5.56761	3.9486	TRUE	FALSE	FALSE	FALSE	FALSE	TRUE	TRUE	TRUE	0.457
ENSMUSG00000024798	Htr7	5-hydroxytryptamine (serotonin) receptor 7 [Source:MGI Symbol;Acc:MGI:99841]	15566	protein_coding	ENSG00000148680	HTR7	3363	5	0.56375	4	0.60625	6	0.65875	2	1	0.352	1	0.31	2	0.474	3	0.472	2	0.416	2	0.43	1	0.368	3	0.736	NA	NA	NA	5	1	0	0.01	4.75237	5.6525	3.85225	TRUE	FALSE	FALSE	FALSE	FALSE	TRUE	TRUE	TRUE	0
ENSMUSG00000097767	NA	NA	NA	lincRNA	NA	NA	NA	8	1.65875	5	0.7325	8	1.5875	3	5	2.502	5	2.588	5	3.66	4	1.222	5	2.226	5	2.432	5	1.054	5	3.748	black	0.744597	3.62e-08	5	1.688	1	0.222	4.7431	5.59407	3.89213	TRUE	FALSE	FALSE	FALSE	FALSE	TRUE	TRUE	TRUE	0.009
ENSMUSG00000022996	Wnt10b	wingless-type MMTV integration site family, member 10B [Source:MGI Symbol;Acc:MGI:108061]	22410	protein_coding	ENSG00000169884	WNT10B	7480	8	13.1075	8	7.72	8	12.0663	2	5	10.146	5	12.64	5	15.524	5	15.346	5	9.088	5	13.106	5	14.35	5	17.628	yellow	0.593412	5.44e-05	5	16.718	2	0.628	4.74228	5.53953	3.94503	TRUE	FALSE	FALSE	FALSE	FALSE	TRUE	TRUE	TRUE	0.944
ENSMUSG00000029757	Dync1i1	dynein cytoplasmic 1 intermediate chain 1 [Source:MGI Symbol;Acc:MGI:107743]	13426	protein_coding	ENSG00000158560	DYNC1I1	1780	8	2.4975	8	1.56125	8	2.46375	4	5	4.266	5	2.418	5	1.976	5	2.406	5	3.11	5	2.136	5	1.878	5	5.078	black	0.792684	1.09e-09	5	2.48	0	0.086	4.73768	5.7731	3.70225	TRUE	FALSE	FALSE	FALSE	FALSE	TRUE	TRUE	TRUE	0.118
ENSMUSG00000008999	Bmp7	bone morphogenetic protein 7 [Source:MGI Symbol;Acc:MGI:103302]	12162	protein_coding	ENSG00000101144	BMP7	655	8	8.84625	8	7.835	8	9.04125	7	5	5.98	5	5.728	5	7.322	5	6.622	5	5.094	5	5.048	5	5.658	5	5.534	brown	0.459272	0.00287222	5	9.572	2	0.536	4.72607	5.53288	3.91926	TRUE	FALSE	FALSE	FALSE	FALSE	TRUE	TRUE	TRUE	0.583
ENSMUSG00000005124	Wisp1	WNT1 inducible signaling pathway protein 1 [Source:MGI Symbol;Acc:MGI:1197008]	22402	protein_coding	ENSG00000104415	CCN4	8840	8	114.84	8	106.686	8	109.593	3	5	100.734	5	128.026	5	125.078	5	109.44	5	95.358	5	106.996	5	89.056	5	74.746	brown	0.616315	2.29e-05	5	146.526	5	5.836	4.69964	4.99582	4.40345	TRUE	FALSE	FALSE	FALSE	FALSE	TRUE	TRUE	TRUE	0.992
ENSMUSG00000027840	Wnt2b	wingless-type MMTV integration site family, member 2B [Source:MGI Symbol;Acc:MGI:1261834]	22414	protein_coding	ENSG00000134245	WNT2B	7482	8	1.30125	3	0.51875	7	1.12875	4	5	2.31	5	1.818	5	1.628	5	1.158	5	2.172	5	2.14	5	1.34	5	1.744	black	0.719168	1.72e-07	5	1.088	0	0.026	4.69959	5.9074	3.49179	TRUE	FALSE	FALSE	FALSE	FALSE	TRUE	TRUE	TRUE	0
ENSMUSG00000106337	NA	NA	NA	TEC	NA	NA	NA	8	14.3262	8	13.6613	8	17.4088	0	5	4.676	5	8.19	5	13.596	5	14.668	5	4.79	5	6.612	5	9.916	5	8.378	turquoise	0.497634	0.00108617	5	15.986	1	0.57	4.69637	5.53189	3.86085	TRUE	FALSE	FALSE	FALSE	FALSE	TRUE	TRUE	TRUE	1
ENSMUSG00000068748	Ptprz1	protein tyrosine phosphatase, receptor type Z, polypeptide 1 [Source:MGI Symbol;Acc:MGI:97816]	19283	protein_coding	ENSG00000106278	PTPRZ1	5803	8	26.4612	8	25.5487	8	32.5237	6	5	27.4	5	32.6	5	32.322	5	30.74	5	24.406	5	22.762	5	23.36	5	24.218	brown	0.585133	7.32e-05	5	34.586	5	1.354	4.68675	5.03803	4.33546	TRUE	FALSE	FALSE	FALSE	FALSE	TRUE	TRUE	TRUE	0.666
ENSMUSG00000092083	Kcnb2	potassium voltage gated channel, Shab-related subfamily, member 2 [Source:MGI Symbol;Acc:MGI:99632]	98741	protein_coding	NA	NA	NA	4	0.62	4	0.58125	4	0.61375	3	2	0.426	3	0.538	3	0.582	1	0.44	2	0.35	2	0.506	3	0.404	2	0.5	NA	NA	NA	5	0.864	0	0.024	4.68668	5.6293	3.74406	TRUE	FALSE	FALSE	FALSE	FALSE	TRUE	TRUE	TRUE	0
ENSMUSG00000039620	6430573F11Rik	RIKEN cDNA 6430573F11 gene [Source:MGI Symbol;Acc:MGI:2442328]	NA	protein_coding	ENSG00000250305	TRMT9B	57604	8	8.0625	8	6.7975	8	7.60625	11	5	3.654	5	3.26	5	7.308	5	6.486	5	3.156	5	3.548	5	5.342	5	6.068	grey	0.0667543	0.682349	5	9.302	1	0.456	4.68547	5.30734	4.06361	TRUE	FALSE	FALSE	FALSE	FALSE	TRUE	TRUE	TRUE	0.329
ENSMUSG00000087589	D430040D24Rik	RIKEN cDNA D430040D24 gene [Source:MGI Symbol;Acc:MGI:2442526]	NA	processed_transcript	NA	NA	NA	8	4.13375	8	3.84	8	4.46875	8	5	2.114	5	2.784	5	4.306	5	4.59	5	1.91	5	2.242	5	3.118	5	4.048	purple	0.4948	0.00117163	5	5.004	0	0.202	4.68005	6.09948	3.26063	TRUE	FALSE	FALSE	FALSE	FALSE	TRUE	TRUE	TRUE	0.917
ENSMUSG00000103959	NA	NA	NA	TEC	NA	NA	NA	8	7.6925	8	7.2075	8	9.91875	0	5	2.612	5	4.52	5	5.93	5	7.916	5	2.714	5	3.994	5	4.952	5	5.31	turquoise	0.539435	0.000328271	5	8.226	0	0.246	4.67854	5.84693	3.51016	TRUE	FALSE	FALSE	FALSE	FALSE	TRUE	TRUE	TRUE	1
ENSMUSG00000036242	3632451O06Rik	RIKEN cDNA 3632451O06 gene [Source:MGI Symbol;Acc:MGI:1914669]	67419	protein_coding	ENSG00000139971	ARMH4	145407	8	1.99	8	1.93375	8	2.82875	8	5	5.892	5	4.46	5	3.516	5	2.452	5	5.29	5	4.644	5	2.968	5	4.748	black	0.871451	2.57e-13	5	3.272	0	0.104	4.67775	5.72146	3.63405	TRUE	FALSE	FALSE	FALSE	FALSE	TRUE	TRUE	TRUE	0.182
ENSMUSG00000076436	Oxct2a	3-oxoacid CoA transferase 2A [Source:MGI Symbol;Acc:MGI:1891061]	64059	protein_coding	ENSG00000198754	OXCT2	64064	8	11.6937	8	9.43375	8	10.2137	0	5	5.616	5	7.89	5	11.064	5	12.242	5	4.988	5	7.956	5	7.948	5	10.198	purple	0.576574	9.86e-05	5	16.994	1	0.66	4.67512	5.92258	3.42766	TRUE	FALSE	FALSE	FALSE	FALSE	TRUE	TRUE	TRUE	1
ENSMUSG00000046719	Nxph3	neurexophilin 3 [Source:MGI Symbol;Acc:MGI:1336188]	104079	protein_coding	ENSG00000182575	NXPH3	11248	8	1.0475	7	0.86125	5	0.77125	5	4	0.74	3	0.564	5	1.19	4	0.762	2	0.314	1	0.384	3	0.466	4	0.744	grey	0.161148	0.320523	5	1.14	0	0.014	4.6611	5.56127	3.76092	TRUE	FALSE	FALSE	FALSE	FALSE	TRUE	TRUE	TRUE	0
ENSMUSG00000102252	NA	NA	NA	protein_coding	ENSG00000128739	SNRPN	6638	5	1.37	5	0.755	7	2.06375	12	5	1.502	5	1.774	5	1.696	4	1.518	5	1.93	5	3.448	5	2.594	5	5.496	yellow	0.752501	2.15e-08	5	2.376	0	0.064	4.64593	6.40128	2.89058	TRUE	FALSE	FALSE	FALSE	FALSE	TRUE	TRUE	TRUE	0.008
ENSMUSG00000032702	Kank1	KN motif and ankyrin repeat domains 1 [Source:MGI Symbol;Acc:MGI:2147707]	107351	protein_coding	ENSG00000107104	KANK1	23189	8	43.6262	8	44.2788	8	47.0312	12	5	23.888	5	33.846	5	37.996	5	44.03	5	18.642	5	27.712	5	32.36	5	36.04	purple	0.5966	4.85e-05	5	55.738	5	2.066	4.63964	4.95602	4.32327	TRUE	FALSE	FALSE	FALSE	FALSE	TRUE	TRUE	TRUE	0.475
ENSMUSG00000032726	Bmp8a	bone morphogenetic protein 8a [Source:MGI Symbol;Acc:MGI:104515]	12163	protein_coding	NA	NA	NA	8	28.8938	8	22.62	8	25.185	0	5	16.72	5	19.864	5	24.32	5	25.148	5	14.828	5	17.784	5	17.72	5	21.896	grey	0.359865	0.0225587	5	34.236	5	1.374	4.63816	5.3704	3.90592	TRUE	FALSE	FALSE	FALSE	FALSE	TRUE	TRUE	TRUE	1
ENSMUSG00000029671	Wnt16	wingless-type MMTV integration site family, member 16 [Source:MGI Symbol;Acc:MGI:2136018]	93735	protein_coding	ENSG00000002745	WNT16	51384	8	8.37	8	5.1325	8	9.37125	1	5	12.136	5	15.19	5	14.898	5	10.322	5	10.858	5	18.746	5	13.66	5	22.808	yellow	0.723508	1.33e-07	5	11.842	1	0.464	4.63035	6.10869	3.15201	TRUE	FALSE	FALSE	FALSE	FALSE	TRUE	TRUE	TRUE	0.979
ENSMUSG00000030350	Prmt8	protein arginine N-methyltransferase 8 [Source:MGI Symbol;Acc:MGI:3043083]	381813	protein_coding	ENSG00000111218	PRMT8	56341	1	0.405	5	0.64375	6	0.72625	4	0	0.068	0	0.276	4	0.604	3	0.826	0	0.032	2	0.334	3	0.692	5	0.922	purple	0.909271	4.81e-16	5	1.172	0	0.022	4.62633	5.96633	3.28633	TRUE	FALSE	FALSE	FALSE	FALSE	TRUE	TRUE	TRUE	0
ENSMUSG00000001510	Dlx3	distal-less homeobox 3 [Source:MGI Symbol;Acc:MGI:94903]	13393	protein_coding	ENSG00000064195		1747	8	24.4125	8	22.605	8	23.4563	0	5	25.742	5	20.58	5	22.274	5	23.054	5	24.856	5	18	5	16.902	5	16.494	brown	0.80795	2.94e-10	5	30.496	5	1.244	4.62339	5.02678	4.22	TRUE	FALSE	FALSE	FALSE	FALSE	TRUE	TRUE	TRUE	1
Obcdi010645	NA	NA	NA	novel_intergenic	NA	NA	NA	8	1.6675	8	1.85375	8	2.11875	0	4	0.696	4	0.84	5	1.712	5	1.344	1	0.426	4	1.038	4	1.578	5	1.758	purple	0.606769	3.32e-05	5	3.114	0	0.07	4.6147	5.93059	3.2988	TRUE	FALSE	FALSE	FALSE	FALSE	TRUE	TRUE	TRUE	1
ENSMUSG00000031595	Pdgfrl	platelet-derived growth factor receptor-like [Source:MGI Symbol;Acc:MGI:1916047]	68797	protein_coding	ENSG00000104213	PDGFRL	5157	8	14.4938	8	10.7725	8	12.0175	9	5	30.11	5	18.05	5	12.15	5	9.304	5	30.522	5	16.144	5	9.954	5	12.028	brown	0.834195	2.3e-11	5	14.32	4	0.646	4.60828	5.23263	3.98393	TRUE	FALSE	FALSE	FALSE	FALSE	TRUE	TRUE	TRUE	0.778
ENSMUSG00000037660	Gdf7	growth differentiation factor 7 [Source:MGI Symbol;Acc:MGI:95690]	238057	protein_coding	ENSG00000143869	GDF7	151449	8	0.97	6	0.78625	7	0.95	0	1	0.222	4	0.65	5	1.576	4	1.574	0	0.118	3	0.546	5	0.868	5	1.288	purple	0.816717	1.31e-10	5	1.46	0	0	4.60316	5.69439	3.51193	TRUE	FALSE	FALSE	FALSE	FALSE	TRUE	TRUE	TRUE	NA
ENSMUSG00000037813	D630003M21Rik	RIKEN cDNA D630003M21 gene [Source:MGI Symbol;Acc:MGI:3606579]	228846	protein_coding	ENSG00000149633	KIAA1755	85449	8	1.9575	8	1.735	8	2.96	6	5	1.496	5	2.59	5	3.174	5	3.218	5	1.796	5	3.414	5	2.794	5	4.182	yellow	0.755907	1.71e-08	5	4.44	0	0.202	4.59423	5.32281	3.86564	TRUE	FALSE	FALSE	FALSE	FALSE	TRUE	TRUE	TRUE	0.429
ENSMUSG00000105526	NA	NA	NA	TEC	NA	NA	NA	8	1.91875	8	1.7	8	2.2525	0	5	2.046	5	1.998	5	2.086	5	2.1	5	2.162	5	1.88	5	1.93	5	1.86	black	0.483023	0.00159407	5	2.468	0	0.094	4.57358	5.76629	3.38086	TRUE	FALSE	FALSE	FALSE	FALSE	TRUE	TRUE	TRUE	1
ENSMUSG00000026725	Tnn	tenascin N [Source:MGI Symbol;Acc:MGI:2665790]	329278	protein_coding	ENSG00000120332	TNN	63923	8	25.6775	8	16.8438	8	59.52	2	5	147.402	5	211.534	5	134.024	5	44.618	5	167.126	5	195.732	5	67.672	5	89.266	black	0.817151	1.26e-10	5	62.112	5	2.474	4.55527	5.19178	3.91876	TRUE	FALSE	FALSE	FALSE	FALSE	TRUE	TRUE	TRUE	0.969
ENSMUSG00000082310	Gm12904	predicted gene 12904 [Source:MGI Symbol;Acc:MGI:3650403]	NA	processed_pseudogene	NA	NA	NA	8	0.99125	7	0.83	7	0.85875	0	0	0.28	2	0.584	4	0.978	3	0.732	0	0.17	1	0.34	5	0.876	1	0.496	turquoise	0.376808	0.0165453	5	1.428	0	0	4.5456	5.5625	3.5287	TRUE	FALSE	FALSE	FALSE	FALSE	TRUE	TRUE	TRUE	NA
ENSMUSG00000021950	Anxa8	annexin A8 [Source:MGI Symbol;Acc:MGI:1201374]	11752	protein_coding	ENSG00000264230	ANXA8L1	728113	8	5.60875	8	2.61875	8	3.96375	7	5	11.096	5	8.376	5	4.868	5	3.198	5	7.552	5	7.446	5	2.65	5	4.204	black	0.749358	2.65e-08	5	4.326	0	0.21	4.53109	5.87565	3.18654	TRUE	FALSE	FALSE	FALSE	FALSE	TRUE	TRUE	TRUE	0.366
Obcda044440	NA	NA	NA	novel_antisense	NA	NA	NA	8	2.5825	8	2.36625	8	2.61875	0	5	1.266	5	1.532	5	1.77	4	2.422	5	1.708	5	1.74	3	0.922	5	2.29	grey	0.135732	0.403662	5	3.806	0	0.102	4.52923	5.53397	3.5245	TRUE	FALSE	FALSE	FALSE	FALSE	TRUE	TRUE	TRUE	1
ENSMUSG00000022485	Hoxc5	homeobox C5 [Source:MGI Symbol;Acc:MGI:96196]	15424	protein_coding	ENSG00000172789	HOXC5	3222	8	5.8025	8	5.11375	8	3.17375	7	5	1.468	5	1.75	5	1.976	5	2.188	5	1.644	5	1.954	5	2.4	5	2.314	grey	0.341618	0.0309708	5	2.872	0	0.21	4.52717	5.6661	3.38825	TRUE	FALSE	FALSE	FALSE	FALSE	TRUE	TRUE	TRUE	0.49
ENSMUSG00000031538	Plat	plasminogen activator, tissue [Source:MGI Symbol;Acc:MGI:97610]	18791	protein_coding	ENSG00000104368	PLAT	5327	8	6.8	8	3.0225	8	5.445	11	5	11.358	5	7.814	5	6.514	5	5.206	5	11.18	5	6.456	5	4.31	5	7.106	black	0.747711	2.95e-08	5	4.768	0	0.192	4.5084	5.41223	3.60458	TRUE	FALSE	FALSE	FALSE	FALSE	TRUE	TRUE	TRUE	0.177
ENSMUSG00000021388	Aspn	asporin [Source:MGI Symbol;Acc:MGI:1913945]	NA	protein_coding	ENSG00000106819	ASPN	54829	8	44.8912	8	23.3275	8	91.2375	11	5	211.012	5	270.366	5	159.632	5	70.93	5	228.602	5	284.434	5	107.888	5	150.478	black	0.781859	2.58e-09	5	83.25	5	3.486	4.5008	5.26275	3.73885	TRUE	FALSE	FALSE	FALSE	FALSE	TRUE	TRUE	TRUE	0.565
ENSMUSG00000020614	Fam20a	family with sequence similarity 20, member A [Source:MGI Symbol;Acc:MGI:2388266]	208659	protein_coding	ENSG00000108950	FAM20A	54757	8	26.0575	8	23.7087	8	26.7037	12	5	16.072	5	18.154	5	22.64	5	21.714	5	14.24	5	20.958	5	21.282	5	26.754	yellow	0.556716	0.000190941	5	41.632	5	2.102	4.49983	4.88483	4.11483	TRUE	FALSE	FALSE	FALSE	FALSE	TRUE	TRUE	TRUE	0.648
ENSMUSG00000024376	Epb4.1l4a	erythrocyte protein band 4.1-like 4a [Source:MGI Symbol;Acc:MGI:103007]	13824	protein_coding	ENSG00000129595	EPB41L4A	64097	8	1.44625	8	1.3975	8	1.9475	11	5	1.662	5	2.53	5	2.032	5	1.908	5	1.812	5	3.326	5	2.912	5	3.516	grey	0.658711	3.82e-06	5	2.368	0	0.176	4.49613	5.81123	3.18103	TRUE	FALSE	FALSE	FALSE	FALSE	TRUE	TRUE	TRUE	0.155
ENSMUSG00000033730	Egr3	early growth response 3 [Source:MGI Symbol;Acc:MGI:1306780]	13655	protein_coding	ENSG00000179388	EGR3	1960	8	24.2862	8	17.325	8	20.6313	2	5	9.176	5	11.168	5	19.076	5	26.288	5	9.086	5	9.828	5	13.426	5	18.854	purple	0.600884	4.14e-05	5	26.262	5	1.132	4.48529	5.10442	3.86616	TRUE	FALSE	FALSE	FALSE	FALSE	TRUE	TRUE	TRUE	1
ENSMUSG00000029334	Prkg2	protein kinase, cGMP-dependent, type II [Source:MGI Symbol;Acc:MGI:108173]	19092	protein_coding	ENSG00000138669	PRKG2	5593	3	0.6	6	0.645	2	0.475	4	3	0.566	2	0.67	4	1.002	5	0.794	4	0.578	3	0.916	3	0.762	4	0.914	grey	0.414658	0.00780666	5	1.012	0	0.026	4.48447	5.84212	3.12683	TRUE	FALSE	FALSE	FALSE	FALSE	TRUE	TRUE	TRUE	0
ENSMUSG00000062760	1810041L15Rik	RIKEN cDNA 1810041L15 gene [Source:MGI Symbol;Acc:MGI:1919551]	72301	protein_coding	ENSG00000138944	SHISAL1	85352	7	1.965	3	0.72125	8	3.55125	5	5	4.234	5	4.92	5	2.758	5	2.582	5	5.27	5	4.04	5	2.978	5	6.906	pink	0.751582	2.28e-08	5	2.58	0	0.164	4.47689	6.12496	2.82883	TRUE	FALSE	FALSE	FALSE	FALSE	TRUE	TRUE	TRUE	0.199
ENSMUSG00000045095	Magi1	membrane associated guanylate kinase, WW and PDZ domain containing 1 [Source:MGI Symbol;Acc:MGI:1203522]	14924	protein_coding	ENSG00000151276	MAGI1	9223	8	14.6762	8	14.5137	8	16.2512	12	5	7.494	5	10.726	5	14.814	5	16.39	5	6.324	5	9.708	5	11.42	5	12.572	purple	0.669523	2.31e-06	5	22.836	5	0.986	4.47379	4.94285	4.00472	TRUE	FALSE	FALSE	FALSE	FALSE	TRUE	TRUE	TRUE	0.571
ENSMUSG00000052981	Ube2ql1	ubiquitin-conjugating enzyme E2Q family-like 1 [Source:MGI Symbol;Acc:MGI:1924230]	76980	protein_coding	ENSG00000215218	UBE2QL1	134111	8	3.215	8	2.09375	8	2.605	5	5	2.698	5	2.322	5	1.62	5	2.186	5	2.23	5	2.192	4	1.678	5	2.32	black	0.615286	2.39e-05	5	2.198	0	0.086	4.47149	5.31901	3.62396	TRUE	FALSE	FALSE	FALSE	FALSE	TRUE	TRUE	TRUE	0.184
ENSMUSG00000019789	Hey2	hairy/enhancer-of-split related with YRPW motif 2 [Source:MGI Symbol;Acc:MGI:1341884]	15214	protein_coding	ENSG00000135547	HEY2	23493	8	2.17375	8	1.935	8	2.98125	9	5	2.23	5	2.836	5	2.314	5	2.336	5	2.642	5	3.488	5	2.706	5	3.358	black	0.461951	0.00269322	5	2.748	0	0.172	4.4709	5.67032	3.27149	TRUE	FALSE	FALSE	FALSE	FALSE	TRUE	TRUE	TRUE	0.293
ENSMUSG00000032085	Tagln	transgelin [Source:MGI Symbol;Acc:MGI:106012]	21345	protein_coding	ENSG00000149591	TAGLN	6876	8	13.1775	8	8.6175	8	18.925	12	5	30.998	5	36.042	5	28.098	5	22.556	5	31.298	5	56.126	5	39.252	5	43.8	black	0.459446	0.00286026	5	24.29	5	0.946	4.47021	6.28306	2.65736	TRUE	FALSE	FALSE	FALSE	FALSE	TRUE	TRUE	TRUE	0.138
ENSMUSG00000032356	Rasgrf1	RAS protein-specific guanine nucleotide-releasing factor 1 [Source:MGI Symbol;Acc:MGI:99694]	19417	protein_coding	ENSG00000058335	RASGRF1	5923	6	0.895	3	0.475	6	0.72125	5	2	0.37	5	1.348	5	1.424	5	1.458	3	0.524	4	1.264	3	1.442	5	2.046	purple	0.718159	1.82e-07	5	1.97	0	0.096	4.46795	5.8802	3.0557	TRUE	FALSE	FALSE	FALSE	FALSE	TRUE	TRUE	TRUE	0
ENSMUSG00000015852	Fcrls	Fc receptor-like S, scavenger receptor [Source:MGI Symbol;Acc:MGI:1933397]	80891	protein_coding	ENSG00000132704	FCRL2	79368	8	2.27125	8	1.38125	8	1.9	9	5	2.772	5	3.012	5	4.77	5	2.776	5	1.758	5	2.388	5	1.54	5	2.046	brown	0.355415	0.0244103	5	2.584	0	0.184	4.46701	6.02068	2.91334	TRUE	FALSE	FALSE	FALSE	FALSE	TRUE	TRUE	TRUE	0.186
ENSMUSG00000009876	Cox4i2	cytochrome c oxidase subunit IV isoform 2 [Source:MGI Symbol;Acc:MGI:2135755]	84682	protein_coding	ENSG00000131055	COX4I2	84701	8	12.0188	8	13.4913	8	15.225	11	5	4.972	5	7.266	5	16.692	5	16.112	5	8.172	5	9.126	5	15.308	5	17.886	purple	0.72289	1.38e-07	5	22.26	3	1.174	4.46586	5.46697	3.46476	TRUE	FALSE	FALSE	FALSE	FALSE	TRUE	TRUE	TRUE	0.43
ENSMUSG00000029108	Pcdh7	protocadherin 7 [Source:MGI Symbol;Acc:MGI:1860487]	54216	protein_coding	ENSG00000169851	PCDH7	5099	8	106.975	8	101.662	8	120.944	9	5	47.748	5	61.766	5	90.792	5	99.124	5	44.6	5	55.388	5	67.746	5	68.394	purple	0.511302	0.000746884	5	127.824	5	5.338	4.46383	4.73379	4.19386	TRUE	FALSE	FALSE	FALSE	FALSE	TRUE	TRUE	TRUE	0.683
ENSMUSG00000041559	Fmod	fibromodulin [Source:MGI Symbol;Acc:MGI:1328364]	14264	protein_coding	ENSG00000122176	FMOD	2331	8	43.3588	8	22.3113	8	50.7888	11	5	99.214	5	136.51	5	97.088	5	44.72	5	98.178	5	132.034	5	53.518	5	99.92	black	0.791912	1.16e-09	5	54.858	5	2.45	4.45502	4.92332	3.98673	TRUE	FALSE	FALSE	FALSE	FALSE	TRUE	TRUE	TRUE	0.546
ENSMUSG00000035274	Tpbg	trophoblast glycoprotein [Source:MGI Symbol;Acc:MGI:1341264]	NA	protein_coding	ENSG00000146242	TPBG	7162	8	13.385	8	13.045	8	14.1988	4	5	7.95	5	8.888	5	13.92	5	16.546	5	6.566	5	7.784	5	10.302	5	12.13	purple	0.491208	0.00128848	5	17.418	5	0.878	4.45426	4.94494	3.96358	TRUE	FALSE	FALSE	FALSE	FALSE	TRUE	TRUE	TRUE	0.929
ENSMUSG00000024232	Bambi	BMP and activin membrane-bound inhibitor [Source:MGI Symbol;Acc:MGI:1915260]	68010	protein_coding	ENSG00000095739	BAMBI	25805	8	19.6075	8	19.2525	8	17.935	10	5	18.376	5	16.722	5	16.918	5	16.86	5	18.438	5	12.714	5	11.49	5	10.77	brown	0.807846	2.96e-10	5	27.112	5	1.196	4.44224	5.17782	3.70666	TRUE	FALSE	FALSE	FALSE	FALSE	TRUE	TRUE	TRUE	0.927
ENSMUSG00000036832	Lpar3	lysophosphatidic acid receptor 3 [Source:MGI Symbol;Acc:MGI:1929469]	65086	protein_coding	ENSG00000171517	LPAR3	23566	8	5.68125	8	4.70625	8	3.905	2	5	7.07	5	5.148	5	4.422	5	3.826	5	7.604	5	3.954	5	3.368	5	2.124	brown	0.879392	8.21e-14	5	3.916	0	0.16	4.44034	5.39873	3.48194	TRUE	FALSE	FALSE	FALSE	FALSE	TRUE	TRUE	TRUE	0.602
ENSMUSG00000022340	Sybu	syntabulin (syntaxin-interacting) [Source:MGI Symbol;Acc:MGI:2442392]	319613	protein_coding	ENSG00000147642	SYBU	55638	8	3.515	8	3.495	8	4.08	9	5	2.798	5	3.006	5	3.692	5	3.542	5	2.946	5	2.952	5	2.746	5	2.998	brown	0.356684	0.0238698	5	3.846	0	0.208	4.43214	5.31837	3.5459	TRUE	FALSE	FALSE	FALSE	FALSE	TRUE	TRUE	TRUE	0.308
ENSMUSG00000096146	Kcnj11	potassium inwardly rectifying channel, subfamily J, member 11 [Source:MGI Symbol;Acc:MGI:107501]	16514	protein_coding	ENSG00000187486	KCNJ11	3767	7	2.3475	5	1.005	7	1.885	8	3	1.246	5	2.518	5	4.022	5	4.06	4	1.764	5	2.628	5	3.414	5	5.212	yellow	0.699061	5.24e-07	5	2.808	0	0.09	4.42197	5.94779	2.89615	TRUE	FALSE	FALSE	FALSE	FALSE	TRUE	TRUE	TRUE	0.038
ENSMUSG00000052316	Lrrc15	leucine rich repeat containing 15 [Source:MGI Symbol;Acc:MGI:1921738]	74488	protein_coding	ENSG00000172061	LRRC15	131578	8	5.3475	8	2.79625	8	10.9612	0	5	26.48	5	39.192	5	23.044	5	7.566	5	33.346	5	38.03	5	13.058	5	16.332	black	0.786865	1.74e-09	5	13.524	3	0.55	4.4179	5.75908	3.07672	TRUE	FALSE	FALSE	FALSE	FALSE	TRUE	TRUE	TRUE	1
ENSMUSG00000048582	Gja3	gap junction protein, alpha 3 [Source:MGI Symbol;Acc:MGI:95714]	14611	protein_coding	ENSG00000121743	GJA3	2700	1	0.39	4	0.54	6	0.5975	1	3	0.552	3	0.558	1	0.32	5	0.552	3	0.738	2	0.41	1	0.274	2	0.558	brown	0.415992	0.00759098	5	1.088	0	0	4.4168	5.26355	3.57004	TRUE	FALSE	FALSE	FALSE	FALSE	TRUE	TRUE	TRUE	0
ENSMUSG00000026043	Col3a1	collagen, type III, alpha 1 [Source:MGI Symbol;Acc:MGI:88453]	12825	protein_coding	ENSG00000168542	COL3A1	1281	8	535.796	8	260.715	8	655.7	12	5	1926.3	5	1954.7	5	1283.78	5	495.798	5	1977.4	5	1973.48	5	796.836	5	968.482	black	0.879203	8.44e-14	5	626.102	5	29.608	4.40492	4.74286	4.06699	TRUE	FALSE	FALSE	FALSE	FALSE	TRUE	TRUE	TRUE	0.342
ENSMUSG00000027500	Stmn2	stathmin-like 2 [Source:MGI Symbol;Acc:MGI:98241]	20257	protein_coding	ENSG00000104435	STMN2	11075	8	2.1875	8	1.92625	8	2.80875	10	5	3.554	5	3.672	5	2.98	5	3.296	5	2.55	5	4.034	5	3.714	5	4.764	grey	0.426428	0.00607298	5	3.006	0	0.102	4.40226	6.11596	2.68856	TRUE	FALSE	FALSE	FALSE	FALSE	TRUE	TRUE	TRUE	0.095
ENSMUSG00000029335	Bmp3	bone morphogenetic protein 3 [Source:MGI Symbol;Acc:MGI:88179]	110075	protein_coding	ENSG00000152785	BMP3	651	8	66.5238	8	60.4588	8	62.6425	5	5	35.372	5	47.486	5	50.524	5	48.87	5	28.032	5	44.57	5	45.934	5	47.932	turquoise	0.345209	0.0291378	5	68.922	5	3.22	4.39851	4.721	4.07601	TRUE	FALSE	FALSE	FALSE	FALSE	TRUE	TRUE	TRUE	0.925
ENSMUSG00000056073	Grik2	glutamate receptor, ionotropic, kainate 2 (beta 2) [Source:MGI Symbol;Acc:MGI:95815]	14806	protein_coding	ENSG00000164418	GRIK2	2898	8	3.86125	8	6.095	8	5.375	4	5	4.96	5	3.62	5	2.922	5	2.01	5	4.078	5	3.798	5	3.252	5	2.498	brown	0.676375	1.66e-06	5	6.364	1	0.38	4.39594	5.05061	3.74127	TRUE	FALSE	FALSE	FALSE	FALSE	TRUE	TRUE	TRUE	0.423
ENSMUSG00000074415	2610203C20Rik	RIKEN cDNA 2610203C20 gene [Source:MGI Symbol;Acc:MGI:1917705]	NA	processed_transcript	NA	NA	NA	8	34.8225	8	26.275	8	31.33	11	5	17.668	5	24.158	5	31.032	5	33.004	5	17.27	5	24.388	5	22.268	5	30.926	purple	0.724223	1.28e-07	5	40.51	5	2.53	4.37399	4.77397	3.97401	TRUE	FALSE	FALSE	FALSE	FALSE	TRUE	TRUE	TRUE	0.358
ENSMUSG00000060402	Chst8	carbohydrate (N-acetylgalactosamine 4-0) sulfotransferase 8 [Source:MGI Symbol;Acc:MGI:1916197]	68947	protein_coding	ENSG00000124302	CHST8	64377	3	0.49875	1	0.35125	8	0.945	6	5	1.854	5	2.806	5	2.776	5	0.942	5	2.396	5	2.3	5	1.222	5	1.952	black	0.668679	2.41e-06	5	1.43	0	0.136	4.36508	5.54425	3.18592	TRUE	FALSE	FALSE	FALSE	FALSE	TRUE	TRUE	TRUE	0
ENSMUSG00000032925	Itgbl1	integrin, beta-like 1 [Source:MGI Symbol;Acc:MGI:2443439]	223272	protein_coding	ENSG00000198542	ITGBL1	9358	8	6.9325	8	2.19375	8	6.70875	6	5	8.06	5	13.808	5	9.704	5	6.38	5	7.158	5	14.48	5	8.154	5	13.358	pink	0.900467	2.58e-15	5	5.646	0	0.252	4.35727	5.68936	3.02519	TRUE	FALSE	FALSE	FALSE	FALSE	TRUE	TRUE	TRUE	0.478
ENSMUSG00000022231	Sema5a	sema domain, seven thrombospondin repeats (type 1 and type 1-like), transmembrane domain (TM) and short cytoplasmic domain, (semaphorin) 5A [Source:MGI Symbol;Acc:MGI:107556]	20356	protein_coding	ENSG00000112902	SEMA5A	9037	8	49.7112	8	41.2725	8	45.4175	9	5	26.63	5	31.576	5	38.102	5	41.678	5	24.276	5	27.094	5	33.346	5	33.522	grey	0.023717	0.884503	5	51.04	5	2.444	4.35615	4.72621	3.98609	TRUE	FALSE	FALSE	FALSE	FALSE	TRUE	TRUE	TRUE	0.792
ENSMUSG00000036564	Ndrg4	N-myc downstream regulated gene 4 [Source:MGI Symbol;Acc:MGI:2384590]	234593	protein_coding	ENSG00000103034	NDRG4	65009	8	19.8362	8	16.835	8	17.7475	11	5	22.946	5	18.19	5	16.282	5	12.222	5	24.088	5	18.194	5	12.086	5	10.77	brown	0.881706	5.8e-14	5	24.026	5	1.252	4.34547	4.90416	3.78678	TRUE	FALSE	FALSE	FALSE	FALSE	TRUE	TRUE	TRUE	0.215
ENSMUSG00000017969	Ptgis	prostaglandin I2 (prostacyclin) synthase [Source:MGI Symbol;Acc:MGI:1097156]	19223	protein_coding	ENSG00000124212	PTGIS	5740	8	79.7188	8	74.7362	8	75.0713	8	5	62.618	5	74.728	5	78.624	5	78.45	5	54.62	5	63.318	5	62.958	5	58.158	brown	0.226265	0.160339	5	99.22	5	4.874	4.33974	4.73443	3.94505	TRUE	FALSE	FALSE	FALSE	FALSE	TRUE	TRUE	TRUE	0.667
ENSMUSG00000052504	Epha3	Eph receptor A3 [Source:MGI Symbol;Acc:MGI:99612]	13837	protein_coding	ENSG00000044524	EPHA3	2042	8	4.78625	8	1.48625	8	2.97625	5	5	6.206	5	5.148	5	4.024	5	2.472	5	6.026	5	5.514	5	3.4	5	4.354	black	0.900431	2.6e-15	5	3.124	0	0.146	4.33783	5.32944	3.34622	TRUE	FALSE	FALSE	FALSE	FALSE	TRUE	TRUE	TRUE	0.792
ENSMUSG00000105940	NA	NA	NA	TEC	NA	NA	NA	8	13.2837	8	11.8025	8	14.9588	0	5	5.832	5	7.444	5	11.008	5	14.204	5	5.12	5	6.71	5	8.512	5	9.192	turquoise	0.411119	0.0084049	5	15.418	4	0.732	4.33269	5.09495	3.57043	TRUE	FALSE	FALSE	FALSE	FALSE	TRUE	TRUE	TRUE	1
ENSMUSG00000006651	Aplp1	amyloid beta (A4) precursor-like protein 1 [Source:MGI Symbol;Acc:MGI:88046]	11803	protein_coding	ENSG00000105290	APLP1	333	8	2.445	8	2.3275	8	3.34875	10	5	6.994	5	4.68	5	3.752	5	2.842	5	7.35	5	5.55	5	3.248	5	3.38	black	0.925629	1.27e-17	5	4.2	0	0.194	4.33078	5.06322	3.59833	TRUE	FALSE	FALSE	FALSE	FALSE	TRUE	TRUE	TRUE	0.118
ENSMUSG00000015709	Arnt2	aryl hydrocarbon receptor nuclear translocator 2 [Source:MGI Symbol;Acc:MGI:107188]	11864	protein_coding	ENSG00000172379	ARNT2	9915	8	2.06875	8	2.0875	8	2.44	6	5	1.462	5	1.76	5	3.04	5	2.55	5	1.45	5	2.14	5	2.038	5	3.716	yellow	0.571363	0.000117783	5	3.002	0	0.148	4.33003	5.03462	3.62543	TRUE	FALSE	FALSE	FALSE	FALSE	TRUE	TRUE	TRUE	0.154
ENSMUSG00000056174	Col8a2	collagen, type VIII, alpha 2 [Source:MGI Symbol;Acc:MGI:88464]	329941	protein_coding	ENSG00000171812	COL8A2	1296	8	8.75875	8	3.635	8	8.06125	6	5	20.952	5	22.228	5	19.832	5	12.088	5	21.008	5	21.208	5	16.014	5	20.294	black	0.662965	3.14e-06	5	11.628	2	0.524	4.32028	5.75176	2.8888	TRUE	FALSE	FALSE	FALSE	FALSE	TRUE	TRUE	TRUE	0.833
ENSMUSG00000105502	NA	NA	NA	TEC	NA	NA	NA	8	5.49	8	4.37125	8	5.17625	0	5	3.966	5	4.104	5	3.728	5	4.236	5	3.53	5	4.18	5	3.398	5	3.378	black	0.452368	0.00338233	5	3.52	0	0.2	4.30691	5.58139	3.03242	TRUE	FALSE	FALSE	FALSE	FALSE	TRUE	TRUE	TRUE	1
ENSMUSG00000029544	Cabp1	calcium binding protein 1 [Source:MGI Symbol;Acc:MGI:1352750]	29867	protein_coding	ENSG00000157782	CABP1	9478	8	1.33875	8	1.6975	7	1.3625	10	5	2.598	5	2.006	5	1.802	5	1.624	5	1.99	5	2.306	4	2.118	5	2.454	black	0.425016	0.00626156	5	2.044	0	0.108	4.28835	5.30943	3.26727	TRUE	FALSE	FALSE	FALSE	FALSE	TRUE	TRUE	TRUE	0.05
ENSMUSG00000006958	Chrd	chordin [Source:MGI Symbol;Acc:MGI:1313268]	12667	protein_coding	ENSG00000090539	CHRD	8646	8	1.88875	8	1.64125	8	1.73125	11	5	2.524	5	2.472	5	1.598	5	1.654	5	2.662	5	2.174	5	2.22	5	2.06	black	0.708007	3.22e-07	5	2.604	0	0.122	4.27923	4.98308	3.57539	TRUE	FALSE	FALSE	FALSE	FALSE	TRUE	TRUE	TRUE	0.208
ENSMUSG00000037358	4930578C19Rik	RIKEN cDNA 4930578C19 gene [Source:MGI Symbol;Acc:MGI:1923155]	75905	protein_coding	ENSG00000147113	DIPK2B	79742	8	2.41125	8	2.04	8	2.7825	8	5	2.634	5	3.272	5	3.184	5	3.298	5	2.182	5	3.812	5	3.626	5	4.304	yellow	0.547225	0.000258067	5	3.058	0	0.176	4.27595	5.59655	2.95535	TRUE	FALSE	FALSE	FALSE	FALSE	TRUE	TRUE	TRUE	0.607
ENSMUSG00000036585	Fgf1	fibroblast growth factor 1 [Source:MGI Symbol;Acc:MGI:95515]	14164	protein_coding	ENSG00000113578	FGF1	2246	8	25.4488	8	21.31	8	32.2025	12	5	17.216	5	21.222	5	28.904	5	27.498	5	13.892	5	20.81	5	23.678	5	29.152	yellow	0.657666	4.01e-06	5	45.012	5	2.838	4.27463	4.69043	3.85883	TRUE	FALSE	FALSE	FALSE	FALSE	TRUE	TRUE	TRUE	0.129
ENSMUSG00000071984	Fndc1	fibronectin type III domain containing 1 [Source:MGI Symbol;Acc:MGI:1915905]	68655	protein_coding	ENSG00000164694	FNDC1	84624	8	18.3975	8	9.12625	8	20.985	9	5	46.116	5	56.002	5	36.816	5	16.608	5	43.944	5	53.452	5	26.43	5	38.356	black	0.777302	3.66e-09	5	23.464	4	1.402	4.27268	5.25353	3.29183	TRUE	FALSE	FALSE	FALSE	FALSE	TRUE	TRUE	TRUE	0.655
ENSMUSG00000039057	Myo16	myosin XVI [Source:MGI Symbol;Acc:MGI:2685951]	244281	protein_coding	ENSG00000041515	MYO16	23026	4	0.6425	1	0.4375	8	1.02875	3	5	3.558	5	3.21	5	1.822	4	0.936	5	4.28	5	2.908	5	1.438	5	1.674	black	0.883466	4.43e-14	5	1.366	0	0.052	4.27004	5.72764	2.81244	TRUE	FALSE	FALSE	FALSE	FALSE	TRUE	TRUE	TRUE	0
ENSMUSG00000007279	Scube2	signal peptide, CUB domain, EGF-like 2 [Source:MGI Symbol;Acc:MGI:1928765]	56788	protein_coding	ENSG00000175356	SCUBE2	57758	8	1.59125	6	0.94125	8	2.08875	4	5	2.974	5	2.93	5	2.28	5	1.746	5	3.75	5	2.956	5	2.104	5	3.412	black	0.709494	2.97e-07	5	2.71	0	0.146	4.2609	5.09023	3.43157	TRUE	FALSE	FALSE	FALSE	FALSE	TRUE	TRUE	TRUE	0.161
ENSMUSG00000103622	NA	NA	NA	TEC	NA	NA	NA	8	1.01375	8	0.96	8	1.13125	1	5	0.904	5	1.102	5	1.174	5	1.246	4	0.762	5	1.108	4	0.858	4	0.85	black	0.250022	0.119716	5	1.104	0	0.052	4.25923	5.23505	3.28341	TRUE	FALSE	FALSE	FALSE	FALSE	TRUE	TRUE	TRUE	1
ENSMUSG00000034656	Cacna1a	calcium channel, voltage-dependent, P/Q type, alpha 1A subunit [Source:MGI Symbol;Acc:MGI:109482]	12286	protein_coding	ENSG00000141837	CACNA1A	773	8	9.1775	8	8.5675	8	9.395	10	5	3	5	4.698	5	6.484	5	10.068	5	3.712	5	5.542	5	5.32	5	6.278	purple	0.841503	1.04e-11	5	11.652	4	0.774	4.25527	4.77347	3.73708	TRUE	FALSE	FALSE	FALSE	FALSE	TRUE	TRUE	TRUE	0.302
ENSMUSG00000031565	Fgfr1	fibroblast growth factor receptor 1 [Source:MGI Symbol;Acc:MGI:95522]	14182	protein_coding	ENSG00000077782	FGFR1	2260	8	210.498	8	173.249	8	204.729	12	5	194.456	5	186.132	5	193.632	5	206.392	5	170.77	5	177.876	5	169.466	5	193.296	black	0.739712	4.95e-08	5	251.182	5	12.116	4.25434	4.45314	4.05555	TRUE	FALSE	FALSE	FALSE	FALSE	TRUE	TRUE	TRUE	0.217
ENSMUSG00000027377	Mall	mal, T cell differentiation protein-like [Source:MGI Symbol;Acc:MGI:2385152]	228576	protein_coding	ENSG00000144063	MALL	7851	8	1.525	8	1.47625	8	2.11125	9	5	2.816	5	2.336	5	2.17	5	1.994	5	2.778	5	3.55	5	3.246	5	3.932	black	0.536479	0.000359101	5	2.446	0	0.13	4.24727	5.66122	2.83332	TRUE	FALSE	FALSE	FALSE	FALSE	TRUE	TRUE	TRUE	0.188
ENSMUSG00000028583	Pdpn	podoplanin [Source:MGI Symbol;Acc:MGI:103098]	14726	protein_coding	ENSG00000162493	PDPN	10630	8	18.46	8	14.1525	8	14.2762	11	5	32.542	5	21.31	5	14.468	5	11.596	5	29.994	5	14.4	5	10.732	5	10.724	brown	0.918752	6.42e-17	5	17.09	4	0.98	4.23547	4.81905	3.65189	TRUE	FALSE	FALSE	FALSE	FALSE	TRUE	TRUE	TRUE	0.43
ENSMUSG00000104310	NA	NA	NA	TEC	NA	NA	NA	7	0.87	7	0.79625	8	0.75125	0	3	0.614	3	0.544	4	0.662	5	0.856	3	0.652	2	0.456	3	0.648	4	0.68	grey	-0.074296	0.648664	5	1.048	0	0.018	4.23406	5.33045	3.13766	TRUE	FALSE	FALSE	FALSE	FALSE	TRUE	TRUE	TRUE	NA
ENSMUSG00000024593	Megf10	multiple EGF-like-domains 10 [Source:MGI Symbol;Acc:MGI:2685177]	70417	protein_coding	ENSG00000145794	MEGF10	84466	8	7.27875	8	4.88	8	7.49	3	5	9.322	5	10.454	5	10.546	5	9.518	5	7.796	5	8.874	5	7.632	5	10.972	black	0.502151	0.000961393	5	9.876	2	0.582	4.21355	4.57742	3.84969	TRUE	FALSE	FALSE	FALSE	FALSE	TRUE	TRUE	TRUE	0.673
ENSMUSG00000104615	NA	NA	NA	TEC	NA	NA	NA	8	14.6237	8	12.9525	8	14.0687	0	5	8.574	5	8.086	5	8.918	5	11.122	5	7.868	5	7.734	5	7.66	5	5.298	brown	0.480774	0.0016885	5	13.122	3	0.534	4.20399	5.51761	2.89037	TRUE	FALSE	FALSE	FALSE	FALSE	TRUE	TRUE	TRUE	1
ENSMUSG00000032332	Col12a1	collagen, type XII, alpha 1 [Source:MGI Symbol;Acc:MGI:88448]	NA	protein_coding	ENSG00000111799	COL12A1	1303	8	150.195	8	65.7725	8	172.856	10	5	592.926	5	553.086	5	360.112	5	151.918	5	657.844	5	550.148	5	219.522	5	257.592	black	0.907663	6.62e-16	5	203.694	5	9.98	4.19221	4.60816	3.77626	TRUE	FALSE	FALSE	FALSE	FALSE	TRUE	TRUE	TRUE	0.8
ENSMUSG00000064080	Fbln2	fibulin 2 [Source:MGI Symbol;Acc:MGI:95488]	14115	protein_coding	ENSG00000163520	FBLN2	2199	8	15.5225	8	13.685	8	18.605	11	5	19.448	5	24.374	5	18.81	5	18.95	5	17.166	5	27.596	5	27.924	5	33.65	grey	0.763799	9.86e-09	5	20.676	5	1.226	4.19131	5.10207	3.28055	TRUE	FALSE	FALSE	FALSE	FALSE	TRUE	TRUE	TRUE	0.41
ENSMUSG00000086946	Gm15527	predicted gene 15527 [Source:MGI Symbol;Acc:MGI:3782974]	NA	antisense	NA	NA	NA	6	0.91	7	0.9425	8	1.47875	0	0	0.084	3	0.752	4	1.734	5	1.72	0	0.008	3	0.726	4	1.366	4	0.998	purple	0.759863	1.3e-08	5	2.938	0	0.058	4.18813	5.7026	2.67366	TRUE	FALSE	FALSE	FALSE	FALSE	TRUE	TRUE	TRUE	NA
ENSMUSG00000095651	Gm21817	predicted gene, 21817 [Source:MGI Symbol;Acc:MGI:5433981]	NA	lincRNA	NA	NA	NA	8	6.56125	8	5.70625	8	6.08375	0	5	3.162	5	3.414	5	5.55	5	6.308	5	2.386	5	3.56	5	3.884	5	4.212	purple	0.50646	0.000854381	5	8.516	1	0.478	4.18737	5.08874	3.286	TRUE	FALSE	FALSE	FALSE	FALSE	TRUE	TRUE	TRUE	1
ENSMUSG00000040003	Magi2	membrane associated guanylate kinase, WW and PDZ domain containing 2 [Source:MGI Symbol;Acc:MGI:1354953]	50791	protein_coding	ENSG00000187391	MAGI2	9863	8	41.6812	8	38.3225	8	39.4175	9	5	31.048	5	29.224	5	30.894	5	33.856	5	30.798	5	24.606	5	25.934	5	22.984	brown	0.766096	8.37e-09	5	45.832	5	2.194	4.18164	4.44193	3.92134	TRUE	FALSE	FALSE	FALSE	FALSE	TRUE	TRUE	TRUE	0.769
ENSMUSG00000089940	Gm4117	predicted gene 4117 [Source:MGI Symbol;Acc:MGI:3782293]	NA	processed_transcript	NA	NA	NA	8	1.34375	8	1.075	8	1.295	0	5	1.278	5	0.934	5	1.228	5	1.432	2	0.6	5	0.992	5	1.05	5	0.876	grey	0.0806229	0.620924	5	1.866	0	0.078	4.17431	4.74557	3.60306	TRUE	FALSE	FALSE	FALSE	FALSE	TRUE	TRUE	TRUE	1
ENSMUSG00000018830	Myh11	myosin, heavy polypeptide 11, smooth muscle [Source:MGI Symbol;Acc:MGI:102643]	17880	protein_coding	ENSG00000133392	MYH11	4629	8	8.59	8	7.225	8	10.77	11	5	15.724	5	14.672	5	11.89	5	11.184	5	14.612	5	33.76	5	25.622	5	26.286	grey	0.503612	0.000923828	5	13.66	4	0.662	4.17247	5.67201	2.67292	TRUE	FALSE	FALSE	FALSE	FALSE	TRUE	TRUE	TRUE	0.194
ENSMUSG00000040543	Pitpnm3	PITPNM family member 3 [Source:MGI Symbol;Acc:MGI:2685726]	327958	protein_coding	ENSG00000091622	PITPNM3	83394	8	6.215	8	5.78375	8	6.235	11	5	3.072	5	5.242	5	4.128	5	4.768	5	3.962	5	4.21	5	5.334	5	2.786	brown	0.466165	0.00243143	5	5.32	1	0.44	4.162	4.95476	3.36925	TRUE	FALSE	FALSE	FALSE	FALSE	TRUE	TRUE	TRUE	0.387
ENSMUSG00000058145	Adamts17	a disintegrin-like and metallopeptidase (reprolysin type) with thrombospondin type 1 motif, 17 [Source:MGI Symbol;Acc:MGI:3588195]	233332	protein_coding	ENSG00000140470	ADAMTS17	170691	8	7.6025	8	4.7675	8	5.48	4	5	11.048	5	7.802	5	8.484	5	7.95	5	10.4	5	6.42	5	5.294	5	5.77	brown	0.877571	1.07e-13	5	8.486	3	0.814	4.15986	4.67967	3.64004	TRUE	FALSE	FALSE	FALSE	FALSE	TRUE	TRUE	TRUE	0.958
ENSMUSG00000030562	Nox4	NADPH oxidase 4 [Source:MGI Symbol;Acc:MGI:1354184]	50490	protein_coding	ENSG00000086991	NOX4	50507	5	1.085	4	0.54375	8	1.78	7	5	3.164	5	3.682	5	2.482	5	2.168	5	2.176	5	3.946	5	2.84	5	4.206	pink	0.862232	8.8e-13	5	2.428	0	0.114	4.15354	5.34556	2.96152	TRUE	FALSE	FALSE	FALSE	FALSE	TRUE	TRUE	TRUE	0
ENSMUSG00000027750	Postn	periostin, osteoblast specific factor [Source:MGI Symbol;Acc:MGI:1926321]	50706	protein_coding	ENSG00000133110	POSTN	10631	8	311.007	8	143.181	8	391.25	11	5	882.462	5	1114.34	5	708.948	5	312.082	5	1006.8	5	1030.97	5	405.694	5	528.886	black	0.835416	2.02e-11	5	326.382	5	18.016	4.15095	4.65038	3.65152	TRUE	FALSE	FALSE	FALSE	FALSE	TRUE	TRUE	TRUE	0.43
ENSMUSG00000041120	Nbl1	neuroblastoma, suppression of tumorigenicity 1 [Source:MGI Symbol;Acc:MGI:104591]	17965	protein_coding	ENSG00000158747	NBL1	4681	8	40.81	8	38.7062	8	44.365	11	5	54.534	5	74.972	5	52.37	5	42.812	5	48.096	5	67.276	5	44.706	5	53.898	black	0.67362	1.9e-06	5	57.728	5	3.364	4.14795	4.45911	3.83679	TRUE	FALSE	FALSE	FALSE	FALSE	TRUE	TRUE	TRUE	0.326
ENSMUSG00000037411	Serpine1	serine (or cysteine) peptidase inhibitor, clade E, member 1 [Source:MGI Symbol;Acc:MGI:97608]	18787	protein_coding	ENSG00000106366	SERPINE1	5054	8	35.62	8	15.03	8	20.4725	7	5	19.19	5	33.36	5	20.062	5	14.662	5	20.604	5	26.222	5	14.888	5	19.088	black	0.544614	0.000279927	5	31.274	5	1.976	4.13489	5.00204	3.26774	TRUE	FALSE	FALSE	FALSE	FALSE	TRUE	TRUE	TRUE	0.66
ENSMUSG00000043903	Gm22	predicted gene 22 [Source:MGI Symbol;Acc:MGI:2684868]	NA	lincRNA	NA	NA	NA	8	12.6312	8	10.8462	8	10.955	1	5	21.004	5	16.852	5	14.612	5	10.608	5	21.198	5	16.3	5	11.16	5	9.224	brown	0.846753	5.77e-12	5	13.562	4	0.78	4.13014	4.75453	3.50575	TRUE	FALSE	FALSE	FALSE	FALSE	TRUE	TRUE	TRUE	1
ENSMUSG00000031990	Jam3	junction adhesion molecule 3 [Source:MGI Symbol;Acc:MGI:1933825]	83964	protein_coding	ENSG00000166086	JAM3	83700	8	13.6037	8	11.8663	8	14.9588	11	5	13.79	5	16.528	5	16.774	5	14.904	5	12.894	5	14.222	5	12.412	5	15.166	black	0.408351	0.00889988	5	19.308	5	1.07	4.12724	4.65794	3.59654	TRUE	FALSE	FALSE	FALSE	FALSE	TRUE	TRUE	TRUE	0.275
ENSMUSG00000027796	Smad9	SMAD family member 9 [Source:MGI Symbol;Acc:MGI:1859993]	55994	protein_coding	NA	NA	NA	8	6.84	8	6.12875	8	6.95625	7	5	5.478	5	5.24	5	6.054	5	6.864	5	4.958	5	5.184	5	5.462	5	5.05	brown	0.534286	0.000383634	5	7.192	0	0.37	4.12671	4.6558	3.59762	TRUE	FALSE	FALSE	FALSE	FALSE	TRUE	TRUE	TRUE	0.613
ENSMUSG00000040254	Sema3d	sema domain, immunoglobulin domain (Ig), short basic domain, secreted, (semaphorin) 3D [Source:MGI Symbol;Acc:MGI:1860118]	108151	protein_coding	ENSG00000153993	SEMA3D	223117	8	34.8425	8	25.2162	8	26.5912	8	5	33.616	5	29.178	5	21.714	5	19.244	5	31.508	5	23.54	5	18.102	5	13.944	brown	0.901926	1.98e-15	5	24.396	5	1.536	4.12479	4.83175	3.41784	TRUE	FALSE	FALSE	FALSE	FALSE	TRUE	TRUE	TRUE	0.898
ENSMUSG00000014782	Plekhg4	pleckstrin homology domain containing, family G (with RhoGef domain) member 4 [Source:MGI Symbol;Acc:MGI:2142544]	102075	protein_coding	ENSG00000196155	PLEKHG4	25894	8	4.5475	8	2.09875	8	4.53125	3	5	8.702	5	9.736	5	6.758	5	2.918	5	9.864	5	8.37	5	3.36	5	5.052	black	0.754821	1.84e-08	5	3.886	0	0.196	4.11499	5.25396	2.97603	TRUE	FALSE	FALSE	FALSE	FALSE	TRUE	TRUE	TRUE	0.861
ENSMUSG00000007655	Cav1	caveolin 1, caveolae protein [Source:MGI Symbol;Acc:MGI:102709]	12389	protein_coding	ENSG00000105974	CAV1	857	8	32.8113	8	25.675	8	39.6025	12	5	50.082	5	55.696	5	44.634	5	38.33	5	53.11	5	68.906	5	55.702	5	77.834	pink	0.851173	3.45e-12	5	40.35	5	2.528	4.11497	4.75435	3.47559	TRUE	FALSE	FALSE	FALSE	FALSE	TRUE	TRUE	TRUE	0.111
ENSMUSG00000102950	NA	NA	NA	TEC	NA	NA	NA	8	4.43875	8	3.405	8	3.93375	0	5	3.444	5	2.904	5	3.966	5	3.57	5	3.654	5	3.418	5	3.088	5	4.006	black	0.626283	1.54e-05	5	5.22	0	0.304	4.11064	4.67848	3.5428	TRUE	FALSE	FALSE	FALSE	FALSE	TRUE	TRUE	TRUE	1
ENSMUSG00000020793	Galr2	galanin receptor 2 [Source:MGI Symbol;Acc:MGI:1337018]	14428	protein_coding	ENSG00000182687	GALR2	8811	8	1.3925	7	0.84375	8	1.36875	0	5	1.926	5	2.828	5	2.146	5	1.278	5	1.46	5	2.442	5	1.31	5	2.21	black	0.514329	0.00068597	5	1.824	0	0.09	4.10135	5.31073	2.89198	TRUE	FALSE	FALSE	FALSE	FALSE	TRUE	TRUE	TRUE	1
ENSMUSG00000040690	Col16a1	collagen, type XVI, alpha 1 [Source:MGI Symbol;Acc:MGI:1095396]	107581	protein_coding	ENSG00000084636	COL16A1	1307	8	45.4338	8	23.84	8	43.4988	12	5	113.532	5	114.4	5	92.51	5	46.448	5	132.052	5	108.826	5	56.208	5	75.644	black	0.865805	5.52e-13	5	46.386	5	3.702	4.09417	4.49351	3.69483	TRUE	FALSE	FALSE	FALSE	FALSE	TRUE	TRUE	TRUE	0.574
ENSMUSG00000079055	Slc8a3	solute carrier family 8 (sodium/calcium exchanger), member 3 [Source:MGI Symbol;Acc:MGI:107976]	110893	protein_coding	ENSG00000100678	SLC8A3	6547	8	24.935	8	21.335	8	21.5175	5	5	23.394	5	21.304	5	20.97	5	19.184	5	24.426	5	16.864	5	15.004	5	12.19	brown	0.838808	1.4e-11	5	20.478	5	1.274	4.07757	4.49755	3.65759	TRUE	FALSE	FALSE	FALSE	FALSE	TRUE	TRUE	TRUE	0.74
ENSMUSG00000026828	Galnt5	UDP-N-acetyl-alpha-D-galactosamine:polypeptide N-acetylgalactosaminyltransferase 5 [Source:MGI Symbol;Acc:MGI:2179403]	241391	protein_coding	ENSG00000136542	GALNT5	11227	8	7.1875	8	6.4425	8	7.10375	1	5	9.378	5	7.402	5	6.514	5	5.516	5	11.472	5	6.23	5	4.792	5	4.336	brown	0.939856	2.55e-19	5	7.86	0	0.484	4.07671	4.59752	3.55591	TRUE	FALSE	FALSE	FALSE	FALSE	TRUE	TRUE	TRUE	1
ENSMUSG00000020902	Ntn1	netrin 1 [Source:MGI Symbol;Acc:MGI:105088]	18208	protein_coding	ENSG00000065320	NTN1	9423	8	2.97125	8	2.3	8	3.81625	12	5	3.79	5	6.322	5	5.532	5	4.992	5	3.454	5	6.282	5	5.166	5	7.562	yellow	0.582264	8.1e-05	5	3.72	0	0.28	4.05596	4.99873	3.1132	TRUE	FALSE	FALSE	FALSE	FALSE	TRUE	TRUE	TRUE	0.192
ENSMUSG00000020695	Mrc2	mannose receptor, C type 2 [Source:MGI Symbol;Acc:MGI:107818]	17534	protein_coding	ENSG00000011028		9902	8	79.5263	8	67.1038	8	69.8388	11	5	90.248	5	73.424	5	79.506	5	67.686	5	87.708	5	70.728	5	64.73	5	66.176	brown	0.862225	8.81e-13	5	93.428	5	6.152	4.05513	4.28668	3.82357	TRUE	FALSE	FALSE	FALSE	FALSE	TRUE	TRUE	TRUE	0.742
ENSMUSG00000070047	Fat1	FAT tumor suppressor homolog 1 (Drosophila) [Source:MGI Symbol;Acc:MGI:109168]	NA	protein_coding	ENSG00000083857	FAT1	2195	8	112.334	8	89.3512	8	100.847	12	5	102.85	5	95.394	5	99.992	5	102.858	5	98.05	5	83.45	5	77.602	5	75.556	brown	0.821269	8.48e-11	5	122.138	5	7.914	4.05413	4.25644	3.85182	TRUE	FALSE	FALSE	FALSE	FALSE	TRUE	TRUE	TRUE	0.417
ENSMUSG00000049122	Frmd3	FERM domain containing 3 [Source:MGI Symbol;Acc:MGI:2442466]	242506	protein_coding	ENSG00000172159	FRMD3	257019	8	2.6975	8	2.8575	8	2.16	3	5	2.458	5	2.066	5	2.292	5	2.014	5	2.272	5	1.916	5	1.298	5	1.11	black	0.589524	6.26e-05	5	2.852	0	0.138	4.05299	5.22518	2.88081	TRUE	FALSE	FALSE	FALSE	FALSE	TRUE	TRUE	TRUE	0.66
ENSMUSG00000029675	Eln	elastin [Source:MGI Symbol;Acc:MGI:95317]	13717	protein_coding	ENSG00000049540	ELN	2006	8	7.785	8	6.275	8	10.35	10	5	72.332	5	20	5	13.448	5	11.92	5	70.992	5	26.976	5	20.53	5	20.212	black	0.864352	6.68e-13	5	15.272	4	0.824	4.05068	5.32727	2.7741	TRUE	FALSE	FALSE	FALSE	FALSE	TRUE	TRUE	TRUE	0.316
ENSMUSG00000039476	Prrx2	paired related homeobox 2 [Source:MGI Symbol;Acc:MGI:98218]	20204	protein_coding	ENSG00000167157	PRRX2	51450	8	5.39	8	2.3125	8	4.1575	5	5	10.536	5	8.856	5	9.146	5	4.478	5	10.586	5	10.468	5	6.414	5	8.17	black	0.771494	5.65e-09	5	4.664	1	0.308	4.04653	5.19401	2.89905	TRUE	FALSE	FALSE	FALSE	FALSE	TRUE	TRUE	TRUE	0.944
ENSMUSG00000029755	Dlx5	distal-less homeobox 5 [Source:MGI Symbol;Acc:MGI:101926]	13395	protein_coding	ENSG00000105880	DLX5	1749	8	27.695	8	23.0162	8	28.1137	2	5	25.464	5	27.196	5	27.524	5	23.89	5	26.548	5	28.292	5	23.948	5	24.32	black	0.683481	1.17e-06	5	34.566	5	1.866	4.04219	4.56588	3.5185	TRUE	FALSE	FALSE	FALSE	FALSE	TRUE	TRUE	TRUE	0.981
ENSMUSG00000020658	Efr3b	EFR3 homolog B (S. cerevisiae) [Source:MGI Symbol;Acc:MGI:2444851]	668212	protein_coding	ENSG00000084710	EFR3B	22979	8	2.535	8	1.9525	8	2.48	10	5	3.26	5	3.01	5	2.958	5	2.478	5	3.198	5	3.19	5	2.938	5	4.162	black	0.76512	8.97e-09	5	3.116	0	0.192	4.04165	4.64521	3.43809	TRUE	FALSE	FALSE	FALSE	FALSE	TRUE	TRUE	TRUE	0.173
ENSMUSG00000019906	Lin7a	lin-7 homolog A (C. elegans) [Source:MGI Symbol;Acc:MGI:2135609]	108030	protein_coding	ENSG00000111052	LIN7A	8825	8	1.45375	8	1.0525	8	1.27	7	5	0.966	5	1.59	5	1.142	5	1.136	5	1.1	5	1.742	5	1.31	5	1.514	grey	0.440588	0.00443677	5	1.184	0	0.1	4.04144	5.17879	2.90409	TRUE	FALSE	FALSE	FALSE	FALSE	TRUE	TRUE	TRUE	0.055
ENSMUSG00000049044	Rapgef4	Rap guanine nucleotide exchange factor (GEF) 4 [Source:MGI Symbol;Acc:MGI:1917723]	56508	protein_coding	ENSG00000091428	RAPGEF4	11069	8	48.6262	8	38.935	8	44.3775	12	5	35.758	5	29.656	5	36.744	5	40.766	5	26.654	5	27.058	5	33.048	5	27.13	brown	0.412236	0.00821205	5	54.43	5	3.3	4.03973	4.54012	3.53934	TRUE	FALSE	FALSE	FALSE	FALSE	TRUE	TRUE	TRUE	0.421
ENSMUSG00000032374	Plod2	procollagen lysine, 2-oxoglutarate 5-dioxygenase 2 [Source:MGI Symbol;Acc:MGI:1347007]	26432	protein_coding	ENSG00000152952	PLOD2	5352	8	113.82	8	112.351	8	120.141	11	5	142.86	5	121.36	5	120.938	5	127.928	5	131.802	5	100.668	5	77.82	5	66.224	brown	0.844735	7.27e-12	5	126.962	5	7.31	4.0371	4.44879	3.6254	TRUE	FALSE	FALSE	FALSE	FALSE	TRUE	TRUE	TRUE	0.592
ENSMUSG00000057751	Megf6	multiple EGF-like-domains 6 [Source:MGI Symbol;Acc:MGI:1919351]	230971	protein_coding	ENSG00000162591	MEGF6	1953	8	2.59875	8	1.55375	8	3.3125	8	5	7.704	5	8.062	5	6.11	5	2.802	5	7.446	5	7.308	5	4.3	5	5.926	black	0.789821	1.37e-09	5	5.274	1	0.296	4.0313	5.05824	3.00435	TRUE	FALSE	FALSE	FALSE	FALSE	TRUE	TRUE	TRUE	0.217
ENSMUSG00000025185	Loxl4	lysyl oxidase-like 4 [Source:MGI Symbol;Acc:MGI:1914823]	67573	protein_coding	ENSG00000138131	LOXL4	84171	8	17.4387	8	16.255	8	15.4025	1	5	15.848	5	11.674	5	12.164	5	13.33	5	15.444	5	10.404	5	10.74	5	7.92	brown	0.828595	4.1e-11	5	13.054	4	1.084	4.02451	4.72057	3.32844	TRUE	FALSE	FALSE	FALSE	FALSE	TRUE	TRUE	TRUE	0.988
ENSMUSG00000051048	P4ha3	procollagen-proline, 2-oxoglutarate 4-dioxygenase (proline 4-hydroxylase), alpha polypeptide III [Source:MGI Symbol;Acc:MGI:2444049]	320452	protein_coding	ENSG00000149380	P4HA3	283208	8	3.33625	7	1.49	8	3.32625	2	5	8.992	5	10.096	5	9.67	5	5.794	5	10.682	5	8.754	5	4.316	5	5.42	black	0.760294	1.26e-08	5	3.302	0	0.172	4.02172	5.06753	2.97591	TRUE	FALSE	FALSE	FALSE	FALSE	TRUE	TRUE	TRUE	0.687
ENSMUSG00000032373	Car12	carbonic anyhydrase 12 [Source:MGI Symbol;Acc:MGI:1923709]	76459	protein_coding	ENSG00000074410	CA12	771	8	14.0062	8	17.9737	8	10.1925	4	5	34.312	5	10.502	5	2.658	5	2.684	5	28.926	5	9.664	5	5.016	5	2.682	brown	0.783871	2.21e-09	5	16.364	5	0.918	4.01201	5.55701	2.46701	TRUE	FALSE	FALSE	FALSE	FALSE	TRUE	TRUE	TRUE	0.515
ENSMUSG00000036766	Dner	delta/notch-like EGF-related receptor [Source:MGI Symbol;Acc:MGI:2152889]	227325	protein_coding	ENSG00000187957	DNER	92737	8	1.6125	5	0.63	7	1.8825	4	4	2.172	5	2.336	5	2.62	5	1.696	4	0.878	5	2.832	5	1.242	5	2.632	yellow	0.532378	0.000406184	5	2.568	0	0.194	4.01138	5.20153	2.82123	TRUE	FALSE	FALSE	FALSE	FALSE	TRUE	TRUE	TRUE	0
ENSMUSG00000103309	NA	NA	NA	antisense	NA	NA	NA	7	1.16375	7	0.945	8	0.98125	5	5	1.292	5	0.772	5	1.018	3	0.746	5	0.998	3	0.672	4	0.756	3	0.47	brown	0.650994	5.41e-06	5	1.206	0	0.058	4.00946	5.09636	2.92256	TRUE	FALSE	FALSE	FALSE	FALSE	TRUE	TRUE	TRUE	0
ENSMUSG00000053007	Creb5	cAMP responsive element binding protein 5 [Source:MGI Symbol;Acc:MGI:2443973]	231991	protein_coding	ENSG00000146592	CREB5	9586	8	3.265	8	1.9325	8	2.57125	5	5	1.518	5	2.472	5	2.904	5	3.11	5	2.01	5	2.56	5	2.038	5	3.656	yellow	0.571563	0.000116991	5	3.238	0	0.188	4.00556	4.7406	3.27051	TRUE	FALSE	FALSE	FALSE	FALSE	TRUE	TRUE	TRUE	0.917
ENSMUSG00000105954	NA	NA	NA	TEC	NA	NA	NA	8	30.705	8	17.7688	8	22.0138	1	5	30.122	5	19.158	5	16.116	5	15.876	5	24.308	5	14.084	5	13.448	5	15.038	black	0.660027	3.6e-06	5	19.756	4	1.27	4.00428	4.88725	3.12132	TRUE	FALSE	FALSE	FALSE	FALSE	TRUE	TRUE	TRUE	1
Obcda054891	NA	NA	NA	novel_antisense	NA	NA	NA	8	4.275	8	3.78625	8	3.90125	5	5	3.614	5	3.16	5	3.414	5	3.65	5	2.934	5	3.216	5	3.736	5	3.676	black	0.318644	0.0450752	5	5.004	1	0.28	3.99076	4.79256	3.18894	TRUE	FALSE	FALSE	FALSE	FALSE	TRUE	TRUE	TRUE	0.889
ENSMUSG00000074676	Foxs1	forkhead box S1 [Source:MGI Symbol;Acc:MGI:95546]	14239	protein_coding	ENSG00000179772	FOXS1	2307	8	5.115	8	3.195	8	4.37875	7	5	4.928	5	4.358	5	5.158	5	4.022	5	6.348	5	4.032	5	4.072	5	4.758	black	0.460518	0.00278773	5	3.576	0	0.208	3.9868	5.43811	2.5355	TRUE	FALSE	FALSE	FALSE	FALSE	TRUE	TRUE	TRUE	0.626
ENSMUSG00000097391	Mirg	miRNA containing gene [Source:MGI Symbol;Acc:MGI:3781106]	NA	lincRNA	NA	NA	NA	5	0.77	6	1.07125	8	1.99625	7	5	4.874	5	2.716	4	1.646	5	1.756	5	3.454	5	2.696	5	2.504	5	2.404	black	0.708112	3.2e-07	5	2.288	0	0.088	3.98562	5.28024	2.691	TRUE	FALSE	FALSE	FALSE	FALSE	TRUE	TRUE	TRUE	0.011
ENSMUSG00000018604	Tbx3	T-box 3 [Source:MGI Symbol;Acc:MGI:98495]	21386	protein_coding	ENSG00000135111	TBX3	6926	8	2.44375	8	1.86625	8	3.33625	12	5	5.326	5	5.894	5	5.08	5	4.092	5	4.48	5	6.226	5	5.11	5	5.778	pink	0.873063	2.05e-13	5	4.272	0	0.364	3.98378	4.84842	3.11914	TRUE	FALSE	FALSE	FALSE	FALSE	TRUE	TRUE	TRUE	0.138
ENSMUSG00000033998	Kcnk1	potassium channel, subfamily K, member 1 [Source:MGI Symbol;Acc:MGI:109322]	16525	protein_coding	ENSG00000135750	KCNK1	3775	8	11.4588	8	10.13	8	9.26375	6	5	16.296	5	10.448	5	10.05	5	11.386	5	15.384	5	10.044	5	5.748	5	4.006	brown	0.806603	3.31e-10	5	10.58	3	0.668	3.96793	4.90248	3.03338	TRUE	FALSE	FALSE	FALSE	FALSE	TRUE	TRUE	TRUE	0.327
ENSMUSG00000100313	NA	NA	NA	sense_intronic	NA	NA	NA	8	4.465	8	3.72375	8	3.83375	0	5	3.41	5	3.02	5	3.326	5	3.62	5	3.772	5	3.024	5	3.176	5	2.846	brown	0.69594	6.18e-07	5	3.692	0	0.298	3.96757	5.08584	2.84929	TRUE	FALSE	FALSE	FALSE	FALSE	TRUE	TRUE	TRUE	1
ENSMUSG00000020121	Srgap1	SLIT-ROBO Rho GTPase activating protein 1 [Source:MGI Symbol;Acc:MGI:2152936]	117600	protein_coding	ENSG00000196935	SRGAP1	57522	8	24.9962	8	22.1713	8	25.735	7	5	12.53	5	14.906	5	22.88	5	20.18	5	12.75	5	14.782	5	16.272	5	15.98	grey	-0.0565626	0.728841	5	30.326	5	2.144	3.96561	4.22736	3.70386	TRUE	FALSE	FALSE	FALSE	FALSE	TRUE	TRUE	TRUE	0.812
ENSMUSG00000074782	4833422C13Rik	RIKEN cDNA 4833422C13 gene [Source:MGI Symbol;Acc:MGI:3603826]	NA	antisense	NA	NA	NA	8	8.4475	8	5.8175	8	6.82	5	5	15.822	5	10.14	5	9.472	5	9.058	5	16.126	5	8.024	5	5.886	5	5.028	brown	0.874915	1.58e-13	5	7.454	1	0.478	3.96319	4.8171	3.10929	TRUE	FALSE	FALSE	FALSE	FALSE	TRUE	TRUE	TRUE	0.917
ENSMUSG00000034818	Celf5	CUGBP, Elav-like family member 5 [Source:MGI Symbol;Acc:MGI:2442333]	319586	protein_coding	NA	NA	NA	8	3.9625	8	3.54875	8	5.28875	3	5	1.212	5	2.146	5	2.926	5	3.35	5	0.972	5	3.408	5	3.78	5	4.074	purple	0.873506	1.92e-13	5	6.982	1	0.416	3.96287	4.73494	3.19081	TRUE	FALSE	FALSE	FALSE	FALSE	TRUE	TRUE	TRUE	0.325
ENSMUSG00000020099	Unc5b	unc-5 homolog B (C. elegans) [Source:MGI Symbol;Acc:MGI:894703]	107449	protein_coding	ENSG00000107731	UNC5B	219699	8	52.6325	8	44.335	8	45.7037	11	5	62.53	5	45.43	5	45.388	5	38.324	5	62.762	5	43.312	5	42.512	5	36.104	brown	0.887549	2.34e-14	5	57.364	5	3.55	3.96019	4.23348	3.68689	TRUE	FALSE	FALSE	FALSE	FALSE	TRUE	TRUE	TRUE	0.733
ENSMUSG00000025407	Gli1	GLI-Kruppel family member GLI1 [Source:MGI Symbol;Acc:MGI:95727]	14632	protein_coding	ENSG00000111087	GLI1	2735	8	2.16875	8	1.49375	8	2.8225	7	5	3.778	5	3.116	5	3.316	5	2.42	5	3.34	5	3.506	5	4.588	5	4.928	black	0.369401	0.0189833	5	3.968	0	0.224	3.95961	4.82131	3.09792	TRUE	FALSE	FALSE	FALSE	FALSE	TRUE	TRUE	TRUE	0.306
ENSMUSG00000044921	Rassf9	Ras association (RalGDS/AF-6) domain family (N-terminal) member 9 [Source:MGI Symbol;Acc:MGI:2384307]	237504	protein_coding	ENSG00000198774	RASSF9	9182	8	2.02875	8	1.47875	8	1.9875	11	5	1.75	5	2.544	5	2.534	5	2.602	5	1.24	5	3.072	5	2.57	5	4.476	grey	0.500972	0.000992673	5	1.886	0	0.102	3.95956	5.13029	2.78883	TRUE	FALSE	FALSE	FALSE	FALSE	TRUE	TRUE	TRUE	0.236
ENSMUSG00000021994	Wnt5a	wingless-type MMTV integration site family, member 5A [Source:MGI Symbol;Acc:MGI:98958]	22418	protein_coding	ENSG00000114251	WNT5A	7474	8	4.6225	8	3.07625	8	4.54375	11	5	9.936	5	8.55	5	5.89	5	4.148	5	10.536	5	8.572	5	5.01	5	7.08	black	0.901893	1.99e-15	5	5.006	0	0.31	3.95798	4.53937	3.3766	TRUE	FALSE	FALSE	FALSE	FALSE	TRUE	TRUE	TRUE	0.339
ENSMUSG00000028919	Arhgef19	Rho guanine nucleotide exchange factor (GEF) 19 [Source:MGI Symbol;Acc:MGI:1925912]	213649	protein_coding	ENSG00000142632	ARHGEF19	128272	8	6.9925	8	4.84	8	6.8525	10	5	14.32	5	10.822	5	8.594	5	7.556	5	15.088	5	10.144	5	7.438	5	9.386	black	0.946072	3.39e-20	5	8.48	2	0.628	3.95671	4.47532	3.43811	TRUE	FALSE	FALSE	FALSE	FALSE	TRUE	TRUE	TRUE	0.396
ENSMUSG00000097451	Rian	RNA imprinted and accumulated in nucleus [Source:MGI Symbol;Acc:MGI:1922995]	NA	processed_transcript	NA	NA	NA	8	8.25	8	6.93	8	17.0038	12	5	39.51	5	33.368	5	22.904	5	15.05	5	47.524	5	34.684	5	19.094	5	31.708	black	0.847031	5.59e-12	5	15.582	4	1.54	3.95634	5.08925	2.82342	TRUE	FALSE	FALSE	FALSE	FALSE	TRUE	TRUE	TRUE	0.109
ENSMUSG00000044646	Zbtb7c	zinc finger and BTB domain containing 7C [Source:MGI Symbol;Acc:MGI:2443302]	207259	protein_coding	ENSG00000184828	ZBTB7C	201501	8	18.9125	8	16.7613	8	17.8	6	5	18.216	5	18.22	5	17.882	5	15.016	5	18.012	5	16.078	5	14.91	5	14.58	brown	0.749671	2.59e-08	5	19.702	5	1.284	3.9545	4.40213	3.50686	TRUE	FALSE	FALSE	FALSE	FALSE	TRUE	TRUE	TRUE	0.929
ENSMUSG00000036030	Prtg	protogenin homolog (Gallus gallus) [Source:MGI Symbol;Acc:MGI:2444710]	235472	protein_coding	ENSG00000166450	PRTG	283659	8	1.505	7	0.89625	8	2.245	0	5	2.912	5	3.81	5	2.846	5	2.448	5	3.1	5	3.496	5	2.302	5	4.33	black	0.804226	4.08e-10	5	2.326	1	0.356	3.953	5.20588	2.70012	TRUE	FALSE	FALSE	FALSE	FALSE	TRUE	TRUE	TRUE	1
ENSMUSG00000084399	Gm15666	predicted gene 15666 [Source:MGI Symbol;Acc:MGI:3783108]	NA	processed_pseudogene	NA	NA	NA	8	1.14375	7	1.39625	8	1.66375	0	5	1.074	5	0.834	5	1.214	4	1.076	5	1.798	5	1.276	3	1.038	5	1.074	black	0.428531	0.00580102	5	2.002	0	0	3.94822	4.99652	2.89992	TRUE	FALSE	FALSE	FALSE	FALSE	TRUE	TRUE	TRUE	1
ENSMUSG00000031734	Irx3	Iroquois related homeobox 3 [Source:MGI Symbol;Acc:MGI:1197522]	16373	protein_coding	ENSG00000177508	IRX3	79191	8	12.7325	8	10.7975	8	12.1237	11	5	9.912	5	11.388	5	13.568	5	15.148	5	8.86	5	9.808	5	9.444	5	11.434	grey	0.166987	0.303067	5	14.5	5	0.932	3.94718	4.32211	3.57225	TRUE	FALSE	FALSE	FALSE	FALSE	TRUE	TRUE	TRUE	0.59
ENSMUSG00000048424	Ranbp3l	RAN binding protein 3-like [Source:MGI Symbol;Acc:MGI:2444654]	223332	protein_coding	ENSG00000164188	RANBP3L	202151	8	5.04625	8	3.88125	8	3.73	4	5	7.696	5	5.09	5	3.098	5	3.14	5	6.38	5	6.118	5	3.63	5	1.48	brown	0.845546	6.63e-12	5	4.06	0	0.222	3.9397	5.46281	2.4166	TRUE	FALSE	FALSE	FALSE	FALSE	TRUE	TRUE	TRUE	0.498
ENSMUSG00000096984	Gm26523	predicted gene, 26523 [Source:MGI Symbol;Acc:MGI:5477017]	NA	lincRNA	NA	NA	NA	8	5.16875	8	2.60625	8	3.72	0	5	7.268	5	5.538	5	4.776	5	4.26	5	6.972	5	6.072	5	4.32	5	5.324	black	0.841981	9.9e-12	5	4.406	1	0.302	3.93623	4.77696	3.0955	TRUE	FALSE	FALSE	FALSE	FALSE	TRUE	TRUE	TRUE	1
ENSMUSG00000027254	Map1a	microtubule-associated protein 1 A [Source:MGI Symbol;Acc:MGI:1306776]	17754	protein_coding	ENSG00000166963	MAP1A	4130	8	5.755	8	4.97375	8	7.355	10	5	8.256	5	9.37	5	10.328	5	8.544	5	8.778	5	11.26	5	13.048	5	14.314	yellow	0.696467	6.01e-07	5	10.724	5	0.858	3.93318	4.37664	3.48972	TRUE	FALSE	FALSE	FALSE	FALSE	TRUE	TRUE	TRUE	0.249
ENSMUSG00000019874	Fabp7	fatty acid binding protein 7, brain [Source:MGI Symbol;Acc:MGI:101916]	12140	protein_coding	ENSG00000164434	FABP7	2173	8	1.31625	8	2.065	8	1.7425	6	5	6.04	5	3.236	5	2.78	5	3.41	5	4.5	4	1.754	5	1.364	5	1.606	brown	0.739797	4.92e-08	5	1.764	0	0	3.93222	4.88973	2.9747	TRUE	FALSE	FALSE	FALSE	FALSE	TRUE	TRUE	TRUE	0.116
ENSMUSG00000025854	Fam20c	family with sequence similarity 20, member C [Source:MGI Symbol;Acc:MGI:2136853]	NA	protein_coding	ENSG00000177706	FAM20C	56975	8	49.6075	8	37.5463	8	46.3813	12	5	36.932	5	37.528	5	45.69	5	49.872	5	31.062	5	32.312	5	35.77	5	47.434	grey	0.309853	0.0516875	5	56.11	5	3.832	3.92917	4.17764	3.68071	TRUE	FALSE	FALSE	FALSE	FALSE	TRUE	TRUE	TRUE	0.458
ENSMUSG00000056569	Mpz	myelin protein zero [Source:MGI Symbol;Acc:MGI:103177]	17528	protein_coding	ENSG00000158887	MPZ	4359	5	3.28625	6	2.17	8	8.34	6	5	9.72	4	6.216	5	5.838	4	3.646	5	11.96	5	20.098	5	16.75	5	19.584	black	0.423246	0.00650514	5	6.846	2	0.542	3.92709	6.18445	1.66973	TRUE	FALSE	FALSE	FALSE	FALSE	TRUE	TRUE	TRUE	0.241
ENSMUSG00000032649	Colgalt2	collagen beta(1-O)galactosyltransferase 2 [Source:MGI Symbol;Acc:MGI:2138232]	269132	protein_coding	ENSG00000198756	COLGALT2	23127	8	1.26	8	1.22	8	1.2825	11	5	2.112	5	2.026	5	1.53	5	1.868	5	2.038	5	2.012	5	1.28	5	1.224	brown	0.732533	7.74e-08	5	1.328	0	0.082	3.92606	4.62465	3.22747	TRUE	FALSE	FALSE	FALSE	FALSE	TRUE	TRUE	TRUE	0.118
ENSMUSG00000031740	Mmp2	matrix metallopeptidase 2 [Source:MGI Symbol;Acc:MGI:97009]	17390	protein_coding	ENSG00000087245	MMP2	4313	8	176.472	8	132.171	8	172.304	12	5	301.93	5	286.926	5	192.816	5	106.318	5	301.738	5	262.982	5	149.234	5	155.938	black	0.911821	2.86e-16	5	155.352	5	10.066	3.9256	4.35505	3.49614	TRUE	FALSE	FALSE	FALSE	FALSE	TRUE	TRUE	TRUE	0.592
ENSMUSG00000028339	Col15a1	collagen, type XV, alpha 1 [Source:MGI Symbol;Acc:MGI:88449]	12819	protein_coding	ENSG00000204291	COL15A1	1306	8	31.7112	8	26.565	8	23.9563	12	5	42.884	5	39.654	5	26.798	5	19.584	5	45.212	5	31.5	5	20.68	5	21.44	brown	0.890665	1.41e-14	5	26.326	5	2.728	3.92372	4.60603	3.24142	TRUE	FALSE	FALSE	FALSE	FALSE	TRUE	TRUE	TRUE	0.342
ENSMUSG00000038193	Hand2	heart and neural crest derivatives expressed transcript 2 [Source:MGI Symbol;Acc:MGI:103580]	15111	protein_coding	ENSG00000164107	HAND2	9464	0	0.055	1	0.37625	4	0.5425	3	3	0.536	2	0.53	3	0.548	1	0.46	3	0.72	5	0.802	3	0.62	4	0.734	black	0.388554	0.0132222	5	0.926	0	0.056	3.91214	5.01159	2.81268	TRUE	FALSE	FALSE	FALSE	FALSE	TRUE	TRUE	TRUE	0
ENSMUSG00000021253	Tgfb3	transforming growth factor, beta 3 [Source:MGI Symbol;Acc:MGI:98727]	21809	protein_coding	ENSG00000119699	TGFB3	7043	8	21.98	8	15.9787	8	22.5125	10	5	28.786	5	31.006	5	33.206	5	30.47	5	31.474	5	29.532	5	23.056	5	30.548	black	0.751701	2.27e-08	5	26.712	5	1.844	3.90372	4.2672	3.54023	TRUE	FALSE	FALSE	FALSE	FALSE	TRUE	TRUE	TRUE	0.562
ENSMUSG00000053475	Tnfaip6	tumor necrosis factor alpha induced protein 6 [Source:MGI Symbol;Acc:MGI:1195266]	21930	protein_coding	ENSG00000123610	TNFAIP6	7130	8	5.52375	8	2.7075	8	4.79625	5	5	6.324	5	4.318	5	4.144	5	3	5	7.836	5	3.948	5	3.688	5	4.716	black	0.736668	5.99e-08	5	4.798	0	0.326	3.90321	4.67729	3.12913	TRUE	FALSE	FALSE	FALSE	FALSE	TRUE	TRUE	TRUE	0.459
ENSMUSG00000100934	NA	NA	NA	protein_coding	NA	NA	NA	8	4.10375	6	2.33875	8	2.915	0	5	4.052	5	4.504	4	3.842	5	2.388	5	3.64	5	3.454	3	1.114	5	2.352	black	0.517294	0.000630645	5	2.052	1	0.258	3.9008	5.66908	2.13252	TRUE	FALSE	FALSE	FALSE	FALSE	TRUE	TRUE	TRUE	1
ENSMUSG00000019846	Lama4	laminin, alpha 4 [Source:MGI Symbol;Acc:MGI:109321]	16775	protein_coding	ENSG00000112769	LAMA4	3910	8	35.5463	8	28.2937	8	37.325	12	5	30.568	5	30.782	5	37.9	5	38.046	5	32.512	5	33.26	5	29.572	5	34.342	black	0.624979	1.63e-05	5	47.874	5	3.084	3.90063	4.21	3.59126	TRUE	FALSE	FALSE	FALSE	FALSE	TRUE	TRUE	TRUE	0.499
ENSMUSG00000039883	Lrrc17	leucine rich repeat containing 17 [Source:MGI Symbol;Acc:MGI:1921761]	74511	protein_coding	ENSG00000128606	LRRC17	10234	8	3.92375	8	2.6925	8	4.18875	7	5	11.006	5	10.52	5	7.93	5	3.826	5	10.412	5	9.39	5	3.99	5	6.43	black	0.857867	1.53e-12	5	4.842	0	0.33	3.89993	4.73979	3.06007	TRUE	FALSE	FALSE	FALSE	FALSE	TRUE	TRUE	TRUE	0.351
ENSMUSG00000020218	Wif1	Wnt inhibitory factor 1 [Source:MGI Symbol;Acc:MGI:1344332]	24117	protein_coding	ENSG00000156076	WIF1	11197	8	103.859	8	77.1625	8	104.353	6	5	142.122	5	108.726	5	82.244	5	70.03	5	128.078	5	104.408	5	79.736	5	60.838	brown	0.890933	1.35e-14	5	135.692	5	9.242	3.89503	4.24634	3.54373	TRUE	FALSE	FALSE	FALSE	FALSE	TRUE	TRUE	TRUE	0.9
ENSMUSG00000000567	Sox9	SRY (sex determining region Y)-box 9 [Source:MGI Symbol;Acc:MGI:98371]	20682	protein_coding	ENSG00000125398	SOX9	6662	8	2.4825	8	2.07875	8	2.6175	6	5	2.848	5	1.986	5	1.64	5	0.76	5	2.842	5	2.722	5	2.246	5	2.344	black	0.74896	2.72e-08	5	3.382	0	0.212	3.89405	4.82617	2.96194	TRUE	FALSE	FALSE	FALSE	FALSE	TRUE	TRUE	TRUE	0.345
ENSMUSG00000039646	Vasn	vasorin [Source:MGI Symbol;Acc:MGI:2177651]	246154	protein_coding	ENSG00000168140	VASN	114990	8	49.2825	8	40.6075	8	45.4963	12	5	51.498	5	52.268	5	48.786	5	36.652	5	51.89	5	51.814	5	42.252	5	40.872	black	0.823741	6.66e-11	5	57.438	5	4.19	3.89085	4.26974	3.51197	TRUE	FALSE	FALSE	FALSE	FALSE	TRUE	TRUE	TRUE	0.658
ENSMUSG00000046186	Cd109	CD109 antigen [Source:MGI Symbol;Acc:MGI:2445221]	235505	protein_coding	ENSG00000156535	CD109	135228	8	35.4338	8	32.2125	8	30.185	2	5	58.232	5	39.794	5	38.078	5	36.022	5	53.766	5	28.92	5	24.364	5	23.144	brown	0.939674	2.7e-19	5	32.112	5	2.112	3.8893	4.32928	3.44932	TRUE	FALSE	FALSE	FALSE	FALSE	TRUE	TRUE	TRUE	0.981
ENSMUSG00000060487	Samd5	sterile alpha motif domain containing 5 [Source:MGI Symbol;Acc:MGI:2444815]	320825	protein_coding	ENSG00000203727	SAMD5	389432	8	1.8375	8	1.33625	8	2.5125	4	5	3.362	5	4.214	5	3.64	5	2.798	5	3.696	5	3.622	5	2.57	5	4.16	black	0.636206	1.02e-05	5	2.48	0	0.154	3.88489	5.29647	2.47331	TRUE	FALSE	FALSE	FALSE	FALSE	TRUE	TRUE	TRUE	0.444
ENSMUSG00000073174	Magi2	membrane associated guanylate kinase, WW and PDZ domain containing 2 [Source:MGI Symbol;Acc:MGI:1354953]	NA	3prime_overlapping_ncrna	NA	NA	NA	8	1.3475	8	1.2075	8	1.2875	0	5	0.76	3	0.73	5	0.99	4	1.404	5	1.12	3	0.508	5	1.13	4	0.684	grey	-0.198229	0.220137	5	1.552	0	0	3.88432	4.86755	2.90108	TRUE	FALSE	FALSE	FALSE	FALSE	TRUE	TRUE	TRUE	1
ENSMUSG00000063060	Sox7	SRY (sex determining region Y)-box 7 [Source:MGI Symbol;Acc:MGI:98369]	20680	protein_coding	ENSG00000171056	SOX7	83595	8	2.52	8	2.14875	8	2.46375	10	5	3.348	5	3.236	5	2.792	5	2.822	5	3.414	5	3.8	5	3.668	5	4.414	black	0.5821	8.14e-05	5	3.088	1	0.242	3.88417	4.94496	2.82339	TRUE	FALSE	FALSE	FALSE	FALSE	TRUE	TRUE	TRUE	0.189
ENSMUSG00000025321	Itgb8	integrin beta 8 [Source:MGI Symbol;Acc:MGI:1338035]	320910	protein_coding	ENSG00000105855	ITGB8	3696	8	1.79125	8	1.3275	8	2.25	4	5	1.908	5	1.806	5	1.23	5	1.162	5	1.914	5	2.272	5	2.11	5	2.594	black	0.458282	0.00294097	5	2.094	0	0.128	3.88329	4.52273	3.24385	TRUE	FALSE	FALSE	FALSE	FALSE	TRUE	TRUE	TRUE	0.159
ENSMUSG00000035914	Cd276	CD276 antigen [Source:MGI Symbol;Acc:MGI:2183926]	102657	protein_coding	ENSG00000103855	CD276	80381	8	18.7413	8	14.6375	8	18.1187	10	5	34.214	5	25.132	5	24.436	5	17.628	5	35.476	5	23.062	5	15.344	5	15.252	brown	0.846818	5.73e-12	5	19.032	5	1.298	3.883	4.33829	3.42772	TRUE	FALSE	FALSE	FALSE	FALSE	TRUE	TRUE	TRUE	0.821
ENSMUSG00000054256	Msi1	musashi RNA-binding protein 1 [Source:MGI Symbol;Acc:MGI:107376]	17690	protein_coding	ENSG00000135097	MSI1	4440	8	17.9125	8	16.0538	8	13.9838	4	5	19.068	5	12.954	5	13.98	5	12.336	5	17.31	5	11.444	5	11.12	5	10.548	brown	0.872609	2.18e-13	5	17.354	5	1.134	3.882	4.32394	3.44006	TRUE	FALSE	FALSE	FALSE	FALSE	TRUE	TRUE	TRUE	0.726
ENSMUSG00000036446	Lum	lumican [Source:MGI Symbol;Acc:MGI:109347]	17022	protein_coding	ENSG00000139329	LUM	4060	8	295.777	8	194.131	8	289.373	12	5	626.368	5	565.616	5	362.824	5	183.15	5	615.628	5	526.926	5	236.662	5	257.978	black	0.837311	1.65e-11	5	251.462	5	16.99	3.87841	4.25862	3.4982	TRUE	FALSE	FALSE	FALSE	FALSE	TRUE	TRUE	TRUE	0.5
ENSMUSG00000052353	Cemip	cell migration inducing protein, hyaluronan binding [Source:MGI Symbol;Acc:MGI:2443629]	80982	protein_coding	ENSG00000103888	CEMIP	57214	8	11.5825	8	9.79125	8	9.8375	3	5	20.612	5	14.024	5	12.724	5	8.062	5	22.352	5	11.952	5	7.41	5	5.38	brown	0.889419	1.73e-14	5	8.812	4	0.682	3.87459	4.52762	3.22155	TRUE	FALSE	FALSE	FALSE	FALSE	TRUE	TRUE	TRUE	0.917
ENSMUSG00000036264	Fstl4	follistatin-like 4 [Source:MGI Symbol;Acc:MGI:2443199]	320027	protein_coding	ENSG00000053108	FSTL4	23105	8	1.95	8	1.055	8	1.06625	3	5	1.902	5	1.614	5	1.208	5	0.77	5	2.436	5	1.838	4	0.774	5	0.868	black	0.764277	9.53e-09	5	1.578	0	0.092	3.87151	4.69053	3.05248	TRUE	FALSE	FALSE	FALSE	FALSE	TRUE	TRUE	TRUE	0.152
ENSMUSG00000104346	NA	NA	NA	protein_coding	ENSG00000254245	PCDHGA3	56112	8	2.67125	8	2.2875	8	2.8525	7	5	2.994	5	2.74	5	2.536	5	2.516	5	2.928	5	2.436	5	2.238	5	2.474	black	0.777106	3.72e-09	5	3.096	0	0.218	3.8621	4.48142	3.24279	TRUE	FALSE	FALSE	FALSE	FALSE	TRUE	TRUE	TRUE	0.474
Obcdi025399	NA	NA	NA	novel_intergenic	NA	NA	NA	8	5.0925	7	2.83625	8	4.0025	1	5	3.47	5	4.734	5	6.602	5	5.366	5	2.736	5	3.78	5	4.22	5	9.168	grey	0.511176	0.000749513	5	6.172	1	0.274	3.85575	5.09494	2.61656	TRUE	FALSE	FALSE	FALSE	FALSE	TRUE	TRUE	TRUE	0.972
ENSMUSG00000038560	Sp6	trans-acting transcription factor 6 [Source:MGI Symbol;Acc:MGI:1932575]	NA	protein_coding	ENSG00000189120	SP6	80320	8	6.485	8	5.52125	8	5.8225	2	5	10.068	5	5.794	5	4.932	5	3.738	5	11.71	5	5.566	5	5.454	5	4.944	brown	0.825616	5.53e-11	5	6.964	2	0.474	3.85208	4.53809	3.16607	TRUE	FALSE	FALSE	FALSE	FALSE	TRUE	TRUE	TRUE	0.958
ENSMUSG00000024421	Lama3	laminin, alpha 3 [Source:MGI Symbol;Acc:MGI:99909]	NA	protein_coding	ENSG00000053747	LAMA3	3909	8	2.36375	8	1.905	8	2.7875	7	5	2.422	5	2.65	5	2.558	5	2.516	5	2.112	5	3.804	5	3.618	5	4.096	grey	0.695407	6.35e-07	5	2.78	0	0.216	3.85112	4.78378	2.91846	TRUE	FALSE	FALSE	FALSE	FALSE	TRUE	TRUE	TRUE	0.279
ENSMUSG00000087022	9130024F11Rik	RIKEN cDNA 9130024F11 gene [Source:MGI Symbol;Acc:MGI:1926150]	NA	processed_transcript	NA	NA	NA	8	12.2238	8	11.1913	8	10.465	2	5	14.962	5	11.802	5	11.356	5	12.53	5	10.476	5	9.2	5	10.036	5	8.886	brown	0.747399	3.01e-08	5	13.326	3	0.756	3.8498	4.5575	3.1421	TRUE	FALSE	FALSE	FALSE	FALSE	TRUE	TRUE	TRUE	0.986
ENSMUSG00000026825	Dnm1	dynamin 1 [Source:MGI Symbol;Acc:MGI:107384]	13429	protein_coding	ENSG00000106976	DNM1	1759	8	17.465	8	12.7575	8	17.3225	11	5	22.956	5	22.316	5	18.846	5	12.856	5	20.638	5	23.008	5	18.362	5	22.98	black	0.899717	2.96e-15	5	18.116	5	1.534	3.84591	4.42359	3.26823	TRUE	FALSE	FALSE	FALSE	FALSE	TRUE	TRUE	TRUE	0.234
ENSMUSG00000048782	Insc	inscuteable homolog (Drosophila) [Source:MGI Symbol;Acc:MGI:1917942]	NA	protein_coding	ENSG00000188487	INSC	387755	8	21.81	8	18.1938	8	19.065	7	5	20.33	5	18.586	5	17.704	5	18.972	5	20.998	5	17.212	5	14.694	5	14.044	brown	0.778992	3.22e-09	5	15.632	5	1.194	3.84171	4.72321	2.96021	TRUE	FALSE	FALSE	FALSE	FALSE	TRUE	TRUE	TRUE	0.854
ENSMUSG00000031736	Crnde	colorectal neoplasia differentially expressed (non-protein coding) [Source:MGI Symbol;Acc:MGI:1918546]	NA	lincRNA	NA	NA	NA	8	31.4675	8	28.8837	8	32.3787	9	5	12.134	5	19.378	5	30.816	5	31.176	5	10.29	5	17.466	5	19.728	5	27.03	purple	0.759158	1.36e-08	5	36.968	5	3.446	3.83871	4.51107	3.16636	TRUE	FALSE	FALSE	FALSE	FALSE	TRUE	TRUE	TRUE	0.824
ENSMUSG00000015134	Aldh1a3	aldehyde dehydrogenase family 1, subfamily A3 [Source:MGI Symbol;Acc:MGI:1861722]	56847	protein_coding	ENSG00000184254	ALDH1A3	220	8	1.9975	8	0.98875	8	3.1875	5	5	6.494	5	4.442	5	4.472	5	2.66	5	6.548	5	6.356	5	4.624	5	6.104	black	0.757044	1.58e-08	5	3.89	1	0.346	3.83407	4.78897	2.87917	TRUE	FALSE	FALSE	FALSE	FALSE	TRUE	TRUE	TRUE	0.35
ENSMUSG00000042734	Ttc9	tetratricopeptide repeat domain 9 [Source:MGI Symbol;Acc:MGI:1916730]	69480	protein_coding	ENSG00000133985	TTC9	23508	8	1.565	8	0.83	8	1.71375	6	5	2.924	5	2.774	5	2.888	5	2.532	5	2.5	5	2.28	5	2.33	5	3.446	black	0.44136	0.00435979	5	2.252	0	0.17	3.82827	5.18117	2.47536	TRUE	FALSE	FALSE	FALSE	FALSE	TRUE	TRUE	TRUE	0.052
ENSMUSG00000018906	P4ha2	procollagen-proline, 2-oxoglutarate 4-dioxygenase (proline 4-hydroxylase), alpha II polypeptide [Source:MGI Symbol;Acc:MGI:894286]	18452	protein_coding	ENSG00000072682	P4HA2	8974	8	23.6125	8	18.7838	8	21.665	12	5	45.074	5	29.684	5	21.132	5	16.862	5	46.74	5	27.434	5	17.978	5	17.194	brown	0.865192	5.98e-13	5	24.154	5	1.65	3.8277	4.27456	3.38083	TRUE	FALSE	FALSE	FALSE	FALSE	TRUE	TRUE	TRUE	0.24
ENSMUSG00000060530	A930017M01Rik	RIKEN cDNA A930017M01 gene [Source:MGI Symbol;Acc:MGI:2685151]	NA	pseudogene	NA	NA	NA	8	1.81625	8	1.58	8	1.84375	3	5	1.18	5	1.688	5	1.536	5	1.13	4	1.046	5	0.952	4	0.934	3	0.762	brown	0.418156	0.00725186	5	1.526	0	0.078	3.82692	5.00732	2.64652	TRUE	FALSE	FALSE	FALSE	FALSE	TRUE	TRUE	TRUE	0.211
ENSMUSG00000006931	Leprel4	leprecan-like 4 [Source:MGI Symbol;Acc:MGI:1913430]	66180	protein_coding	ENSG00000141696	P3H4	10609	8	17.0263	8	14.9588	8	15.0838	11	5	28.436	5	19.56	5	19.578	5	19.284	5	30.51	5	18.124	5	15.018	5	13.836	brown	0.943712	7.5e-20	5	20.104	5	2.536	3.81945	4.38441	3.2545	TRUE	FALSE	FALSE	FALSE	FALSE	TRUE	TRUE	TRUE	0.439
ENSMUSG00000060284	Sp7	Sp7 transcription factor 7 [Source:MGI Symbol;Acc:MGI:2153568]	170574	protein_coding	ENSG00000170374		121340	8	83.0325	8	73.9838	8	76.6637	2	5	87.036	5	70.334	5	69.57	5	62.46	5	92.048	5	64.19	5	59.538	5	51.522	brown	0.928593	6.03e-18	5	85.06	5	6.154	3.80939	4.14198	3.4768	TRUE	FALSE	FALSE	FALSE	FALSE	TRUE	TRUE	TRUE	1
ENSMUSG00000053399	Adamts18	a disintegrin-like and metallopeptidase (reprolysin type) with thrombospondin type 1 motif, 18 [Source:MGI Symbol;Acc:MGI:2442600]	208936	protein_coding	ENSG00000140873	ADAMTS18	170692	8	2.51875	8	2.60875	8	2.95625	1	5	1.362	5	1.764	5	3.266	5	3.246	5	1.162	5	1.766	5	3.172	5	2.608	turquoise	0.576887	9.76e-05	5	4.136	0	0.266	3.80759	4.94742	2.66775	TRUE	FALSE	FALSE	FALSE	FALSE	TRUE	TRUE	TRUE	0.706
ENSMUSG00000063887	Nlgn1	neuroligin 1 [Source:MGI Symbol;Acc:MGI:2179435]	192167	protein_coding	ENSG00000169760	NLGN1	22871	8	1.41375	7	0.87375	8	1.53875	3	5	1.446	5	1.666	5	1.738	5	1.836	5	0.876	5	2.042	5	1.494	5	1.928	grey	0.411453	0.00834681	5	1.52	0	0.116	3.80727	5.00609	2.60844	TRUE	FALSE	FALSE	FALSE	FALSE	TRUE	TRUE	TRUE	0.101
ENSMUSG00000103738	NA	NA	NA	TEC	NA	NA	NA	8	1.0275	5	0.85625	8	1.415	1	5	1.722	5	1.608	5	1.272	5	1.564	5	1.022	5	1.92	5	1.746	5	2.258	grey	0.421622	0.00673591	5	1.352	0	0.144	3.79726	5.41943	2.17508	TRUE	FALSE	FALSE	FALSE	FALSE	TRUE	TRUE	TRUE	1
ENSMUSG00000026062	Slc9a2	solute carrier family 9 (sodium/hydrogen exchanger), member 2 [Source:MGI Symbol;Acc:MGI:105075]	226999	protein_coding	ENSG00000115616	SLC9A2	6549	8	9.225	8	7.3675	8	6.4725	8	5	9.434	5	11.392	5	6.954	5	5.154	5	9.078	5	8.44	5	6.248	5	4.924	brown	0.726546	1.11e-07	5	7.4	2	0.522	3.7943	4.62728	2.96132	TRUE	FALSE	FALSE	FALSE	FALSE	TRUE	TRUE	TRUE	0.713
ENSMUSG00000050234	Gja4	gap junction protein, alpha 4 [Source:MGI Symbol;Acc:MGI:95715]	14612	protein_coding	ENSG00000187513	GJA4	2701	8	8.66375	8	8.36625	8	8.05375	12	5	12.066	5	10.044	5	8.116	5	8.36	5	9.744	5	13.358	5	14.332	5	14.326	black	0.335677	0.0342123	5	9.034	1	0.562	3.79302	5.45071	2.13533	TRUE	FALSE	FALSE	FALSE	FALSE	TRUE	TRUE	TRUE	0.444
ENSMUSG00000062563	Cys1	cystin 1 [Source:MGI Symbol;Acc:MGI:2177632]	NA	protein_coding	ENSG00000205795	CYS1	192668	8	3.6325	8	2.6425	8	4.175	11	5	5.346	5	12.648	5	12.548	5	7.114	5	5.44	5	14.374	5	11.534	5	13.016	yellow	0.606893	3.3e-05	5	9.264	2	0.746	3.79029	4.44188	3.1387	TRUE	FALSE	FALSE	FALSE	FALSE	TRUE	TRUE	TRUE	0.211
ENSMUSG00000057123	Gja5	gap junction protein, alpha 5 [Source:MGI Symbol;Acc:MGI:95716]	14613	protein_coding	ENSG00000265107	GJA5	2702	8	12.2137	8	12.2375	8	13.5062	8	5	8.59	5	10.474	5	9.916	5	11.498	5	8.02	5	15.314	5	22.486	5	19.748	grey	0.521064	0.00056606	5	12.81	5	0.816	3.78713	4.94765	2.62661	TRUE	FALSE	FALSE	FALSE	FALSE	TRUE	TRUE	TRUE	0.729
ENSMUSG00000030074	Gxylt2	glucoside xylosyltransferase 2 [Source:MGI Symbol;Acc:MGI:2682940]	232313	protein_coding	ENSG00000172986	GXYLT2	727936	8	43.3775	8	34.09	8	36.2287	1	5	57.302	5	45.302	5	36.03	5	26.76	5	55.734	5	40.692	5	29.986	5	24.006	brown	0.842726	9.11e-12	5	34.062	5	2.45	3.78702	4.6234	2.95064	TRUE	FALSE	FALSE	FALSE	FALSE	TRUE	TRUE	TRUE	0.991
ENSMUSG00000001864	Aif1l	allograft inflammatory factor 1-like [Source:MGI Symbol;Acc:MGI:1919598]	108897	protein_coding	ENSG00000126878	AIF1L	83543	8	1.485	8	1.76875	8	2.31125	10	5	2.142	5	2.022	5	1.73	4	1.406	4	1.24	5	2.43	5	5.382	5	2.506	grey	0.47318	0.00204493	5	2.33	0	0.168	3.78318	5.21534	2.35101	TRUE	FALSE	FALSE	FALSE	FALSE	TRUE	TRUE	TRUE	0.126
ENSMUSG00000024940	Ltbp3	latent transforming growth factor beta binding protein 3 [Source:MGI Symbol;Acc:MGI:1101355]	16998	protein_coding	ENSG00000168056	LTBP3	4054	8	36.79	8	32.8837	8	38.9487	11	5	34.068	5	36.026	5	41.164	5	40.79	5	33.044	5	35.542	5	33.908	5	41.348	black	0.482596	0.00161161	5	52.084	5	3.794	3.78279	4.01967	3.5459	TRUE	FALSE	FALSE	FALSE	FALSE	TRUE	TRUE	TRUE	0.348
ENSMUSG00000066705	Fxyd6	FXYD domain-containing ion transport regulator 6 [Source:MGI Symbol;Acc:MGI:1890226]	59095	protein_coding	ENSG00000137726	FXYD6	53826	8	22.11	8	16.9913	8	20.8	11	5	16.432	5	21.316	5	16.194	5	15.96	5	13.128	5	23.584	5	19.67	5	32.39	yellow	0.649526	5.77e-06	5	17.382	5	1.224	3.7827	4.39314	3.17227	TRUE	FALSE	FALSE	FALSE	FALSE	TRUE	TRUE	TRUE	0.298
ENSMUSG00000025608	Podxl	podocalyxin-like [Source:MGI Symbol;Acc:MGI:1351317]	27205	protein_coding	ENSG00000128567	PODXL	5420	8	19.825	8	17.0437	8	22.0975	12	5	29.444	5	29.736	5	24.368	5	25.86	5	25.122	5	38.262	5	39.99	5	39.61	grey	0.65	5.65e-06	5	28.17	5	1.974	3.77998	4.38804	3.17192	TRUE	FALSE	FALSE	FALSE	FALSE	TRUE	TRUE	TRUE	0.223
ENSMUSG00000026676	Ccdc3	coiled-coil domain containing 3 [Source:MGI Symbol;Acc:MGI:1921436]	74186	protein_coding	ENSG00000151468	CCDC3	83643	8	24.715	8	13.0262	8	20.09	10	5	20.668	5	23.666	5	14.364	5	9.126	5	20.084	5	31.642	5	21.108	5	27.434	black	0.579649	8.87e-05	5	22.04	5	1.642	3.77835	4.23413	3.32258	TRUE	FALSE	FALSE	FALSE	FALSE	TRUE	TRUE	TRUE	0.538
ENSMUSG00000047414	Flrt2	fibronectin leucine rich transmembrane protein 2 [Source:MGI Symbol;Acc:MGI:3603594]	399558	protein_coding	ENSG00000185070	FLRT2	23768	8	20.0562	8	13.625	8	20.1513	9	5	23.072	5	22.962	5	19.636	5	17.556	5	20.708	5	21.292	5	15.34	5	18.542	black	0.849813	4.05e-12	5	19.158	5	1.52	3.76804	4.21302	3.32307	TRUE	FALSE	FALSE	FALSE	FALSE	TRUE	TRUE	TRUE	0.812
ENSMUSG00000048368	Omd	osteomodulin [Source:MGI Symbol;Acc:MGI:1350918]	27047	protein_coding	ENSG00000127083	OMD	4958	8	39.7475	8	18.6262	8	29.5575	10	5	64.324	5	60.534	5	39.476	5	25.09	5	56.254	5	58.942	5	28.416	5	32.482	black	0.687445	9.58e-07	5	27.952	5	2.096	3.76771	4.36569	3.16973	TRUE	FALSE	FALSE	FALSE	FALSE	TRUE	TRUE	TRUE	0.824
ENSMUSG00000103332	NA	NA	NA	protein_coding	ENSG00000081853	PCDHGA2	56113	8	2.365	8	2.0275	8	2.545	6	5	1.758	5	1.706	5	2.188	5	2.502	5	1.98	5	1.638	5	2.12	5	2.204	black	0.28007	0.080054	5	2.986	0	0.246	3.76559	4.64094	2.89025	TRUE	FALSE	FALSE	FALSE	FALSE	TRUE	TRUE	TRUE	0.494
ENSMUSG00000030222	Rerg	RAS-like, estrogen-regulated, growth-inhibitor [Source:MGI Symbol;Acc:MGI:2665139]	232441	protein_coding	ENSG00000134533	RERG	85004	8	20.0725	8	18.3375	8	16.7925	9	5	17.798	5	17.658	5	15.662	5	14.6	5	15.174	5	13.952	5	10.302	5	8.504	brown	0.716934	1.95e-07	5	17.982	5	1.652	3.76551	4.4224	3.10862	TRUE	FALSE	FALSE	FALSE	FALSE	TRUE	TRUE	TRUE	0.543
ENSMUSG00000030616	Sytl2	synaptotagmin-like 2 [Source:MGI Symbol;Acc:MGI:1933366]	83671	protein_coding	ENSG00000137501	SYTL2	54843	8	19.3912	8	16.2587	8	19.7488	9	5	22.956	5	20.776	5	17.374	5	13.26	5	24.93	5	20.534	5	14.456	5	14.882	black	0.891226	1.28e-14	5	20.138	5	1.424	3.76542	4.12528	3.40556	TRUE	FALSE	FALSE	FALSE	FALSE	TRUE	TRUE	TRUE	0.698
ENSMUSG00000061535	C1qtnf7	C1q and tumor necrosis factor related protein 7 [Source:MGI Symbol;Acc:MGI:1925911]	109323	protein_coding	ENSG00000163145	C1QTNF7	114905	8	1.7175	8	1.975	8	1.82	6	5	1.24	5	1.598	5	1.444	5	1.176	4	1.186	5	1.8	5	2.442	5	1.926	grey	0.368234	0.0193935	5	1.608	0	0.18	3.76291	4.9627	2.56312	TRUE	FALSE	FALSE	FALSE	FALSE	TRUE	TRUE	TRUE	0.197
ENSMUSG00000036019	Tmtc2	transmembrane and tetratricopeptide repeat containing 2 [Source:MGI Symbol;Acc:MGI:1914057]	278279	protein_coding	ENSG00000179104	TMTC2	160335	8	24.525	8	27.68	8	26.2175	10	5	29.916	5	27.132	5	20.87	5	17.72	5	33.102	5	25.498	5	20.572	5	16.502	brown	0.837514	1.61e-11	5	25.47	5	2.178	3.76158	4.13732	3.38585	TRUE	FALSE	FALSE	FALSE	FALSE	TRUE	TRUE	TRUE	0.729
ENSMUSG00000097823	NA	NA	NA	lincRNA	NA	NA	NA	8	6.4275	8	5.61375	8	6.1525	8	5	3.862	5	4.21	5	6.164	5	5.568	5	2.56	5	3.388	5	4.42	5	4.078	grey	-0.0796922	0.624974	5	5.486	1	0.436	3.75642	4.5749	2.93794	TRUE	FALSE	FALSE	FALSE	FALSE	TRUE	TRUE	TRUE	0.564
ENSMUSG00000023885	Thbs2	thrombospondin 2 [Source:MGI Symbol;Acc:MGI:98738]	21826	protein_coding	ENSG00000186340	THBS2	7058	8	37.965	8	22.98	8	49.0538	10	5	118.892	5	121.978	5	78.062	5	34.76	5	124.424	5	119.658	5	49.316	5	69.666	black	0.880572	6.88e-14	5	46.642	5	3.278	3.75536	4.31024	3.20049	TRUE	FALSE	FALSE	FALSE	FALSE	TRUE	TRUE	TRUE	0.87
ENSMUSG00000006205	Htra1	HtrA serine peptidase 1 [Source:MGI Symbol;Acc:MGI:1929076]	56213	protein_coding	ENSG00000166033	HTRA1	5654	8	57.105	8	40.1875	8	66.795	12	5	94.912	5	111.686	5	102.616	5	63.648	5	96.746	5	109.064	5	52.918	5	63.892	black	0.791266	1.22e-09	5	70.738	5	5.356	3.75352	4.11594	3.39109	TRUE	FALSE	FALSE	FALSE	FALSE	TRUE	TRUE	TRUE	0.135
ENSMUSG00000102918	NA	NA	NA	protein_coding	ENSG00000240184	PCDHGC3	5098	8	61.0675	8	52.8188	8	57.8212	12	5	52.156	5	53.484	5	55.514	5	57.284	5	49.942	5	47.55	5	42.926	5	44.53	brown	0.778653	3.31e-09	5	61.772	5	4.738	3.75173	3.97296	3.5305	TRUE	FALSE	FALSE	FALSE	FALSE	TRUE	TRUE	TRUE	0.4
ENSMUSG00000102543	NA	NA	NA	protein_coding	ENSG00000240764	PCDHGC5	56097	8	9.72875	8	9.22875	8	10.2625	5	5	6.294	5	6.268	5	10.238	5	11.032	5	5.19	5	6.492	5	8.024	5	8.466	purple	0.47118	0.00214918	5	13.744	5	0.956	3.74923	4.16776	3.33069	TRUE	FALSE	FALSE	FALSE	FALSE	TRUE	TRUE	TRUE	0.8
ENSMUSG00000104486	NA	NA	NA	TEC	NA	NA	NA	5	0.7	3	0.5025	7	0.785	0	3	0.638	3	0.672	5	0.956	5	1.05	4	0.906	4	1.166	5	1.1	5	1.41	grey	0.439826	0.00451384	5	0.95	0	0.054	3.74874	4.89325	2.60424	TRUE	FALSE	FALSE	FALSE	FALSE	TRUE	TRUE	TRUE	NA
ENSMUSG00000061171	Slc38a11	solute carrier family 38, member 11 [Source:MGI Symbol;Acc:MGI:2443383]	320106	protein_coding	ENSG00000169507	SLC38A11	151258	8	3.86	8	2.92375	8	3.53	6	5	3.626	5	4.282	5	3.818	5	3.492	5	3.762	5	5.992	5	5.61	5	4.416	grey	0.491322	0.00128462	5	3.12	1	0.372	3.74845	4.95367	2.54323	TRUE	FALSE	FALSE	FALSE	FALSE	TRUE	TRUE	TRUE	0.541
ENSMUSG00000053552	Ebf4	early B cell factor 4 [Source:MGI Symbol;Acc:MGI:2385972]	228598	protein_coding	ENSG00000088881	EBF4	57593	8	1.95625	8	1.4625	8	2.27875	6	5	2.542	5	2.164	5	2.252	5	1.958	5	2.096	5	2.552	5	2.332	5	3.05	black	0.489333	0.00135349	5	2.632	0	0.186	3.74756	4.43773	3.05739	TRUE	FALSE	FALSE	FALSE	FALSE	TRUE	TRUE	TRUE	0.269
ENSMUSG00000026678	Rgs5	regulator of G-protein signaling 5 [Source:MGI Symbol;Acc:MGI:1098434]	19737	protein_coding	ENSG00000143248	RGS5	8490	8	154.502	8	124.449	8	139.007	12	5	129.65	5	140.536	5	116.49	5	104.16	5	119.118	5	174.712	5	151.412	5	184.29	black	0.49754	0.00108894	5	119.078	5	8.536	3.7447	4.18556	3.30385	TRUE	FALSE	FALSE	FALSE	FALSE	TRUE	TRUE	TRUE	0.192
ENSMUSG00000079592	C1qtnf5	C1q and tumor necrosis factor related protein 5 [Source:MGI Symbol;Acc:MGI:2385958]	NA	protein_coding	ENSG00000223953	C1QTNF5	114902	8	9.29	8	5.4175	8	9.66875	11	5	21.29	5	20.762	5	18.682	5	11.184	5	21.458	5	22.498	5	14.502	5	18.886	black	0.865774	5.54e-13	5	13.148	5	1.006	3.74326	4.48076	3.00576	TRUE	FALSE	FALSE	FALSE	FALSE	TRUE	TRUE	TRUE	0.468
ENSMUSG00000058806	Col13a1	collagen, type XIII, alpha 1 [Source:MGI Symbol;Acc:MGI:1277201]	12817	protein_coding	ENSG00000197467	COL13A1	1305	8	36.2013	8	31.9675	8	35.05	9	5	51.406	5	45.586	5	44.968	5	34.382	5	44.074	5	37.204	5	33.084	5	27.244	brown	0.795265	8.78e-10	5	30.336	5	2.44	3.74081	4.3402	3.14142	TRUE	FALSE	FALSE	FALSE	FALSE	TRUE	TRUE	TRUE	0.861
ENSMUSG00000104564	NA	NA	NA	transcribed_processed_pseudogene	NA	NA	NA	8	2.40375	8	2.55875	8	2.8625	0	4	1.638	5	2.084	5	2.46	5	2.798	4	1.872	3	1.126	5	1.976	5	1.87	grey	-0.335083	0.0345512	5	3.44	0	0.078	3.73448	4.90773	2.56122	TRUE	FALSE	FALSE	FALSE	FALSE	TRUE	TRUE	TRUE	1
ENSMUSG00000025213	Kazald1	Kazal-type serine peptidase inhibitor domain 1 [Source:MGI Symbol;Acc:MGI:2147606]	NA	protein_coding	ENSG00000107821	KAZALD1	81621	8	45.2925	8	40.1463	8	36.5037	10	5	78.104	5	50.854	5	37.526	5	32.418	5	83.388	5	38.514	5	29.194	5	18.658	brown	0.958663	2.42e-22	5	38.844	5	2.858	3.73095	4.44927	3.01262	TRUE	FALSE	FALSE	FALSE	FALSE	TRUE	TRUE	TRUE	0.731
ENSMUSG00000028766	Alpl	alkaline phosphatase, liver/bone/kidney [Source:MGI Symbol;Acc:MGI:87983]	11647	protein_coding	ENSG00000162551	ALPL	249	8	202.257	8	164.885	8	193.32	12	5	356.954	5	275.288	5	251.134	5	206.768	5	357.028	5	250.78	5	164.212	5	160.524	brown	0.923208	2.29e-17	5	223.444	5	16.8	3.73033	4.05791	3.40274	TRUE	FALSE	FALSE	FALSE	FALSE	TRUE	TRUE	TRUE	0.508
ENSMUSG00000062012	Zfp13	zinc finger protein 13 [Source:MGI Symbol;Acc:MGI:99159]	22654	protein_coding	ENSG00000122386	ZNF205	7755	8	3.36875	8	2.77375	8	2.70375	10	5	3.75	5	2.766	5	2.808	5	2.39	5	3.078	5	2.592	5	2.916	5	3.568	black	0.675071	1.77e-06	5	3.218	0	0.324	3.72601	4.93441	2.51761	TRUE	FALSE	FALSE	FALSE	FALSE	TRUE	TRUE	TRUE	0.307
ENSMUSG00000097102	2310069G16Rik	RIKEN cDNA 2310069G16 gene [Source:MGI Symbol;Acc:MGI:1916909]	NA	lincRNA	NA	NA	NA	8	2.5075	8	2.11125	8	2.37625	4	5	1.278	5	1.786	4	1.04	5	1.128	5	2.014	4	1.684	4	1.04	4	0.824	brown	0.540804	0.000314813	5	1.464	0	0.04	3.72231	4.72128	2.72335	TRUE	FALSE	FALSE	FALSE	FALSE	TRUE	TRUE	TRUE	0.444
ENSMUSG00000041482	Piezo2	piezo-type mechanosensitive ion channel component 2 [Source:MGI Symbol;Acc:MGI:1918781]	667742	protein_coding	ENSG00000154864	PIEZO2	63895	8	2.45	8	1.425	8	2.6425	7	5	7.054	5	3.676	5	2.99	5	3.424	5	7.782	5	4.676	5	3.772	5	5.27	black	0.919283	5.7e-17	5	3.234	0	0.298	3.71925	4.46136	2.97715	TRUE	FALSE	FALSE	FALSE	FALSE	TRUE	TRUE	TRUE	0.299
ENSMUSG00000075394	Hoxc4	homeobox C4 [Source:MGI Symbol;Acc:MGI:96195]	15423	protein_coding	ENSG00000198353	HOXC4	3221	8	4.875	8	4.34875	8	2.6675	7	5	2.254	5	1.83	5	2.188	5	2.628	5	1.836	5	2.384	5	1.35	5	2.708	black	0.264202	0.0994777	5	2.648	0	0.21	3.71846	4.56818	2.86874	TRUE	FALSE	FALSE	FALSE	FALSE	TRUE	TRUE	TRUE	0.344
ENSMUSG00000031075	Ano1	anoctamin 1, calcium activated chloride channel [Source:MGI Symbol;Acc:MGI:2142149]	101772	protein_coding	ENSG00000131620	ANO1	55107	8	68.5675	8	61.0475	8	64.16	12	5	60.426	5	64.718	5	53.228	5	39.622	5	56.874	5	53.118	5	48.312	5	33.324	brown	0.653045	4.93e-06	5	55.968	5	4.088	3.71562	4.16478	3.26646	TRUE	FALSE	FALSE	FALSE	FALSE	TRUE	TRUE	TRUE	0.642
ENSMUSG00000103722	NA	NA	NA	TEC	NA	NA	NA	8	5.07	8	3.8125	8	4.435	0	5	3.438	5	3.396	5	3.538	5	4.01	5	3.906	5	3.358	5	3.5	5	4.046	black	0.627898	1.44e-05	5	4.856	0	0.35	3.71398	4.41486	3.01309	TRUE	FALSE	FALSE	FALSE	FALSE	TRUE	TRUE	TRUE	1
ENSMUSG00000029304	Spp1	secreted phosphoprotein 1 [Source:MGI Symbol;Acc:MGI:98389]	20750	protein_coding	ENSG00000118785	SPP1	6696	8	1766.51	8	1009.35	8	1323.37	9	5	3085.73	5	2027.78	5	1817.01	5	1553.71	5	2772	5	1733.5	5	1486.78	5	1411.87	black	0.770007	6.3e-09	5	1597.17	5	123.416	3.71222	4.00668	3.41776	TRUE	FALSE	FALSE	FALSE	FALSE	TRUE	TRUE	TRUE	0.525
ENSMUSG00000016763	Scube1	signal peptide, CUB domain, EGF-like 1 [Source:MGI Symbol;Acc:MGI:1890616]	64706	protein_coding	ENSG00000159307	SCUBE1	80274	8	1.31625	7	0.74125	8	0.93125	5	5	2.122	5	1.538	5	1.544	5	1.132	5	1.852	5	1.514	5	0.93	5	1.644	black	0.812441	1.95e-10	5	1.338	0	0.12	3.71182	4.48129	2.94236	TRUE	FALSE	FALSE	FALSE	FALSE	TRUE	TRUE	TRUE	0
ENSMUSG00000048583	Igf2	insulin-like growth factor 2 [Source:MGI Symbol;Acc:MGI:96434]	NA	protein_coding	ENSG00000167244	IGF2	3481	8	10.4625	8	7.9625	8	19.1875	11	5	67.232	5	47.796	5	28.288	5	20.496	5	73.714	5	34.194	5	28.58	5	36.21	black	0.872896	2.1e-13	5	29.314	5	2.568	3.71121	4.60321	2.8192	TRUE	FALSE	FALSE	FALSE	FALSE	TRUE	TRUE	TRUE	0.33
ENSMUSG00000024598	Fbn2	fibrillin 2 [Source:MGI Symbol;Acc:MGI:95490]	14119	protein_coding	ENSG00000138829	FBN2	2201	8	8.24875	8	6.6	8	6.02625	0	5	15.442	5	10.074	5	6.922	5	7.746	5	15.218	5	6.53	5	4.358	5	2.438	brown	0.946783	2.65e-20	5	6.434	1	0.492	3.7108	4.55257	2.86904	TRUE	FALSE	FALSE	FALSE	FALSE	TRUE	TRUE	TRUE	1
ENSMUSG00000007653	Gabrb2	gamma-aminobutyric acid (GABA) A receptor, subunit beta 2 [Source:MGI Symbol;Acc:MGI:95620]	14401	protein_coding	ENSG00000145864	GABRB2	2561	5	0.565	6	0.9075	8	1.36375	3	5	3.642	5	2.07	5	1.936	5	1.33	5	3.076	5	1.512	5	1.514	5	1.322	brown	0.904964	1.12e-15	5	1.922	0	0.202	3.71047	5.19874	2.2222	TRUE	FALSE	FALSE	FALSE	FALSE	TRUE	TRUE	TRUE	0
ENSMUSG00000102760	NA	NA	NA	TEC	NA	NA	NA	8	6.3475	8	4.155	8	5.14125	0	5	4.124	5	3.954	5	4.982	5	4.238	5	4.2	5	5.37	5	4.09	5	4.548	black	0.535588	0.000368896	5	5.95	1	0.42	3.70389	4.42489	2.9829	TRUE	FALSE	FALSE	FALSE	FALSE	TRUE	TRUE	TRUE	1
ENSMUSG00000078794	Dact3	dapper homolog 3, antagonist of beta-catenin (xenopus) [Source:MGI Symbol;Acc:MGI:3654828]	629378	protein_coding	ENSG00000197380	DACT3	147906	8	4.96375	8	3.4525	8	4.73625	10	5	7.038	5	7.33	5	7.758	5	5.172	5	7.984	5	8.56	5	6.86	5	8.466	black	0.721785	1.47e-07	5	5.708	2	0.448	3.70295	4.6101	2.7958	TRUE	FALSE	FALSE	FALSE	FALSE	TRUE	TRUE	TRUE	0.314
ENSMUSG00000093561	Gm20699	predicted gene 20699 [Source:MGI Symbol;Acc:MGI:5313146]	NA	processed_pseudogene	NA	NA	NA	8	3.4775	8	2.9875	8	3.3575	0	5	2.49	5	1.902	5	1.834	5	2.078	5	3.134	5	2.318	5	2.736	5	3.06	black	0.514114	0.000690154	5	3.058	0	0.212	3.7015	4.45412	2.94888	TRUE	FALSE	FALSE	FALSE	FALSE	TRUE	TRUE	TRUE	1
ENSMUSG00000053414	Hunk	hormonally upregulated Neu-associated kinase [Source:MGI Symbol;Acc:MGI:1347352]	26559	protein_coding	ENSG00000142149	HUNK	30811	8	2.26625	8	3.9575	8	3.2525	7	5	2.326	5	2.162	5	2.482	5	2.506	5	2.016	5	1.906	5	2.318	5	2.926	black	0.411194	0.00839189	5	4.278	0	0.372	3.69961	4.30386	3.09536	TRUE	FALSE	FALSE	FALSE	FALSE	TRUE	TRUE	TRUE	0.451
ENSMUSG00000023999	Kif6	kinesin family member 6 [Source:MGI Symbol;Acc:MGI:1098238]	319991	protein_coding	ENSG00000164627	KIF6	221458	8	1.70375	8	1.72625	8	2.01875	5	5	2.006	5	1.262	4	1.936	4	1.154	5	1.612	5	1.42	5	1.49	5	1.436	black	0.25919	0.106307	5	1.66	2	0.486	3.69959	5.00819	2.39099	TRUE	FALSE	FALSE	FALSE	FALSE	TRUE	TRUE	TRUE	0.686
ENSMUSG00000052951	C130021I20Rik	Riken cDNA C130021I20 gene [Source:MGI Symbol;Acc:MGI:3639863]	NA	antisense	NA	NA	NA	7	1.04125	1	0.35375	5	0.735	2	5	1.204	4	1.656	5	1.238	3	0.554	3	0.546	5	1.648	3	1.05	5	1.89	black	0.55297	0.000215283	5	1.22	0	0.096	3.69848	5.02871	2.36826	TRUE	FALSE	FALSE	FALSE	FALSE	TRUE	TRUE	TRUE	0
ENSMUSG00000102937	NA	NA	NA	TEC	NA	NA	NA	5	0.71125	2	0.50875	5	0.76625	0	1	0.336	2	0.572	4	0.586	2	0.516	0	0.236	3	0.62	2	0.474	3	0.638	NA	NA	NA	5	0.824	0	0.024	3.69832	4.67754	2.71911	TRUE	FALSE	FALSE	FALSE	FALSE	TRUE	TRUE	TRUE	NA
ENSMUSG00000031340	Gabre	gamma-aminobutyric acid (GABA) A receptor, subunit epsilon [Source:MGI Symbol;Acc:MGI:1330235]	14404	protein_coding	ENSG00000102287	GABRE	2564	7	1.16	5	0.97125	7	1.23375	7	4	0.864	5	1.118	5	1.288	5	2.068	3	0.592	5	0.964	4	1.762	5	1.378	purple	0.776609	3.86e-09	5	1.498	1	0.264	3.69603	4.80818	2.58387	TRUE	FALSE	FALSE	FALSE	FALSE	TRUE	TRUE	TRUE	0
ENSMUSG00000038331	Satb2	special AT-rich sequence binding protein 2 [Source:MGI Symbol;Acc:MGI:2679336]	212712	protein_coding	ENSG00000119042	SATB2	23314	8	93.4513	8	87.33	8	84.4737	1	5	107.956	5	89.55	5	98.256	5	94.57	5	106.036	5	82.138	5	74.018	5	59.056	brown	0.902963	1.63e-15	5	102.856	5	8.464	3.69336	3.99366	3.39307	TRUE	FALSE	FALSE	FALSE	FALSE	TRUE	TRUE	TRUE	0.975
ENSMUSG00000101724	NA	NA	NA	sense_intronic	NA	NA	NA	8	3.3725	8	2.75	8	2.61125	0	5	3.368	5	2.828	5	3.226	5	4.044	5	2.866	5	2.448	5	2.992	5	2.594	brown	0.390143	0.0128195	5	4.134	0	0.264	3.69063	4.43389	2.94737	TRUE	FALSE	FALSE	FALSE	FALSE	TRUE	TRUE	TRUE	1
ENSMUSG00000057969	Sema3b	sema domain, immunoglobulin domain (Ig), short basic domain, secreted, (semaphorin) 3B [Source:MGI Symbol;Acc:MGI:107561]	20347	protein_coding	ENSG00000012171	SEMA3B	7869	8	17.5475	8	18.925	8	20.6025	11	5	18.27	5	17.786	5	14.84	5	14.46	5	19.994	5	17.37	5	14.848	5	12.434	brown	0.757712	1.51e-08	5	15.654	5	2.156	3.69029	4.32954	3.05104	TRUE	FALSE	FALSE	FALSE	FALSE	TRUE	TRUE	TRUE	0.49
ENSMUSG00000031558	Slit2	slit homolog 2 (Drosophila) [Source:MGI Symbol;Acc:MGI:1315205]	20563	protein_coding	ENSG00000145147	SLIT2	9353	8	100.791	8	72.1587	8	84.8925	7	5	68.98	5	68.962	5	87.212	5	84.672	5	65.042	5	70.52	5	68.868	5	80.352	black	0.232767	0.148344	5	72.782	5	6.622	3.69001	3.96421	3.4158	TRUE	FALSE	FALSE	FALSE	FALSE	TRUE	TRUE	TRUE	0.817
ENSMUSG00000037892	Pcdh18	protocadherin 18 [Source:MGI Symbol;Acc:MGI:1920423]	73173	protein_coding	ENSG00000189184	PCDH18	54510	8	22.6887	8	19.91	8	21.6062	10	5	20.844	5	20.576	5	18.822	5	15.622	5	18.812	5	18.182	5	17.532	5	15.43	brown	0.702329	4.39e-07	5	21.518	5	1.522	3.68981	4.04934	3.33028	TRUE	FALSE	FALSE	FALSE	FALSE	TRUE	TRUE	TRUE	0.865
ENSMUSG00000020181	Nav3	neuron navigator 3 [Source:MGI Symbol;Acc:MGI:2183703]	260315	protein_coding	ENSG00000067798	NAV3	89795	8	16.06	8	14.4712	8	16.5787	5	5	22.01	5	16.648	5	16.75	5	14.594	5	26.14	5	17.212	5	14.726	5	13.844	black	0.883248	4.59e-14	5	16.642	5	1.316	3.68911	4.01383	3.36439	TRUE	FALSE	FALSE	FALSE	FALSE	TRUE	TRUE	TRUE	0.893
ENSMUSG00000004105	Angptl2	angiopoietin-like 2 [Source:MGI Symbol;Acc:MGI:1347002]	26360	protein_coding	ENSG00000136859	ANGPTL2	23452	8	20.8575	8	12.0575	8	32.105	12	5	82.06	5	109.47	5	72.8	5	30.03	5	94.226	5	112.328	5	47.888	5	63.718	black	0.799514	6.14e-10	5	49.43	5	3.79	3.68721	4.30525	3.06917	TRUE	FALSE	FALSE	FALSE	FALSE	TRUE	TRUE	TRUE	0.257
ENSMUSG00000074505	Fat3	FAT tumor suppressor homolog 3 (Drosophila) [Source:MGI Symbol;Acc:MGI:2444314]	270120	protein_coding	ENSG00000165323	FAT3	120114	8	45.9312	8	37.425	8	41.4188	4	5	35.45	5	41.428	5	36.14	5	27.858	5	37.106	5	38.392	5	31.708	5	23.512	brown	0.685735	1.05e-06	5	34.856	5	2.712	3.6845	4.06524	3.30376	TRUE	FALSE	FALSE	FALSE	FALSE	TRUE	TRUE	TRUE	0.954
ENSMUSG00000052726	Kcnt2	potassium channel, subfamily T, member 2 [Source:MGI Symbol;Acc:MGI:3036273]	240776	protein_coding	ENSG00000162687	KCNT2	343450	8	6.8825	8	5.51	8	5.5925	3	5	3.242	5	3.99	5	4.43	5	3.442	5	3.318	5	4.698	5	4.624	5	3.688	brown	0.251584	0.117347	5	4.896	2	0.488	3.67444	4.26884	3.08004	TRUE	FALSE	FALSE	FALSE	FALSE	TRUE	TRUE	TRUE	0.938
ENSMUSG00000022665	Ccdc80	coiled-coil domain containing 80 [Source:MGI Symbol;Acc:MGI:1915146]	NA	protein_coding	ENSG00000091986	CCDC80	151887	8	62.3362	8	40.0825	8	59.245	12	5	100.432	5	89.57	5	87.104	5	64.494	5	110	5	87.396	5	54.758	5	58.9	black	0.905788	9.53e-16	5	63.37	5	5.608	3.67009	4.09994	3.24023	TRUE	FALSE	FALSE	FALSE	FALSE	TRUE	TRUE	TRUE	0.397
ENSMUSG00000024330	Col11a2	collagen, type XI, alpha 2 [Source:MGI Symbol;Acc:MGI:88447]	12815	protein_coding	ENSG00000204248	COL11A2	1302	8	836.5	8	739.428	8	698.227	7	5	1114.97	5	879.088	5	671.594	5	557.938	5	1098.89	5	691.102	5	604.612	5	321.248	brown	0.873409	1.95e-13	5	638.094	5	51.462	3.66969	4.17363	3.16575	TRUE	FALSE	FALSE	FALSE	FALSE	TRUE	TRUE	TRUE	0.892
ENSMUSG00000054196	Cthrc1	collagen triple helix repeat containing 1 [Source:MGI Symbol;Acc:MGI:1915838]	68588	protein_coding	ENSG00000164932	CTHRC1	115908	8	38.3638	8	33.6662	8	32.575	7	5	156.97	5	73.232	5	37.902	5	23.858	5	169.116	5	63.402	5	33.59	5	24.232	brown	0.919741	5.13e-17	5	35.318	5	2.608	3.66811	4.82252	2.51371	TRUE	FALSE	FALSE	FALSE	FALSE	TRUE	TRUE	TRUE	0.778
ENSMUSG00000050751	Pgbd5	piggyBac transposable element derived 5 [Source:MGI Symbol;Acc:MGI:2429955]	209966	protein_coding	ENSG00000177614	PGBD5	79605	8	6.5175	8	6.72625	8	4.94	4	5	8.378	5	6.736	5	4.504	5	2.868	5	9.076	5	5.47	5	4.31	5	2.626	brown	0.849929	3.99e-12	5	6.06	3	0.532	3.66805	4.55553	2.78057	TRUE	FALSE	FALSE	FALSE	FALSE	TRUE	TRUE	TRUE	0.384
ENSMUSG00000031962	Cdh15	cadherin 15 [Source:MGI Symbol;Acc:MGI:106672]	12555	protein_coding	ENSG00000129910	CDH15	1013	8	22.9913	8	19.1625	8	20.0763	3	5	27.666	5	18.198	5	15.184	5	13.62	5	25.304	5	16.31	5	18.338	5	12.104	brown	0.782071	2.54e-09	5	22.15	5	1.736	3.66271	4.23178	3.09364	TRUE	FALSE	FALSE	FALSE	FALSE	TRUE	TRUE	TRUE	0.885
ENSMUSG00000029161	Cgref1	cell growth regulator with EF hand domain 1 [Source:MGI Symbol;Acc:MGI:1915817]	68567	protein_coding	ENSG00000138028	CGREF1	10669	8	43.5262	8	41.6013	8	37.28	7	5	101.294	5	52.89	5	35.384	5	27.872	5	106.268	5	46.522	5	31.35	5	17.312	brown	0.947262	2.24e-20	5	37.626	5	3.02	3.66249	4.80247	2.5225	TRUE	FALSE	FALSE	FALSE	FALSE	TRUE	TRUE	TRUE	0.669
ENSMUSG00000000753	Serpinf1	serine (or cysteine) peptidase inhibitor, clade F, member 1 [Source:MGI Symbol;Acc:MGI:108080]	20317	protein_coding	ENSG00000132386	SERPINF1	5176	8	931.026	8	631.826	8	639.231	12	5	1132.25	5	643.244	5	331.698	5	231.952	5	1165.51	5	596.792	5	365.368	5	280.196	brown	0.898667	3.57e-15	5	575.03	5	45.802	3.66232	4.12172	3.20291	TRUE	FALSE	FALSE	FALSE	FALSE	TRUE	TRUE	TRUE	0.2
ENSMUSG00000080115	Mettl21b	methyltransferase like 21B [Source:MGI Symbol;Acc:MGI:3645330]	100504608	protein_coding	ENSG00000123427	EEF1AKMT3	25895	8	1.90375	8	1.97875	8	1.74125	1	5	2.914	5	1.81	5	1.106	5	1.314	5	3.356	5	1.518	4	0.91	3	0.558	brown	0.925252	1.4e-17	5	1.58	0	0.204	3.66115	5.16336	2.15894	TRUE	FALSE	FALSE	FALSE	FALSE	TRUE	TRUE	TRUE	1
ENSMUSG00000032118	Fez1	fasciculation and elongation protein zeta 1 (zygin I) [Source:MGI Symbol;Acc:MGI:2670976]	NA	protein_coding	ENSG00000149557	FEZ1	9638	8	4.2575	8	3.2	8	3.87125	9	5	3.208	5	4.94	5	3.644	5	2.6	5	3.078	5	4.456	5	3.282	5	4.018	black	0.529713	0.000439673	5	3.34	1	0.34	3.65194	4.48122	2.82266	TRUE	FALSE	FALSE	FALSE	FALSE	TRUE	TRUE	TRUE	0.166
ENSMUSG00000044017	Gpr133	G protein-coupled receptor 133 [Source:MGI Symbol;Acc:MGI:3041203]	243277	protein_coding	ENSG00000111452	ADGRD1	283383	8	26.165	8	25.2188	8	24.055	6	5	22.352	5	19.672	5	16.468	5	14.752	5	21.798	5	16.688	5	16.472	5	11.972	brown	0.833174	2.56e-11	5	25.322	5	1.966	3.64976	4.04734	3.25218	TRUE	FALSE	FALSE	FALSE	FALSE	TRUE	TRUE	TRUE	0.875
ENSMUSG00000053647	Gper1	G protein-coupled estrogen receptor 1 [Source:MGI Symbol;Acc:MGI:1924104]	76854	protein_coding	ENSG00000164850	GPER1	2852	8	2.65125	8	2.3675	8	2.78875	9	5	3.848	5	3.444	5	3.746	5	3.142	5	3.562	5	4.508	5	3.412	5	3.786	black	0.627554	1.46e-05	5	4.848	1	0.47	3.64551	4.24301	3.04801	TRUE	FALSE	FALSE	FALSE	FALSE	TRUE	TRUE	TRUE	0.792
ENSMUSG00000070423	Olfr558	olfactory receptor 558 [Source:MGI Symbol;Acc:MGI:3030392]	259097	protein_coding	ENSG00000180785	OR51E1	143503	8	2.425	8	2.29625	8	2.55875	6	5	2.77	5	2.498	5	2.144	5	1.754	5	2.806	5	3.996	5	3.016	5	3.74	black	0.557876	0.000183922	5	2.014	0	0.17	3.64266	4.86044	2.42489	TRUE	FALSE	FALSE	FALSE	FALSE	TRUE	TRUE	TRUE	0.667
ENSMUSG00000074486	Bglap2	bone gamma-carboxyglutamate protein 2 [Source:MGI Symbol;Acc:MGI:88157]	12097	protein_coding	ENSG00000242252	BGLAP	632	8	4642.13	8	3659.89	8	2929.93	0	5	5689.7	5	6668.5	5	3238.73	5	2560.07	5	5418.99	5	3639.85	5	2501.56	5	1424.14	brown	0.864462	6.58e-13	5	3197.91	5	253.03	3.6399	4.17714	3.10267	TRUE	FALSE	FALSE	FALSE	FALSE	TRUE	TRUE	TRUE	1
ENSMUSG00000106214	NA	NA	NA	TEC	NA	NA	NA	8	11.9325	8	7.99375	8	10.135	0	5	8.344	5	7.43	5	9.136	5	10.146	5	7.56	5	8.26	5	8.004	5	8.152	black	0.394221	0.0118334	5	7.354	2	0.534	3.63946	4.55035	2.72857	TRUE	FALSE	FALSE	FALSE	FALSE	TRUE	TRUE	TRUE	1
ENSMUSG00000047330	Kcne4	potassium voltage-gated channel, Isk-related subfamily, gene 4 [Source:MGI Symbol;Acc:MGI:1891125]	57814	protein_coding	ENSG00000152049	KCNE4	23704	7	0.94625	4	0.5775	8	1.05	7	5	2.204	5	1.754	5	1.722	5	1.256	5	2.456	5	1.778	5	1.836	5	2.39	black	0.619998	1.98e-05	5	0.998	0	0.108	3.63691	5.01466	2.25915	TRUE	FALSE	FALSE	FALSE	FALSE	TRUE	TRUE	TRUE	0
ENSMUSG00000048706	Lurap1l	leucine rich adaptor protein 1-like [Source:MGI Symbol;Acc:MGI:106510]	52829	protein_coding	ENSG00000153714	LURAP1L	286343	8	2.865	8	2.73125	8	2.895	12	5	8.296	5	4.394	5	2.388	5	1.58	5	9.372	5	4.17	5	2.848	5	2.11	brown	0.861796	9.3e-13	5	3.866	0	0.322	3.63579	4.40626	2.86531	TRUE	FALSE	FALSE	FALSE	FALSE	TRUE	TRUE	TRUE	0.268
ENSMUSG00000074483	Bglap	bone gamma carboxyglutamate protein [Source:MGI Symbol;Acc:MGI:88156]	12096	protein_coding	ENSG00000242252	BGLAP	632	8	6933.98	8	5186.34	8	4248.36	0	5	8567.57	5	8927.24	5	4437.88	5	3640.5	5	8202.18	5	5249.15	5	3657.32	5	1867.98	brown	0.84587	6.39e-12	5	5633.86	5	447.492	3.63169	4.15261	3.11077	TRUE	FALSE	FALSE	FALSE	FALSE	TRUE	TRUE	TRUE	1
ENSMUSG00000036867	Smad6	SMAD family member 6 [Source:MGI Symbol;Acc:MGI:1336883]	17130	protein_coding	ENSG00000137834	SMAD6	4091	8	16.6875	8	14.485	8	16.1913	12	5	23.462	5	21.122	5	19.774	5	18.656	5	23.502	5	21.304	5	18.34	5	20.182	black	0.829977	3.56e-11	5	21.406	5	2.01	3.63112	4.09787	3.16437	TRUE	FALSE	FALSE	FALSE	FALSE	TRUE	TRUE	TRUE	0.567
ENSMUSG00000048616	Nog	noggin [Source:MGI Symbol;Acc:MGI:104327]	18121	protein_coding	ENSG00000183691	NOG	9241	8	2	7	0.89	8	1.70625	5	5	2.498	5	3.14	5	2.34	5	2.266	5	1.98	5	3.116	5	2.294	5	3.814	grey	0.505146	0.000885832	5	1.808	0	0.136	3.62869	4.74034	2.51704	TRUE	FALSE	FALSE	FALSE	FALSE	TRUE	TRUE	TRUE	0.281
ENSMUSG00000027015	Cybrd1	cytochrome b reductase 1 [Source:MGI Symbol;Acc:MGI:2654575]	73649	protein_coding	ENSG00000071967	CYBRD1	79901	8	3.47875	8	3.01375	8	2.92375	4	5	8.436	5	4.786	5	2.472	5	1.49	5	8.842	5	4.254	5	2.34	5	2.062	black	0.831006	3.2e-11	5	3.41	0	0.298	3.6228	4.60845	2.63716	TRUE	FALSE	FALSE	FALSE	FALSE	TRUE	TRUE	TRUE	0.768
ENSMUSG00000032172	Olfm2	olfactomedin 2 [Source:MGI Symbol;Acc:MGI:3045350]	244723	protein_coding	ENSG00000105088		93145	8	1.34375	7	1.00375	7	1.02375	6	5	1.638	5	2.906	5	3.178	5	3.99	5	1.864	5	2.202	5	1.264	5	1.104	brown	0.293797	0.0657593	5	1.806	0	0.106	3.62114	4.57214	2.67013	TRUE	FALSE	FALSE	FALSE	FALSE	TRUE	TRUE	TRUE	0.031
ENSMUSG00000086552	A730090H04Rik	RIKEN cDNA A730090H04 gene [Source:MGI Symbol;Acc:MGI:2444057]	NA	antisense	NA	NA	NA	6	0.82625	6	0.72625	8	0.84625	1	5	1.068	3	0.664	5	0.91	5	1.048	4	0.842	2	0.58	5	0.922	3	0.596	brown	0.332504	0.0360545	5	1.032	0	0.056	3.61196	4.74565	2.47828	TRUE	FALSE	FALSE	FALSE	FALSE	TRUE	TRUE	TRUE	0
ENSMUSG00000075324	Fign	fidgetin [Source:MGI Symbol;Acc:MGI:1890647]	60344	protein_coding	ENSG00000182263	FIGN	55137	8	17.4	8	15.6662	8	16.9175	8	5	10.098	5	11.18	5	8.972	5	8.126	5	9.172	5	11.966	5	10.736	5	9.928	black	0.321332	0.043196	5	16.48	5	1.65	3.61017	4.06923	3.15112	TRUE	FALSE	FALSE	FALSE	FALSE	TRUE	TRUE	TRUE	0.952
ENSMUSG00000028195	Cyr61	cysteine rich protein 61 [Source:MGI Symbol;Acc:MGI:88613]	16007	protein_coding	ENSG00000142871	CCN1	3491	8	50.645	8	39.05	8	39.4075	12	5	46.502	5	52.546	5	37.998	5	25.854	5	38.266	5	42.4	5	33.996	5	40.118	black	0.615524	2.37e-05	5	59.364	5	5.232	3.61014	4.49636	2.72392	TRUE	FALSE	FALSE	FALSE	FALSE	TRUE	TRUE	TRUE	0.472
ENSMUSG00000054252	Fgfr3	fibroblast growth factor receptor 3 [Source:MGI Symbol;Acc:MGI:95524]	14184	protein_coding	ENSG00000068078	FGFR3	2261	8	22.5025	8	15.0288	8	19.9925	12	5	26.58	5	22.572	5	22.294	5	19.984	5	27.266	5	24.292	5	21.382	5	22.808	black	0.840085	1.22e-11	5	19.892	5	1.72	3.60771	4.1069	3.10851	TRUE	FALSE	FALSE	FALSE	FALSE	TRUE	TRUE	TRUE	0.374
ENSMUSG00000048126	Col6a3	collagen, type VI, alpha 3 [Source:MGI Symbol;Acc:MGI:88461]	12835	protein_coding	ENSG00000163359	COL6A3	1293	8	119.411	8	66.3725	8	107.435	11	5	408.078	5	274.648	5	229.87	5	150.202	5	418.68	5	255.898	5	113.028	5	141.908	black	0.912141	2.68e-16	5	118.32	5	10.756	3.60597	3.85394	3.35799	TRUE	FALSE	FALSE	FALSE	FALSE	TRUE	TRUE	TRUE	0.558
ENSMUSG00000040260	Daam2	dishevelled associated activator of morphogenesis 2 [Source:MGI Symbol;Acc:MGI:1923691]	76441	protein_coding	ENSG00000146122	DAAM2	23500	8	25.3938	8	22.9425	8	26.33	11	5	22.682	5	24.528	5	22.824	5	22.382	5	20.096	5	21.584	5	22.216	5	21.85	black	0.641331	8.23e-06	5	28.6	5	2.318	3.59811	3.8709	3.32533	TRUE	FALSE	FALSE	FALSE	FALSE	TRUE	TRUE	TRUE	0.562
ENSMUSG00000062980	Cped1	cadherin-like and PC-esterase domain containing 1 [Source:MGI Symbol;Acc:MGI:2444814]	214642	protein_coding	ENSG00000106034	CPED1	79974	8	46.3975	8	35.8338	8	48.1313	12	5	26.468	5	40.504	5	45.884	5	43.096	5	27.06	5	41.258	5	38.798	5	52.064	yellow	0.686918	9.84e-07	5	54.526	5	4.588	3.59749	3.89663	3.29836	TRUE	FALSE	FALSE	FALSE	FALSE	TRUE	TRUE	TRUE	0.491
ENSMUSG00000002688	Prkd1	protein kinase D1 [Source:MGI Symbol;Acc:MGI:99879]	18760	protein_coding	ENSG00000184304	PRKD1	5587	8	2.76875	8	2.22125	8	2.92125	11	5	3.04	5	2.46	5	2.416	5	2.188	5	2.854	5	3.028	5	2.372	5	3.1	black	0.822822	7.29e-11	5	3.664	1	0.31	3.59517	4.23411	2.95623	TRUE	FALSE	FALSE	FALSE	FALSE	TRUE	TRUE	TRUE	0.303
ENSMUSG00000045871	Slitrk6	SLIT and NTRK-like family, member 6 [Source:MGI Symbol;Acc:MGI:2443198]	239250	protein_coding	ENSG00000184564	SLITRK6	84189	8	3.5775	8	2.54625	8	3.3725	4	5	7.704	5	4.526	5	3.998	5	3.59	5	6.67	5	3.682	5	2.696	5	2.596	brown	0.849166	4.37e-12	5	2.776	0	0.228	3.59517	4.20227	2.98806	TRUE	FALSE	FALSE	FALSE	FALSE	TRUE	TRUE	TRUE	0.613
ENSMUSG00000010529	Gm266	predicted gene 266 [Source:MGI Symbol;Acc:MGI:2685112]	212539	protein_coding	NA	NA	NA	8	4.2175	8	3.77625	8	3.76625	4	5	9.36	5	6.192	5	4.856	5	3.356	5	9.164	5	5.968	5	4.532	5	3.124	brown	0.840181	1.21e-11	5	4.34	1	0.362	3.59484	4.72988	2.45979	TRUE	FALSE	FALSE	FALSE	FALSE	TRUE	TRUE	TRUE	0.778
ENSMUSG00000083834	Gm12577	predicted gene 12577 [Source:MGI Symbol;Acc:MGI:3651713]	NA	processed_pseudogene	NA	NA	NA	8	5.6775	8	3.4275	8	4.6625	0	5	3.604	5	5.852	5	4.054	5	4.956	5	4.022	5	4.422	5	4.442	5	4.136	black	0.185698	0.251289	5	4.17	0	0.158	3.59136	4.91601	2.2667	TRUE	FALSE	FALSE	FALSE	FALSE	TRUE	TRUE	TRUE	1
ENSMUSG00000085282	Gm15663	predicted gene 15663 [Source:MGI Symbol;Acc:MGI:3783105]	NA	processed_transcript	NA	NA	NA	8	2.1675	8	2.46875	8	2.37	5	5	3.062	5	2.51	5	2.524	5	1.758	5	2.878	5	2.108	5	2.192	5	1.418	brown	0.786045	1.86e-09	5	2.662	0	0.17	3.59024	4.36114	2.81934	TRUE	FALSE	FALSE	FALSE	FALSE	TRUE	TRUE	TRUE	0.429
ENSMUSG00000033565	Rbfox2	RNA binding protein, fox-1 homolog (C. elegans) 2 [Source:MGI Symbol;Acc:MGI:1933973]	93686	protein_coding	ENSG00000100320	RBFOX2	23543	8	27.0212	8	21.8125	8	24.74	12	5	28.838	5	26.756	5	26.772	5	25.494	5	30.568	5	25.64	5	23.632	5	24.292	black	0.924081	1.86e-17	5	27.894	5	2.606	3.58571	3.80731	3.36412	TRUE	FALSE	FALSE	FALSE	FALSE	TRUE	TRUE	TRUE	0.243
ENSMUSG00000042751	Nmnat2	nicotinamide nucleotide adenylyltransferase 2 [Source:MGI Symbol;Acc:MGI:2444155]	226518	protein_coding	ENSG00000157064	NMNAT2	23057	8	5.02625	8	2.93125	8	3.7025	5	5	4.958	5	3.956	5	3.652	5	3.73	5	5.686	5	4.822	5	3.552	5	3.648	black	0.759589	1.32e-08	5	4.356	1	0.434	3.58518	4.23464	2.93573	TRUE	FALSE	FALSE	FALSE	FALSE	TRUE	TRUE	TRUE	0.264
ENSMUSG00000033060	Lmo7	LIM domain only 7 [Source:MGI Symbol;Acc:MGI:1353586]	380928	protein_coding	ENSG00000136153	LMO7	4008	8	100.155	8	70.785	8	84.6713	12	5	64.508	5	82.36	5	78.168	5	76.214	5	59.442	5	86.214	5	81.45	5	91.35	yellow	0.582218	8.11e-05	5	85.348	5	7.838	3.58407	3.834	3.33414	TRUE	FALSE	FALSE	FALSE	FALSE	TRUE	TRUE	TRUE	0.348
ENSMUSG00000010660	Plcd1	phospholipase C, delta 1 [Source:MGI Symbol;Acc:MGI:97614]	18799	protein_coding	ENSG00000187091	PLCD1	5333	8	22.3975	8	21.1137	8	19.5538	11	5	25.738	5	20.762	5	19.004	5	17.162	5	25.654	5	18.814	5	16.774	5	14.478	brown	0.836441	1.81e-11	5	21.224	5	1.754	3.58359	4.30117	2.866	TRUE	FALSE	FALSE	FALSE	FALSE	TRUE	TRUE	TRUE	0.562
ENSMUSG00000044288	Cnr1	cannabinoid receptor 1 (brain) [Source:MGI Symbol;Acc:MGI:104615]	NA	protein_coding	ENSG00000118432	CNR1	1268	8	3.525	8	3.63125	8	3.32875	6	5	1.53	5	2.834	5	2.998	5	3.192	5	1.47	5	2.916	5	2.618	5	3.022	turquoise	0.374756	0.0171927	5	4.524	1	0.394	3.58291	4.49892	2.6669	TRUE	FALSE	FALSE	FALSE	FALSE	TRUE	TRUE	TRUE	0.237
ENSMUSG00000104332	NA	NA	NA	TEC	NA	NA	NA	8	1.91625	8	2.0675	8	2.35625	0	4	0.984	3	1.374	3	1.504	5	2.048	4	1.326	5	1.644	4	1.802	5	1.114	grey	0.0319487	0.844842	5	2.848	0	0.116	3.57843	4.7118	2.44506	TRUE	FALSE	FALSE	FALSE	FALSE	TRUE	TRUE	TRUE	1
ENSMUSG00000047496	Rnf152	ring finger protein 152 [Source:MGI Symbol;Acc:MGI:2443787]	NA	protein_coding	ENSG00000176641	RNF152	220441	8	0.97125	8	0.97125	8	1.1525	9	5	1.666	5	1.232	5	1.24	5	1.306	5	1.328	5	1.956	5	1.928	5	2.018	grey	0.49226	0.00125325	5	1.164	0	0.09	3.57802	4.36408	2.79195	TRUE	FALSE	FALSE	FALSE	FALSE	TRUE	TRUE	TRUE	0
ENSMUSG00000005958	Ephb3	Eph receptor B3 [Source:MGI Symbol;Acc:MGI:104770]	13845	protein_coding	ENSG00000182580	EPHB3	2049	8	2.97125	8	2.26375	8	2.8725	8	5	5.544	5	5.434	5	4.132	5	2.458	5	5.682	5	5.484	5	3.268	5	4.01	black	0.862058	9e-13	5	3.304	1	0.294	3.57687	4.72833	2.4254	TRUE	FALSE	FALSE	FALSE	FALSE	TRUE	TRUE	TRUE	0.404
ENSMUSG00000032968	Inha	inhibin alpha [Source:MGI Symbol;Acc:MGI:96569]	16322	protein_coding	ENSG00000123999	INHA	3623	8	2.5975	8	2.39625	8	2.24625	9	5	2.458	5	2.598	5	2.048	5	2.1	5	1.692	5	2.384	5	2.046	5	1.932	black	0.45185	0.00342363	5	3.208	0	0.248	3.57629	4.3592	2.79338	TRUE	FALSE	FALSE	FALSE	FALSE	TRUE	TRUE	TRUE	0.21
ENSMUSG00000024713	Pcsk5	proprotein convertase subtilisin/kexin type 5 [Source:MGI Symbol;Acc:MGI:97515]	18552	protein_coding	ENSG00000099139	PCSK5	5125	8	21.7787	8	18.4638	8	17.88	11	5	22.268	5	17.922	5	13.874	5	13.486	5	21.226	5	16.462	5	14.422	5	11.686	brown	0.877095	1.15e-13	5	17.546	5	1.37	3.57543	3.95223	3.19864	TRUE	FALSE	FALSE	FALSE	FALSE	TRUE	TRUE	TRUE	0.62
ENSMUSG00000052105	Mtcl1	microtubule crosslinking factor 1 [Source:MGI Symbol;Acc:MGI:1915867]	68617	protein_coding	ENSG00000168502	MTCL1	23255	8	3.4725	8	2.495	8	2.975	8	5	3.25	5	3.85	5	3.508	5	2.842	5	3.086	5	5.212	5	4.348	5	4.084	black	0.691424	7.82e-07	5	3.366	4	0.53	3.57537	4.14049	3.01026	TRUE	FALSE	FALSE	FALSE	FALSE	TRUE	TRUE	TRUE	0.204
ENSMUSG00000055368	Slc6a2	solute carrier family 6 (neurotransmitter transporter, noradrenalin), member 2 [Source:MGI Symbol;Acc:MGI:1270850]	20538	protein_coding	ENSG00000103546	SLC6A2	6530	8	1.68625	8	2.02625	8	1.5775	3	5	2.814	5	1.77	5	1.238	4	0.954	5	2.304	5	1.604	5	1.43	4	0.662	brown	0.822274	7.69e-11	5	1.644	0	0.148	3.5743	4.77456	2.37405	TRUE	FALSE	FALSE	FALSE	FALSE	TRUE	TRUE	TRUE	0.194
ENSMUSG00000022483	Col2a1	collagen, type II, alpha 1 [Source:MGI Symbol;Acc:MGI:88452]	12824	protein_coding	ENSG00000139219	COL2A1	1280	8	110.936	8	173.104	8	119.724	3	5	46.97	5	186.568	5	329.9	5	407.952	5	53.072	5	75.318	5	133.236	5	88.21	turquoise	0.502025	0.000964684	5	158.366	5	13.388	3.57036	4.2461	2.89462	TRUE	FALSE	FALSE	FALSE	FALSE	TRUE	TRUE	TRUE	0.992
ENSMUSG00000039431	Mtmr7	myotubularin related protein 7 [Source:MGI Symbol;Acc:MGI:1891693]	54384	protein_coding	ENSG00000003987	MTMR7	9108	7	1.02	6	0.85625	8	1.11125	7	2	0.38	3	0.672	4	0.812	4	0.888	1	0.23	5	0.88	5	1.122	5	1.27	purple	0.537094	0.000352489	5	1.426	0	0.1	3.56931	4.73792	2.40069	TRUE	FALSE	FALSE	FALSE	FALSE	TRUE	TRUE	TRUE	0
ENSMUSG00000012017	Scarf2	scavenger receptor class F, member 2 [Source:MGI Symbol;Acc:MGI:1858430]	224024	protein_coding	ENSG00000244486	SCARF2	91179	8	33.52	8	24.6837	8	30.8362	10	5	46.938	5	45.486	5	40.424	5	28.382	5	46.62	5	48.598	5	32.92	5	39.202	black	0.907499	6.83e-16	5	36.864	5	3.078	3.5636	3.94248	3.18472	TRUE	FALSE	FALSE	FALSE	FALSE	TRUE	TRUE	TRUE	0.787
ENSMUSG00000040852	Plekhh2	pleckstrin homology domain containing, family H (with MyTH4 domain) member 2 [Source:MGI Symbol;Acc:MGI:2146813]	213556	protein_coding	ENSG00000152527	PLEKHH2	130271	8	16.5338	8	18.1187	8	17.8925	9	5	7.06	5	10.844	5	16.766	5	19.368	5	5.91	5	10.222	5	10.642	5	12.244	purple	0.756762	1.61e-08	5	24.326	5	2.028	3.56017	3.95696	3.16337	TRUE	FALSE	FALSE	FALSE	FALSE	TRUE	TRUE	TRUE	0.881
ENSMUSG00000079022	Col22a1	collagen, type XXII, alpha 1 [Source:MGI Symbol;Acc:MGI:1916950]	69700	protein_coding	NA	NA	NA	8	77.7887	8	70.03	8	66.8725	3	5	75.89	5	73.27	5	66.144	5	61.96	5	74.234	5	63.032	5	58.642	5	39.87	brown	0.750029	2.53e-08	5	57.026	5	5.032	3.55902	4.0784	3.03965	TRUE	FALSE	FALSE	FALSE	FALSE	TRUE	TRUE	TRUE	0.967
ENSMUSG00000001506	Col1a1	collagen, type I, alpha 1 [Source:MGI Symbol;Acc:MGI:88467]	12842	protein_coding	ENSG00000108821	COL1A1	1277	8	16934.8	8	14767	8	12248.9	12	5	27661.5	5	16985.3	5	11178.6	5	8741.39	5	28521.2	5	14686.5	5	10824.8	5	5890.89	brown	0.929861	4.34e-18	5	13309.2	5	1119.73	3.5553	4.12626	2.98434	TRUE	FALSE	FALSE	FALSE	FALSE	TRUE	TRUE	TRUE	0.525
ENSMUSG00000025813	Homer2	homer homolog 2 (Drosophila) [Source:MGI Symbol;Acc:MGI:1347354]	26557	protein_coding	ENSG00000103942	HOMER2	9455	8	4.185	8	3.70875	8	5.36125	7	5	3.246	5	5.298	5	5.71	5	6.05	5	3.028	5	5.966	5	5.318	5	6.828	yellow	0.730205	8.92e-08	5	7.308	3	0.74	3.55466	4.02306	3.08626	TRUE	FALSE	FALSE	FALSE	FALSE	TRUE	TRUE	TRUE	0.463
Obcdi047271	NA	NA	NA	novel_intergenic	NA	NA	NA	8	1.78875	8	1.54	8	1.48125	0	5	1.954	5	1.818	5	2.038	5	1.556	5	1.692	5	1.134	4	1.102	5	0.956	brown	0.440429	0.00445274	5	2.04	0	0.096	3.55311	4.62629	2.47993	TRUE	FALSE	FALSE	FALSE	FALSE	TRUE	TRUE	TRUE	1
ENSMUSG00000000093	Tbx2	T-box 2 [Source:MGI Symbol;Acc:MGI:98494]	21385	protein_coding	ENSG00000121068	TBX2	6909	8	37.7737	8	32.2388	8	35.2638	11	5	39.97	5	33.284	5	29.926	5	27.782	5	35.046	5	35.47	5	33.338	5	34.94	black	0.720833	1.56e-07	5	39.906	5	3.466	3.55166	3.86605	3.23726	TRUE	FALSE	FALSE	FALSE	FALSE	TRUE	TRUE	TRUE	0.673
ENSMUSG00000029348	Asphd2	aspartate beta-hydroxylase domain containing 2 [Source:MGI Symbol;Acc:MGI:1920148]	72898	protein_coding	ENSG00000128203	ASPHD2	57168	7	1.035	4	0.565	7	1.14375	4	5	3.142	5	3.29	5	2.894	4	1.122	5	3.172	5	3.554	5	1.694	5	2.744	black	0.855445	2.06e-12	5	1.95	0	0.14	3.55133	4.30175	2.8009	TRUE	FALSE	FALSE	FALSE	FALSE	TRUE	TRUE	TRUE	0
ENSMUSG00000096956	Snhg18	small nucleolar RNA host gene 18 [Source:MGI Symbol;Acc:MGI:1914085]	NA	lincRNA	NA	NA	NA	8	22.16	8	19.5	8	18.9675	12	5	30.022	5	23.246	5	16.816	5	17.018	5	29.214	5	19.294	5	15.31	5	12.852	brown	0.938927	3.39e-19	5	19.098	5	1.602	3.55085	3.96998	3.13172	TRUE	FALSE	FALSE	FALSE	FALSE	TRUE	TRUE	TRUE	0.415
ENSMUSG00000028047	Thbs3	thrombospondin 3 [Source:MGI Symbol;Acc:MGI:98739]	21827	protein_coding	ENSG00000169231	THBS3	7059	8	6.4275	8	3.86	8	8.85625	11	5	15.892	5	26.598	5	17.088	5	8.266	5	19.542	5	21.75	5	10.896	5	12.21	black	0.817544	1.21e-10	5	8.16	4	1.632	3.55082	4.32996	2.77169	TRUE	FALSE	FALSE	FALSE	FALSE	TRUE	TRUE	TRUE	0.253
ENSMUSG00000022995	Enah	enabled homolog (Drosophila) [Source:MGI Symbol;Acc:MGI:108360]	13800	protein_coding	ENSG00000154380	ENAH	55740	8	69.9338	8	50.36	8	66.97	11	5	70.192	5	69.868	5	68.874	5	60.438	5	70.88	5	76.6	5	60.088	5	75.38	black	0.787336	1.68e-09	5	74.958	5	7.304	3.54931	3.75664	3.34197	TRUE	FALSE	FALSE	FALSE	FALSE	TRUE	TRUE	TRUE	0.35
Obcdi067384	NA	NA	NA	novel_intergenic	NA	NA	NA	8	19.4125	8	15.8637	8	18.5413	0	5	13.08	5	16.244	5	13.908	5	11.362	5	15.892	5	16.412	5	15.174	5	12.44	black	0.486873	0.00144315	5	14.808	4	1.144	3.54874	4.50451	2.59298	TRUE	FALSE	FALSE	FALSE	FALSE	TRUE	TRUE	TRUE	1
ENSMUSG00000036596	Cpz	carboxypeptidase Z [Source:MGI Symbol;Acc:MGI:88487]	242939	protein_coding	ENSG00000109625	CPZ	8532	8	54.145	8	51.2888	8	41.7775	3	5	78.714	5	42.586	5	28.982	5	24.256	5	80.896	5	36.856	5	30.474	5	11.59	brown	0.895929	5.78e-15	5	37.95	5	3.41	3.54865	4.46708	2.63021	TRUE	FALSE	FALSE	FALSE	FALSE	TRUE	TRUE	TRUE	0.975
ENSMUSG00000105184	NA	NA	NA	TEC	NA	NA	NA	8	3.5675	8	2.54375	8	3.085	0	5	2.542	5	1.782	5	2.544	5	3.4	5	2.168	5	2.228	5	2.27	5	2.63	black	0.259021	0.106544	5	2.282	0	0.184	3.54757	4.32675	2.76838	TRUE	FALSE	FALSE	FALSE	FALSE	TRUE	TRUE	TRUE	1
ENSMUSG00000028226	Mmp16	matrix metallopeptidase 16 [Source:MGI Symbol;Acc:MGI:1276107]	17389	protein_coding	ENSG00000156103	MMP16	4325	8	27.9563	8	26.9312	8	28.205	3	5	40.796	5	26.818	5	25.31	5	20.864	5	43.588	5	22.794	5	23.548	5	13.562	brown	0.950803	6.18e-21	5	26.416	5	2.19	3.54735	4.12549	2.96921	TRUE	FALSE	FALSE	FALSE	FALSE	TRUE	TRUE	TRUE	0.954
ENSMUSG00000049265	Kcnk3	potassium channel, subfamily K, member 3 [Source:MGI Symbol;Acc:MGI:1100509]	16527	protein_coding	ENSG00000171303	KCNK3	3777	8	1.3425	8	1.13125	8	1.7125	9	5	1.51	5	1.282	4	0.98	5	1.206	3	1.324	5	2.656	5	2.194	5	2.76	grey	0.576987	9.72e-05	5	1.854	0	0.126	3.541	5.03945	2.04255	TRUE	FALSE	FALSE	FALSE	FALSE	TRUE	TRUE	TRUE	0.02
ENSMUSG00000044139	Prss53	protease, serine 53 [Source:MGI Symbol;Acc:MGI:2652890]	330657	protein_coding	ENSG00000151006	PRSS53	339105	7	0.9825	6	0.99625	8	1.2775	12	5	1.018	4	1.014	5	0.974	4	1.068	5	0.946	5	0.846	4	0.626	5	0.988	black	0.486838	0.00144447	5	1.38	0	0.142	3.54068	4.70291	2.37844	TRUE	FALSE	FALSE	FALSE	FALSE	TRUE	TRUE	TRUE	0.075
ENSMUSG00000032186	Tmod2	tropomodulin 2 [Source:MGI Symbol;Acc:MGI:1355335]	NA	protein_coding	ENSG00000128872	TMOD2	29767	8	1.6925	8	1.31	8	2.13125	6	5	2.324	5	2.544	5	2.21	5	2.06	5	1.65	5	3.82	5	2.934	5	3.99	yellow	0.632801	1.18e-05	5	2.118	0	0.24	3.53541	4.5345	2.53632	TRUE	FALSE	FALSE	FALSE	FALSE	TRUE	TRUE	TRUE	0.103
ENSMUSG00000101174	NA	NA	NA	protein_coding	ENSG00000170166	HOXD4	3233	8	1.61	8	1.54	8	5.90375	7	5	4.918	5	5.736	5	5.512	5	5.504	5	4.536	5	5.21	5	5.172	5	5.698	black	0.351835	0.0259901	5	6.03	1	0.496	3.53416	4.45363	2.61469	TRUE	FALSE	FALSE	FALSE	FALSE	TRUE	TRUE	TRUE	0.217
ENSMUSG00000027016	Zfp385b	zinc finger protein 385B [Source:MGI Symbol;Acc:MGI:2444734]	241494	protein_coding	ENSG00000144331	ZNF385B	151126	8	4.15375	8	3.26875	8	3.26875	10	5	5.22	5	6.974	5	3.972	5	3.758	5	5.728	5	4.234	5	4.588	5	5.328	black	0.604521	3.61e-05	5	3.45	2	0.644	3.53142	4.43023	2.6326	TRUE	FALSE	FALSE	FALSE	FALSE	TRUE	TRUE	TRUE	0.292
ENSMUSG00000026090	2010300C02Rik	RIKEN cDNA 2010300C02 gene [Source:MGI Symbol;Acc:MGI:1919347]	72097	protein_coding	ENSG00000196872	KIAA1211L	343990	8	7.63875	8	7.925	8	8.06625	7	5	4.832	5	5.12	5	6.64	5	6.432	5	4.288	5	5.624	5	5.47	5	5.452	grey	0.109754	0.5002	5	10.156	4	0.766	3.53067	4.18867	2.87267	TRUE	FALSE	FALSE	FALSE	FALSE	TRUE	TRUE	TRUE	0.604
ENSMUSG00000022479	Vdr	vitamin D receptor [Source:MGI Symbol;Acc:MGI:103076]	22337	protein_coding	ENSG00000111424	VDR	7421	8	61.68	8	57.8563	8	61.2013	3	5	49.246	5	36.576	5	46.448	5	54.738	5	43.122	5	28.278	5	35.758	5	32.984	brown	0.660587	3.51e-06	5	51.76	5	4.714	3.52942	3.78565	3.27319	TRUE	FALSE	FALSE	FALSE	FALSE	TRUE	TRUE	TRUE	0.875
ENSMUSG00000025902	Sox17	SRY (sex determining region Y)-box 17 [Source:MGI Symbol;Acc:MGI:107543]	20671	protein_coding	ENSG00000164736	SOX17	64321	8	9.59875	8	9.18375	8	10.935	12	5	13.522	5	13.144	5	14.104	5	12.822	5	12.01	5	17.634	5	18.052	5	18.594	grey	0.576757	9.8e-05	5	13.99	5	1.31	3.52739	4.42788	2.6269	TRUE	FALSE	FALSE	FALSE	FALSE	TRUE	TRUE	TRUE	0.391
ENSMUSG00000038400	Pmepa1	prostate transmembrane protein, androgen induced 1 [Source:MGI Symbol;Acc:MGI:1929600]	65112	protein_coding	ENSG00000124225	PMEPA1	56937	8	24.95	8	19.2338	8	24.1075	11	5	31.29	5	25.3	5	21.938	5	21.57	5	30.016	5	24.346	5	18.968	5	23.002	black	0.923199	2.29e-17	5	28.938	5	2.614	3.52717	3.7892	3.26514	TRUE	FALSE	FALSE	FALSE	FALSE	TRUE	TRUE	TRUE	0.345
ENSMUSG00000102742	NA	NA	NA	protein_coding	ENSG00000253873	PCDHGA11	56105	8	7.26375	8	6.3475	8	7.7075	5	5	5.676	5	5.502	5	7.09	5	7.172	5	5.114	5	5.962	5	6.16	5	6.784	grey	0.369773	0.0188538	5	8.778	5	0.752	3.5251	3.96183	3.08836	TRUE	FALSE	FALSE	FALSE	FALSE	TRUE	TRUE	TRUE	0.698
ENSMUSG00000060568	Fam78b	family with sequence similarity 78, member B [Source:MGI Symbol;Acc:MGI:2443050]	NA	protein_coding	ENSG00000188859	FAM78B	149297	8	29.405	8	27.4438	8	26.12	10	5	20.558	5	27.596	5	36.864	5	45.552	5	18.472	5	17.716	5	19.266	5	16.102	grey	-0.336452	0.0337743	5	27.908	5	2.458	3.52462	3.90977	3.13947	TRUE	FALSE	FALSE	FALSE	FALSE	TRUE	TRUE	TRUE	0.787
ENSMUSG00000090210	Itga10	integrin, alpha 10 [Source:MGI Symbol;Acc:MGI:2153482]	213119	protein_coding	ENSG00000143127	ITGA10	8515	8	36.3488	8	34.1938	8	33.8787	8	5	34.196	5	30.308	5	28.25	5	25.172	5	31.156	5	26.198	5	24.272	5	19.136	brown	0.847287	5.43e-12	5	27.546	5	2.464	3.52402	3.95372	3.09431	TRUE	FALSE	FALSE	FALSE	FALSE	TRUE	TRUE	TRUE	0.926
ENSMUSG00000104476	NA	NA	NA	TEC	NA	NA	NA	8	10.6288	8	9.39	8	10.1775	0	5	13.85	5	11.074	5	8.652	5	6.906	5	14.18	5	11.25	5	7.882	5	6.784	brown	0.853002	2.77e-12	5	7.34	4	0.646	3.52324	4.20729	2.83919	TRUE	FALSE	FALSE	FALSE	FALSE	TRUE	TRUE	TRUE	1
ENSMUSG00000032492	Pth1r	parathyroid hormone 1 receptor [Source:MGI Symbol;Acc:MGI:97801]	NA	protein_coding	ENSG00000160801	PTH1R	5745	8	74.3213	8	67.885	8	70.1275	11	5	76.734	5	81.698	5	81.304	5	76.914	5	72.502	5	65.492	5	62.04	5	54.47	brown	0.751861	2.24e-08	5	70.562	5	6.588	3.51873	3.84671	3.19075	TRUE	FALSE	FALSE	FALSE	FALSE	TRUE	TRUE	TRUE	0.629
ENSMUSG00000034066	Farp2	FERM, RhoGEF and pleckstrin domain protein 2 [Source:MGI Symbol;Acc:MGI:2385126]	227377	protein_coding	ENSG00000006607	FARP2	9855	8	57.3125	8	54.3137	8	51.3287	12	5	48.118	5	43.582	5	39.906	5	36.562	5	46.172	5	37.374	5	35.73	5	26.77	brown	0.836225	1.85e-11	5	49.11	5	4.416	3.51457	3.84091	3.18823	TRUE	FALSE	FALSE	FALSE	FALSE	TRUE	TRUE	TRUE	0.792
ENSMUSG00000022661	Cd200	CD200 antigen [Source:MGI Symbol;Acc:MGI:1196990]	17470	protein_coding	ENSG00000091972	CD200	4345	8	196.659	8	153.636	8	160.624	12	5	163.798	5	208.414	5	173.11	5	198.624	5	134.95	5	163.308	5	158.628	5	149.486	brown	0.527751	0.000465885	5	202.814	5	24.512	3.51444	3.80902	3.21987	TRUE	FALSE	FALSE	FALSE	FALSE	TRUE	TRUE	TRUE	0.183
ENSMUSG00000042942	Greb1l	growth regulation by estrogen in breast cancer-like [Source:MGI Symbol;Acc:MGI:3576497]	381157	protein_coding	ENSG00000141449	GREB1L	80000	8	2.24125	8	2.0025	8	2.6325	5	5	2.076	5	2.768	5	3.144	5	3.348	5	2.284	5	2.966	5	1.748	5	2.534	brown	0.358424	0.0231452	5	2.406	1	0.292	3.51332	4.53545	2.49119	TRUE	FALSE	FALSE	FALSE	FALSE	TRUE	TRUE	TRUE	0.708
ENSMUSG00000026042	Col5a2	collagen, type V, alpha 2 [Source:MGI Symbol;Acc:MGI:88458]	12832	protein_coding	ENSG00000204262	COL5A2	1290	8	391.486	8	333.163	8	315.939	11	5	721.096	5	530.562	5	356.672	5	259.768	5	727.078	5	455.82	5	292.054	5	199.03	brown	0.912301	2.59e-16	5	292.04	5	25.512	3.5095	4.02736	2.99163	TRUE	FALSE	FALSE	FALSE	FALSE	TRUE	TRUE	TRUE	0.65
ENSMUSG00000029661	Col1a2	collagen, type I, alpha 2 [Source:MGI Symbol;Acc:MGI:88468]	12843	protein_coding	ENSG00000164692	COL1A2	1278	8	10117.8	8	8596.36	8	7417.21	12	5	16323.2	5	10447.6	5	6935.3	5	5540.94	5	16286.3	5	8860.25	5	6646.86	5	3725.1	brown	0.930659	3.51e-18	5	7642.95	5	661.638	3.50579	4.03976	2.97183	TRUE	FALSE	FALSE	FALSE	FALSE	TRUE	TRUE	TRUE	0.342
ENSMUSG00000078190	Dnm3os	dynamin 3, opposite strand [Source:MGI Symbol;Acc:MGI:3052332]	NA	antisense	NA	NA	NA	8	21.7275	8	16.7862	8	18.8625	2	5	21.3	5	19.766	5	14.848	5	12.53	5	21.316	5	18.99	5	13.03	5	13.3	black	0.870241	3.03e-13	5	15.322	5	1.374	3.50276	3.79896	3.20655	TRUE	FALSE	FALSE	FALSE	FALSE	TRUE	TRUE	TRUE	1
ENSMUSG00000052516	Robo2	roundabout homolog 2 (Drosophila) [Source:MGI Symbol;Acc:MGI:1890110]	268902	protein_coding	ENSG00000185008	ROBO2	6092	8	21.435	8	20.5263	8	21.7987	6	5	17.978	5	16.69	5	14.762	5	13.606	5	19.724	5	14.566	5	13.094	5	9.348	brown	0.835615	1.98e-11	5	15.06	5	1.378	3.49959	4.10405	2.89514	TRUE	FALSE	FALSE	FALSE	FALSE	TRUE	TRUE	TRUE	0.792
ENSMUSG00000037852	Cpe	carboxypeptidase E [Source:MGI Symbol;Acc:MGI:101932]	12876	protein_coding	ENSG00000109472	CPE	1363	8	176.216	8	159.289	8	155.99	11	5	242.904	5	200.772	5	138.69	5	116.272	5	229.336	5	155.646	5	121.182	5	94.932	brown	0.906989	7.55e-16	5	138.354	5	12.162	3.4992	3.92383	3.07457	TRUE	FALSE	FALSE	FALSE	FALSE	TRUE	TRUE	TRUE	0.11
Obcdi007392	NA	NA	NA	novel_intergenic	NA	NA	NA	8	23.4862	8	11.7812	8	10.885	1	5	12.47	5	13.804	5	7.166	5	5.216	5	11.918	5	13.214	5	9	5	7.704	black	0.694044	6.82e-07	5	10.68	3	1.134	3.49825	4.30207	2.69442	TRUE	FALSE	FALSE	FALSE	FALSE	TRUE	TRUE	TRUE	0.674
ENSMUSG00000029228	Lnx1	ligand of numb-protein X 1 [Source:MGI Symbol;Acc:MGI:1278335]	16924	protein_coding	ENSG00000072201	LNX1	84708	8	1.47	4	0.68375	8	1.28875	11	5	1.784	5	1.976	5	1.666	5	2.084	5	1.58	5	1.826	5	1.66	5	2.256	black	0.344887	0.0292984	5	1.35	0	0.216	3.49675	4.58234	2.41117	TRUE	FALSE	FALSE	FALSE	FALSE	TRUE	TRUE	TRUE	0.023
ENSMUSG00000050538	B230217C12Rik	RIKEN cDNA B230217C12 gene [Source:MGI Symbol;Acc:MGI:1915377]	68127	protein_coding	NA	NA	NA	8	4.84	8	4.20375	8	4.615	8	5	4.076	5	3.556	5	5.038	5	4.836	5	3.454	5	3.49	5	3.436	5	3.818	brown	0.497994	0.00107573	5	5.8	2	0.598	3.48775	4.26764	2.70787	TRUE	FALSE	FALSE	FALSE	FALSE	TRUE	TRUE	TRUE	0.325
ENSMUSG00000032207	Lipc	lipase, hepatic [Source:MGI Symbol;Acc:MGI:96216]	15450	protein_coding	ENSG00000166035	LIPC	3990	8	21.3238	8	22.4025	8	21.4387	1	5	23.97	5	25.54	5	18.118	5	15.664	5	23.644	5	16.318	5	14.106	5	7.312	brown	0.87095	2.75e-13	5	19.126	5	1.724	3.48772	4.30863	2.6668	TRUE	FALSE	FALSE	FALSE	FALSE	TRUE	TRUE	TRUE	0.696
ENSMUSG00000030790	Adm	adrenomedullin [Source:MGI Symbol;Acc:MGI:108058]	11535	protein_coding	ENSG00000148926	ADM	133	8	4.8225	8	4.0325	8	4.0725	11	5	3.294	5	3.134	5	2.894	5	4.398	5	2.812	5	2.634	5	2.596	5	3.292	brown	0.317486	0.0459052	5	4.838	1	0.492	3.4851	4.49748	2.47273	TRUE	FALSE	FALSE	FALSE	FALSE	TRUE	TRUE	TRUE	0.381
ENSMUSG00000048537	Phldb1	pleckstrin homology-like domain, family B, member 1 [Source:MGI Symbol;Acc:MGI:2143230]	102693	protein_coding	ENSG00000019144	PHLDB1	23187	8	49.2713	8	38.775	8	43.7863	12	5	41.054	5	44.592	5	50.042	5	41.248	5	39.85	5	48.466	5	42.608	5	49.286	black	0.596206	4.92e-05	5	50.104	5	5.274	3.48144	3.71767	3.24521	TRUE	FALSE	FALSE	FALSE	FALSE	TRUE	TRUE	TRUE	0.192
ENSMUSG00000020251	Glt8d2	glycosyltransferase 8 domain containing 2 [Source:MGI Symbol;Acc:MGI:1922032]	74782	protein_coding	ENSG00000120820	GLT8D2	83468	8	1.73125	7	1.0375	8	1.81875	9	5	3.28	5	4.36	5	2.502	5	1.48	5	3.49	5	4.08	5	2.398	5	3.242	black	0.749296	2.66e-08	5	2.8	1	0.294	3.48088	4.63865	2.32311	TRUE	FALSE	FALSE	FALSE	FALSE	TRUE	TRUE	TRUE	0.221
ENSMUSG00000067276	Capn6	calpain 6 [Source:MGI Symbol;Acc:MGI:1100850]	12338	protein_coding	ENSG00000077274	CAPN6	827	8	1.65	6	1.035	8	1.9025	5	5	12.746	5	6.974	5	4.012	5	2.532	5	13.93	5	5.562	5	2.354	5	3.366	black	0.939378	2.95e-19	5	2.428	0	0.182	3.48025	4.65738	2.30312	TRUE	FALSE	FALSE	FALSE	FALSE	TRUE	TRUE	TRUE	0.442
ENSMUSG00000027859	Ngf	nerve growth factor [Source:MGI Symbol;Acc:MGI:97321]	18049	protein_coding	ENSG00000134259	NGF	4803	8	4.1425	8	1.8825	8	2.74375	9	5	2.872	5	2.602	5	2.176	5	2.422	5	2.362	5	2.504	5	3.326	5	2.824	black	0.246883	0.124588	5	2.552	0	0.212	3.47779	4.47872	2.47685	TRUE	FALSE	FALSE	FALSE	FALSE	TRUE	TRUE	TRUE	0.322
ENSMUSG00000004892	Bcan	brevican [Source:MGI Symbol;Acc:MGI:1096385]	12032	protein_coding	ENSG00000132692	BCAN	63827	8	2.855	8	2.155	8	1.535	5	5	8.888	5	2.092	4	0.624	2	0.538	5	11.512	5	2.124	5	1.082	5	1.472	brown	0.807791	2.98e-10	5	1.784	0	0.22	3.47727	4.62651	2.32803	TRUE	FALSE	FALSE	FALSE	FALSE	TRUE	TRUE	TRUE	0.115
ENSMUSG00000034435	Tmem30b	transmembrane protein 30B [Source:MGI Symbol;Acc:MGI:2442082]	238257	protein_coding	ENSG00000182107	TMEM30B	161291	8	2.62	8	1.8425	8	2.63375	3	5	2.838	5	3.44	5	3.592	5	3.12	5	2.588	5	3.41	5	2.63	5	3.692	pink	0.74837	2.83e-08	5	2.604	0	0.226	3.47636	4.09171	2.861	TRUE	FALSE	FALSE	FALSE	FALSE	TRUE	TRUE	TRUE	0.274
ENSMUSG00000041193	Pla2g5	phospholipase A2, group V [Source:MGI Symbol;Acc:MGI:101899]	NA	protein_coding	ENSG00000127472	PLA2G5	5322	8	50.8088	8	51.0087	8	56.6287	8	5	63.028	5	42.46	5	24.434	5	27.066	5	51.21	5	48.718	5	40.47	5	30.814	black	0.659702	3.65e-06	5	54.14	5	4.568	3.47498	4.1916	2.75836	TRUE	FALSE	FALSE	FALSE	FALSE	TRUE	TRUE	TRUE	0.742
ENSMUSG00000034488	Edil3	EGF-like repeats and discoidin I-like domains 3 [Source:MGI Symbol;Acc:MGI:1329025]	13612	protein_coding	ENSG00000164176	EDIL3	10085	8	10.0663	8	6.1325	8	11.065	5	5	23.846	5	25.514	5	19.33	5	12.682	5	23.558	5	25.894	5	12.544	5	17.722	black	0.864626	6.44e-13	5	10.58	5	1.016	3.4749	4.10069	2.8491	TRUE	FALSE	FALSE	FALSE	FALSE	TRUE	TRUE	TRUE	0.423
ENSMUSG00000033207	Mamdc2	MAM domain containing 2 [Source:MGI Symbol;Acc:MGI:1918988]	71738	protein_coding	ENSG00000165072	MAMDC2	256691	8	15.1625	8	13.7037	8	15.1075	9	5	34.462	5	25.632	5	16.038	5	8.584	5	32.266	5	22.108	5	12.844	5	11.55	black	0.840314	1.19e-11	5	16.256	5	1.574	3.47402	4.27825	2.6698	TRUE	FALSE	FALSE	FALSE	FALSE	TRUE	TRUE	TRUE	0.631
ENSMUSG00000041845	Rhod	ras homolog gene family, member D [Source:MGI Symbol;Acc:MGI:108446]	11854	protein_coding	ENSG00000173156	RHOD	29984	8	7.52875	8	7.13375	8	7.8	9	5	6.68	5	8.654	5	10.002	5	10.534	5	6.66	5	8.1	5	6.52	5	8.482	grey	0.283804	0.0759459	5	10.582	4	0.968	3.47127	4.0409	2.90164	TRUE	FALSE	FALSE	FALSE	FALSE	TRUE	TRUE	TRUE	0.472
ENSMUSG00000050288	Fzd2	frizzled homolog 2 (Drosophila) [Source:MGI Symbol;Acc:MGI:1888513]	57265	protein_coding	ENSG00000180340	FZD2	2535	8	1.28625	8	0.915	8	1.55	8	5	2.714	5	2.48	5	2.554	5	1.866	5	2.838	5	2.444	5	1.662	5	2.756	black	0.73664	6e-08	5	1.688	0	0.144	3.47047	4.32665	2.61429	TRUE	FALSE	FALSE	FALSE	FALSE	TRUE	TRUE	TRUE	0.071
ENSMUSG00000037784	Dzip1l	DAZ interacting protein 1-like [Source:MGI Symbol;Acc:MGI:1919757]	72507	protein_coding	ENSG00000158163	DZIP1L	199221	8	6.8375	8	5.31625	8	6.8775	11	5	8.052	5	7.78	5	7.042	5	6.71	5	7.582	5	7.968	5	7.568	5	7.95	black	0.775065	4.34e-09	5	6.99	3	0.768	3.46761	4.10832	2.82691	TRUE	FALSE	FALSE	FALSE	FALSE	TRUE	TRUE	TRUE	0.552
ENSMUSG00000020264	Slc36a2	solute carrier family 36 (proton/amino acid symporter), member 2 [Source:MGI Symbol;Acc:MGI:1891430]	246049	protein_coding	ENSG00000186335	SLC36A2	153201	8	69.2125	8	57.295	8	53.6325	9	5	56.62	5	54.924	5	47.068	5	40.416	5	56.764	5	47.022	5	44.694	5	29.054	brown	0.831458	3.06e-11	5	61.514	5	5.324	3.46093	3.98339	2.93847	TRUE	FALSE	FALSE	FALSE	FALSE	TRUE	TRUE	TRUE	0.485
ENSMUSG00000019929	Dcn	decorin [Source:MGI Symbol;Acc:MGI:94872]	NA	protein_coding	ENSG00000011465	DCN	1634	8	586.64	8	506.327	8	534.459	12	5	612.928	5	676.37	5	408.506	5	286.136	5	637.552	5	611.002	5	385.682	5	357.426	black	0.757954	1.48e-08	5	393.726	5	35.834	3.46002	3.91742	3.00261	TRUE	FALSE	FALSE	FALSE	FALSE	TRUE	TRUE	TRUE	0.083
ENSMUSG00000027230	Creb3l1	cAMP responsive element binding protein 3-like 1 [Source:MGI Symbol;Acc:MGI:1347062]	26427	protein_coding	ENSG00000157613	CREB3L1	90993	8	65.035	8	61.7825	8	58.9712	11	5	91.258	5	58.766	5	50.998	5	42.81	5	99.052	5	54.858	5	43.63	5	30.452	brown	0.939108	3.21e-19	5	58.226	5	5.276	3.45813	3.91769	2.99856	TRUE	FALSE	FALSE	FALSE	FALSE	TRUE	TRUE	TRUE	0.758
ENSMUSG00000096696	Zfp960	zinc finger protein 960 [Source:MGI Symbol;Acc:MGI:3052731]	449000	protein_coding	NA	NA	NA	8	1.24875	8	0.95375	8	1.27875	12	5	1.56	5	1.888	5	1.494	5	1.558	5	1.11	5	1.37	5	1.662	5	1.88	grey	0.309864	0.0516789	5	1.344	0	0.198	3.45743	4.93608	1.97877	TRUE	FALSE	FALSE	FALSE	FALSE	TRUE	TRUE	TRUE	0.037
ENSMUSG00000102548	NA	NA	NA	lincRNA	NA	NA	NA	8	1.31875	8	1.08375	7	1.16	0	5	1.102	3	0.912	5	1.774	5	2.234	5	1.216	5	0.838	4	1.06	4	0.828	grey	-0.041954	0.797148	5	1.3	0	0.042	3.45743	4.46068	2.45418	TRUE	FALSE	FALSE	FALSE	FALSE	TRUE	TRUE	TRUE	1
ENSMUSG00000026235	Epha4	Eph receptor A4 [Source:MGI Symbol;Acc:MGI:98277]	13838	protein_coding	ENSG00000116106	EPHA4	2043	8	3.63625	8	2.63625	8	3.7275	9	5	5.902	5	6.5	5	5.626	5	3.264	5	5.342	5	6.284	5	4.93	5	6.312	black	0.719732	1.66e-07	5	4.02	3	0.668	3.45715	4.2761	2.63819	TRUE	FALSE	FALSE	FALSE	FALSE	TRUE	TRUE	TRUE	0.344
ENSMUSG00000103888	NA	NA	NA	protein_coding	NA	NA	NA	8	15.8712	8	12.355	8	18.4337	1	5	14.252	5	19.352	5	21.482	5	18.416	5	13.99	5	25.12	5	22.49	5	33.574	yellow	0.866233	5.21e-13	5	21.89	4	2.44	3.45517	4.37002	2.54032	TRUE	FALSE	FALSE	FALSE	FALSE	TRUE	TRUE	TRUE	0.952
ENSMUSG00000018593	Sparc	secreted acidic cysteine rich glycoprotein [Source:MGI Symbol;Acc:MGI:98373]	20692	protein_coding	ENSG00000113140	SPARC	6678	8	5167.15	8	4910.94	8	4261.94	12	5	7224.72	5	5205.03	5	3452.38	5	2502.43	5	7187.67	5	4394.38	5	3172.94	5	1992.45	brown	0.911537	3.03e-16	5	3860.91	5	345.762	3.45467	3.96822	2.94112	TRUE	FALSE	FALSE	FALSE	FALSE	TRUE	TRUE	TRUE	0.033
ENSMUSG00000035799	Twist1	twist basic helix-loop-helix transcription factor 1 [Source:MGI Symbol;Acc:MGI:98872]	22160	protein_coding	ENSG00000122691	TWIST1	7291	8	17.35	8	9.51375	8	11.9437	6	5	22.932	5	18.134	5	12.224	5	9.466	5	20.99	5	19.076	5	12.322	5	13.566	black	0.873336	1.97e-13	5	14.87	5	1.38	3.45331	4.18654	2.72008	TRUE	FALSE	FALSE	FALSE	FALSE	TRUE	TRUE	TRUE	0.764
ENSMUSG00000049556	Lingo1	leucine rich repeat and Ig domain containing 1 [Source:MGI Symbol;Acc:MGI:1915522]	235402	protein_coding	ENSG00000169783	LINGO1	84894	3	0.49875	3	0.495	2	0.385	5	4	0.714	3	1.006	3	0.68	4	0.544	5	0.768	4	1.03	4	0.966	4	0.934	black	0.477366	0.00184102	5	1.12	0	0.116	3.4498	4.43966	2.45994	TRUE	FALSE	FALSE	FALSE	FALSE	TRUE	TRUE	TRUE	0
ENSMUSG00000075318	Scn2a1	sodium channel, voltage-gated, type II, alpha 1 [Source:MGI Symbol;Acc:MGI:98248]	NA	protein_coding	ENSG00000136531	SCN2A	6326	8	1.595	8	1.7475	8	1.8275	4	5	1.32	5	2.01	5	1.906	5	1.702	5	1.438	5	2.206	5	1.952	5	1.988	black	0.282098	0.0778016	5	1.964	0	0.116	3.43837	4.34809	2.52865	TRUE	FALSE	FALSE	FALSE	FALSE	TRUE	TRUE	TRUE	0.107
ENSMUSG00000032340	Neo1	neogenin [Source:MGI Symbol;Acc:MGI:1097159]	18007	protein_coding	ENSG00000067141	NEO1	4756	8	30.1775	8	21.265	8	25.5587	12	5	27.564	5	25.89	5	22.91	5	19.288	5	26.64	5	25.006	5	21.73	5	22.56	black	0.884282	3.91e-14	5	22.48	5	2.088	3.43538	3.74802	3.12273	TRUE	FALSE	FALSE	FALSE	FALSE	TRUE	TRUE	TRUE	0.385
ENSMUSG00000003352	Cacnb3	calcium channel, voltage-dependent, beta 3 subunit [Source:MGI Symbol;Acc:MGI:103307]	12297	protein_coding	ENSG00000167535	CACNB3	784	8	16.6363	8	16.2625	8	14.0563	10	5	19.098	5	16.98	5	17.082	5	14.214	5	18.736	5	14.606	5	12.578	5	9.508	brown	0.837711	1.58e-11	5	14.326	5	1.318	3.43445	4.18223	2.68668	TRUE	FALSE	FALSE	FALSE	FALSE	TRUE	TRUE	TRUE	0.52
ENSMUSG00000027966	Col11a1	collagen, type XI, alpha 1 [Source:MGI Symbol;Acc:MGI:88446]	12814	protein_coding	ENSG00000060718	COL11A1	1301	8	358.642	8	356.137	8	299.706	4	5	667.536	5	508.072	5	306.79	5	243.098	5	690.044	5	408.496	5	236.076	5	135.962	brown	0.892424	1.05e-14	5	253.114	5	23.226	3.43407	4.13746	2.73069	TRUE	FALSE	FALSE	FALSE	FALSE	TRUE	TRUE	TRUE	0.9
ENSMUSG00000041351	Rap1gap	Rap1 GTPase-activating protein [Source:MGI Symbol;Acc:MGI:109338]	110351	protein_coding	ENSG00000076864	RAP1GAP	5909	8	21.3287	8	19.4688	8	20.855	11	5	18.252	5	17.716	5	15.1	5	12.912	5	14.432	5	17.302	5	15.57	5	13.016	brown	0.776533	3.88e-09	5	20.566	5	2.122	3.43298	4.03196	2.834	TRUE	FALSE	FALSE	FALSE	FALSE	TRUE	TRUE	TRUE	0.207
ENSMUSG00000027833	Shox2	short stature homeobox 2 [Source:MGI Symbol;Acc:MGI:1201673]	NA	protein_coding	ENSG00000168779	SHOX2	6474	8	28.8075	8	22.7587	8	23.0688	6	5	24.7	5	30.954	5	35.806	5	42.28	5	22.45	5	24.478	5	19.016	5	20.794	brown	0.345437	0.0290243	5	24.198	5	2.444	3.42883	3.82881	3.02885	TRUE	FALSE	FALSE	FALSE	FALSE	TRUE	TRUE	TRUE	0.896
ENSMUSG00000043631	Ecm2	extracellular matrix protein 2, female organ and adipocyte specific [Source:MGI Symbol;Acc:MGI:3039578]	407800	protein_coding	ENSG00000106823	ECM2	1842	8	5.8875	8	4.11875	8	9.06375	11	5	8.356	5	16.226	5	11.36	5	8.204	5	7.948	5	15.202	5	9.546	5	14.89	pink	0.833555	2.46e-11	5	7.466	4	0.688	3.42845	3.94818	2.90873	TRUE	FALSE	FALSE	FALSE	FALSE	TRUE	TRUE	TRUE	0.31
ENSMUSG00000021209	Ppp4r4	protein phosphatase 4, regulatory subunit 4 [Source:MGI Symbol;Acc:MGI:1921771]	74521	protein_coding	ENSG00000119698	PPP4R4	57718	8	1.15	7	1.01125	8	1.50125	8	5	1.388	5	1.612	5	1.092	4	1.33	5	1.492	5	1.562	4	1.124	3	0.702	black	0.606028	3.41e-05	5	1.702	0	0.276	3.42785	4.49479	2.36092	TRUE	FALSE	FALSE	FALSE	FALSE	TRUE	TRUE	TRUE	0.033
ENSMUSG00000016382	Pls3	plastin 3 (T-isoform) [Source:MGI Symbol;Acc:MGI:104807]	102866	protein_coding	ENSG00000102024	PLS3	5358	8	43.2775	8	35.0337	8	41.3263	12	5	61.886	5	59.63	5	49.188	5	41.776	5	59.798	5	52.986	5	38.822	5	41.556	black	0.86675	4.87e-13	5	40.724	5	3.82	3.42762	3.70978	3.14547	TRUE	FALSE	FALSE	FALSE	FALSE	TRUE	TRUE	TRUE	0.141
ENSMUSG00000019894	Slc6a15	solute carrier family 6 (neurotransmitter transporter), member 15 [Source:MGI Symbol;Acc:MGI:2143484]	NA	protein_coding	ENSG00000072041	SLC6A15	55117	5	0.66625	6	0.695	7	0.95625	6	4	1.174	4	1.026	3	0.93	4	0.81	4	1.438	5	1.326	5	1.512	3	0.784	black	0.333639	0.0353865	5	1.47	0	0.116	3.42739	4.53691	2.31787	TRUE	FALSE	FALSE	FALSE	FALSE	TRUE	TRUE	TRUE	0
ENSMUSG00000038233	Fam198a	family with sequence similarity 198, member A [Source:MGI Symbol;Acc:MGI:3041196]	245050	protein_coding	ENSG00000144649	GASK1A	729085	8	6.01625	8	2.785	8	4.99	5	5	6.4	5	7.166	5	4.908	5	2.596	5	6.794	5	6.546	5	4.694	5	4.812	black	0.787914	1.6e-09	5	6.108	3	0.56	3.42491	4.12418	2.72564	TRUE	FALSE	FALSE	FALSE	FALSE	TRUE	TRUE	TRUE	0.806
ENSMUSG00000058897	Col25a1	collagen, type XXV, alpha 1 [Source:MGI Symbol;Acc:MGI:1924268]	77018	protein_coding	ENSG00000188517	COL25A1	84570	8	12.0337	8	8.55625	8	9.79	4	5	6.542	5	9.372	5	12.51	5	11.202	5	7.222	5	9.55	5	10.854	5	13.062	grey	0.446754	0.00385382	5	11.89	5	1.028	3.42355	3.99613	2.85097	TRUE	FALSE	FALSE	FALSE	FALSE	TRUE	TRUE	TRUE	0.684
ENSMUSG00000027684	Mecom	MDS1 and EVI1 complex locus [Source:MGI Symbol;Acc:MGI:95457]	14013	protein_coding	ENSG00000085276	MECOM	2122	8	7.91	8	6.1125	8	7.16125	11	5	8.85	5	8.538	5	7.482	5	7.512	5	8.406	5	13.642	5	11.598	5	14.216	grey	0.623954	1.69e-05	5	7.94	4	0.644	3.42346	4.28363	2.56329	TRUE	FALSE	FALSE	FALSE	FALSE	TRUE	TRUE	TRUE	0.443
ENSMUSG00000020811	Wscd1	WSC domain containing 1 [Source:MGI Symbol;Acc:MGI:2448493]	NA	protein_coding	ENSG00000179314	WSCD1	23302	8	2.31875	8	1.74375	8	2.15	10	5	2.078	5	2.142	5	3	5	2.01	5	1.876	5	2.978	5	2.67	5	3.156	grey	0.60639	3.36e-05	5	2.71	2	0.326	3.42273	4.37702	2.46844	TRUE	FALSE	FALSE	FALSE	FALSE	TRUE	TRUE	TRUE	0.169
ENSMUSG00000041372	B4galnt3	beta-1,4-N-acetyl-galactosaminyl transferase 3 [Source:MGI Symbol;Acc:MGI:3041155]	330406	protein_coding	ENSG00000139044	B4GALNT3	283358	8	6.54625	8	5.74625	8	6.11375	2	5	7.43	5	5.672	5	6.664	5	5.92	5	6.65	5	4.934	5	4.858	5	4.678	brown	0.789358	1.43e-09	5	6.688	3	0.66	3.42223	4.02754	2.81691	TRUE	FALSE	FALSE	FALSE	FALSE	TRUE	TRUE	TRUE	0.708
ENSMUSG00000019124	Scrn1	secernin 1 [Source:MGI Symbol;Acc:MGI:1917188]	69938	protein_coding	ENSG00000136193	SCRN1	9805	8	5.1925	8	3.98125	8	4.07125	9	5	8.142	5	5.366	5	3.998	5	2.632	5	7.9	5	5.41	5	3.834	5	3.246	brown	0.852996	2.77e-12	5	5.076	1	0.462	3.41897	4.12487	2.71306	TRUE	FALSE	FALSE	FALSE	FALSE	TRUE	TRUE	TRUE	0.241
ENSMUSG00000058297	Spock2	sparc/osteonectin, cwcv and kazal-like domains proteoglycan 2 [Source:MGI Symbol;Acc:MGI:1891351]	94214	protein_coding	ENSG00000107742	SPOCK2	9806	8	6.37625	8	3.38625	8	4.8875	10	5	7.098	5	8.202	5	4.798	5	3.876	5	4.906	5	8.31	5	5.206	5	8.174	pink	0.878821	8.94e-14	5	5.566	3	0.598	3.41872	3.8734	2.96404	TRUE	FALSE	FALSE	FALSE	FALSE	TRUE	TRUE	TRUE	0.154
ENSMUSG00000019889	Ptprk	protein tyrosine phosphatase, receptor type, K [Source:MGI Symbol;Acc:MGI:103310]	19272	protein_coding	ENSG00000152894	PTPRK	5796	8	15.09	8	12.2037	8	11.97	12	5	14.958	5	12.4	5	11.908	5	11.596	5	15.49	5	11.272	5	9.436	5	7.448	brown	0.916343	1.1e-16	5	12.88	5	1.246	3.41417	3.81812	3.01023	TRUE	FALSE	FALSE	FALSE	FALSE	TRUE	TRUE	TRUE	0.439
ENSMUSG00000056486	Chn1	chimerin 1 [Source:MGI Symbol;Acc:MGI:1915674]	108699	protein_coding	ENSG00000128656	CHN1	1123	8	17.4587	8	17.2787	8	16.6337	11	5	30.844	5	25.798	5	19.556	5	14.932	5	32.374	5	19.684	5	12.966	5	8.026	brown	0.912163	2.67e-16	5	18.316	5	1.818	3.41319	4.33507	2.49132	TRUE	FALSE	FALSE	FALSE	FALSE	TRUE	TRUE	TRUE	0.293
ENSMUSG00000075588	Hoxb2	homeobox B2 [Source:MGI Symbol;Acc:MGI:96183]	103889	protein_coding	ENSG00000173917	HOXB2	3212	8	1.24	8	2.485	8	8.05	7	5	17.238	5	9.152	5	8.742	5	6.612	5	18.882	5	9.938	5	7.924	5	6.394	brown	0.930333	3.83e-18	5	8.484	4	0.78	3.41315	4.23836	2.58793	TRUE	FALSE	FALSE	FALSE	FALSE	TRUE	TRUE	TRUE	0.219
ENSMUSG00000010830	Kdelr3	KDEL (Lys-Asp-Glu-Leu) endoplasmic reticulum protein retention receptor 3 [Source:MGI Symbol;Acc:MGI:2145953]	105785	protein_coding	ENSG00000100196	KDELR3	11015	8	36.2575	8	31.96	8	29.9062	9	5	58.118	5	45.34	5	32.32	5	23.31	5	65.262	5	36.438	5	23.012	5	16.912	brown	0.933912	1.45e-18	5	31.568	5	2.992	3.41267	4.17579	2.64954	TRUE	FALSE	FALSE	FALSE	FALSE	TRUE	TRUE	TRUE	0.796
ENSMUSG00000001435	Col18a1	collagen, type XVIII, alpha 1 [Source:MGI Symbol;Acc:MGI:88451]	12822	protein_coding	ENSG00000182871	COL18A1	80781	8	12.8775	8	12.3313	8	13.4213	12	5	24.9	5	14.8	5	13.426	5	10.556	5	23.8	5	21.75	5	20.468	5	21.32	black	0.692709	7.31e-07	5	13.458	5	1.148	3.41243	4.33841	2.48645	TRUE	FALSE	FALSE	FALSE	FALSE	TRUE	TRUE	TRUE	0.245
ENSMUSG00000034648	Lrrn1	leucine rich repeat protein 1, neuronal [Source:MGI Symbol;Acc:MGI:106038]	16979	protein_coding	ENSG00000175928	LRRN1	57633	8	3.00375	7	0.89625	8	2.4975	8	5	3.572	5	4.124	5	2.618	5	1.964	5	3.752	5	5.204	5	3.386	5	5.948	pink	0.8715	2.55e-13	5	2.786	0	0.27	3.40976	4.44596	2.37355	TRUE	FALSE	FALSE	FALSE	FALSE	TRUE	TRUE	TRUE	0.108
ENSMUSG00000103195	NA	NA	NA	TEC	NA	NA	NA	8	7.12625	8	3.60625	8	5.90625	0	5	9.688	5	8.642	5	6.706	5	5.834	5	10.66	5	9.222	5	6.106	5	7.108	black	0.906337	8.57e-16	5	5.93	3	0.574	3.40925	4.26063	2.55787	TRUE	FALSE	FALSE	FALSE	FALSE	TRUE	TRUE	TRUE	1
ENSMUSG00000022094	Slc39a14	solute carrier family 39 (zinc transporter), member 14 [Source:MGI Symbol;Acc:MGI:2384851]	213053	protein_coding	ENSG00000104635	SLC39A14	23516	8	45.3888	8	37.3638	8	39.345	12	5	45.688	5	33.38	5	37.162	5	40.774	5	44.88	5	33.51	5	29.808	5	31.212	brown	0.833649	2.43e-11	5	47.364	5	6.39	3.40914	3.79801	3.02027	TRUE	FALSE	FALSE	FALSE	FALSE	TRUE	TRUE	TRUE	0.435
ENSMUSG00000020256	Aldh1l2	aldehyde dehydrogenase 1 family, member L2 [Source:MGI Symbol;Acc:MGI:2444680]	216188	protein_coding	ENSG00000136010	ALDH1L2	160428	8	10.7275	8	9.83625	8	7.97625	7	5	24.47	5	11.762	5	8.17	5	7.394	5	27.422	5	10.138	5	7.284	5	6.794	brown	0.936577	6.8e-19	5	8.46	3	0.77	3.40875	4.30629	2.51121	TRUE	FALSE	FALSE	FALSE	FALSE	TRUE	TRUE	TRUE	0.833
ENSMUSG00000031906	Smpd3	sphingomyelin phosphodiesterase 3, neutral [Source:MGI Symbol;Acc:MGI:1927578]	58994	protein_coding	ENSG00000103056	SMPD3	55512	8	52.0463	8	55.1025	8	46.1388	8	5	76.844	5	56.706	5	43.694	5	33.258	5	81.16	5	45.854	5	37.744	5	18.606	brown	0.898762	3.51e-15	5	44.56	5	4.094	3.40718	4.04276	2.7716	TRUE	FALSE	FALSE	FALSE	FALSE	TRUE	TRUE	TRUE	0.867
ENSMUSG00000020312	Shc2	SHC (Src homology 2 domain containing) transforming protein 2 [Source:MGI Symbol;Acc:MGI:106180]	216148	protein_coding	NA	NA	NA	8	20.3762	8	16.8275	8	16.2175	9	5	21.256	5	16.878	5	13.582	5	14.332	5	22.672	5	15.396	5	12.3	5	9.216	brown	0.862045	9.01e-13	5	15.66	5	1.452	3.40608	4.06404	2.74811	TRUE	FALSE	FALSE	FALSE	FALSE	TRUE	TRUE	TRUE	0.702
ENSMUSG00000020758	Itgb4	integrin beta 4 [Source:MGI Symbol;Acc:MGI:96613]	192897	protein_coding	ENSG00000132470	ITGB4	3691	8	3.22875	8	2.7875	8	4.04125	10	5	3.652	5	5.026	5	4.95	5	5.59	5	3.302	5	7.106	5	6.748	5	7.962	grey	0.77098	5.87e-09	5	5.902	0	0.384	3.40257	4.63204	2.1731	TRUE	FALSE	FALSE	FALSE	FALSE	TRUE	TRUE	TRUE	0.379
ENSMUSG00000102222	NA	NA	NA	protein_coding	ENSG00000253846	PCDHGA10	56106	8	8.4925	8	7.36875	8	8.62625	6	5	5.666	5	5.82	5	7.496	5	7.71	5	5.806	5	5.862	5	6.212	5	7.346	grey	0.274583	0.0864035	5	9.84	5	0.926	3.40082	3.77374	3.02791	TRUE	FALSE	FALSE	FALSE	FALSE	TRUE	TRUE	TRUE	0.817
ENSMUSG00000104632	NA	NA	NA	TEC	NA	NA	NA	8	2.94375	8	1.87625	8	1.965	0	5	1.882	5	1.71	5	1.282	5	1.76	5	1.886	5	1.372	5	1.326	5	1.036	brown	0.653761	4.78e-06	5	1.586	0	0.134	3.40058	4.45069	2.35048	TRUE	FALSE	FALSE	FALSE	FALSE	TRUE	TRUE	TRUE	1
ENSMUSG00000021904	Sema3g	sema domain, immunoglobulin domain (Ig), short basic domain, secreted, (semaphorin) 3G [Source:MGI Symbol;Acc:MGI:3041242]	218877	protein_coding	ENSG00000010319	SEMA3G	56920	8	14.0738	8	12.96	8	14.47	11	5	14.744	5	19.186	5	15.282	5	17.43	5	12.898	5	23.622	5	28.896	5	27.11	grey	0.576801	9.79e-05	5	16.782	5	1.468	3.39964	4.38394	2.41533	TRUE	FALSE	FALSE	FALSE	FALSE	TRUE	TRUE	TRUE	0.411
ENSMUSG00000033022	Cdo1	cysteine dioxygenase 1, cytosolic [Source:MGI Symbol;Acc:MGI:105925]	12583	protein_coding	ENSG00000129596	CDO1	1036	8	30.1588	8	33.0213	8	31.4962	12	5	87.604	5	64.032	5	36.042	5	23.448	5	86.882	5	59.512	5	31.156	5	18.258	brown	0.814608	1.6e-10	5	40.58	5	3.82	3.39888	4.03838	2.75938	TRUE	FALSE	FALSE	FALSE	FALSE	TRUE	TRUE	TRUE	0.14
ENSMUSG00000038167	Plekhg6	pleckstrin homology domain containing, family G (with RhoGef domain) member 6 [Source:MGI Symbol;Acc:MGI:2682298]	213522	protein_coding	ENSG00000008323	PLEKHG6	55200	8	1.50625	8	1.21625	8	1.31625	6	3	0.752	5	1.09	5	1.448	5	1.582	4	0.916	5	1.036	4	1.168	5	0.852	grey	0.045774	0.779119	5	2.086	0	0.18	3.39761	4.13066	2.66457	TRUE	FALSE	FALSE	FALSE	FALSE	TRUE	TRUE	TRUE	0.197
ENSMUSG00000040289	Hey1	hairy/enhancer-of-split related with YRPW motif 1 [Source:MGI Symbol;Acc:MGI:1341800]	15213	protein_coding	ENSG00000164683	HEY1	23462	8	9.3	8	6.39	8	8.97625	10	5	19.47	5	11.446	5	10.554	5	8.076	5	19.686	5	11.828	5	10.714	5	8.546	brown	0.844773	7.24e-12	5	12.15	5	1.368	3.39391	3.97961	2.8082	TRUE	FALSE	FALSE	FALSE	FALSE	TRUE	TRUE	TRUE	0.358
ENSMUSG00000035783	Acta2	actin, alpha 2, smooth muscle, aorta [Source:MGI Symbol;Acc:MGI:87909]	11475	protein_coding	ENSG00000107796	ACTA2	59	8	29.0637	8	21.145	8	41.9038	12	5	50.822	5	62.422	5	48.104	5	33.128	5	57.41	5	93.494	5	66.516	5	79.114	black	0.45644	0.00307268	5	46.158	5	3.868	3.38957	4.46008	2.31906	TRUE	FALSE	FALSE	FALSE	FALSE	TRUE	TRUE	TRUE	0.121
ENSMUSG00000018417	Myo1b	myosin IB [Source:MGI Symbol;Acc:MGI:107752]	17912	protein_coding	ENSG00000128641	MYO1B	4430	8	74.2475	8	67.5713	8	70.0613	12	5	84.63	5	74.706	5	76.83	5	71.752	5	79.27	5	62.956	5	54.742	5	54.542	brown	0.905365	1.03e-15	5	73.43	5	8.978	3.38665	3.59673	3.17657	TRUE	FALSE	FALSE	FALSE	FALSE	TRUE	TRUE	TRUE	0.475
ENSMUSG00000033453	Adamts15	a disintegrin-like and metallopeptidase (reprolysin type) with thrombospondin type 1 motif, 15 [Source:MGI Symbol;Acc:MGI:2449569]	235130	protein_coding	ENSG00000166106	ADAMTS15	170689	8	4.72125	8	3.66875	8	3.9425	9	5	3.294	5	2.844	5	2.85	5	3.02	5	2.85	5	3.804	5	3.248	5	3.772	black	0.377774	0.016248	5	3.114	0	0.3	3.3842	4.18588	2.58252	TRUE	FALSE	FALSE	FALSE	FALSE	TRUE	TRUE	TRUE	0.508
ENSMUSG00000006576	Slc4a3	solute carrier family 4 (anion exchanger), member 3 [Source:MGI Symbol;Acc:MGI:109350]	20536	protein_coding	ENSG00000114923	SLC4A3	6508	8	5.67375	8	5.00875	8	5.87875	11	5	6.724	5	5.996	5	7.61	5	6.576	5	6.95	5	8.394	5	7.126	5	8.61	black	0.55129	0.00022708	5	7.802	3	0.782	3.38359	3.90639	2.8608	TRUE	FALSE	FALSE	FALSE	FALSE	TRUE	TRUE	TRUE	0.185
ENSMUSG00000038173	Enpp6	ectonucleotide pyrophosphatase/phosphodiesterase 6 [Source:MGI Symbol;Acc:MGI:2445171]	320981	protein_coding	ENSG00000164303	ENPP6	133121	8	33.27	8	28.9788	8	32.7325	5	5	22.782	5	27.086	5	32.602	5	34.902	5	21.582	5	23.29	5	25.102	5	23.854	grey	-0.402836	0.00996061	5	35.878	5	3.202	3.38277	3.82145	2.94409	TRUE	FALSE	FALSE	FALSE	FALSE	TRUE	TRUE	TRUE	0.833
ENSMUSG00000031849	Comp	cartilage oligomeric matrix protein [Source:MGI Symbol;Acc:MGI:88469]	12845	protein_coding	ENSG00000105664	COMP	1311	8	18.2175	8	10.5575	8	15.61	4	5	8	5	23.076	5	26.38	5	29.834	5	6.068	5	24.25	5	21.3	5	36.746	purple	0.865632	5.64e-13	5	17.664	5	1.636	3.38221	4.23286	2.53157	TRUE	FALSE	FALSE	FALSE	FALSE	TRUE	TRUE	TRUE	0.929
ENSMUSG00000028978	Nos3	nitric oxide synthase 3, endothelial cell [Source:MGI Symbol;Acc:MGI:97362]	18127	protein_coding	ENSG00000164867	NOS3	4846	8	4.09125	8	3.50125	8	4.06	11	5	4.824	5	4.852	5	4.856	5	4.188	5	4.524	5	6.092	5	5.962	5	6.696	black	0.462011	0.00268931	5	5.984	0	0.584	3.38083	3.92183	2.83983	TRUE	FALSE	FALSE	FALSE	FALSE	TRUE	TRUE	TRUE	0.269
ENSMUSG00000027217	Tspan18	tetraspanin 18 [Source:MGI Symbol;Acc:MGI:1917186]	241556	protein_coding	ENSG00000157570	TSPAN18	90139	8	12.5712	8	8.57625	8	10.87	11	5	17.904	5	12.008	5	11.69	5	8.7	5	19.074	5	13.84	5	9.22	5	11.568	black	0.911959	2.78e-16	5	12.248	5	0.99	3.38062	3.85909	2.90214	TRUE	FALSE	FALSE	FALSE	FALSE	TRUE	TRUE	TRUE	0.329
ENSMUSG00000070436	Serpinh1	serine (or cysteine) peptidase inhibitor, clade H, member 1 [Source:MGI Symbol;Acc:MGI:88283]	NA	protein_coding	ENSG00000149257	SERPINH1	871	8	341.743	8	318.049	8	341.441	12	5	662.55	5	399.162	5	333.078	5	262.516	5	740.32	5	366.14	5	256.392	5	194.35	brown	0.965865	6.79e-24	5	291.918	5	27.888	3.37918	3.7986	2.95977	TRUE	FALSE	FALSE	FALSE	FALSE	TRUE	TRUE	TRUE	0.225
ENSMUSG00000022203	Efs	embryonal Fyn-associated substrate [Source:MGI Symbol;Acc:MGI:105311]	13644	protein_coding	ENSG00000100842	EFS	10278	8	8.77875	8	7.98875	8	8.22125	9	5	9.882	5	7.722	5	8.32	5	7.616	5	10.706	5	7.204	5	6.8	5	6.408	brown	0.860912	1.04e-12	5	8.14	4	0.768	3.37886	3.84449	2.91322	TRUE	FALSE	FALSE	FALSE	FALSE	TRUE	TRUE	TRUE	0.7
ENSMUSG00000036298	Slc2a13	solute carrier family 2 (facilitated glucose transporter), member 13 [Source:MGI Symbol;Acc:MGI:2146030]	239606	protein_coding	ENSG00000151229	SLC2A13	114134	8	7.065	8	6.135	8	6.50625	7	5	9.144	5	7.176	5	5.288	5	5.204	5	9.688	5	7.11	5	4.324	5	2.934	brown	0.944465	5.84e-20	5	6.102	2	0.576	3.37712	4.104	2.65023	TRUE	FALSE	FALSE	FALSE	FALSE	TRUE	TRUE	TRUE	0.531
ENSMUSG00000028347	Tmeff1	transmembrane protein with EGF-like and two follistatin-like domains 1 [Source:MGI Symbol;Acc:MGI:1926810]	230157	protein_coding	ENSG00000241697	TMEFF1	8577	8	1.43375	8	1.415	8	1.89875	9	5	2.49	5	1.646	5	2.704	5	2.624	5	2.348	5	1.66	5	1.638	5	2.112	black	0.55706	0.000188836	5	1.744	0	0.252	3.37391	4.48406	2.26375	TRUE	FALSE	FALSE	FALSE	FALSE	TRUE	TRUE	TRUE	0.057
ENSMUSG00000104063	NA	NA	NA	protein_coding	ENSG00000254122	PCDHGB7	56099	8	8.4825	8	7.91875	8	8.7675	6	5	5.296	5	5.772	5	8.338	5	9.178	5	5.35	5	6.3	5	5.912	5	7.538	grey	0.37684	0.0165354	5	9.702	4	0.976	3.37245	3.88245	2.86246	TRUE	FALSE	FALSE	FALSE	FALSE	TRUE	TRUE	TRUE	0.833
ENSMUSG00000027546	Atp9a	ATPase, class II, type 9A [Source:MGI Symbol;Acc:MGI:1330826]	NA	protein_coding	ENSG00000054793	ATP9A	10079	8	8.525	8	6.8775	8	9.39625	12	5	10.644	5	11.614	5	11.88	5	11.228	5	11.08	5	14.76	5	13.676	5	18.136	pink	0.861896	9.19e-13	5	12.36	5	1.334	3.37053	3.79746	2.9436	TRUE	FALSE	FALSE	FALSE	FALSE	TRUE	TRUE	TRUE	0.117
ENSMUSG00000032243	Itga11	integrin alpha 11 [Source:MGI Symbol;Acc:MGI:2442114]	319480	protein_coding	ENSG00000137809	ITGA11	22801	8	24.2112	8	18.0362	8	23.275	4	5	37.084	5	33.832	5	29.396	5	22.742	5	36.402	5	32.464	5	20.288	5	24.046	black	0.865267	5.92e-13	5	20.858	5	1.952	3.3673	3.93112	2.80348	TRUE	FALSE	FALSE	FALSE	FALSE	TRUE	TRUE	TRUE	0.99
ENSMUSG00000025504	Eps8l2	EPS8-like 2 [Source:MGI Symbol;Acc:MGI:2138828]	98845	protein_coding	ENSG00000177106	EPS8L2	64787	8	3.6425	8	3.21375	8	4.82125	12	5	3.02	5	4.788	5	5.428	5	4.748	5	3.04	5	5.992	5	5.662	5	6.338	grey	0.677077	1.61e-06	5	5.092	5	0.832	3.36515	4.01956	2.71074	TRUE	FALSE	FALSE	FALSE	FALSE	TRUE	TRUE	TRUE	0.177
ENSMUSG00000072623	Zfp9	zinc finger protein 9 [Source:MGI Symbol;Acc:MGI:99210]	22750	protein_coding	ENSG00000175395	ZNF25	219749	8	10.415	8	9.355	8	9.8325	11	5	14.02	5	11.01	5	7.648	5	7.016	5	13.868	5	10.052	5	7.42	5	7.136	brown	0.878759	9.02e-14	5	8.434	5	0.762	3.36395	3.89847	2.82944	TRUE	FALSE	FALSE	FALSE	FALSE	TRUE	TRUE	TRUE	0.583
ENSMUSG00000051375	Pcdh1	protocadherin 1 [Source:MGI Symbol;Acc:MGI:104692]	75599	protein_coding	ENSG00000156453	PCDH1	5097	8	9.65625	8	8.57875	8	9.65	12	5	12.334	5	10.132	5	10.316	5	9.486	5	12.158	5	13.418	5	13.65	5	15.234	black	0.600526	4.19e-05	5	10.346	5	0.988	3.36222	3.98387	2.74057	TRUE	FALSE	FALSE	FALSE	FALSE	TRUE	TRUE	TRUE	0.226
ENSMUSG00000031111	Igsf1	immunoglobulin superfamily, member 1 [Source:MGI Symbol;Acc:MGI:2147913]	209268	protein_coding	ENSG00000147255	IGSF1	3547	7	0.8025	5	0.7325	8	1.19875	5	5	2.02	5	2.298	5	2.252	5	1.744	5	1.68	5	1.94	5	1.24	5	2.544	black	0.449102	0.00365009	5	1.75	0	0.174	3.36061	4.14816	2.57306	TRUE	FALSE	FALSE	FALSE	FALSE	TRUE	TRUE	TRUE	0
ENSMUSG00000059901	Adamts14	a disintegrin-like and metallopeptidase (reprolysin type) with thrombospondin type 1 motif, 14 [Source:MGI Symbol;Acc:MGI:2179942]	237360	protein_coding	ENSG00000138316	ADAMTS14	140766	8	17.8313	8	15.77	8	15.8975	3	5	25.94	5	19.868	5	15.908	5	14.064	5	24.312	5	16.422	5	13.204	5	12.586	brown	0.883763	4.24e-14	5	21.766	5	2.358	3.35935	3.70591	3.01279	TRUE	FALSE	FALSE	FALSE	FALSE	TRUE	TRUE	TRUE	0.964
ENSMUSG00000006538	Ihh	Indian hedgehog [Source:MGI Symbol;Acc:MGI:96533]	16147	protein_coding	ENSG00000163501	IHH	3549	8	1.66875	7	1.18125	8	2.1275	3	2	0.342	4	0.504	5	1.076	5	1.046	1	0.308	4	0.74	5	0.796	5	2.022	purple	0.734607	6.81e-08	5	1.556	0	0.128	3.35723	4.61282	2.10163	TRUE	FALSE	FALSE	FALSE	FALSE	TRUE	TRUE	TRUE	0.23
ENSMUSG00000001555	Fkbp10	FK506 binding protein 10 [Source:MGI Symbol;Acc:MGI:104769]	14230	protein_coding	ENSG00000141756	FKBP10	60681	8	79.2125	8	74.3137	8	71.49	11	5	145.134	5	91.99	5	79.118	5	69.37	5	150.728	5	80.824	5	63.506	5	50.144	brown	0.948127	1.65e-20	5	82.47	5	7.902	3.35497	3.71445	2.9955	TRUE	FALSE	FALSE	FALSE	FALSE	TRUE	TRUE	TRUE	0.65
ENSMUSG00000034839	Larp6	La ribonucleoprotein domain family, member 6 [Source:MGI Symbol;Acc:MGI:1914807]	67557	protein_coding	ENSG00000166173	LARP6	55323	8	6.6425	8	4.73625	8	5.79875	6	5	5.716	5	7.054	5	7.1	5	7.024	5	4.786	5	6.944	5	5.256	5	6.38	grey	0.467767	0.00233793	5	7.262	4	0.692	3.35402	3.81004	2.89801	TRUE	FALSE	FALSE	FALSE	FALSE	TRUE	TRUE	TRUE	0.527
ENSMUSG00000037010	Apln	apelin [Source:MGI Symbol;Acc:MGI:1353624]	30878	protein_coding	ENSG00000171388	APLN	8862	8	2.305	8	1.2925	8	1.39375	11	5	2.82	5	2.16	5	2.28	5	1.46	5	4.51	5	2.18	5	0.872	5	1.79	black	0.833149	2.56e-11	5	2.04	0	0.198	3.35272	4.28781	2.41764	TRUE	FALSE	FALSE	FALSE	FALSE	TRUE	TRUE	TRUE	0.091
ENSMUSG00000053825	Ppfia2	protein tyrosine phosphatase, receptor type, f polypeptide (PTPRF), interacting protein (liprin), alpha 2 [Source:MGI Symbol;Acc:MGI:2443834]	327814	protein_coding	NA	NA	NA	8	13.4537	8	11.9612	8	13.0675	4	5	10.958	5	11.544	5	10.438	5	8.662	5	11.498	5	9.294	5	8.826	5	7.222	brown	0.803004	4.54e-10	5	11.39	5	1.026	3.3495	3.74875	2.95025	TRUE	FALSE	FALSE	FALSE	FALSE	TRUE	TRUE	TRUE	0.764
ENSMUSG00000070720	Tmem200b	transmembrane protein 200B [Source:MGI Symbol;Acc:MGI:3646343]	623230	protein_coding	ENSG00000253304	TMEM200B	399474	8	4.7025	8	3.70375	8	4.69375	10	5	9.172	5	9.05	5	7.566	5	5.202	5	9.486	5	11.018	5	7.52	5	8.224	black	0.776215	3.98e-09	5	7.174	3	0.7	3.34893	4.1851	2.51276	TRUE	FALSE	FALSE	FALSE	FALSE	TRUE	TRUE	TRUE	0.548
ENSMUSG00000103032	NA	NA	NA	TEC	NA	NA	NA	8	11.3212	8	10.1788	8	11.1925	0	5	8.552	5	8.45	5	9.38	5	10.724	5	7.558	5	7.296	5	8.514	5	7.002	brown	0.464547	0.00252917	5	10.126	4	0.994	3.34766	4.21981	2.47551	TRUE	FALSE	FALSE	FALSE	FALSE	TRUE	TRUE	TRUE	1
ENSMUSG00000106447	NA	NA	NA	protein_coding	NA	NA	NA	8	3.26	8	3.12	8	2.94375	0	5	2.37	5	2.154	5	1.958	5	2.028	5	2.54	5	2.06	5	1.846	5	1.28	brown	0.653262	4.89e-06	5	2.094	1	0.334	3.34707	4.69141	2.00273	TRUE	FALSE	FALSE	FALSE	FALSE	TRUE	TRUE	TRUE	1
ENSMUSG00000102748	NA	NA	NA	protein_coding	ENSG00000253910	PCDHGB2	56103	8	11.2662	8	8.89125	8	10.405	9	5	7.466	5	8.904	5	9.262	5	10.81	5	7.038	5	9.308	5	8.796	5	10.268	grey	0.398457	0.0108781	5	11.184	5	1.08	3.34662	3.81797	2.87527	TRUE	FALSE	FALSE	FALSE	FALSE	TRUE	TRUE	TRUE	0.819
ENSMUSG00000049872	Fam26e	family with sequence similarity 26, member E [Source:MGI Symbol;Acc:MGI:2143897]	103511	protein_coding	ENSG00000178033	CALHM5	254228	8	3.13125	8	1.84375	8	3.2125	8	5	3.106	5	4.642	5	4.512	5	2.568	5	2.776	5	4.886	5	3.41	5	4.826	pink	0.738162	5.45e-08	5	3.386	1	0.336	3.34659	4.35841	2.33477	TRUE	FALSE	FALSE	FALSE	FALSE	TRUE	TRUE	TRUE	0.436
ENSMUSG00000046714	Foxc2	forkhead box C2 [Source:MGI Symbol;Acc:MGI:1347481]	14234	protein_coding	ENSG00000176692	FOXC2	2303	8	3.60125	8	1.96625	8	2.3125	6	5	3.742	5	2.934	5	2.982	5	3.132	5	3.5	5	2.798	5	3.08	5	2.816	black	0.516411	0.000646692	5	3.112	1	0.328	3.34571	4.16528	2.52614	TRUE	FALSE	FALSE	FALSE	FALSE	TRUE	TRUE	TRUE	0.455
ENSMUSG00000047712	Ust	uronyl-2-sulfotransferase [Source:MGI Symbol;Acc:MGI:2442406]	338362	protein_coding	ENSG00000111962	UST	10090	8	19.3837	8	15.8775	8	17.0138	8	5	14.398	5	17.044	5	15.41	5	13.374	5	12.024	5	12.564	5	12.206	5	12.766	brown	0.612823	2.63e-05	5	16.636	5	1.624	3.34357	3.66346	3.02367	TRUE	FALSE	FALSE	FALSE	FALSE	TRUE	TRUE	TRUE	0.729
ENSMUSG00000032076	Cadm1	cell adhesion molecule 1 [Source:MGI Symbol;Acc:MGI:1889272]	54725	protein_coding	ENSG00000182985	CADM1	23705	8	98.4587	8	98.8838	8	102.049	11	5	41.81	5	61.87	5	84.798	5	94.85	5	38.534	5	51.258	5	66.088	5	60.002	turquoise	0.511331	0.000746271	5	99.992	5	9.302	3.34285	3.66655	3.01916	TRUE	FALSE	FALSE	FALSE	FALSE	TRUE	TRUE	TRUE	0.492
ENSMUSG00000103567	NA	NA	NA	protein_coding	ENSG00000253485	PCDHGA5	56110	8	8.835	8	7.53125	8	8.60125	9	5	5.942	5	6.946	5	7.876	5	8.202	5	5.298	5	7.072	5	6.492	5	8.76	grey	0.480008	0.00172177	5	8.856	5	0.876	3.34188	3.61987	3.06389	TRUE	FALSE	FALSE	FALSE	FALSE	TRUE	TRUE	TRUE	0.8
ENSMUSG00000040711	Sh3pxd2b	SH3 and PX domains 2B [Source:MGI Symbol;Acc:MGI:2442062]	268396	protein_coding	ENSG00000174705	SH3PXD2B	285590	8	67.585	8	60.3663	8	62.82	11	5	76.46	5	64.862	5	61.15	5	50.35	5	76.188	5	56.234	5	50.12	5	44.144	brown	0.901178	2.27e-15	5	63.966	5	6.216	3.33116	3.5954	3.06692	TRUE	FALSE	FALSE	FALSE	FALSE	TRUE	TRUE	TRUE	0.867
ENSMUSG00000081005	Gm13198	predicted gene 13198 [Source:MGI Symbol;Acc:MGI:3651172]	NA	processed_pseudogene	NA	NA	NA	8	2.25375	6	0.77875	7	1.62125	0	5	1.48	3	1.682	5	1.388	3	0.744	4	1.778	5	2.09	5	1.656	4	1.276	black	0.319292	0.0446159	5	1.598	0	0.046	3.33085	4.62004	2.04166	TRUE	FALSE	FALSE	FALSE	FALSE	TRUE	TRUE	TRUE	1
ENSMUSG00000040867	Begain	brain-enriched guanylate kinase-associated [Source:MGI Symbol;Acc:MGI:3044626]	NA	protein_coding	ENSG00000183092	BEGAIN	57596	4	0.47	4	0.6375	6	0.74375	8	5	0.916	4	0.9	4	0.974	3	0.588	5	1.248	4	1.502	4	1.07	5	1.846	black	0.458732	0.00290949	5	1.232	0	0.218	3.33058	4.5427	2.11845	TRUE	FALSE	FALSE	FALSE	FALSE	TRUE	TRUE	TRUE	0
ENSMUSG00000021260	Hhipl1	hedgehog interacting protein-like 1 [Source:MGI Symbol;Acc:MGI:1919265]	214305	protein_coding	ENSG00000182218	HHIPL1	84439	4	0.67125	0	0.4375	6	0.88375	2	5	2.202	5	2.636	5	1.996	2	0.776	5	2.124	5	4.634	4	1.384	5	2.102	black	0.673474	1.91e-06	5	1.894	0	0.16	3.32568	4.45904	2.19233	TRUE	FALSE	FALSE	FALSE	FALSE	TRUE	TRUE	TRUE	0
ENSMUSG00000048450	Msx1	msh homeobox 1 [Source:MGI Symbol;Acc:MGI:97168]	17701	protein_coding	ENSG00000163132	MSX1	4487	8	2.37375	8	1.4675	8	1.845	10	5	2.868	4	2.388	5	2.75	5	2.316	5	2.726	5	2.886	5	3.126	5	3.716	black	0.598484	4.52e-05	5	2.066	0	0.186	3.32427	4.57521	2.07332	TRUE	FALSE	FALSE	FALSE	FALSE	TRUE	TRUE	TRUE	0.403
ENSMUSG00000056427	Slit3	slit homolog 3 (Drosophila) [Source:MGI Symbol;Acc:MGI:1315202]	20564	protein_coding	ENSG00000184347	SLIT3	6586	8	60.1825	8	45.2537	8	55.88	11	5	63.148	5	55.92	5	58.378	5	51.848	5	62.632	5	60.1	5	50.77	5	54.2	black	0.931115	3.11e-18	5	69.554	5	7.096	3.32327	3.48716	3.15937	TRUE	FALSE	FALSE	FALSE	FALSE	TRUE	TRUE	TRUE	0.742
ENSMUSG00000103081	NA	NA	NA	polymorphic_pseudogene	NA	NA	NA	8	6.56625	8	5.8825	8	7.1725	2	5	4.014	5	4.466	5	5.918	5	6.87	5	4.006	5	4.104	5	5.208	5	5.638	grey	0.127624	0.432579	5	7.796	4	0.788	3.32243	3.79565	2.8492	TRUE	FALSE	FALSE	FALSE	FALSE	TRUE	TRUE	TRUE	0.979
ENSMUSG00000042428	Mgat3	mannoside acetylglucosaminyltransferase 3 [Source:MGI Symbol;Acc:MGI:104532]	17309	protein_coding	ENSG00000128268	MGAT3	4248	8	2.0175	8	1.8875	8	2.07375	9	5	2.794	5	2.096	5	2.15	5	2.144	5	2.442	5	2.622	5	2.686	5	2.638	black	0.636161	1.03e-05	5	2.33	0	0.224	3.32038	3.8783	2.76247	TRUE	FALSE	FALSE	FALSE	FALSE	TRUE	TRUE	TRUE	0.135
ENSMUSG00000102758	NA	NA	NA	lincRNA	ENSG00000177694	NAALADL2	254827	8	1.93125	8	1.59	8	1.6925	0	5	0.942	5	1.31	5	1.592	5	1.448	4	0.796	5	1.34	5	1.298	4	1.258	grey	0.278562	0.0817615	5	1.168	0	0.098	3.31852	4.36873	2.26831	TRUE	FALSE	FALSE	FALSE	FALSE	TRUE	TRUE	TRUE	1
ENSMUSG00000037370	Enpp1	ectonucleotide pyrophosphatase/phosphodiesterase 1 [Source:MGI Symbol;Acc:MGI:97370]	NA	protein_coding	ENSG00000197594	ENPP1	5167	8	34.8963	8	21.2888	8	31.7512	10	5	35.76	5	38.478	5	39.05	5	40.17	5	35.74	5	31.978	5	29.308	5	36.196	black	0.436715	0.00484082	5	38.266	5	4.412	3.31751	3.63671	2.99831	TRUE	FALSE	FALSE	FALSE	FALSE	TRUE	TRUE	TRUE	0.843
ENSMUSG00000029754	Dlx6	distal-less homeobox 6 [Source:MGI Symbol;Acc:MGI:101927]	13396	protein_coding	ENSG00000006377	DLX6	1750	8	13.3025	8	11.725	8	15.3537	1	5	18.382	5	17.762	5	16.954	5	14.852	5	17.31	5	17.608	5	16.008	5	13.854	black	0.702611	4.33e-07	5	18.634	4	1.342	3.31625	3.92414	2.70837	TRUE	FALSE	FALSE	FALSE	FALSE	TRUE	TRUE	TRUE	0.931
ENSMUSG00000106212	NA	NA	NA	sense_intronic	NA	NA	NA	6	0.87875	7	0.6925	7	0.8325	0	5	0.798	5	0.802	3	0.716	4	0.768	5	0.934	5	1.094	5	0.94	5	0.9	black	0.370666	0.0185466	5	1.08	0	0.14	3.31401	4.48325	2.14477	TRUE	FALSE	FALSE	FALSE	FALSE	TRUE	TRUE	TRUE	NA
ENSMUSG00000019997	Ctgf	connective tissue growth factor [Source:MGI Symbol;Acc:MGI:95537]	14219	protein_coding	ENSG00000118523	CCN2	1490	8	50.7525	8	42.2762	8	61.0187	12	5	76.23	5	95.424	5	68.046	5	62.372	5	58.226	5	78.42	5	65.492	5	77.864	black	0.489968	0.00133113	5	84.17	5	8.952	3.31316	3.87065	2.75567	TRUE	FALSE	FALSE	FALSE	FALSE	TRUE	TRUE	TRUE	0.339
ENSMUSG00000019590	Cyb561	cytochrome b-561 [Source:MGI Symbol;Acc:MGI:103253]	13056	protein_coding	ENSG00000008283	CYB561	1534	8	4.34125	8	3.52125	8	3.8775	12	5	5.216	5	5.15	5	7.154	5	8.804	5	4.422	5	5.602	5	5.502	5	6.052	grey	0.390751	0.0126682	5	6.79	2	0.58	3.31311	3.9468	2.67943	TRUE	FALSE	FALSE	FALSE	FALSE	TRUE	TRUE	TRUE	0.157
ENSMUSG00000103472	NA	NA	NA	protein_coding	ENSG00000253537	PCDHGA7	56108	8	11.1587	8	9.10375	8	10.7737	8	5	6.198	5	7.396	5	8.87	5	9.64	5	6.598	5	7.498	5	8.038	5	9.11	grey	0.315558	0.0473138	5	10.972	5	1.068	3.30903	3.75166	2.86639	TRUE	FALSE	FALSE	FALSE	FALSE	TRUE	TRUE	TRUE	0.792
ENSMUSG00000103037	NA	NA	NA	protein_coding	ENSG00000254221	PCDHGB1	56104	8	5.68875	8	4.65125	8	5.57	5	5	3.736	5	3.916	5	4.366	5	5.122	5	4.186	5	4.736	5	3.63	5	3.976	black	0.60899	3.05e-05	5	5.624	3	0.588	3.30474	3.81345	2.79603	TRUE	FALSE	FALSE	FALSE	FALSE	TRUE	TRUE	TRUE	0.854
ENSMUSG00000026837	Col5a1	collagen, type V, alpha 1 [Source:MGI Symbol;Acc:MGI:88457]	12831	protein_coding	ENSG00000130635	COL5A1	1289	8	158.104	8	125.245	8	152.145	12	5	352.052	5	274.624	5	202.976	5	119.334	5	357.856	5	261.256	5	146.076	5	132.698	black	0.917657	8.2e-17	5	147.234	5	14.746	3.30449	3.63068	2.9783	TRUE	FALSE	FALSE	FALSE	FALSE	TRUE	TRUE	TRUE	0.642
ENSMUSG00000044647	Csrnp3	cysteine-serine-rich nuclear protein 3 [Source:MGI Symbol;Acc:MGI:1925021]	77771	protein_coding	ENSG00000178662	CSRNP3	80034	8	5.89875	8	5.63625	8	4.95	3	5	6.258	5	5.55	5	3.842	5	4.364	5	7.136	5	4.248	5	3.302	5	2.888	brown	0.915901	1.21e-16	5	4.486	3	0.59	3.30016	4.00436	2.59598	TRUE	FALSE	FALSE	FALSE	FALSE	TRUE	TRUE	TRUE	0.624
ENSMUSG00000039835	Nhsl1	NHS-like 1 [Source:MGI Symbol;Acc:MGI:106390]	215819	protein_coding	ENSG00000135540	NHSL1	57224	8	24.0338	8	21.8738	8	20.02	11	5	20.51	5	19.23	5	17.49	5	16.156	5	19.932	5	15.226	5	15.532	5	11.34	brown	0.858285	1.45e-12	5	19.636	5	2.27	3.29995	3.7209	2.87899	TRUE	FALSE	FALSE	FALSE	FALSE	TRUE	TRUE	TRUE	0.729
ENSMUSG00000105136	NA	NA	NA	TEC	NA	NA	NA	8	3.11	8	2.9425	8	2.9	0	5	2.204	5	2.71	5	2.586	4	1.256	5	1.654	5	2.04	5	3.146	5	2.348	grey	0.0695452	0.669808	5	1.814	1	0.158	3.29922	4.5028	2.09565	TRUE	FALSE	FALSE	FALSE	FALSE	TRUE	TRUE	TRUE	1
ENSMUSG00000029096	Htra3	HtrA serine peptidase 3 [Source:MGI Symbol;Acc:MGI:1925808]	78558	protein_coding	ENSG00000170801	HTRA3	94031	8	23.6663	8	16.8762	8	21.8438	11	5	46.594	5	34.624	5	32.022	5	25.248	5	46.696	5	29.874	5	18.272	5	23.628	black	0.834253	2.28e-11	5	17.374	5	1.822	3.29552	3.89815	2.69289	TRUE	FALSE	FALSE	FALSE	FALSE	TRUE	TRUE	TRUE	0.348
ENSMUSG00000036334	Igsf10	immunoglobulin superfamily, member 10 [Source:MGI Symbol;Acc:MGI:1923481]	NA	protein_coding	ENSG00000152580	IGSF10	285313	8	13.225	8	8.2175	8	14.7837	6	5	27.036	5	33.094	5	23.414	5	14.056	5	28.528	5	37.288	5	20.078	5	24.516	black	0.779891	3.01e-09	5	17.982	5	1.764	3.29327	3.74521	2.84133	TRUE	FALSE	FALSE	FALSE	FALSE	TRUE	TRUE	TRUE	0.917
ENSMUSG00000060206	Zfp462	zinc finger protein 462 [Source:MGI Symbol;Acc:MGI:107690]	242466	protein_coding	ENSG00000148143	ZNF462	58499	8	13.435	8	10.2462	8	13.175	9	5	12.512	5	11.338	5	11.948	5	14.022	5	12.71	5	11.712	5	9.76	5	12.588	black	0.718824	1.75e-07	5	10.062	5	1.404	3.29169	3.55992	3.02346	TRUE	FALSE	FALSE	FALSE	FALSE	TRUE	TRUE	TRUE	0.667
ENSMUSG00000036904	Fzd8	frizzled homolog 8 (Drosophila) [Source:MGI Symbol;Acc:MGI:108460]	14370	protein_coding	ENSG00000177283	FZD8	8325	8	6.5	8	5.68125	8	6.285	11	5	6.706	5	7.622	5	7.326	5	6.482	5	6.304	5	7.572	5	6.17	5	7	black	0.632947	1.17e-05	5	7.516	5	0.736	3.29051	3.84187	2.73915	TRUE	FALSE	FALSE	FALSE	FALSE	TRUE	TRUE	TRUE	0.646
ENSMUSG00000031952	Chst5	carbohydrate (N-acetylglucosamine 6-O) sulfotransferase 5 [Source:MGI Symbol;Acc:MGI:1931825]	56773	protein_coding	NA	NA	NA	6	0.7725	8	0.9775	8	0.86625	3	5	1.152	5	1.356	5	1.388	5	1.546	5	1.024	5	1.052	4	0.988	4	1.036	brown	0.261428	0.103214	5	1.15	0	0.112	3.28809	4.48548	2.09069	TRUE	FALSE	FALSE	FALSE	FALSE	TRUE	TRUE	TRUE	0
ENSMUSG00000021745	Ptprg	protein tyrosine phosphatase, receptor type, G [Source:MGI Symbol;Acc:MGI:97814]	19270	protein_coding	ENSG00000144724	PTPRG	5793	8	36.5675	8	30.3813	8	35.9637	12	5	33.002	5	26.084	5	30.498	5	26.108	5	25.092	5	30.654	5	35.338	5	30.36	black	0.603879	3.7e-05	5	39.238	5	4.79	3.28572	3.50467	3.06677	TRUE	FALSE	FALSE	FALSE	FALSE	TRUE	TRUE	TRUE	0.463
ENSMUSG00000022199	Slc22a17	solute carrier family 22 (organic cation transporter), member 17 [Source:MGI Symbol;Acc:MGI:1926225]	59049	protein_coding	ENSG00000092096	SLC22A17	51310	8	9.31375	8	8.8025	8	7.995	11	5	9.36	5	6.55	5	8.482	5	8.112	5	9.38	5	6.58	5	6.572	5	6.914	brown	0.704133	3.99e-07	5	11.654	5	1.204	3.28447	3.84807	2.72086	TRUE	FALSE	FALSE	FALSE	FALSE	TRUE	TRUE	TRUE	0.209
ENSMUSG00000033278	Ptprm	protein tyrosine phosphatase, receptor type, M [Source:MGI Symbol;Acc:MGI:102694]	19274	protein_coding	ENSG00000173482	PTPRM	5797	8	37.5775	8	31.1425	8	37.395	11	5	29.036	5	31.292	5	34.204	5	35.778	5	26.192	5	31.846	5	32.936	5	34.832	grey	0.538866	0.000334012	5	44.916	5	4.662	3.28308	3.49119	3.07498	TRUE	FALSE	FALSE	FALSE	FALSE	TRUE	TRUE	TRUE	0.426
ENSMUSG00000021464	Ror2	receptor tyrosine kinase-like orphan receptor 2 [Source:MGI Symbol;Acc:MGI:1347521]	26564	protein_coding	ENSG00000169071	ROR2	4920	8	2.335	8	1.4925	8	2.19125	5	5	5.28	5	3.786	5	2.698	5	1.618	5	4.912	5	4.632	5	2.462	5	3.312	black	0.901873	2e-15	5	2.642	0	0.256	3.28306	3.9187	2.64742	TRUE	FALSE	FALSE	FALSE	FALSE	TRUE	TRUE	TRUE	0.781
ENSMUSG00000087400	Gm15270	predicted gene 15270 [Source:MGI Symbol;Acc:MGI:3705149]	NA	processed_transcript	NA	NA	NA	8	6.64625	8	5.12875	8	6.67375	6	5	5.656	5	4.794	5	5.062	5	5.734	5	5.172	5	3.856	5	3.566	5	8.062	black	0.38763	0.0134613	5	8.468	3	0.766	3.2829	4.31608	2.24973	TRUE	FALSE	FALSE	FALSE	FALSE	TRUE	TRUE	TRUE	0.917
ENSMUSG00000002384	Bmp8b	bone morphogenetic protein 8b [Source:MGI Symbol;Acc:MGI:107335]	12164	protein_coding	NA	NA	NA	8	1.73	8	1.61375	8	1.715	0	1	0.256	4	0.81	5	1.87	5	2.226	0	0.29	5	0.842	5	0.954	4	1.194	turquoise	0.610392	2.89e-05	5	2.798	0	0.304	3.28113	4.34177	2.22049	TRUE	FALSE	FALSE	FALSE	FALSE	TRUE	TRUE	TRUE	1
ENSMUSG00000004473	Clec11a	C-type lectin domain family 11, member a [Source:MGI Symbol;Acc:MGI:1298219]	20256	protein_coding	ENSG00000105472	CLEC11A	6320	8	51.935	8	37.9462	8	49.745	8	5	76.138	5	71.094	5	64.25	5	39.672	5	73.958	5	71.09	5	46.12	5	54.108	black	0.920759	4.07e-17	5	47.928	5	4.89	3.27965	3.72526	2.83404	TRUE	FALSE	FALSE	FALSE	FALSE	TRUE	TRUE	TRUE	0.875
ENSMUSG00000081890	Gm11243	predicted gene 11243 [Source:MGI Symbol;Acc:MGI:3652116]	NA	processed_pseudogene	NA	NA	NA	8	4.39625	8	3.0575	8	3.77375	0	5	3.89	5	2.944	4	3.456	4	3.13	5	4.126	5	4.642	2	1.334	4	1.216	black	0.473961	0.00200547	5	4.062	0	0	3.2795	4.30564	2.25336	TRUE	FALSE	FALSE	FALSE	FALSE	TRUE	TRUE	TRUE	1
ENSMUSG00000079669	Gm17396	predicted gene, 17396 [Source:MGI Symbol;Acc:MGI:4937030]	NA	processed_transcript	NA	NA	NA	8	1.23625	8	1.2125	7	1.11375	9	5	0.856	5	1.082	5	0.964	5	0.856	3	0.524	4	0.78	3	0.672	3	0.628	black	0.192948	0.232923	5	1.246	0	0.096	3.27929	4.28095	2.27762	TRUE	FALSE	FALSE	FALSE	FALSE	TRUE	TRUE	TRUE	0.105
ENSMUSG00000028040	Efna4	ephrin A4 [Source:MGI Symbol;Acc:MGI:106643]	13639	protein_coding	ENSG00000243364	EFNA4	1945	8	1.29375	8	1.15	8	1.07	4	5	1.808	4	1.368	5	1.676	5	1.344	5	2.038	5	0.97	5	0.942	5	1.216	black	0.584708	7.43e-05	5	1.454	0	0.158	3.27916	4.61874	1.93959	TRUE	FALSE	FALSE	FALSE	FALSE	TRUE	TRUE	TRUE	0.126
ENSMUSG00000105011	NA	NA	NA	TEC	NA	NA	NA	8	1.06125	6	0.81375	6	0.81125	0	4	0.626	4	0.774	5	0.88	4	0.808	4	0.708	5	0.904	4	1.008	4	1.08	grey	0.353464	0.0252611	5	1.09	0	0.116	3.27756	4.23034	2.32478	TRUE	FALSE	FALSE	FALSE	FALSE	TRUE	TRUE	TRUE	NA
ENSMUSG00000091476	Gm16432	predicted gene 16432 [Source:MGI Symbol;Acc:MGI:3645414]	545391	protein_coding	NA	NA	NA	8	1.125	7	0.89375	8	1.01	5	3	0.634	5	0.718	5	0.87	5	0.946	3	0.578	2	0.532	3	0.686	4	0.658	grey	0.0828319	0.611357	5	1.332	0	0.112	3.27704	4.07032	2.48377	TRUE	FALSE	FALSE	FALSE	FALSE	TRUE	TRUE	TRUE	0
ENSMUSG00000001802	Lrp3	low density lipoprotein receptor-related protein 3 [Source:MGI Symbol;Acc:MGI:3584516]	435965	protein_coding	ENSG00000130881	LRP3	4037	8	7.13	8	5.00375	8	6.01375	12	5	6.742	5	7.908	5	7.134	5	6.152	5	6.954	5	7.078	5	6.328	5	7.044	black	0.84187	1e-11	5	8.65	5	0.896	3.27492	3.66254	2.8873	TRUE	FALSE	FALSE	FALSE	FALSE	TRUE	TRUE	TRUE	0.239
ENSMUSG00000067101	1700010H22Rik	RIKEN cDNA 1700010H22 gene [Source:MGI Symbol;Acc:MGI:1922750]	NA	lincRNA	NA	NA	NA	8	2.9425	8	2.67375	8	3.0775	0	4	2.662	5	2.008	4	1.724	5	2.514	3	1.064	5	2	4	2.318	4	1.522	grey	0.117654	0.469662	5	2.504	1	0.204	3.26956	4.55635	1.98278	TRUE	FALSE	FALSE	FALSE	FALSE	TRUE	TRUE	TRUE	1
ENSMUSG00000086311	Gm12122	predicted gene 12122 [Source:MGI Symbol;Acc:MGI:3650741]	NA	sense_intronic	NA	NA	NA	8	4.715	8	4.3725	8	4.18	0	5	2.952	5	3.428	4	2.932	5	4.346	5	4.51	5	3.504	5	3.076	5	3.19	black	0.2378	0.13952	5	5.118	2	0.37	3.26502	4.36369	2.16636	TRUE	FALSE	FALSE	FALSE	FALSE	TRUE	TRUE	TRUE	1
ENSMUSG00000032547	Ryk	receptor-like tyrosine kinase [Source:MGI Symbol;Acc:MGI:101766]	20187	protein_coding	ENSG00000163785	RYK	6259	8	53.9625	8	45.97	8	50.6075	12	5	44.418	5	45.252	5	52.258	5	50.964	5	44.446	5	40.838	5	38.232	5	43.944	brown	0.736294	6.13e-08	5	66.074	5	6.55	3.26458	3.55089	2.97828	TRUE	FALSE	FALSE	FALSE	FALSE	TRUE	TRUE	TRUE	0.258
ENSMUSG00000038738	Shank1	SH3/ankyrin domain gene 1 [Source:MGI Symbol;Acc:MGI:3613677]	243961	protein_coding	ENSG00000161681	SHANK1	50944	8	9.115	8	5.7625	8	8.065	5	5	10.292	5	7.896	5	8.462	5	6.33	5	12.036	5	10.974	5	8.12	5	8.262	black	0.911266	3.21e-16	5	8.442	4	1.13	3.26294	3.70088	2.82501	TRUE	FALSE	FALSE	FALSE	FALSE	TRUE	TRUE	TRUE	0.34
ENSMUSG00000001131	Timp1	tissue inhibitor of metalloproteinase 1 [Source:MGI Symbol;Acc:MGI:98752]	21857	protein_coding	ENSG00000102265	TIMP1	7076	8	44.2812	8	30.3025	8	42.23	7	5	143.22	5	88.378	5	65.61	5	45.152	5	156.73	5	70.374	5	38.082	5	40.45	black	0.856163	1.89e-12	5	35.722	5	3.496	3.2616	3.89228	2.63091	TRUE	FALSE	FALSE	FALSE	FALSE	TRUE	TRUE	TRUE	0.815
ENSMUSG00000002249	Tead3	TEA domain family member 3 [Source:MGI Symbol;Acc:MGI:109241]	21678	protein_coding	ENSG00000007866	TEAD3	7005	8	8.29125	8	7.5325	8	7.9575	12	5	7.836	5	7.584	5	8.58	5	8.208	5	6.628	5	9.284	5	8.148	5	10.126	pink	0.73497	6.66e-08	5	10.408	5	1.234	3.2582	3.62911	2.88729	TRUE	FALSE	FALSE	FALSE	FALSE	TRUE	TRUE	TRUE	0.371
ENSMUSG00000027713	1810062G17Rik	RIKEN cDNA 1810062G17 gene [Source:MGI Symbol;Acc:MGI:1919532]	72282	protein_coding	NA	NA	NA	8	1.5575	7	0.9775	8	1.37375	6	5	1.978	5	1.226	5	1.51	4	0.732	5	1.162	5	1.82	4	0.93	3	0.966	black	0.457241	0.00301476	5	1.526	0	0.116	3.25291	4.35789	2.14792	TRUE	FALSE	FALSE	FALSE	FALSE	TRUE	TRUE	TRUE	0.207
ENSMUSG00000041592	Sdk2	sidekick homolog 2 (chicken) [Source:MGI Symbol;Acc:MGI:2443847]	237979	protein_coding	ENSG00000069188	SDK2	54549	8	24.995	8	23.1088	8	24.6313	6	5	35.14	5	29.23	5	25.408	5	23.702	5	34.478	5	26.096	5	22.178	5	18.258	brown	0.934745	1.15e-18	5	29.866	5	2.56	3.25282	3.50374	3.00191	TRUE	FALSE	FALSE	FALSE	FALSE	TRUE	TRUE	TRUE	0.938
ENSMUSG00000050199	Lgr4	leucine-rich repeat-containing G protein-coupled receptor 4 [Source:MGI Symbol;Acc:MGI:1891468]	107515	protein_coding	ENSG00000205213	LGR4	55366	8	16.8137	8	16.2075	8	15.4	12	5	15.356	5	13.838	5	14.15	5	13.792	5	14.848	5	13.318	5	13.026	5	11.872	brown	0.652429	5.07e-06	5	17.376	5	2.008	3.25279	3.51894	2.98664	TRUE	FALSE	FALSE	FALSE	FALSE	TRUE	TRUE	TRUE	0.411
ENSMUSG00000103409	NA	NA	NA	lincRNA	NA	NA	NA	8	2.7325	8	2.13375	8	3.38625	4	4	2.4	5	5.868	5	5.972	5	4.664	4	1.508	5	2.866	4	4.046	5	6.932	grey	0.333821	0.0352804	5	5.246	0	0	3.25247	4.63324	1.87169	TRUE	FALSE	FALSE	FALSE	FALSE	TRUE	TRUE	TRUE	0.235
ENSMUSG00000031327	Chic1	cysteine-rich hydrophobic domain 1 [Source:MGI Symbol;Acc:MGI:1344694]	12212	protein_coding	ENSG00000204116	CHIC1	53344	8	3.4475	8	3.375	8	3.58625	7	5	2.8	5	2.886	5	3.514	5	2.598	5	2.756	5	3.2	5	2.794	5	3.218	black	0.39511	0.0116272	5	4.41	3	0.588	3.25196	3.75538	2.74853	TRUE	FALSE	FALSE	FALSE	FALSE	TRUE	TRUE	TRUE	0.416
ENSMUSG00000069920	B3gnt9	UDP-GlcNAc:betaGal beta-1,3-N-acetylglucosaminyltransferase 9 [Source:MGI Symbol;Acc:MGI:2142841]	NA	protein_coding	ENSG00000237172	B3GNT9	84752	8	14.9038	8	12.9962	8	14.5237	9	5	25.96	5	23.632	5	18.372	5	14.146	5	24.16	5	20.974	5	14.964	5	15.17	black	0.903685	1.42e-15	5	17.008	5	1.732	3.25034	3.81305	2.68762	TRUE	FALSE	FALSE	FALSE	FALSE	TRUE	TRUE	TRUE	0.821
ENSMUSG00000020086	H2afy2	H2A histone family, member Y2 [Source:MGI Symbol;Acc:MGI:3037658]	404634	protein_coding	ENSG00000099284	H2AFY2	55506	8	9.58625	8	7.04625	8	7.8975	10	5	12.062	5	9.174	5	9.522	5	7.618	5	12.766	5	9.354	5	6.808	5	7.056	black	0.850487	3.74e-12	5	9.176	5	0.958	3.25026	3.79166	2.70887	TRUE	FALSE	FALSE	FALSE	FALSE	TRUE	TRUE	TRUE	0.51
ENSMUSG00000032006	Pdgfd	platelet-derived growth factor, D polypeptide [Source:MGI Symbol;Acc:MGI:1919035]	71785	protein_coding	ENSG00000170962	PDGFD	80310	8	29.395	8	25.225	8	25.73	12	5	24.486	5	26.212	5	23.058	5	21.448	5	22.138	5	27.97	5	21.318	5	19.346	black	0.64009	8.68e-06	5	22.158	5	2.372	3.24945	3.67388	2.82502	TRUE	FALSE	FALSE	FALSE	FALSE	TRUE	TRUE	TRUE	0.528
ENSMUSG00000037624	Kcnk2	potassium channel, subfamily K, member 2 [Source:MGI Symbol;Acc:MGI:109366]	16526	protein_coding	ENSG00000082482	KCNK2	3776	8	10.6412	8	7.36375	8	8.29875	8	5	9.78	5	14.448	5	11.478	5	15.028	5	9.606	5	10.118	5	7.974	5	7.392	brown	0.54353	0.000289479	5	10.778	5	1.16	3.24742	3.98536	2.50947	TRUE	FALSE	FALSE	FALSE	FALSE	TRUE	TRUE	TRUE	0.567
ENSMUSG00000022687	Boc	biregional cell adhesion molecule-related/down-regulated by oncogenes (Cdon) binding protein [Source:MGI Symbol;Acc:MGI:2151153]	117606	protein_coding	ENSG00000144857	BOC	91653	8	14.9688	8	12.2775	8	13.4062	11	5	17.96	5	16.768	5	14.23	5	11.366	5	17.272	5	14.828	5	12.396	5	13.076	black	0.864369	6.66e-13	5	15.024	5	1.58	3.24571	3.58853	2.90288	TRUE	FALSE	FALSE	FALSE	FALSE	TRUE	TRUE	TRUE	0.561
ENSMUSG00000027955	Fam198b	family with sequence similarity 198, member B [Source:MGI Symbol;Acc:MGI:1915909]	NA	protein_coding	ENSG00000164125	GASK1B	51313	8	12.6888	8	12.8763	8	13.0538	9	5	25.69	5	22.78	5	22.426	5	22.858	5	25.028	5	15.712	5	13.746	5	15.358	brown	0.760092	1.28e-08	5	14.998	5	1.856	3.24379	3.75715	2.73043	TRUE	FALSE	FALSE	FALSE	FALSE	TRUE	TRUE	TRUE	0.565
ENSMUSG00000030494	Rhpn2	rhophilin, Rho GTPase binding protein 2 [Source:MGI Symbol;Acc:MGI:1289234]	52428	protein_coding	ENSG00000131941	RHPN2	85415	8	4.22375	8	4.0125	8	3.71625	11	5	6.112	5	3.846	5	2.584	5	2.772	5	5.938	5	3.774	5	2.8	5	2.234	brown	0.912647	2.41e-16	5	3.06	0	0.366	3.2435	4.3473	2.1397	TRUE	FALSE	FALSE	FALSE	FALSE	TRUE	TRUE	TRUE	0.473
ENSMUSG00000034205	Loxl2	lysyl oxidase-like 2 [Source:MGI Symbol;Acc:MGI:2137913]	100862072	protein_coding	ENSG00000134013	LOXL2	4017	8	57.795	8	53.1175	8	44.7525	11	5	123.192	5	129.68	5	66.31	5	36.074	5	135.566	5	109.784	5	45.496	5	38.488	black	0.832657	2.7e-11	5	52.868	5	5.182	3.24338	4.01064	2.47612	TRUE	FALSE	FALSE	FALSE	FALSE	TRUE	TRUE	TRUE	0.775
ENSMUSG00000105086	NA	NA	NA	TEC	NA	NA	NA	8	2.39375	8	1.7275	8	2.3525	0	5	1.582	5	1.218	5	1.706	5	1.464	5	1.662	5	1.206	5	1.53	5	1.744	black	0.357327	0.0235998	5	1.418	0	0.13	3.24311	4.33331	2.1529	TRUE	FALSE	FALSE	FALSE	FALSE	TRUE	TRUE	TRUE	1
ENSMUSG00000020282	Rhbdf1	rhomboid family 1 (Drosophila) [Source:MGI Symbol;Acc:MGI:104328]	NA	protein_coding	ENSG00000007384	RHBDF1	64285	8	17.965	8	16.1812	8	19.525	12	5	16.308	5	17.016	5	18.69	5	17.86	5	15.468	5	18.41	5	17.912	5	20.83	black	0.512666	0.000718857	5	26.678	5	3.226	3.24199	3.46142	3.02257	TRUE	FALSE	FALSE	FALSE	FALSE	TRUE	TRUE	TRUE	0.293
ENSMUSG00000025489	Ifitm5	interferon induced transmembrane protein 5 [Source:MGI Symbol;Acc:MGI:1934923]	73835	protein_coding	ENSG00000206013	IFITM5	387733	8	57.6287	8	59.2225	8	52.645	4	5	81.602	5	68.904	5	45.662	5	37.174	5	78.796	5	42.936	5	35.094	5	21.136	brown	0.887823	2.24e-14	5	49.892	5	5.154	3.23623	4.13421	2.33825	TRUE	FALSE	FALSE	FALSE	FALSE	TRUE	TRUE	TRUE	0.983
ENSMUSG00000063430	Wscd2	WSC domain containing 2 [Source:MGI Symbol;Acc:MGI:2445030]	320916	protein_coding	ENSG00000075035	WSCD2	9671	8	1.91125	8	1.43	8	1.615	9	5	2.27	5	2.486	5	1.924	5	1.188	5	2.338	5	2.636	5	1.81	5	1.666	black	0.706763	3.45e-07	5	1.742	0	0.224	3.236	4.26742	2.20457	TRUE	FALSE	FALSE	FALSE	FALSE	TRUE	TRUE	TRUE	0.121
ENSMUSG00000033308	Dpyd	dihydropyrimidine dehydrogenase [Source:MGI Symbol;Acc:MGI:2139667]	99586	protein_coding	ENSG00000188641	DPYD	1806	8	5.37	8	5.2375	8	4.14375	12	5	2.434	5	3.186	5	3.594	5	4.506	5	1.774	5	2.392	5	2.586	5	4.078	grey	0.358532	0.0231006	5	3.584	2	0.488	3.23416	3.96646	2.50187	TRUE	FALSE	FALSE	FALSE	FALSE	TRUE	TRUE	TRUE	0.249
ENSMUSG00000052957	Gas1	growth arrest specific 1 [Source:MGI Symbol;Acc:MGI:95655]	14451	protein_coding	ENSG00000180447	GAS1	2619	8	15.6562	8	12.225	8	13.7737	12	5	24.908	5	19.1	5	15.56	5	13.636	5	23.2	5	16.276	5	14.638	5	18.258	black	0.903897	1.37e-15	5	16.06	5	1.702	3.23362	3.53356	2.93367	TRUE	FALSE	FALSE	FALSE	FALSE	TRUE	TRUE	TRUE	0.395
ENSMUSG00000024736	Tmem132a	transmembrane protein 132A [Source:MGI Symbol;Acc:MGI:2147810]	98170	protein_coding	ENSG00000006118	TMEM132A	54972	8	6.46875	8	5.01625	8	6.4775	11	5	12.396	5	8.552	5	6.82	5	5.334	5	14.158	5	7.47	5	5.882	5	6.194	brown	0.860923	1.04e-12	5	7.89	5	0.818	3.23195	3.54156	2.92234	TRUE	FALSE	FALSE	FALSE	FALSE	TRUE	TRUE	TRUE	0.272
ENSMUSG00000036862	Dchs1	dachsous 1 (Drosophila) [Source:MGI Symbol;Acc:MGI:2685011]	NA	protein_coding	ENSG00000166341	DCHS1	8642	8	10.18	8	7.29875	8	9.295	11	5	15.27	5	13.308	5	10.64	5	8.52	5	17.07	5	12.784	5	9.688	5	11.856	black	0.971465	2.37e-25	5	11.662	5	1.394	3.23001	3.52	2.94003	TRUE	FALSE	FALSE	FALSE	FALSE	TRUE	TRUE	TRUE	0.817
ENSMUSG00000024529	Lox	lysyl oxidase [Source:MGI Symbol;Acc:MGI:96817]	NA	protein_coding	ENSG00000113083	LOX	4015	8	150.881	8	138.667	8	128.521	8	5	336.122	5	191.902	5	119.034	5	109.428	5	334.968	5	151.08	5	86.542	5	61.622	brown	0.966943	3.73e-24	5	107.716	5	11.286	3.22493	3.70209	2.74777	TRUE	FALSE	FALSE	FALSE	FALSE	TRUE	TRUE	TRUE	0.8
ENSMUSG00000047307	Pcdhb13	protocadherin beta 13 [Source:MGI Symbol;Acc:MGI:2136748]	93884	protein_coding	ENSG00000113211	PCDHB6	56130	8	1.2925	8	0.92375	8	1.00125	3	5	1.164	5	1.118	5	0.98	5	0.966	5	1.138	5	1.194	5	0.924	5	1.102	black	0.686295	1.02e-06	5	1.074	0	0.114	3.22457	4.17405	2.2751	TRUE	FALSE	FALSE	FALSE	FALSE	TRUE	TRUE	TRUE	0.226
ENSMUSG00000027996	Sfrp2	secreted frizzled-related protein 2 [Source:MGI Symbol;Acc:MGI:108078]	20319	protein_coding	ENSG00000145423	SFRP2	6423	8	3.06875	8	3.76125	8	1.76	8	5	1.862	5	2.192	5	2.918	5	2.014	4	1.106	5	3.072	5	1.394	5	3.17	grey	0.49576	0.00114205	5	2.57	2	0.502	3.21881	4.29492	2.1427	TRUE	FALSE	FALSE	FALSE	FALSE	TRUE	TRUE	TRUE	0.231
ENSMUSG00000025255	Zfhx4	zinc finger homeodomain 4 [Source:MGI Symbol;Acc:MGI:2137668]	80892	protein_coding	ENSG00000091656	ZFHX4	79776	8	37.4875	8	27.2712	8	37.2762	8	5	42.976	5	38.966	5	35.798	5	32.76	5	47.556	5	39.084	5	35.312	5	36.378	black	0.952375	3.38e-21	5	41.554	5	4.414	3.21777	3.47278	2.96277	TRUE	FALSE	FALSE	FALSE	FALSE	TRUE	TRUE	TRUE	0.926
ENSMUSG00000047497	Adamts12	a disintegrin-like and metallopeptidase (reprolysin type) with thrombospondin type 1 motif, 12 [Source:MGI Symbol;Acc:MGI:2146046]	239337	protein_coding	ENSG00000151388	ADAMTS12	81792	8	3.8225	8	3.08	8	3.4475	1	5	5.696	5	4.814	5	3.64	5	2.752	5	5.152	5	5.19	5	3.928	5	4.236	black	0.874732	1.62e-13	5	3.666	1	0.398	3.21758	3.77762	2.65753	TRUE	FALSE	FALSE	FALSE	FALSE	TRUE	TRUE	TRUE	1
ENSMUSG00000103793	NA	NA	NA	protein_coding	ENSG00000253731	PCDHGA6	56109	8	9.31	8	6.98875	8	8.83375	8	5	4.87	5	6.454	5	7.81	5	7.47	5	5.318	5	6.086	5	6.164	5	7.328	grey	0.372243	0.0180142	5	8.184	4	0.898	3.21737	3.58438	2.85037	TRUE	FALSE	FALSE	FALSE	FALSE	TRUE	TRUE	TRUE	0.833
ENSMUSG00000071856	Mcc	mutated in colorectal cancers [Source:MGI Symbol;Acc:MGI:96930]	328949	protein_coding	ENSG00000171444	MCC	4163	8	3.79	8	2.86125	8	3.53	12	5	4.726	5	4.69	5	4.778	5	3.822	5	4.476	5	5.278	5	4.218	5	4.982	black	0.727134	1.07e-07	5	4.146	1	0.432	3.21681	3.66589	2.76774	TRUE	FALSE	FALSE	FALSE	FALSE	TRUE	TRUE	TRUE	0.356
ENSMUSG00000040998	Npnt	nephronectin [Source:MGI Symbol;Acc:MGI:2148811]	114249	protein_coding	ENSG00000168743	NPNT	255743	8	13.5875	8	15.345	8	15.3688	9	5	18.19	5	17.556	5	15.066	5	10.546	5	18.194	5	15.828	5	12.466	5	14.104	black	0.81774	1.19e-10	5	15.406	5	1.53	3.21272	3.70991	2.71553	TRUE	FALSE	FALSE	FALSE	FALSE	TRUE	TRUE	TRUE	0.315
ENSMUSG00000025558	Dock9	dedicator of cytokinesis 9 [Source:MGI Symbol;Acc:MGI:106321]	105445	protein_coding	ENSG00000088387	DOCK9	23348	8	25.975	8	22.8987	8	24.6163	12	5	19.154	5	21.1	5	23.808	5	26.406	5	16.51	5	20.232	5	20.296	5	22.298	grey	0.264915	0.098534	5	30.694	5	3.348	3.21258	3.42535	2.99981	TRUE	FALSE	FALSE	FALSE	FALSE	TRUE	TRUE	TRUE	0.267
ENSMUSG00000106202	NA	NA	NA	sense_intronic	NA	NA	NA	8	1.98125	8	1.84625	8	2.09125	0	5	2.294	5	2.122	5	2.364	5	1.77	5	2.548	5	2.304	5	1.6	5	1.944	black	0.670538	2.2e-06	5	2.382	0	0.26	3.21165	4.03786	2.38543	TRUE	FALSE	FALSE	FALSE	FALSE	TRUE	TRUE	TRUE	1
ENSMUSG00000027803	Wwtr1	WW domain containing transcription regulator 1 [Source:MGI Symbol;Acc:MGI:1917649]	97064	protein_coding	ENSG00000018408	WWTR1	25937	8	19.6075	8	15.3763	8	18.5688	12	5	23.364	5	22.006	5	18.01	5	16.494	5	22.572	5	21.544	5	17.468	5	20.53	black	0.901421	2.17e-15	5	17.18	5	1.878	3.21134	3.5435	2.87918	TRUE	FALSE	FALSE	FALSE	FALSE	TRUE	TRUE	TRUE	0.312
ENSMUSG00000031760	Mt3	metallothionein 3 [Source:MGI Symbol;Acc:MGI:97173]	17751	protein_coding	ENSG00000087250	MT3	4504	8	15.0988	8	23.6088	8	14.0137	5	5	41.656	5	27.374	5	36.998	5	38.974	5	42.154	5	17.032	5	17.532	5	15.244	magenta	0.906399	8.47e-16	5	17.682	4	1.712	3.21105	4.46453	1.95757	TRUE	FALSE	FALSE	FALSE	FALSE	TRUE	TRUE	TRUE	0.347
ENSMUSG00000075590	Nrbp2	nuclear receptor binding protein 2 [Source:MGI Symbol;Acc:MGI:2385017]	223649	protein_coding	ENSG00000185189	NRBP2	340371	8	32.0363	8	30.2075	8	29.0437	12	5	20.35	5	22.788	5	22.114	5	21.158	5	19.896	5	22.136	5	21.038	5	18.504	brown	0.533497	0.00039282	5	28.26	5	3.096	3.21097	3.61856	2.80338	TRUE	FALSE	FALSE	FALSE	FALSE	TRUE	TRUE	TRUE	0.085
ENSMUSG00000031070	Mrgprf	MAS-related GPR, member F [Source:MGI Symbol;Acc:MGI:2384823]	211577	protein_coding	ENSG00000172935	MRGPRF	116535	7	1.20125	6	0.92875	8	1.5925	8	5	2.202	5	2.556	5	1.492	5	1.146	5	2.722	5	3.102	5	2.294	5	3.126	black	0.538032	0.000342598	5	1.242	0	0.13	3.20972	4.44029	1.97914	TRUE	FALSE	FALSE	FALSE	FALSE	TRUE	TRUE	TRUE	0.127
ENSMUSG00000057777	Mab21l2	mab-21-like 2 (C. elegans) [Source:MGI Symbol;Acc:MGI:1346022]	23937	protein_coding	ENSG00000181541	MAB21L2	10586	8	6.00875	8	4.51	8	4.94375	6	5	4.12	5	5.868	5	5.872	5	5.318	5	3.446	5	5.188	5	4.548	5	5.524	grey	0.424644	0.00631217	5	5.422	3	0.566	3.20789	3.76698	2.6488	TRUE	FALSE	FALSE	FALSE	FALSE	TRUE	TRUE	TRUE	0.511
ENSMUSG00000043496	Tril	TLR4 interactor with leucine-rich repeats [Source:MGI Symbol;Acc:MGI:1914123]	66873	protein_coding	ENSG00000255690	TRIL	9865	8	2.91625	8	2.6125	8	3.03625	10	5	4.376	5	3.582	5	3.61	5	2.994	5	3.926	5	4.404	5	3.444	5	4.64	black	0.814085	1.68e-10	5	3.336	0	0.356	3.20505	3.90068	2.50942	TRUE	FALSE	FALSE	FALSE	FALSE	TRUE	TRUE	TRUE	0.295
ENSMUSG00000032717	Mdfi	MyoD family inhibitor [Source:MGI Symbol;Acc:MGI:107687]	NA	protein_coding	ENSG00000112559	MDFI	4188	8	21.4438	8	21.2037	8	19.8238	6	5	28.136	5	18.444	5	19.77	5	20.716	5	26.008	5	16.858	5	15.63	5	14.186	brown	0.850554	3.71e-12	5	27.822	5	2.846	3.20391	3.56961	2.83821	TRUE	FALSE	FALSE	FALSE	FALSE	TRUE	TRUE	TRUE	0.885
ENSMUSG00000021943	Gdf10	growth differentiation factor 10 [Source:MGI Symbol;Acc:MGI:95684]	14560	protein_coding	ENSG00000266524	GDF10	2662	8	12.3413	8	5.88625	8	9.58375	11	5	4.066	5	8.44	5	8.114	5	6.158	5	4.166	5	11.464	5	9.108	5	11.038	grey	0.654464	4.63e-06	5	12.65	5	1.332	3.20159	3.71963	2.68354	TRUE	FALSE	FALSE	FALSE	FALSE	TRUE	TRUE	TRUE	0.326
ENSMUSG00000017667	Zfp334	zinc finger protein 334 [Source:MGI Symbol;Acc:MGI:2388656]	228876	protein_coding	ENSG00000198185	ZNF334	55713	8	2.07875	8	1.56125	8	2.0825	7	5	2.67	5	2.33	5	1.914	5	1.798	5	2.576	5	2.282	5	1.746	5	2.06	black	0.900806	2.43e-15	5	2.152	0	0.232	3.19942	3.56153	2.83731	TRUE	FALSE	FALSE	FALSE	FALSE	TRUE	TRUE	TRUE	0.377
ENSMUSG00000033491	Prss35	protease, serine 35 [Source:MGI Symbol;Acc:MGI:2444800]	244954	protein_coding	ENSG00000146250	PRSS35	167681	8	44.2975	8	47.0962	8	28.1825	5	5	49.564	5	64.89	5	34.378	5	20.938	5	57.344	5	48.758	5	19.874	5	6.646	brown	0.764895	9.12e-09	5	26.798	5	2.684	3.19853	4.28739	2.10968	TRUE	FALSE	FALSE	FALSE	FALSE	TRUE	TRUE	TRUE	0.616
ENSMUSG00000000392	Fap	fibroblast activation protein [Source:MGI Symbol;Acc:MGI:109608]	14089	protein_coding	ENSG00000078098	FAP	2191	8	224.114	8	171.411	8	202.021	10	5	203.296	5	226.814	5	177.61	5	145.174	5	171.276	5	185.102	5	138.18	5	105.878	black	0.666746	2.64e-06	5	143.532	5	16.696	3.19845	3.62702	2.76987	TRUE	FALSE	FALSE	FALSE	FALSE	TRUE	TRUE	TRUE	0.867
ENSMUSG00000102319	NA	NA	NA	TEC	NA	NA	NA	8	2.50875	8	1.59875	8	2.28375	0	5	2.776	5	2.926	5	2.086	5	1.742	5	2.872	5	2.762	5	2.522	5	2.776	black	0.749685	2.59e-08	5	1.654	0	0.182	3.19761	3.9427	2.45252	TRUE	FALSE	FALSE	FALSE	FALSE	TRUE	TRUE	TRUE	1
ENSMUSG00000001520	Nrip2	nuclear receptor interacting protein 2 [Source:MGI Symbol;Acc:MGI:1891884]	60345	protein_coding	ENSG00000053702	NRIP2	83714	8	2.3975	8	2.8	8	3.28625	10	5	3.518	5	2.726	5	2.88	5	2.424	5	2.864	5	5.89	5	5.322	5	5.406	grey	0.507499	0.000830225	5	2.79	0	0.29	3.1965	4.57297	1.82002	TRUE	FALSE	FALSE	FALSE	FALSE	TRUE	TRUE	TRUE	0.222
ENSMUSG00000018672	Copz2	coatomer protein complex, subunit zeta 2 [Source:MGI Symbol;Acc:MGI:1929008]	56358	protein_coding	ENSG00000005243	COPZ2	51226	8	77.4437	8	72.0125	8	71.2425	12	5	103.82	5	74.588	5	58.392	5	48.742	5	104.672	5	76.388	5	52.636	5	44.668	brown	0.920237	4.58e-17	5	68.672	5	6.954	3.19622	3.65414	2.73829	TRUE	FALSE	FALSE	FALSE	FALSE	TRUE	TRUE	TRUE	0.292
ENSMUSG00000097324	Mir143hg	Mir143 and Mir145 host gene (non-coding RNA) [Source:MGI Symbol;Acc:MGI:4439832]	NA	lincRNA	NA	NA	NA	8	15.9563	8	13.1662	8	16.5888	3	5	15.082	5	19.262	5	16.018	5	16.226	5	17.262	5	25.25	5	21.442	5	25.032	pink	0.719038	1.73e-07	5	19.324	5	2.14	3.195	3.90378	2.48623	TRUE	FALSE	FALSE	FALSE	FALSE	TRUE	TRUE	TRUE	0.929
ENSMUSG00000041046	Ramp3	receptor (calcitonin) activity modifying protein 3 [Source:MGI Symbol;Acc:MGI:1860292]	56089	protein_coding	ENSG00000122679	RAMP3	10268	8	2.0825	8	1.9725	8	1.37125	8	5	5.898	5	2.888	5	2.476	5	1.844	5	4.55	5	2.06	5	1.392	5	2.072	brown	0.731148	8.42e-08	5	3.238	1	0.326	3.19441	4.17928	2.20954	TRUE	FALSE	FALSE	FALSE	FALSE	TRUE	TRUE	TRUE	0.176
ENSMUSG00000007872	Id3	inhibitor of DNA binding 3 [Source:MGI Symbol;Acc:MGI:96398]	15903	protein_coding	ENSG00000117318	ID3	3399	8	119.838	8	98.38	8	114.075	12	5	172.294	5	154.21	5	144.616	5	120.816	5	174.96	5	136.672	5	124.326	5	114.96	black	0.784548	2.09e-09	5	180.19	5	19.314	3.19416	3.51914	2.86919	TRUE	FALSE	FALSE	FALSE	FALSE	TRUE	TRUE	TRUE	0.175
ENSMUSG00000036459	Wtip	WT1-interacting protein [Source:MGI Symbol;Acc:MGI:2141920]	101543	protein_coding	ENSG00000142279	WTIP	126374	8	12.8637	8	10.9588	8	11.4663	11	5	13.442	5	15.266	5	15.006	5	13.702	5	14.374	5	15.996	5	15.336	5	15.694	black	0.594901	5.16e-05	5	15.674	5	1.788	3.19318	3.71139	2.67497	TRUE	FALSE	FALSE	FALSE	FALSE	TRUE	TRUE	TRUE	0.452
ENSMUSG00000103854	NA	NA	NA	TEC	NA	NA	NA	8	6.34375	8	6.20125	8	5.6675	0	5	5.038	5	4.548	5	5.088	5	4.704	5	5.388	5	3.99	5	4.712	5	3.248	brown	0.71848	1.78e-07	5	5.764	3	0.656	3.19099	3.81794	2.56403	TRUE	FALSE	FALSE	FALSE	FALSE	TRUE	TRUE	TRUE	1
ENSMUSG00000023067	Cdkn1a	cyclin-dependent kinase inhibitor 1A (P21) [Source:MGI Symbol;Acc:MGI:104556]	NA	protein_coding	ENSG00000124762	CDKN1A	1026	8	57.3663	8	47.0913	8	51.5875	11	5	55.124	5	45.586	5	45.05	5	45.38	5	53.544	5	37.426	5	31.748	5	33.472	brown	0.846124	6.21e-12	5	47.688	5	5.006	3.18896	3.52356	2.85435	TRUE	FALSE	FALSE	FALSE	FALSE	TRUE	TRUE	TRUE	0.492
ENSMUSG00000000957	Mmp14	matrix metallopeptidase 14 (membrane-inserted) [Source:MGI Symbol;Acc:MGI:101900]	17387	protein_coding	ENSG00000157227	MMP14	4323	8	196.709	8	161.493	8	181.941	12	5	273.672	5	223.808	5	199.864	5	150.654	5	287.814	5	189.822	5	120.672	5	136.576	black	0.860492	1.1e-12	5	191.07	5	21.62	3.18792	3.44042	2.93541	TRUE	FALSE	FALSE	FALSE	FALSE	TRUE	TRUE	TRUE	0.475
ENSMUSG00000017724	Etv4	ets variant 4 [Source:MGI Symbol;Acc:MGI:99423]	18612	protein_coding	ENSG00000175832	ETV4	2118	8	1.82	7	1.30625	8	1.68	7	5	3.446	5	3.166	5	2.99	5	2.094	5	2.692	5	2.824	5	2.766	5	2.236	black	0.780644	2.84e-09	5	2.588	1	0.358	3.18781	4.06075	2.31487	TRUE	FALSE	FALSE	FALSE	FALSE	TRUE	TRUE	TRUE	0.194
ENSMUSG00000044164	Rnf182	ring finger protein 182 [Source:MGI Symbol;Acc:MGI:3045355]	328234	protein_coding	ENSG00000180537	RNF182	221687	8	2.58375	8	2.03375	8	2.14625	4	5	3.224	5	3	5	3.298	5	2.124	5	3.452	5	2.944	5	1.91	5	1.192	brown	0.74578	3.35e-08	5	3.034	0	0.248	3.18674	4.06966	2.30381	TRUE	FALSE	FALSE	FALSE	FALSE	TRUE	TRUE	TRUE	0.258
ENSMUSG00000055653	Gpc3	glypican 3 [Source:MGI Symbol;Acc:MGI:104903]	14734	protein_coding	ENSG00000147257	GPC3	2719	8	3.48625	8	2.64125	8	3.55125	12	5	5.404	5	5.092	5	3.938	5	2.816	5	5.556	5	3.276	5	4.054	5	3.404	black	0.692328	7.46e-07	5	3.338	0	0.324	3.18595	4.33032	2.04158	TRUE	FALSE	FALSE	FALSE	FALSE	TRUE	TRUE	TRUE	0.136
ENSMUSG00000036995	Asap3	ArfGAP with SH3 domain, ankyrin repeat and PH domain 3 [Source:MGI Symbol;Acc:MGI:2684986]	230837	protein_coding	ENSG00000088280	ASAP3	55616	8	1.9525	8	1.27875	8	2.0675	12	5	3.046	5	3.142	5	2.854	5	2.024	5	2.904	5	3.506	5	2.416	5	3.008	black	0.735645	6.38e-08	5	2.194	0	0.24	3.18576	4.05054	2.32097	TRUE	FALSE	FALSE	FALSE	FALSE	TRUE	TRUE	TRUE	0.19
ENSMUSG00000035566	Pcdh17	protocadherin 17 [Source:MGI Symbol;Acc:MGI:2684924]	219228	protein_coding	ENSG00000118946	PCDH17	27253	8	1.11	8	0.83625	8	0.97375	7	5	2.394	5	1.368	5	1.246	5	1.4	5	2.358	5	1.422	5	1.056	5	1.198	black	0.79866	6.6e-10	5	1.196	0	0.128	3.18478	4.07681	2.29276	TRUE	FALSE	FALSE	FALSE	FALSE	TRUE	TRUE	TRUE	0.006
ENSMUSG00000073535	Gm5532	predicted gene 5532 [Source:MGI Symbol;Acc:MGI:3646828]	NA	lincRNA	NA	NA	NA	7	1.17125	5	0.98375	8	1.70375	6	4	1.486	5	1.754	5	2.022	5	1.98	5	1.284	5	1.412	5	2.314	5	2.726	yellow	0.517672	0.000623875	5	1.13	0	0.054	3.18398	4.21318	2.15479	TRUE	FALSE	FALSE	FALSE	FALSE	TRUE	TRUE	TRUE	0.041
ENSMUSG00000027314	Dll4	delta-like 4 (Drosophila) [Source:MGI Symbol;Acc:MGI:1859388]	54485	protein_coding	ENSG00000128917	DLL4	54567	8	7.9675	8	6.605	8	6.6525	11	5	6.93	5	6.692	5	7.014	5	6.748	5	7.008	5	8.76	5	9.66	5	10.024	grey	0.500708	0.000999788	5	7.814	5	0.826	3.18385	4.09071	2.277	TRUE	FALSE	FALSE	FALSE	FALSE	TRUE	TRUE	TRUE	0.443
ENSMUSG00000038264	Sema7a	sema domain, immunoglobulin domain (Ig), and GPI membrane anchor, (semaphorin) 7A [Source:MGI Symbol;Acc:MGI:1306826]	20361	protein_coding	ENSG00000138623	SEMA7A	8482	8	52.7612	8	41.1962	8	44.8162	11	5	45.972	5	48.62	5	63.062	5	73.868	5	40.138	5	39.694	5	43.222	5	48.798	grey	0.000320914	0.998432	5	55.13	5	6.09	3.1835	3.40258	2.96442	TRUE	FALSE	FALSE	FALSE	FALSE	TRUE	TRUE	TRUE	0.45
ENSMUSG00000027298	Tyro3	TYRO3 protein tyrosine kinase 3 [Source:MGI Symbol;Acc:MGI:104294]	22174	protein_coding	ENSG00000092445	TYRO3	7301	8	1.7675	8	1.34625	8	1.7675	9	5	3	5	1.85	5	1.97	5	1.42	5	2.244	5	1.706	5	1.758	5	1.42	black	0.839498	1.3e-11	5	2.554	0	0.194	3.18222	3.94698	2.41746	TRUE	FALSE	FALSE	FALSE	FALSE	TRUE	TRUE	TRUE	0.101
ENSMUSG00000074595	Wfdc6a	WAP four-disulfide core domain 6A [Source:MGI Symbol;Acc:MGI:2684968]	NA	protein_coding	NA	NA	NA	8	2.51	8	2.3475	8	1.95	2	5	2.47	5	1.818	3	1.228	4	0.812	5	1.796	4	1.552	3	0.976	3	0.414	brown	0.654545	4.61e-06	5	1.83	0	0.106	3.18159	4.49073	1.87246	TRUE	FALSE	FALSE	FALSE	FALSE	TRUE	TRUE	TRUE	0.29
ENSMUSG00000022098	Bmp1	bone morphogenetic protein 1 [Source:MGI Symbol;Acc:MGI:88176]	12153	protein_coding	ENSG00000168487	BMP1	649	8	103.649	8	91.1513	8	93.245	12	5	146.79	5	99.054	5	91.334	5	78.414	5	141.478	5	93.376	5	82.27	5	64.074	brown	0.93006	4.12e-18	5	95.366	5	10.56	3.1815	3.5228	2.8402	TRUE	FALSE	FALSE	FALSE	FALSE	TRUE	TRUE	TRUE	0.367
ENSMUSG00000033361	Prrg3	proline rich Gla (G-carboxyglutamic acid) 3 (transmembrane) [Source:MGI Symbol;Acc:MGI:2685214]	208748	protein_coding	ENSG00000130032	PRRG3	79057	8	1.65625	8	1.51625	8	2.00875	10	5	1.934	5	1.796	5	1.724	5	1.58	5	2.058	5	1.836	5	1.936	5	2.12	black	0.686457	1.01e-06	5	1.892	0	0.234	3.17938	3.85511	2.50364	TRUE	FALSE	FALSE	FALSE	FALSE	TRUE	TRUE	TRUE	0.114
ENSMUSG00000048388	Fam171b	family with sequence similarity 171, member B [Source:MGI Symbol;Acc:MGI:2444579]	241520	protein_coding	ENSG00000144369	FAM171B	165215	8	4.02625	8	3.64625	8	3.98375	5	5	6.128	5	5.704	5	4.306	5	2.788	5	6.45	5	5.352	5	2.986	5	3.768	black	0.887623	2.31e-14	5	4.024	1	0.394	3.17768	3.95144	2.40393	TRUE	FALSE	FALSE	FALSE	FALSE	TRUE	TRUE	TRUE	0.28
ENSMUSG00000102692	NA	NA	NA	protein_coding	ENSG00000197410	DCHS2	54798	8	2.19125	8	1.42625	8	2.23875	0	5	1.31	5	1.506	5	1.44	5	1.456	5	1.262	5	1.718	5	1.474	5	2.604	yellow	0.441298	0.00436593	5	1.634	0	0.178	3.17508	3.70226	2.6479	TRUE	FALSE	FALSE	FALSE	FALSE	TRUE	TRUE	TRUE	1
ENSMUSG00000034584	Exph5	exophilin 5 [Source:MGI Symbol;Acc:MGI:2443248]	320051	protein_coding	ENSG00000110723	EXPH5	23086	8	1.1225	8	1.525	8	1.78375	5	0	0.164	2	0.448	5	1.064	5	1.094	0	0.12	5	0.712	4	1.052	5	1.128	purple	0.838655	1.43e-11	5	2.156	0	0.208	3.17353	3.97165	2.37541	TRUE	FALSE	FALSE	FALSE	FALSE	TRUE	TRUE	TRUE	0.109
ENSMUSG00000056214	Pard6g	par-6 family cell polarity regulator gamma [Source:MGI Symbol;Acc:MGI:2135606]	93737	protein_coding	ENSG00000178184	PARD6G	84552	8	24.9737	8	22.2587	8	21.24	10	5	30.936	5	25.664	5	24.018	5	21.128	5	29.19	5	22.772	5	20.028	5	15.448	brown	0.868744	3.72e-13	5	23.286	5	2.55	3.17185	3.64523	2.69848	TRUE	FALSE	FALSE	FALSE	FALSE	TRUE	TRUE	TRUE	0.792
ENSMUSG00000022754	Tmem45a	transmembrane protein 45a [Source:MGI Symbol;Acc:MGI:1913122]	56277	protein_coding	ENSG00000181458	TMEM45A	55076	8	5.36875	8	4.64125	8	4.78375	9	5	8.522	5	7.308	5	4.424	5	4.464	5	9.698	5	6.544	5	4.23	5	3.52	brown	0.903263	1.54e-15	5	5.456	1	0.624	3.17163	3.99163	2.35162	TRUE	FALSE	FALSE	FALSE	FALSE	TRUE	TRUE	TRUE	0.778
ENSMUSG00000103144	NA	NA	NA	protein_coding	ENSG00000204956	PCDHGA1	56114	8	3.2025	8	2.8975	8	3.28875	6	5	1.826	5	2.002	5	2.96	5	3.722	5	1.758	5	2.1	5	2.592	5	2.954	grey	0.398904	0.0107813	5	3.694	0	0.376	3.16679	3.76302	2.57055	TRUE	FALSE	FALSE	FALSE	FALSE	TRUE	TRUE	TRUE	0.833
ENSMUSG00000063594	Gng8	guanine nucleotide binding protein (G protein), gamma 8 [Source:MGI Symbol;Acc:MGI:109163]	14709	protein_coding	ENSG00000167414	GNG8	94235	7	0.99	5	0.61375	7	1.5175	6	5	1.186	5	2.02	5	1.964	4	0.882	5	1.276	5	2.194	5	1.278	4	1.852	black	0.362144	0.021657	5	1.21	0	0.064	3.16266	4.13848	2.18684	TRUE	FALSE	FALSE	FALSE	FALSE	TRUE	TRUE	TRUE	0
ENSMUSG00000001300	Efnb2	ephrin B2 [Source:MGI Symbol;Acc:MGI:105097]	13642	protein_coding	ENSG00000125266	EFNB2	1948	8	10.4162	8	9.57125	8	9.05	11	5	11.962	5	9.92	5	9.582	5	9.598	5	11.436	5	11.548	5	11.588	5	11.958	black	0.70097	4.73e-07	5	8.684	5	1.032	3.16212	3.86908	2.45515	TRUE	FALSE	FALSE	FALSE	FALSE	TRUE	TRUE	TRUE	0.353
ENSMUSG00000102440	NA	NA	NA	protein_coding	ENSG00000261934	PCDHGA9	56107	8	11.6625	8	10.0738	8	12.245	5	5	6.142	5	7.088	5	9.096	5	10.61	5	6.53	5	6.916	5	7.756	5	9.372	grey	0.211872	0.189364	5	11.234	5	1.364	3.16208	3.65999	2.66417	TRUE	FALSE	FALSE	FALSE	FALSE	TRUE	TRUE	TRUE	0.931
Obcdi008175	NA	NA	NA	novel_intergenic	NA	NA	NA	8	7.31625	8	7.01625	8	8.8025	2	5	3.044	5	4.386	5	6.266	5	7.398	5	2.446	5	3.946	5	5.066	5	5.326	turquoise	0.46326	0.00260936	5	8.48	4	0.86	3.15821	3.92443	2.39198	TRUE	FALSE	FALSE	FALSE	FALSE	TRUE	TRUE	TRUE	0.917
ENSMUSG00000006675	P4htm	prolyl 4-hydroxylase, transmembrane (endoplasmic reticulum) [Source:MGI Symbol;Acc:MGI:1921693]	74443	protein_coding	ENSG00000178467	P4HTM	54681	8	3.52	8	3.15125	8	3.58	11	5	3.232	5	4.108	5	4.33	5	4.284	5	2.492	5	4.422	5	4.176	5	5.136	grey	0.649479	5.78e-06	5	5.596	2	0.572	3.15682	3.94083	2.37281	TRUE	FALSE	FALSE	FALSE	FALSE	TRUE	TRUE	TRUE	0.249
ENSMUSG00000060572	Mfap2	microfibrillar-associated protein 2 [Source:MGI Symbol;Acc:MGI:99559]	NA	protein_coding	ENSG00000117122	MFAP2	4237	8	10.725	8	10.5638	8	10.66	11	5	34.738	5	19.758	5	12.82	5	8.502	5	35.934	5	17.692	5	10.772	5	11.724	brown	0.825476	5.61e-11	5	14.182	5	1.61	3.15287	3.97666	2.32909	TRUE	FALSE	FALSE	FALSE	FALSE	TRUE	TRUE	TRUE	0.499
ENSMUSG00000056679	Gpr173	G-protein coupled receptor 173 [Source:MGI Symbol;Acc:MGI:1918021]	70771	protein_coding	ENSG00000184194	GPR173	54328	8	1.92125	8	1.6125	8	1.59875	7	5	2.71	5	2.728	5	2.346	5	1.426	5	2.636	5	1.828	4	1.486	5	1.518	black	0.75642	1.65e-08	5	1.914	0	0.29	3.15268	4.17155	2.13382	TRUE	FALSE	FALSE	FALSE	FALSE	TRUE	TRUE	TRUE	0.252
ENSMUSG00000054675	Tmem119	transmembrane protein 119 [Source:MGI Symbol;Acc:MGI:2385228]	231633	protein_coding	ENSG00000183160	TMEM119	338773	8	58.0288	8	57.8125	8	53.0125	11	5	83.716	5	71.258	5	59.608	5	39.68	5	95.394	5	67.496	5	51.666	5	34.604	brown	0.827464	4.6e-11	5	67.022	5	7.818	3.15091	3.65848	2.64335	TRUE	FALSE	FALSE	FALSE	FALSE	TRUE	TRUE	TRUE	0.733
ENSMUSG00000025969	Nrp2	neuropilin 2 [Source:MGI Symbol;Acc:MGI:1100492]	18187	protein_coding	ENSG00000118257	NRP2	8828	8	210.571	8	212.542	8	213.965	12	5	155.492	5	162.948	5	177.31	5	189.96	5	150.374	5	134.488	5	139.512	5	111.776	brown	0.657035	4.12e-06	5	164.388	5	18.498	3.14893	3.50185	2.79602	TRUE	FALSE	FALSE	FALSE	FALSE	TRUE	TRUE	TRUE	0.55
ENSMUSG00000037032	Apbb1	amyloid beta (A4) precursor protein-binding, family B, member 1 [Source:MGI Symbol;Acc:MGI:107765]	NA	protein_coding	ENSG00000166313	APBB1	322	8	9.56625	8	8.5825	8	10.555	11	5	10.666	5	13.534	5	15.344	5	14.042	5	11.596	5	12.174	5	11.05	5	13.022	black	0.566217	0.000139934	5	13.67	5	1.952	3.14585	3.48315	2.80856	TRUE	FALSE	FALSE	FALSE	FALSE	TRUE	TRUE	TRUE	0.223
ENSMUSG00000033722	BC034090	cDNA sequence BC034090 [Source:MGI Symbol;Acc:MGI:2672904]	207792	protein_coding	ENSG00000135835	KIAA1614	57710	8	7.4225	8	6.4925	8	7.45875	10	5	7.05	5	7.102	5	7.43	5	6.568	5	7.664	5	6.862	5	6.344	5	6.628	black	0.83188	2.93e-11	5	7.85	3	1.75	3.14524	3.59169	2.69878	TRUE	FALSE	FALSE	FALSE	FALSE	TRUE	TRUE	TRUE	0.323
ENSMUSG00000029070	Mxra8	matrix-remodelling associated 8 [Source:MGI Symbol;Acc:MGI:1922011]	74761	protein_coding	ENSG00000162576	MXRA8	54587	8	137.689	8	105.464	8	131.885	12	5	139.73	5	141.136	5	117.526	5	88.334	5	124.086	5	139.716	5	104.686	5	112.238	black	0.879701	7.84e-14	5	117.316	5	15.114	3.14317	3.49913	2.7872	TRUE	FALSE	FALSE	FALSE	FALSE	TRUE	TRUE	TRUE	0.221
Obcdi016966	NA	NA	NA	novel_intergenic	NA	NA	NA	8	1.72	8	1.765	8	2.005	0	5	1.508	5	2.248	5	1.856	5	2.392	5	1.188	5	2	5	1.362	5	1.412	brown	0.254948	0.112362	5	2.038	1	0.288	3.14271	4.21566	2.06977	TRUE	FALSE	FALSE	FALSE	FALSE	TRUE	TRUE	TRUE	1
ENSMUSG00000034387	Ssu2	ssu-2 homolog (C. elegans) [Source:MGI Symbol;Acc:MGI:2443733]	243612	protein_coding	ENSG00000125046	SSUH2	51066	8	0.90375	7	0.81125	7	1.00125	2	5	2.192	5	1.574	5	1.056	3	0.684	5	2.142	5	1.624	5	1.59	5	1.256	black	0.675728	1.72e-06	5	1.446	0	0.098	3.13884	4.19468	2.083	TRUE	FALSE	FALSE	FALSE	FALSE	TRUE	TRUE	TRUE	0
ENSMUSG00000041696	Rasl12	RAS-like, family 12 [Source:MGI Symbol;Acc:MGI:1918034]	70784	protein_coding	ENSG00000103710	RASL12	51285	8	3.46625	8	2.8775	8	3.975	11	5	5.12	5	4.554	5	3.776	5	3.446	5	4.708	5	7.404	5	6.87	5	7.772	grey	0.626127	1.55e-05	5	5.494	1	0.498	3.13582	4.19294	2.0787	TRUE	FALSE	FALSE	FALSE	FALSE	TRUE	TRUE	TRUE	0.171
ENSMUSG00000027603	Ggt7	gamma-glutamyltransferase 7 [Source:MGI Symbol;Acc:MGI:1913385]	207182	protein_coding	ENSG00000131067	GGT7	2686	8	1.89875	8	0.96875	8	1.36375	11	5	1.812	5	2.116	5	2.374	5	2.338	5	2.55	5	2.49	5	1.708	5	2.154	black	0.430836	0.00551529	5	2.318	0	0.24	3.13418	3.91334	2.35501	TRUE	FALSE	FALSE	FALSE	FALSE	TRUE	TRUE	TRUE	0.045
ENSMUSG00000034394	Lif	leukemia inhibitory factor [Source:MGI Symbol;Acc:MGI:96787]	16878	protein_coding	ENSG00000128342	LIF	3976	8	1.8575	8	1.3825	8	1.59125	2	5	2.408	5	2.584	5	2.46	5	2.65	5	2.116	5	1.126	5	1.776	5	1.16	magenta	0.880488	6.97e-14	5	1.454	0	0.132	3.13209	3.77569	2.48849	TRUE	FALSE	FALSE	FALSE	FALSE	TRUE	TRUE	TRUE	0.917
ENSMUSG00000091971	Hspa1a	heat shock protein 1A [Source:MGI Symbol;Acc:MGI:96244]	193740	protein_coding	ENSG00000204389	HSPA1A	3303	8	1.48125	7	1.04625	8	2.0775	9	5	2.014	5	3.656	5	2.522	5	3.378	5	2.298	5	4.826	5	4.182	5	5.19	yellow	0.792556	1.1e-09	5	2.696	2	0.372	3.13046	4.02232	2.23861	TRUE	FALSE	FALSE	FALSE	FALSE	TRUE	TRUE	TRUE	0.101
ENSMUSG00000106560	NA	NA	NA	TEC	NA	NA	NA	8	1.1625	6	0.755	7	1.63375	0	4	1.324	5	2.338	5	1.926	5	1.812	5	1.448	5	2.486	5	2.162	5	3.004	yellow	0.839377	1.32e-11	5	2.304	0	0.252	3.13018	3.98424	2.27613	TRUE	FALSE	FALSE	FALSE	FALSE	TRUE	TRUE	TRUE	NA
ENSMUSG00000084885	3010001F23Rik	RIKEN cDNA 3010001F23 gene [Source:MGI Symbol;Acc:MGI:1922943]	NA	processed_transcript	NA	NA	NA	6	1.4275	4	1.0925	8	1.23875	4	4	1.57	5	1.2	4	0.82	4	1.47	4	0.81	4	0.892	3	1.204	5	1.366	black	0.28731	0.0722404	5	1.504	0	0.056	3.12984	4.33875	1.92094	TRUE	FALSE	FALSE	FALSE	FALSE	TRUE	TRUE	TRUE	0.127
ENSMUSG00000027954	Efna1	ephrin A1 [Source:MGI Symbol;Acc:MGI:103236]	13636	protein_coding	ENSG00000169242	EFNA1	1942	8	12.57	8	10.9588	8	10.905	12	5	16.548	5	14.416	5	13.662	5	13.474	5	13.366	5	13.058	5	13.098	5	14.536	black	0.707275	3.36e-07	5	12.454	5	1.416	3.12578	3.73236	2.51921	TRUE	FALSE	FALSE	FALSE	FALSE	TRUE	TRUE	TRUE	0.249
ENSMUSG00000103317	NA	NA	NA	TEC	NA	NA	NA	8	2.68625	8	2.39	8	2.71	0	5	2.8	5	1.934	5	2.636	5	2.502	5	2.776	5	2.858	5	2.488	5	2.386	black	0.653589	4.82e-06	5	2.998	0	0.306	3.12223	3.95076	2.29371	TRUE	FALSE	FALSE	FALSE	FALSE	TRUE	TRUE	TRUE	1
ENSMUSG00000020814	Mxra7	matrix-remodelling associated 7 [Source:MGI Symbol;Acc:MGI:1914872]	67622	protein_coding	NA	NA	NA	8	10.6175	8	6.67	8	11.385	12	5	20.774	5	22.678	5	19.084	5	15.23	5	16.912	5	21.426	5	17.18	5	21.022	black	0.75881	1.4e-08	5	14.112	4	1.63	3.12076	3.92589	2.31563	TRUE	FALSE	FALSE	FALSE	FALSE	TRUE	TRUE	TRUE	0.333
ENSMUSG00000046191	Pcdhb20	protocadherin beta 20 [Source:MGI Symbol;Acc:MGI:2136758]	93891	protein_coding	ENSG00000120327	PCDHB14	56122	8	2.29875	8	1.62375	8	1.99875	7	5	2.288	5	2.624	5	1.814	5	1.822	5	1.982	5	1.868	5	1.734	5	1.596	brown	0.721857	1.47e-07	5	2.308	0	0.258	3.12054	3.68656	2.55453	TRUE	FALSE	FALSE	FALSE	FALSE	TRUE	TRUE	TRUE	0.448
ENSMUSG00000029469	Ift81	intraflagellar transport 81 [Source:MGI Symbol;Acc:MGI:1098597]	12589	protein_coding	ENSG00000122970	IFT81	28981	8	7.065	8	5.83	8	7.62875	12	5	4.856	5	5.732	5	9.716	5	7.586	5	5.122	5	8.864	5	6.778	5	6.826	yellow	0.630489	1.3e-05	5	7.564	4	1.138	3.11928	3.679	2.55956	TRUE	FALSE	FALSE	FALSE	FALSE	TRUE	TRUE	TRUE	0.265
ENSMUSG00000030281	Il17rc	interleukin 17 receptor C [Source:MGI Symbol;Acc:MGI:2159336]	171095	protein_coding	ENSG00000163702	IL17RC	84818	8	5.47625	8	5.185	8	6.4975	12	5	4.852	5	6.442	5	4.954	5	4.78	5	5.568	5	6.976	5	5.57	5	5.71	black	0.402702	0.00998769	5	7.364	4	0.99	3.11813	3.88004	2.35621	TRUE	FALSE	FALSE	FALSE	FALSE	TRUE	TRUE	TRUE	0.311
ENSMUSG00000050953	Gja1	gap junction protein, alpha 1 [Source:MGI Symbol;Acc:MGI:95713]	14609	protein_coding	ENSG00000152661	GJA1	2697	8	330.37	8	243.064	8	249.914	12	5	458.45	5	330.33	5	245.128	5	190.148	5	459.264	5	295.604	5	204.396	5	159.788	brown	0.941918	1.34e-19	5	237.292	5	27.23	3.11663	3.43181	2.80145	TRUE	FALSE	FALSE	FALSE	FALSE	TRUE	TRUE	TRUE	0.258
ENSMUSG00000028763	Hspg2	perlecan (heparan sulfate proteoglycan 2) [Source:MGI Symbol;Acc:MGI:96257]	NA	protein_coding	ENSG00000142798	HSPG2	3339	8	65.755	8	54.4712	8	59.2163	12	5	108.082	5	82.498	5	71.324	5	58.154	5	108.702	5	82.556	5	63.22	5	70.056	black	0.972201	1.45e-25	5	73.048	5	8.41	3.11427	3.32304	2.9055	TRUE	FALSE	FALSE	FALSE	FALSE	TRUE	TRUE	TRUE	0.375
ENSMUSG00000018387	Shroom1	shroom family member 1 [Source:MGI Symbol;Acc:MGI:1919024]	71774	protein_coding	ENSG00000164403	SHROOM1	134549	7	0.96625	7	0.7975	7	0.9075	9	5	1.196	4	1.106	5	1.154	4	0.956	5	1.154	4	1.03	5	0.988	5	1.51	black	0.397052	0.0111874	5	1.162	0	0.132	3.1103	3.94883	2.27178	TRUE	FALSE	FALSE	FALSE	FALSE	TRUE	TRUE	TRUE	0
ENSMUSG00000072825	Cep170b	centrosomal protein 170B [Source:MGI Symbol;Acc:MGI:2145043]	217882	protein_coding	ENSG00000099814	CEP170B	283638	8	6.635	8	5.60625	8	6.6625	12	5	7.922	5	7.48	5	7.572	5	7.256	5	8.572	5	7.86	5	6.992	5	7.54	black	0.892335	1.07e-14	5	8.24	5	0.96	3.10993	3.44813	2.77172	TRUE	FALSE	FALSE	FALSE	FALSE	TRUE	TRUE	TRUE	0.267
ENSMUSG00000027800	Tm4sf1	transmembrane 4 superfamily member 1 [Source:MGI Symbol;Acc:MGI:104678]	17112	protein_coding	ENSG00000169908	TM4SF1	4071	8	31.9862	8	29.665	8	32.6763	12	5	38.87	5	47.618	5	42.35	5	38.732	5	40.148	5	49.776	5	47.13	5	50.65	black	0.546252	0.000266025	5	38.536	5	3.98	3.1088	3.75839	2.45921	TRUE	FALSE	FALSE	FALSE	FALSE	TRUE	TRUE	TRUE	0.219
ENSMUSG00000014704	Hoxa2	homeobox A2 [Source:MGI Symbol;Acc:MGI:96174]	15399	protein_coding	ENSG00000105996	HOXA2	3199	7	0.87	8	1.0475	7	1.205	7	4	0.964	4	0.92	5	1.158	5	1.332	4	0.642	5	1.63	5	1.142	5	1.144	grey	0.305849	0.0549469	5	1.4	0	0.178	3.10851	4.26863	1.9484	TRUE	FALSE	FALSE	FALSE	FALSE	TRUE	TRUE	TRUE	0
ENSMUSG00000021991	Cacna2d3	calcium channel, voltage-dependent, alpha2/delta subunit 3 [Source:MGI Symbol;Acc:MGI:1338890]	12294	protein_coding	ENSG00000157445	CACNA2D3	55799	8	5.23375	8	4.18625	8	4.03375	5	5	2.344	5	3.434	5	2.854	5	2.3	5	2.23	5	3.094	5	3.21	5	1.648	brown	0.458445	0.00292955	5	3.094	1	0.368	3.10741	3.76228	2.45254	TRUE	FALSE	FALSE	FALSE	FALSE	TRUE	TRUE	TRUE	0.423
ENSMUSG00000050248	Evc2	Ellis van Creveld syndrome 2 [Source:MGI Symbol;Acc:MGI:1915775]	68525	protein_coding	ENSG00000173040	EVC2	132884	8	11.0612	8	9.46625	8	10.7613	10	5	11.058	5	10.4	5	13.69	5	11.162	5	11.594	5	10.918	5	10.306	5	13.424	black	0.719546	1.68e-07	5	12.05	5	2.088	3.10691	3.49988	2.71394	TRUE	FALSE	FALSE	FALSE	FALSE	TRUE	TRUE	TRUE	0.487
ENSMUSG00000059921	Unc5c	unc-5 homolog C (C. elegans) [Source:MGI Symbol;Acc:MGI:1095412]	22253	protein_coding	ENSG00000182168	UNC5C	8633	8	3.7175	8	3.8375	8	3.47375	7	5	12.984	5	5.094	5	4.066	5	3.176	5	13.994	5	4.68	5	3.426	5	1.728	brown	0.950959	5.82e-21	5	3.502	1	0.478	3.10564	3.89745	2.31384	TRUE	FALSE	FALSE	FALSE	FALSE	TRUE	TRUE	TRUE	0.514
ENSMUSG00000103585	NA	NA	NA	protein_coding	ENSG00000253953	PCDHGB4	8641	8	9.9275	8	8.10125	8	10.2888	7	5	5.766	5	6.05	5	8.244	5	9.208	5	6.076	5	7.634	5	6.798	5	8.57	grey	0.483888	0.00155896	5	10.122	5	1.16	3.10438	3.46719	2.74158	TRUE	FALSE	FALSE	FALSE	FALSE	TRUE	TRUE	TRUE	0.883
ENSMUSG00000034520	Gjc1	gap junction protein, gamma 1 [Source:MGI Symbol;Acc:MGI:95718]	NA	protein_coding	ENSG00000182963	GJC1	10052	8	7.0175	8	4.28	8	6.0775	11	5	10.752	5	8.134	5	6.528	5	6.316	5	9.344	5	9.342	5	6.834	5	8.088	black	0.898025	4e-15	5	6.574	3	0.746	3.10395	3.7868	2.4211	TRUE	FALSE	FALSE	FALSE	FALSE	TRUE	TRUE	TRUE	0.325
ENSMUSG00000084844	Hoxb3os	homeobox B3 and homeobox B2, opposite strand [Source:MGI Symbol;Acc:MGI:103211]	NA	antisense	NA	NA	NA	7	0.67125	8	1.18375	8	2.67	7	5	1.77	5	1.754	5	2.64	5	2.854	5	2.292	5	2.166	5	2.716	5	3.336	grey	0.376619	0.0166043	5	2.95	0	0.3	3.10236	3.62858	2.57613	TRUE	FALSE	FALSE	FALSE	FALSE	TRUE	TRUE	TRUE	0.075
ENSMUSG00000019326	Aoc3	amine oxidase, copper containing 3 [Source:MGI Symbol;Acc:MGI:1306797]	11754	protein_coding	ENSG00000131471	AOC3	8639	8	6.715	8	4.37375	8	5.99625	8	5	9.962	5	9.49	5	8.012	5	6.67	5	11.27	5	12.104	5	9.458	5	11.018	black	0.71335	2.39e-07	5	7.492	5	0.842	3.09673	3.89436	2.2991	TRUE	FALSE	FALSE	FALSE	FALSE	TRUE	TRUE	TRUE	0.206
ENSMUSG00000032419	Tbx18	T-box18 [Source:MGI Symbol;Acc:MGI:1923615]	76365	protein_coding	ENSG00000112837	TBX18	9096	8	3.8325	8	1.88625	8	3.70875	6	5	4.496	5	5.352	5	5.258	5	3.856	5	4.754	5	5.07	5	3.616	5	4.982	black	0.731824	8.08e-08	5	3.364	1	0.456	3.09667	3.65813	2.53521	TRUE	FALSE	FALSE	FALSE	FALSE	TRUE	TRUE	TRUE	0.66
ENSMUSG00000022656	Pvrl3	poliovirus receptor-related 3 [Source:MGI Symbol;Acc:MGI:1930171]	58998	protein_coding	ENSG00000177707	NECTIN3	25945	8	10.2037	8	8.285	8	9.95	12	5	16.286	5	15.84	5	10.93	5	9.708	5	16.764	5	13.68	5	10.188	5	8.18	black	0.894675	7.18e-15	5	9.664	5	1.456	3.09562	3.52217	2.66908	TRUE	FALSE	FALSE	FALSE	FALSE	TRUE	TRUE	TRUE	0.38
ENSMUSG00000102428	NA	NA	NA	protein_coding	ENSG00000253159	PCDHGA12	26025	8	7.34375	8	6.36625	8	7.77375	5	5	4.612	5	5.324	5	6.962	5	7.828	5	5.502	5	5.872	5	5.484	5	6.554	grey	0.131164	0.419816	5	8.564	5	0.988	3.09524	3.49051	2.69998	TRUE	FALSE	FALSE	FALSE	FALSE	TRUE	TRUE	TRUE	0.85
ENSMUSG00000104687	NA	NA	NA	TEC	NA	NA	NA	8	8.375	8	7.74	8	7.905	0	5	7.626	5	6.488	5	7.05	5	6.75	5	7.562	5	5.816	5	5.726	5	4.932	brown	0.763456	1.01e-08	5	7.718	5	0.92	3.08913	3.56064	2.61763	TRUE	FALSE	FALSE	FALSE	FALSE	TRUE	TRUE	TRUE	1
ENSMUSG00000025666	Tmem47	transmembrane protein 47 [Source:MGI Symbol;Acc:MGI:2177570]	192216	protein_coding	ENSG00000147027	TMEM47	83604	8	8.6225	8	6.22125	8	7.41625	12	5	9.858	5	8.918	5	8.234	5	7.384	5	10.446	5	10.264	5	7.148	5	8.774	black	0.884211	3.95e-14	5	7.624	5	0.866	3.08876	3.54053	2.63699	TRUE	FALSE	FALSE	FALSE	FALSE	TRUE	TRUE	TRUE	0.267
ENSMUSG00000074971	Fibin	fin bud initiation factor homolog (zebrafish) [Source:MGI Symbol;Acc:MGI:1914856]	67606	protein_coding	ENSG00000176971	FIBIN	387758	8	7.0875	8	6.70125	8	7.59	11	5	13.312	5	13.858	5	9.476	5	7.776	5	14.012	5	11.062	5	7.296	5	8.728	black	0.869256	3.47e-13	5	8.436	5	0.986	3.08735	3.60741	2.56729	TRUE	FALSE	FALSE	FALSE	FALSE	TRUE	TRUE	TRUE	0.353
ENSMUSG00000026365	Cfh	complement component factor h [Source:MGI Symbol;Acc:MGI:88385]	12628	protein_coding	NA	NA	NA	8	441.233	8	367.611	8	379.841	12	5	336.584	5	319.682	5	268.718	5	261.846	5	293.244	5	284.06	5	249.068	5	200.342	brown	0.861002	1.03e-12	5	290.408	5	34.19	3.08419	3.41016	2.75822	TRUE	FALSE	FALSE	FALSE	FALSE	TRUE	TRUE	TRUE	0.308
ENSMUSG00000057614	Gnai1	guanine nucleotide binding protein (G protein), alpha inhibiting 1 [Source:MGI Symbol;Acc:MGI:95771]	14677	protein_coding	ENSG00000127955	GNAI1	2770	8	20.385	8	20.5512	8	18.3925	12	5	21.34	5	18.548	5	14.158	5	13.684	5	21.382	5	16.918	5	13.714	5	10.494	brown	0.890775	1.38e-14	5	16.968	5	2.014	3.08386	3.73883	2.42888	TRUE	FALSE	FALSE	FALSE	FALSE	TRUE	TRUE	TRUE	0.291
ENSMUSG00000103088	NA	NA	NA	protein_coding	ENSG00000253305	PCDHGB6	56100	8	10.4925	8	9.2575	8	11.7487	9	5	7.266	5	7.93	5	9.642	5	10.544	5	7.518	5	7.922	5	8.008	5	9.714	grey	0.164531	0.310332	5	11.376	5	1.356	3.08349	3.51806	2.64891	TRUE	FALSE	FALSE	FALSE	FALSE	TRUE	TRUE	TRUE	0.764
ENSMUSG00000037962	Fam101a	family with sequence similarity 101, member A [Source:MGI Symbol;Acc:MGI:1920371]	73121	protein_coding	ENSG00000178882	RFLNA	144347	7	1.0125	6	0.90875	6	1.07625	4	5	1.6	5	1.586	4	0.852	4	1.346	5	1.444	5	1.45	3	1.07	5	0.942	black	0.47877	0.00177676	5	1.558	1	0.28	3.08289	4.14975	2.01602	TRUE	FALSE	FALSE	FALSE	FALSE	TRUE	TRUE	TRUE	0
ENSMUSG00000043458	Pcdhb12	protocadherin beta 12 [Source:MGI Symbol;Acc:MGI:2136747]	93883	protein_coding	ENSG00000113209	PCDHB5	26167	8	2.3575	8	1.79125	8	1.775	4	5	1.194	5	1.66	5	1.784	5	1.342	5	1.164	5	1.844	5	1.298	5	1.858	grey	0.520302	0.000578619	5	1.838	0	0.198	3.08006	3.86467	2.29546	TRUE	FALSE	FALSE	FALSE	FALSE	TRUE	TRUE	TRUE	0.592
ENSMUSG00000027253	Lrp4	low density lipoprotein receptor-related protein 4 [Source:MGI Symbol;Acc:MGI:2442252]	228357	protein_coding	ENSG00000134569	LRP4	4038	8	75.6225	8	68.1338	8	83.18	10	5	57.314	5	72.618	5	85.492	5	103.976	5	48.436	5	61.546	5	64.034	5	60.842	grey	0.0141604	0.930892	5	78.268	5	9.49	3.07145	3.36352	2.77938	TRUE	FALSE	FALSE	FALSE	FALSE	TRUE	TRUE	TRUE	0.8
ENSMUSG00000049404	Rarres1	retinoic acid receptor responder (tazarotene induced) 1 [Source:MGI Symbol;Acc:MGI:1924461]	109222	protein_coding	ENSG00000118849	RARRES1	5918	8	1.2925	7	1.16	8	1.30875	6	5	1.984	5	1.13	5	1.762	4	1.158	5	2.452	5	1.53	4	1.452	5	1.402	black	0.599981	4.28e-05	5	1.386	0	0.13	3.07071	4.06812	2.0733	TRUE	FALSE	FALSE	FALSE	FALSE	TRUE	TRUE	TRUE	0.053
ENSMUSG00000085316	D330050G23Rik	RIKEN cDNA D330050G23 gene [Source:MGI Symbol;Acc:MGI:2445155]	NA	lincRNA	NA	NA	NA	3	0.6175	3	0.53625	2	0.46625	4	3	0.436	3	0.712	1	0.234	4	1.134	2	0.404	1	0.234	3	0.432	2	0.454	NA	NA	NA	5	1.228	0	0.018	3.07032	4.29359	1.84706	TRUE	FALSE	FALSE	FALSE	FALSE	TRUE	TRUE	TRUE	0
ENSMUSG00000004791	Pgf	placental growth factor [Source:MGI Symbol;Acc:MGI:105095]	18654	protein_coding	ENSG00000119630	PGF	5228	8	7.09625	8	5.83125	8	5.345	9	5	6.9	5	6.726	5	6.098	5	3.432	5	8.032	5	6.548	5	6.986	5	6.366	black	0.392208	0.0123119	5	10.442	5	1.21	3.06991	3.61002	2.5298	TRUE	FALSE	FALSE	FALSE	FALSE	TRUE	TRUE	TRUE	0.75
ENSMUSG00000041734	Kirrel	kin of IRRE like (Drosophila) [Source:MGI Symbol;Acc:MGI:1891396]	NA	protein_coding	ENSG00000183853	KIRREL1	55243	8	48.6187	8	42.4888	8	45.6412	11	5	40.804	5	42.228	5	39.808	5	36.992	5	37.594	5	39.11	5	36.226	5	35.146	black	0.809393	2.58e-10	5	43.698	5	5.272	3.0697	3.3171	2.82229	TRUE	FALSE	FALSE	FALSE	FALSE	TRUE	TRUE	TRUE	0.8
ENSMUSG00000102697	NA	NA	NA	protein_coding	ENSG00000243232	PCDHAC2	56134	8	1.395	8	1.87625	8	1.7125	5	5	2.138	5	2.624	5	2.156	5	1.81	5	2.232	5	2.162	5	1.254	4	0.724	brown	0.741004	4.56e-08	5	1.742	0	0.202	3.06739	4.14404	1.99074	TRUE	FALSE	FALSE	FALSE	FALSE	TRUE	TRUE	TRUE	0.167
ENSMUSG00000054555	Adam12	a disintegrin and metallopeptidase domain 12 (meltrin alpha) [Source:MGI Symbol;Acc:MGI:105378]	11489	protein_coding	ENSG00000148848	ADAM12	8038	8	34.6225	8	26.1112	8	30.5837	9	5	55.554	5	42.004	5	37.076	5	27.012	5	57.416	5	35.906	5	26.856	5	25.846	brown	0.878914	8.81e-14	5	32.91	5	4.438	3.05959	3.40006	2.71912	TRUE	FALSE	FALSE	FALSE	FALSE	TRUE	TRUE	TRUE	0.935
ENSMUSG00000022053	Ebf2	early B cell factor 2 [Source:MGI Symbol;Acc:MGI:894332]	13592	protein_coding	ENSG00000221818	EBF2	64641	7	1.205	8	1.03	8	1.2075	9	5	1.338	5	1.834	5	1.694	5	1.538	5	1.322	5	2.3	5	1.844	5	2.366	pink	0.795659	8.5e-10	5	1.338	0	0.144	3.05891	4.07109	2.04671	TRUE	FALSE	FALSE	FALSE	FALSE	TRUE	TRUE	TRUE	0.037
ENSMUSG00000053110	Yap1	yes-associated protein 1 [Source:MGI Symbol;Acc:MGI:103262]	22601	protein_coding	ENSG00000137693	YAP1	10413	8	21.2763	8	17.4062	8	19.8463	12	5	23.662	5	23.842	5	22.432	5	20.676	5	23.436	5	24.014	5	21.73	5	23.936	black	0.936971	6.06e-19	5	23.158	5	3.202	3.05796	3.28418	2.83173	TRUE	FALSE	FALSE	FALSE	FALSE	TRUE	TRUE	TRUE	0.266
ENSMUSG00000039137	Whrn	whirlin [Source:MGI Symbol;Acc:MGI:2682003]	NA	protein_coding	ENSG00000095397	WHRN	25861	8	24.4775	8	18.2587	8	21.6638	11	5	11.418	5	16.4	5	30.02	5	39.878	5	11.888	5	13.838	5	16.836	5	21.64	purple	0.546113	0.000267185	5	30.964	5	4.494	3.05788	3.46316	2.65261	TRUE	FALSE	FALSE	FALSE	FALSE	TRUE	TRUE	TRUE	0.516
ENSMUSG00000038668	Lpar1	lysophosphatidic acid receptor 1 [Source:MGI Symbol;Acc:MGI:108429]	14745	protein_coding	ENSG00000198121	LPAR1	1902	8	20.62	8	16.8738	8	20.5725	11	5	16.546	5	20.228	5	18.222	5	16.616	5	16.654	5	19.15	5	14.754	5	18.698	black	0.672722	1.98e-06	5	17.66	5	2.508	3.05749	3.4621	2.65289	TRUE	FALSE	FALSE	FALSE	FALSE	TRUE	TRUE	TRUE	0.539
ENSMUSG00000104447	NA	NA	NA	TEC	NA	NA	NA	8	1.72625	8	2.455	7	2.64125	0	5	1.872	4	1.756	5	2.182	4	2.862	4	1.272	4	1.07	5	2.998	5	1.98	grey	0.0287376	0.860274	5	3.28	1	0.31	3.05491	4.29758	1.81224	TRUE	FALSE	FALSE	FALSE	FALSE	TRUE	TRUE	TRUE	1
ENSMUSG00000020805	Slc13a5	solute carrier family 13 (sodium-dependent citrate transporter), member 5 [Source:MGI Symbol;Acc:MGI:3037150]	237831	protein_coding	ENSG00000141485	SLC13A5	284111	8	67.1838	8	57.6912	8	34.2525	3	5	74.208	5	68.966	5	38.218	5	25.166	5	75.32	5	55.074	5	34.762	5	12.256	brown	0.755384	1.77e-08	5	50.682	5	5.324	3.05488	4.00385	2.1059	TRUE	FALSE	FALSE	FALSE	FALSE	TRUE	TRUE	TRUE	0.95
ENSMUSG00000035407	Kank4	KN motif and ankyrin repeat domains 4 [Source:MGI Symbol;Acc:MGI:3043381]	242553	protein_coding	ENSG00000132854	KANK4	163782	8	3.52	8	2.88125	8	3.29	8	5	3.34	5	3.28	5	3.538	5	3.744	5	3.302	5	3.848	5	4.416	5	4.608	grey	0.544038	0.000284962	5	4.46	2	0.548	3.05393	3.78503	2.32283	TRUE	FALSE	FALSE	FALSE	FALSE	TRUE	TRUE	TRUE	0.487
ENSMUSG00000028597	Gpx7	glutathione peroxidase 7 [Source:MGI Symbol;Acc:MGI:1914555]	67305	protein_coding	ENSG00000116157	GPX7	2882	8	9.545	8	8.82625	8	9.32875	12	5	24.924	5	16.034	5	11.994	5	9.246	5	25.638	5	12.638	5	8.138	5	8.01	brown	0.952726	2.94e-21	5	10.352	5	1.432	3.05339	3.76962	2.33717	TRUE	FALSE	FALSE	FALSE	FALSE	TRUE	TRUE	TRUE	0.444
Obcdi019071	NA	NA	NA	novel_intergenic	NA	NA	NA	7	1.1825	5	0.7275	7	0.8825	0	5	1.06	4	0.832	5	1.23	2	0.79	5	1.312	3	0.628	3	0.82	4	0.782	brown	0.417689	0.00732389	5	1.564	0	0.15	3.05257	4.24227	1.86286	TRUE	FALSE	FALSE	FALSE	FALSE	TRUE	TRUE	TRUE	NA
ENSMUSG00000027661	Slc2a10	solute carrier family 2 (facilitated glucose transporter), member 10 [Source:MGI Symbol;Acc:MGI:2156687]	170441	protein_coding	ENSG00000197496	SLC2A10	81031	8	4.5475	8	3.91625	8	4.13125	5	5	7.366	5	5.4	5	4.334	5	3.392	5	7.744	5	4.96	5	3.906	5	3.592	brown	0.844153	7.76e-12	5	4.656	2	0.558	3.05137	3.51784	2.58489	TRUE	FALSE	FALSE	FALSE	FALSE	TRUE	TRUE	TRUE	0.861
ENSMUSG00000014303	Glis2	GLIS family zinc finger 2 [Source:MGI Symbol;Acc:MGI:1932535]	83396	protein_coding	ENSG00000126603	GLIS2	84662	8	18.7362	8	15.33	8	15.8163	11	5	23.676	5	20.836	5	20.458	5	15.25	5	23.288	5	17.496	5	18.59	5	15.842	black	0.902357	1.82e-15	5	23.832	5	2.258	3.04949	3.51259	2.58639	TRUE	FALSE	FALSE	FALSE	FALSE	TRUE	TRUE	TRUE	0.477
ENSMUSG00000023411	Nfatc4	nuclear factor of activated T cells, cytoplasmic, calcineurin dependent 4 [Source:MGI Symbol;Acc:MGI:1920431]	73181	protein_coding	ENSG00000100968	NFATC4	4776	8	6.6825	8	4.25375	8	6.24125	8	5	10.18	5	9.56	5	7.86	5	6.142	5	9.176	5	10.276	5	7.704	5	9.14	black	0.860248	1.13e-12	5	7.314	5	0.916	3.049	3.52247	2.57554	TRUE	FALSE	FALSE	FALSE	FALSE	TRUE	TRUE	TRUE	0.554
ENSMUSG00000106121	NA	NA	NA	sense_intronic	NA	NA	NA	8	1.7075	7	0.975	8	1.105	0	5	0.87	4	0.712	5	0.788	4	0.926	5	0.748	4	1.388	5	1.17	5	1.142	grey	0.38129	0.0152028	5	1.084	0	0.156	3.04836	4.20801	1.88871	TRUE	FALSE	FALSE	FALSE	FALSE	TRUE	TRUE	TRUE	1
ENSMUSG00000049555	Tmie	transmembrane inner ear [Source:MGI Symbol;Acc:MGI:2159400]	20776	protein_coding	ENSG00000181585	TMIE	259236	8	5.6675	8	6.54625	8	7.00125	9	5	3.158	5	4.99	5	7.682	5	9.366	5	2.77	5	4.294	5	5.81	5	5.876	turquoise	0.489255	0.00135623	5	7.524	5	0.836	3.0477	3.74252	2.35287	TRUE	FALSE	FALSE	FALSE	FALSE	TRUE	TRUE	TRUE	0.525
ENSMUSG00000025738	Fbxl16	F-box and leucine-rich repeat protein 16 [Source:MGI Symbol;Acc:MGI:2448488]	214931	protein_coding	ENSG00000127585	FBXL16	146330	8	2.405	8	2.15875	8	2.275	9	5	2.908	5	2.478	5	2.194	5	1.838	5	2.604	5	2.128	5	1.76	5	2.128	black	0.83342	2.49e-11	5	2.422	0	0.282	3.04762	3.6077	2.48754	TRUE	FALSE	FALSE	FALSE	FALSE	TRUE	TRUE	TRUE	0.145
ENSMUSG00000048402	Gli2	GLI-Kruppel family member GLI2 [Source:MGI Symbol;Acc:MGI:95728]	14633	protein_coding	ENSG00000074047	GLI2	2736	8	2.6325	8	2.25625	8	2.2925	6	5	4.102	5	3.028	5	2.358	5	2.052	5	3.024	5	2.796	5	2.064	5	2.302	black	0.865204	5.97e-13	5	2.978	0	0.374	3.04731	3.6135	2.48111	TRUE	FALSE	FALSE	FALSE	FALSE	TRUE	TRUE	TRUE	0.833
ENSMUSG00000015468	Notch4	notch 4 [Source:MGI Symbol;Acc:MGI:107471]	18132	protein_coding	NA	NA	NA	8	13.7425	8	14.1212	8	12.43	11	5	15.076	5	12.81	5	15.06	5	12.472	5	13.486	5	16.1	5	17.232	5	16.07	black	0.511686	0.000738908	5	15.526	5	2.342	3.04571	3.59795	2.49348	TRUE	FALSE	FALSE	FALSE	FALSE	TRUE	TRUE	TRUE	0.508
Obcdi064632	NA	NA	NA	novel_intergenic	NA	NA	NA	1	0.36875	1	0.3525	3	0.51375	0	1	0.312	0	0.152	3	0.376	1	0.338	1	0.202	2	0.386	1	0.302	2	0.382	NA	NA	NA	5	0.934	0	0	3.0456	4.03337	2.05784	TRUE	FALSE	FALSE	FALSE	FALSE	TRUE	TRUE	TRUE	NA
ENSMUSG00000034675	Dbn1	drebrin 1 [Source:MGI Symbol;Acc:MGI:1931838]	56320	protein_coding	ENSG00000113758	DBN1	1627	8	10.0887	8	8.03125	8	10.2937	11	5	17.942	5	13.514	5	12.808	5	8.684	5	21.058	5	13.552	5	9.566	5	10.66	black	0.925647	1.27e-17	5	11.008	5	1.408	3.04331	3.48206	2.60457	TRUE	FALSE	FALSE	FALSE	FALSE	TRUE	TRUE	TRUE	0.291
ENSMUSG00000097487	Ptges3l	prostaglandin E synthase 3 (cytosolic)-like [Source:MGI Symbol;Acc:MGI:1916146]	73635	protein_coding	ENSG00000267060	PTGES3L	100885848	8	6.93375	8	5.84125	8	7.28375	8	5	9.156	5	8.546	5	8.436	5	6.704	5	7.752	5	9.53	5	6.372	5	10.374	black	0.461637	0.00271366	5	8.15	2	0.672	3.04223	3.77917	2.30528	TRUE	FALSE	FALSE	FALSE	FALSE	TRUE	TRUE	TRUE	0.358
ENSMUSG00000102805	NA	NA	NA	protein_coding	ENSG00000164144	ARFIP1	27236	8	8.46875	8	6.0925	8	9.39375	3	5	6.844	5	5.272	5	7.656	5	8.506	5	7.49	5	5.766	5	6.888	5	7.514	black	0.309683	0.0518227	5	17.13	1	0.93	3.03934	4.2514	1.82728	TRUE	FALSE	FALSE	FALSE	FALSE	TRUE	TRUE	TRUE	0.867
ENSMUSG00000013921	Clip3	CAP-GLY domain containing linker protein 3 [Source:MGI Symbol;Acc:MGI:1923936]	76686	protein_coding	ENSG00000105270	CLIP3	25999	8	11.6825	8	8.5275	8	13.3975	11	5	13.6	5	13.37	5	13.002	5	7.978	5	14.49	5	18.584	5	9.88	5	12.124	black	0.908024	6.16e-16	5	11.038	5	2.04	3.03022	3.47193	2.58852	TRUE	FALSE	FALSE	FALSE	FALSE	TRUE	TRUE	TRUE	0.173
ENSMUSG00000052026	Slc6a7	solute carrier family 6 (neurotransmitter transporter, L-proline), member 7 [Source:MGI Symbol;Acc:MGI:2147363]	240332	protein_coding	ENSG00000011083	SLC6A7	6534	8	1.14125	3	0.5125	7	0.75125	4	3	0.816	5	1.508	5	1.18	5	0.978	3	0.744	5	1.904	5	1.036	5	1.382	grey	0.660838	3.47e-06	5	0.984	0	0.106	3.02949	3.76297	2.296	TRUE	FALSE	FALSE	FALSE	FALSE	TRUE	TRUE	TRUE	0
ENSMUSG00000043313	Pcdhb19	protocadherin beta 19 [Source:MGI Symbol;Acc:MGI:2136757]	93890	protein_coding	ENSG00000197479	PCDHB11	56125	8	2.04875	8	1.495	8	1.60125	3	5	2.126	5	1.69	5	1.5	5	1.61	5	2.004	5	1.64	5	1.326	5	1.44	black	0.843348	8.5e-12	5	1.756	0	0.224	3.02804	3.66946	2.38662	TRUE	FALSE	FALSE	FALSE	FALSE	TRUE	TRUE	TRUE	0.833
ENSMUSG00000103677	NA	NA	NA	protein_coding	ENSG00000262576	PCDHGA4	56111	8	4.97	8	3.94625	8	4.43	6	5	3.362	5	3.812	5	4.1	5	5.156	5	3.696	5	3.624	5	3.486	5	4.324	black	0.59229	5.67e-05	5	4.63	5	1.056	3.02629	3.46434	2.58825	TRUE	FALSE	FALSE	FALSE	FALSE	TRUE	TRUE	TRUE	0.674
ENSMUSG00000055254	Ntrk2	neurotrophic tyrosine kinase, receptor, type 2 [Source:MGI Symbol;Acc:MGI:97384]	18212	protein_coding	ENSG00000148053	NTRK2	4915	8	1.7425	8	1.7975	8	2.10375	9	5	2.094	5	2.632	5	2.146	5	1.97	5	2.082	5	3.086	5	2.61	5	4.058	pink	0.852329	3.01e-12	5	2.532	0	0.346	3.02477	3.95803	2.09151	TRUE	FALSE	FALSE	FALSE	FALSE	TRUE	TRUE	TRUE	0.078
ENSMUSG00000041608	Entpd3	ectonucleoside triphosphate diphosphohydrolase 3 [Source:MGI Symbol;Acc:MGI:1321386]	215446	protein_coding	ENSG00000168032	ENTPD3	956	8	40.6163	8	44.1325	8	35.1825	5	5	31.522	5	43.318	5	34.074	5	24.362	5	34.022	5	28.206	5	24.262	5	10.318	brown	0.691327	7.85e-07	5	28.562	5	3.244	3.02472	3.99913	2.05031	TRUE	FALSE	FALSE	FALSE	FALSE	TRUE	TRUE	TRUE	0.898
ENSMUSG00000029122	Evc	Ellis van Creveld gene syndrome [Source:MGI Symbol;Acc:MGI:1890596]	59056	protein_coding	ENSG00000072840	EVC	2121	8	11.9313	8	8.56875	8	12.235	11	5	11.924	5	13.648	5	12.862	5	10	5	12.626	5	15.022	5	13.106	5	17.85	pink	0.848609	4.66e-12	5	12.746	5	1.594	3.02352	3.4196	2.62745	TRUE	FALSE	FALSE	FALSE	FALSE	TRUE	TRUE	TRUE	0.374
ENSMUSG00000025856	Pdgfa	platelet derived growth factor, alpha [Source:MGI Symbol;Acc:MGI:97527]	18590	protein_coding	ENSG00000197461	PDGFA	5154	8	35.8137	8	30.0938	8	32.8725	12	5	41.03	5	37.37	5	35.964	5	34.948	5	39.472	5	31.57	5	31.336	5	29.96	brown	0.764004	9.71e-09	5	40.588	5	5.472	3.02334	3.26196	2.78472	TRUE	FALSE	FALSE	FALSE	FALSE	TRUE	TRUE	TRUE	0.293
ENSMUSG00000103897	NA	NA	NA	protein_coding	ENSG00000253767	PCDHGA8	9708	8	9.34125	8	7.64375	8	9.6025	5	5	4.898	5	5.622	5	6.972	5	7.33	5	4.914	5	6.308	5	6.018	5	7.24	grey	0.385925	0.013912	5	8.956	5	1.12	3.02313	3.49514	2.55112	TRUE	FALSE	FALSE	FALSE	FALSE	TRUE	TRUE	TRUE	0.867
ENSMUSG00000030329	Pianp	PILR alpha associated neural protein [Source:MGI Symbol;Acc:MGI:2441908]	NA	protein_coding	ENSG00000139200	PIANP	196500	8	4.57375	8	4.5275	8	4.285	5	5	1.72	5	2.54	5	2.9	5	3.602	5	2.438	5	2.912	5	3.632	5	2.34	yellow	0.511892	0.000734652	5	7.628	4	0.98	3.02208	3.84615	2.19802	TRUE	FALSE	FALSE	FALSE	FALSE	TRUE	TRUE	TRUE	0.255
ENSMUSG00000058317	Ube2e2	ubiquitin-conjugating enzyme E2E 2 [Source:MGI Symbol;Acc:MGI:2384997]	218793	protein_coding	ENSG00000182247	UBE2E2	7325	8	21.1762	8	19.2675	8	19.6425	12	5	18.054	5	16.746	5	15.478	5	12.474	5	18.79	5	16.816	5	13.592	5	14.974	black	0.723565	1.33e-07	5	19.922	5	2.654	3.01952	3.62214	2.41691	TRUE	FALSE	FALSE	FALSE	FALSE	TRUE	TRUE	TRUE	0.208
ENSMUSG00000085180	AI838599	expressed sequence AI838599 [Source:MGI Symbol;Acc:MGI:3510989]	NA	lincRNA	NA	NA	NA	7	2.58875	8	1.93125	8	3.56625	9	5	1.236	5	2.878	5	3.852	5	2.18	4	2.956	5	4.354	5	3.114	5	5.068	yellow	0.598485	4.52e-05	5	2.238	0	0.116	3.01934	4.06435	1.97433	TRUE	FALSE	FALSE	FALSE	FALSE	TRUE	TRUE	TRUE	0.166
ENSMUSG00000032194	Kank2	KN motif and ankyrin repeat domains 2 [Source:MGI Symbol;Acc:MGI:2384568]	235041	protein_coding	ENSG00000197256	KANK2	25959	8	23.3725	8	19.7812	8	21.495	12	5	21.048	5	22.346	5	23.25	5	21.952	5	20.504	5	23.982	5	21.798	5	23.64	black	0.689556	8.6e-07	5	23.946	5	2.982	3.01918	3.28577	2.75259	TRUE	FALSE	FALSE	FALSE	FALSE	TRUE	TRUE	TRUE	0.332
ENSMUSG00000029718	Pcolce	procollagen C-endopeptidase enhancer protein [Source:MGI Symbol;Acc:MGI:105099]	18542	protein_coding	ENSG00000106333	PCOLCE	5118	8	166.898	8	118.759	8	143.079	12	5	307.396	5	174.884	5	135.932	5	95.476	5	324.84	5	176.652	5	119.314	5	122.46	brown	0.864933	6.19e-13	5	143.904	5	17.262	3.0186	3.4727	2.5645	TRUE	FALSE	FALSE	FALSE	FALSE	TRUE	TRUE	TRUE	0.264
ENSMUSG00000034258	Mfsd7c	major facilitator superfamily domain containing 7C [Source:MGI Symbol;Acc:MGI:2384974]	217721	protein_coding	ENSG00000119686	FLVCR2	55640	8	4.69625	8	4.8875	8	4.65125	9	5	5.848	5	5.662	5	3.912	5	3.692	5	4.092	5	4.122	5	3.234	5	2.048	brown	0.791496	1.2e-09	5	3.852	1	0.5	3.01597	3.73608	2.29586	TRUE	FALSE	FALSE	FALSE	FALSE	TRUE	TRUE	TRUE	0.694
ENSMUSG00000038552	Fndc4	fibronectin type III domain containing 4 [Source:MGI Symbol;Acc:MGI:1917195]	NA	protein_coding	ENSG00000115226	FNDC4	64838	8	4.13	8	3.38	8	4.30125	10	5	7.772	5	5.77	5	5.792	5	4.162	5	8.382	5	5.834	5	4.74	5	4.65	black	0.859659	1.22e-12	5	5.06	3	0.576	3.01256	3.76455	2.26058	TRUE	FALSE	FALSE	FALSE	FALSE	TRUE	TRUE	TRUE	0.255
ENSMUSG00000053646	Plxnb1	plexin B1 [Source:MGI Symbol;Acc:MGI:2154238]	235611	protein_coding	ENSG00000164050	PLXNB1	5364	8	15.9838	8	14.3075	8	12.6	11	5	14.47	5	10.876	5	11.35	5	10.226	5	14.212	5	10.488	5	11.428	5	8.672	brown	0.874027	1.79e-13	5	13.632	5	2.444	3.012	3.30015	2.72385	TRUE	FALSE	FALSE	FALSE	FALSE	TRUE	TRUE	TRUE	0.328
ENSMUSG00000043259	Fam13c	family with sequence similarity 13, member C [Source:MGI Symbol;Acc:MGI:1918971]	71721	protein_coding	ENSG00000148541	FAM13C	220965	8	6.2725	8	5.7375	8	6.86875	11	5	5.444	5	4.982	5	6.696	5	6.392	5	4.72	5	6.234	5	6.956	5	7.372	grey	0.626335	1.54e-05	5	6.15	4	0.79	3.01089	3.52205	2.49973	TRUE	FALSE	FALSE	FALSE	FALSE	TRUE	TRUE	TRUE	0.305
ENSMUSG00000051669	AU021092	expressed sequence AU021092 [Source:MGI Symbol;Acc:MGI:2146559]	239691	protein_coding	ENSG00000153446	C16orf89	146556	8	9.9175	8	14.2387	8	11.9075	10	5	1.456	5	4.442	5	6.008	5	5.824	5	1.248	5	4.214	5	8.588	5	4.742	turquoise	0.680182	1.38e-06	5	5.516	2	0.69	3.00991	4.17775	1.84206	TRUE	FALSE	FALSE	FALSE	FALSE	TRUE	TRUE	TRUE	0.411
ENSMUSG00000016918	Sulf1	sulfatase 1 [Source:MGI Symbol;Acc:MGI:2138563]	NA	protein_coding	ENSG00000137573	SULF1	23213	8	20.695	8	13.7775	8	23.91	11	5	47.748	5	39.07	5	26.876	5	20.954	5	50.13	5	37.684	5	27.448	5	30.988	black	0.911847	2.85e-16	5	21.256	5	3.144	3.00625	3.30196	2.71053	TRUE	FALSE	FALSE	FALSE	FALSE	TRUE	TRUE	TRUE	0.486
ENSMUSG00000102494	NA	NA	NA	sense_intronic	NA	NA	NA	8	1.86625	7	1.0825	8	1.30375	0	5	2.734	5	1.62	5	1.416	5	1.016	5	2.866	5	1.688	5	1.464	5	1.246	brown	0.810232	2.39e-10	5	1.258	0	0.174	3.00541	4.17084	1.83998	TRUE	FALSE	FALSE	FALSE	FALSE	TRUE	TRUE	TRUE	1
ENSMUSG00000025789	St8sia2	ST8 alpha-N-acetyl-neuraminide alpha-2,8-sialyltransferase 2 [Source:MGI Symbol;Acc:MGI:106020]	20450	protein_coding	ENSG00000140557	ST8SIA2	8128	8	1.41125	7	0.8275	8	1.12	3	5	2.144	4	0.782	2	0.464	3	0.51	5	2.044	5	1.538	5	0.766	4	0.778	black	0.813695	1.74e-10	5	1.544	0	0.224	3.0022	3.72449	2.27992	TRUE	FALSE	FALSE	FALSE	FALSE	TRUE	TRUE	TRUE	0.065
ENSMUSG00000102698	NA	NA	NA	TEC	NA	NA	NA	8	1.93625	8	1.845	8	1.855	0	5	1.234	4	1.212	5	1.294	5	1.444	5	1.18	5	1.442	5	1.252	5	0.998	brown	0.255309	0.111837	5	1.428	0	0.166	2.99963	3.86344	2.13583	TRUE	FALSE	FALSE	FALSE	FALSE	TRUE	TRUE	TRUE	1
ENSMUSG00000031343	Gabra3	gamma-aminobutyric acid (GABA) A receptor, subunit alpha 3 [Source:MGI Symbol;Acc:MGI:95615]	14396	protein_coding	ENSG00000011677	GABRA3	2556	8	1.145	6	0.75625	8	1.03375	9	5	1.486	5	1.584	5	1.458	4	0.878	5	1.62	5	1.58	5	0.948	5	1.084	black	0.655806	4.36e-06	5	1.058	0	0.11	2.99095	3.91218	2.06973	TRUE	FALSE	FALSE	FALSE	FALSE	TRUE	TRUE	TRUE	0
ENSMUSG00000081259	Gm6893	predicted gene 6893 [Source:MGI Symbol;Acc:MGI:3645616]	NA	processed_pseudogene	NA	NA	NA	7	1.63375	7	1.09375	7	1.765	0	4	0.626	4	1.35	3	0.606	4	1.162	2	0.7	3	0.656	2	0.816	4	1.97	NA	NA	NA	5	1.802	0	0	2.99083	3.96576	2.0159	TRUE	FALSE	FALSE	FALSE	FALSE	TRUE	TRUE	TRUE	1
ENSMUSG00000018339	Gpx3	glutathione peroxidase 3 [Source:MGI Symbol;Acc:MGI:105102]	14778	protein_coding	ENSG00000211445	GPX3	2878	8	534.72	8	405.887	8	619.572	12	5	477.826	5	741.404	5	643.714	5	481.684	5	394.112	5	831.974	5	525.264	5	795.252	pink	0.897372	4.49e-15	5	552.938	5	69.712	2.98865	3.2178	2.7595	TRUE	FALSE	FALSE	FALSE	FALSE	TRUE	TRUE	TRUE	0.11
ENSMUSG00000058656	Samd12	sterile alpha motif domain containing 12 [Source:MGI Symbol;Acc:MGI:2444518]	320679	protein_coding	ENSG00000177570	SAMD12	401474	8	3.38375	8	2.19	8	2.46875	5	5	2.63	5	2.902	5	2.1	5	2.678	5	3.222	5	3.472	4	2.134	5	2.646	black	0.496101	0.00113171	5	2.576	2	0.366	2.98763	4.28533	1.68993	TRUE	FALSE	FALSE	FALSE	FALSE	TRUE	TRUE	TRUE	0.536
Obcdi023013	NA	NA	NA	novel_intergenic	NA	NA	NA	8	4.49875	8	2.36375	8	3.9025	7	5	6.948	5	4.85	5	4.4	5	3.39	5	5.23	5	5.336	5	3.786	5	3.368	black	0.712348	2.53e-07	5	3.41	2	0.44	2.98713	3.99381	1.98046	TRUE	FALSE	FALSE	FALSE	FALSE	TRUE	TRUE	TRUE	0.522
ENSMUSG00000057766	Ankrd29	ankyrin repeat domain 29 [Source:MGI Symbol;Acc:MGI:2687055]	225187	protein_coding	ENSG00000154065	ANKRD29	147463	8	4.37	8	3.7075	8	4.8475	9	5	4.216	5	7.12	5	5.194	5	3.196	5	3.696	5	6.75	5	4.392	5	5.998	black	0.588918	6.4e-05	5	4.788	1	0.478	2.98641	3.4875	2.48532	TRUE	FALSE	FALSE	FALSE	FALSE	TRUE	TRUE	TRUE	0.335
ENSMUSG00000090622	A930033H14Rik	RIKEN cDNA A930033H14 gene [Source:MGI Symbol;Acc:MGI:2444562]	NA	protein_coding	NA	NA	NA	8	5.29875	8	4.9475	8	5.3625	9	5	3.998	5	3.856	5	5.188	5	5.382	5	3.204	5	3.582	5	3.704	5	4.932	grey	0.0350935	0.829784	5	6.026	4	0.744	2.9844	3.41958	2.54923	TRUE	FALSE	FALSE	FALSE	FALSE	TRUE	TRUE	TRUE	0.833
ENSMUSG00000014813	Stc1	stanniocalcin 1 [Source:MGI Symbol;Acc:MGI:109131]	20855	protein_coding	ENSG00000159167	STC1	6781	8	2.8625	8	2.71375	8	2.1925	7	5	3.45	5	2.338	5	1.968	5	1.508	5	3.44	5	2.44	5	2.056	5	1.958	black	0.846775	5.76e-12	5	2.546	0	0.328	2.98299	3.71506	2.25093	TRUE	FALSE	FALSE	FALSE	FALSE	TRUE	TRUE	TRUE	0.708
ENSMUSG00000020241	Col6a2	collagen, type VI, alpha 2 [Source:MGI Symbol;Acc:MGI:88460]	12834	protein_coding	ENSG00000142173	COL6A2	1292	8	83.2313	8	55.7437	8	76.0025	12	5	221.514	5	160.276	5	127.654	5	87.248	5	241.096	5	157.654	5	75.468	5	91.978	black	0.909245	4.83e-16	5	77.894	5	9.788	2.98263	3.27425	2.69101	TRUE	FALSE	FALSE	FALSE	FALSE	TRUE	TRUE	TRUE	0.458
ENSMUSG00000021303	Gng4	guanine nucleotide binding protein (G protein), gamma 4 [Source:MGI Symbol;Acc:MGI:102703]	14706	protein_coding	ENSG00000168243	GNG4	2786	8	3.5675	8	2.925	8	2.56375	4	5	1.31	5	3.292	4	7.044	4	0.688	5	1.43	4	1.55	3	0.87	3	0.532	brown	0.647179	6.39e-06	5	1.444	0	0.162	2.97476	4.12433	1.82519	TRUE	FALSE	FALSE	FALSE	FALSE	TRUE	TRUE	TRUE	0.258
ENSMUSG00000026586	Prrx1	paired related homeobox 1 [Source:MGI Symbol;Acc:MGI:97712]	18933	protein_coding	ENSG00000116132	PRRX1	5396	8	53.7975	8	29.3	8	39.92	11	5	65.344	5	57.532	5	42.06	5	34.412	5	62.636	5	57.412	5	39.498	5	52.7	black	0.913011	2.23e-16	5	41.994	5	5.29	2.97448	3.28783	2.66113	TRUE	FALSE	FALSE	FALSE	FALSE	TRUE	TRUE	TRUE	0.639
ENSMUSG00000038677	Scube3	signal peptide, CUB domain, EGF-like 3 [Source:MGI Symbol;Acc:MGI:3045253]	268935	protein_coding	ENSG00000146197	SCUBE3	222663	8	1.81875	8	2.235	8	1.91125	6	5	0.914	5	1.44	5	1.594	5	1.442	5	0.972	5	1.494	5	2.056	5	2.244	purple	0.675393	1.74e-06	5	1.456	0	0.17	2.97439	3.89626	2.05253	TRUE	FALSE	FALSE	FALSE	FALSE	TRUE	TRUE	TRUE	0.198
ENSMUSG00000102700	NA	NA	NA	TEC	NA	NA	NA	8	1.21625	8	0.935	8	1.1875	0	5	1.662	5	1.392	5	1.302	5	1.46	5	1.734	5	1.402	5	1.344	5	1.232	black	0.593616	5.4e-05	5	1.338	0	0.162	2.97307	4.06151	1.88464	TRUE	FALSE	FALSE	FALSE	FALSE	TRUE	TRUE	TRUE	1
ENSMUSG00000042804	Gpr153	G protein-coupled receptor 153 [Source:MGI Symbol;Acc:MGI:1916157]	100129	protein_coding	ENSG00000158292	GPR153	387509	8	17.0775	8	14.6888	8	15.555	11	5	36.264	5	18.246	5	14.888	5	10.898	5	36.942	5	18.632	5	14.304	5	11.848	brown	0.887343	2.41e-14	5	19.588	5	2.48	2.97209	3.34452	2.59967	TRUE	FALSE	FALSE	FALSE	FALSE	TRUE	TRUE	TRUE	0.655
ENSMUSG00000103749	NA	NA	NA	protein_coding	ENSG00000276547	PCDHGB5	56101	8	9.56	8	7.59875	8	9.93875	6	5	5.602	5	6.888	5	8.38	5	9.466	5	5.552	5	6.438	5	6.8	5	7.718	grey	0.186776	0.248498	5	9.678	5	1.234	2.967	3.29169	2.64231	TRUE	FALSE	FALSE	FALSE	FALSE	TRUE	TRUE	TRUE	0.883
ENSMUSG00000105287	NA	NA	NA	sense_intronic	NA	NA	NA	8	0.965	7	0.8725	7	0.85375	0	4	0.898	5	0.924	5	0.976	4	0.706	4	0.682	5	0.85	2	0.576	5	0.836	black	0.452849	0.00334442	5	1.068	0	0.174	2.96512	4.13511	1.79513	TRUE	FALSE	FALSE	FALSE	FALSE	TRUE	TRUE	TRUE	NA
ENSMUSG00000007989	Fzd3	frizzled homolog 3 (Drosophila) [Source:MGI Symbol;Acc:MGI:108476]	14365	protein_coding	ENSG00000104290	FZD3	7976	8	2.51	8	1.9975	8	2.41	6	5	2.716	5	2	5	2.046	5	1.834	5	2.912	5	2.12	5	1.55	5	1.716	black	0.754158	1.92e-08	5	2.762	0	0.322	2.96377	3.6488	2.27875	TRUE	FALSE	FALSE	FALSE	FALSE	TRUE	TRUE	TRUE	0.643
ENSMUSG00000046618	Olfml2a	olfactomedin-like 2A [Source:MGI Symbol;Acc:MGI:2444741]	241327	protein_coding	ENSG00000185585	OLFML2A	169611	8	29.935	8	23.2387	8	26.3863	10	5	27.948	5	26.566	5	29.83	5	28.058	5	26.04	5	29.466	5	29.232	5	28.298	black	0.592088	5.71e-05	5	32.556	5	4.192	2.95619	3.21187	2.70051	TRUE	FALSE	FALSE	FALSE	FALSE	TRUE	TRUE	TRUE	0.843
ENSMUSG00000026839	Upp2	uridine phosphorylase 2 [Source:MGI Symbol;Acc:MGI:1923904]	76654	protein_coding	ENSG00000007001	UPP2	151531	8	4.3775	8	4.5	8	4.44875	12	5	3.57	5	4.69	5	4.084	5	3.056	5	4.362	5	3.474	5	3.406	5	3.214	black	0.311049	0.0507447	5	5.402	4	1.01	2.9551	4.1011	1.80909	TRUE	FALSE	FALSE	FALSE	FALSE	TRUE	TRUE	TRUE	0.182
ENSMUSG00000031375	Bgn	biglycan [Source:MGI Symbol;Acc:MGI:88158]	12111	protein_coding	ENSG00000182492	BGN	633	8	1020.43	8	909.572	8	1004.65	12	5	880.316	5	879.866	5	753.024	5	686.796	5	891.42	5	807.318	5	682.132	5	588.682	brown	0.887151	2.49e-14	5	896.54	5	118.74	2.95208	3.18882	2.71534	TRUE	FALSE	FALSE	FALSE	FALSE	TRUE	TRUE	TRUE	0.167
ENSMUSG00000017978	Cadps2	Ca2+-dependent activator protein for secretion 2 [Source:MGI Symbol;Acc:MGI:2443963]	320405	protein_coding	ENSG00000081803	CADPS2	93664	8	4.11	8	3.58875	8	4.6625	7	5	3.692	5	4.214	5	5.06	5	5.212	5	3.944	5	3.992	5	3.724	5	3.712	brown	0.439256	0.00457234	5	4.416	5	0.716	2.95052	3.43712	2.46392	TRUE	FALSE	FALSE	FALSE	FALSE	TRUE	TRUE	TRUE	0.253
ENSMUSG00000038242	Aox4	aldehyde oxidase 4 [Source:MGI Symbol;Acc:MGI:1919122]	71872	protein_coding	NA	NA	NA	6	0.8525	7	0.93375	2	0.60125	0	1	0.252	1	0.402	1	0.328	1	0.28	0	0.218	3	0.546	2	0.334	1	0.252	NA	NA	NA	5	0.796	0	0.08	2.9504	3.72401	2.17678	TRUE	FALSE	FALSE	FALSE	FALSE	TRUE	TRUE	TRUE	NA
ENSMUSG00000025265	Fgd1	FYVE, RhoGEF and PH domain containing 1 [Source:MGI Symbol;Acc:MGI:104566]	14163	protein_coding	ENSG00000102302	FGD1	2245	8	7.29125	8	6.4925	8	6.97125	11	5	9.032	5	7.684	5	6.788	5	5.94	5	10.146	5	7.142	5	6.076	5	6.486	brown	0.833288	2.53e-11	5	8.024	5	1.068	2.95035	3.36609	2.53462	TRUE	FALSE	FALSE	FALSE	FALSE	TRUE	TRUE	TRUE	0.527
ENSMUSG00000031253	Srpx2	sushi-repeat-containing protein, X-linked 2 [Source:MGI Symbol;Acc:MGI:1916042]	NA	protein_coding	ENSG00000102359	SRPX2	27286	8	19.3962	8	14.2525	8	18.4887	11	5	26.416	5	24.402	5	23.152	5	20.028	5	25.314	5	22.056	5	15.776	5	16.894	black	0.850379	3.79e-12	5	19.47	5	2.514	2.94922	3.3206	2.57783	TRUE	FALSE	FALSE	FALSE	FALSE	TRUE	TRUE	TRUE	0.798
ENSMUSG00000040447	Spns2	spinster homolog 2 [Source:MGI Symbol;Acc:MGI:2384936]	216892	protein_coding	ENSG00000183018		124976	8	48.9787	8	43.0112	8	44.5175	12	5	49.578	5	44.532	5	48.428	5	48.628	5	44.376	5	41	5	41.534	5	42.574	black	0.66266	3.19e-06	5	62.304	5	7.974	2.94575	3.19115	2.70036	TRUE	FALSE	FALSE	FALSE	FALSE	TRUE	TRUE	TRUE	0.375
ENSMUSG00000102504	NA	NA	NA	TEC	NA	NA	NA	8	1.635	7	0.85875	8	1.6175	4	4	1.072	5	2.444	5	1.928	5	1.648	3	0.696	5	4.038	5	2.708	5	4.814	yellow	0.734933	6.67e-08	5	2.848	1	0.366	2.94033	3.68976	2.1909	TRUE	FALSE	FALSE	FALSE	FALSE	TRUE	TRUE	TRUE	0.179
ENSMUSG00000097462	9530026P05Rik	RIKEN cDNA 9530026P05 gene [Source:MGI Symbol;Acc:MGI:1924659]	NA	lincRNA	NA	NA	NA	8	4.29625	8	3.57875	8	5.4	11	5	2.348	5	3.752	5	3.344	5	5.138	4	1.1	5	4.518	5	4.796	5	5.752	purple	0.748054	2.89e-08	5	4.234	3	0.614	2.93938	3.61806	2.2607	TRUE	FALSE	FALSE	FALSE	FALSE	TRUE	TRUE	TRUE	0.611
ENSMUSG00000042784	Muc1	mucin 1, transmembrane [Source:MGI Symbol;Acc:MGI:97231]	17829	protein_coding	ENSG00000185499	MUC1	4582	8	1.05875	7	0.96875	7	1.13625	4	3	0.772	5	1.906	4	0.948	5	1.094	5	0.71	4	1.244	4	0.808	5	1.044	black	0.229653	0.154005	5	1.93	1	0.568	2.93928	3.91852	1.96005	TRUE	FALSE	FALSE	FALSE	FALSE	TRUE	TRUE	TRUE	0.011
ENSMUSG00000085912	Trp53cor1	tumor protein p53 pathway corepressor 1 [Source:MGI Symbol;Acc:MGI:3801771]	NA	lincRNA	NA	NA	NA	6	0.785	6	0.8475	7	0.7575	0	4	0.658	1	0.44	4	0.544	1	0.606	3	0.474	2	0.422	5	0.684	3	0.6	brown	0.255681	0.111298	5	0.95	0	0.132	2.93857	3.82286	2.05428	TRUE	FALSE	FALSE	FALSE	FALSE	TRUE	TRUE	TRUE	NA
ENSMUSG00000020092	Pald1	phosphatase domain containing, paladin 1 [Source:MGI Symbol;Acc:MGI:1351623]	27355	protein_coding	ENSG00000107719	PALD1	27143	8	10.7212	8	8.91125	8	9.09375	12	5	12.616	5	10.626	5	10.686	5	10.376	5	12.662	5	10.528	5	9.638	5	8.498	brown	0.767258	7.7e-09	5	12.206	5	1.602	2.9327	3.19886	2.66655	TRUE	FALSE	FALSE	FALSE	FALSE	TRUE	TRUE	TRUE	0.408
ENSMUSG00000025140	Pycr1	pyrroline-5-carboxylate reductase 1 [Source:MGI Symbol;Acc:MGI:2384795]	NA	protein_coding	ENSG00000183010	PYCR1	5831	8	11.2762	8	10.9187	8	11.3663	8	5	25.83	5	16.372	5	12.66	5	9.462	5	29.786	5	14.362	5	9.742	5	8.758	brown	0.95085	6.07e-21	5	11.522	5	2.016	2.93224	3.65632	2.20815	TRUE	FALSE	FALSE	FALSE	FALSE	TRUE	TRUE	TRUE	0.903
ENSMUSG00000042439	Zfp532	zinc finger protein 532 [Source:MGI Symbol;Acc:MGI:3036282]	328977	protein_coding	ENSG00000074657	ZNF532	55205	8	25.0075	8	21.3263	8	23.0188	11	5	22.874	5	21.426	5	23.296	5	20.85	5	23.676	5	25.206	5	20.63	5	20.892	black	0.886474	2.77e-14	5	28.74	5	3.696	2.93159	3.17042	2.69276	TRUE	FALSE	FALSE	FALSE	FALSE	TRUE	TRUE	TRUE	0.5
ENSMUSG00000039209	Rpl39l	ribosomal protein L39-like [Source:MGI Symbol;Acc:MGI:1915422]	68172	protein_coding	NA	NA	NA	8	5.99375	8	3.67625	8	3.62125	0	5	8.314	5	7.126	5	5.686	5	3.608	5	8.634	5	5.516	5	2.372	5	3.92	brown	0.714552	2.23e-07	5	4.356	3	0.532	2.92932	4.12466	1.73397	TRUE	FALSE	FALSE	FALSE	FALSE	TRUE	TRUE	TRUE	1
ENSMUSG00000030353	Tead4	TEA domain family member 4 [Source:MGI Symbol;Acc:MGI:106907]	21679	protein_coding	ENSG00000197905	TEAD4	7004	8	1.6375	8	1.455	8	1.79	8	5	1.288	5	1.694	5	1.648	5	2.026	5	1.79	5	2.638	5	2.548	5	3.42	yellow	0.630356	1.31e-05	5	2.436	1	0.328	2.92916	3.79023	2.0681	TRUE	FALSE	FALSE	FALSE	FALSE	TRUE	TRUE	TRUE	0.189
ENSMUSG00000078607	1810010H24Rik	RIKEN cDNA 1810010H24 gene [Source:MGI Symbol;Acc:MGI:1916316]	NA	antisense	ENSG00000186665	C17orf58	284018	8	2.19875	8	1.9975	8	2.3575	12	1	0.37	4	0.682	5	2.038	5	4.65	1	0.46	5	1.07	5	1.836	5	2.28	turquoise	0.556999	0.000189209	5	2.312	1	0.422	2.92885	3.94274	1.91495	TRUE	FALSE	FALSE	FALSE	FALSE	TRUE	TRUE	TRUE	0.17
ENSMUSG00000106073	NA	NA	NA	TEC	NA	NA	NA	7	1.11	7	0.76875	8	1.03625	0	5	1.296	5	1.25	4	1.262	5	1.352	5	1.164	5	1.532	5	1.676	5	2.066	yellow	0.558024	0.000183046	5	1.096	0	0.148	2.92692	3.69494	2.15891	TRUE	FALSE	FALSE	FALSE	FALSE	TRUE	TRUE	TRUE	NA
ENSMUSG00000096243	Gm24265	predicted gene, 24265 [Source:MGI Symbol;Acc:MGI:5454042]	NA	snRNA	ENSG00000200795	RNU4-1	NA	8	512.635	8	584.414	7	847.374	1	0	0	0	0	0	0	0	0	0	0	0	0	0	0	0	0	NA	NA	NA	5	981.516	2	130.116	2.9254	4.17133	1.67947	TRUE	FALSE	FALSE	FALSE	FALSE	TRUE	TRUE	TRUE	0.85
ENSMUSG00000022440	C1qtnf6	C1q and tumor necrosis factor related protein 6 [Source:MGI Symbol;Acc:MGI:1919959]	72709	protein_coding	ENSG00000133466	C1QTNF6	114904	8	48.0712	8	38.4963	8	35.4575	10	5	75.36	5	54.806	5	37.258	5	24.08	5	92.88	5	50.41	5	29.96	5	20.572	brown	0.890752	1.39e-14	5	35.746	5	4.446	2.92318	3.62044	2.22592	TRUE	FALSE	FALSE	FALSE	FALSE	TRUE	TRUE	TRUE	0.796
ENSMUSG00000046387	Pcdhb17	protocadherin beta 17 [Source:MGI Symbol;Acc:MGI:2136754]	93888	protein_coding	ENSG00000272674	PCDHB16	57717	8	2.95	8	2.27125	8	2.59875	9	5	2.662	5	2.628	5	2.622	5	2.266	5	2.718	5	2.66	5	2.354	5	2.252	black	0.788617	1.51e-09	5	2.498	0	0.328	2.92142	3.37541	2.46743	TRUE	FALSE	FALSE	FALSE	FALSE	TRUE	TRUE	TRUE	0.48
ENSMUSG00000037736	Limch1	LIM and calponin homology domains 1 [Source:MGI Symbol;Acc:MGI:1924819]	77569	protein_coding	ENSG00000064042	LIMCH1	22998	8	64.4475	8	53.75	8	65.48	11	5	63.83	5	60.886	5	57.284	5	53.61	5	54.826	5	67.556	5	61.008	5	68.518	black	0.632175	1.21e-05	5	81.664	5	10.858	2.91886	3.1841	2.65363	TRUE	FALSE	FALSE	FALSE	FALSE	TRUE	TRUE	TRUE	0.294
ENSMUSG00000022012	Enox1	ecto-NOX disulfide-thiol exchanger 1 [Source:MGI Symbol;Acc:MGI:2444896]	239188	protein_coding	ENSG00000120658	ENOX1	55068	8	1.35	7	0.95375	8	1.385	5	5	1.974	5	1.53	5	1.118	5	1.24	5	1.574	5	1.654	5	1.43	5	1.792	black	0.777116	3.71e-09	5	1.422	0	0.19	2.91736	3.54563	2.28908	TRUE	FALSE	FALSE	FALSE	FALSE	TRUE	TRUE	TRUE	0.108
ENSMUSG00000087516	Tbx3os1	T-box 3, opposite strand 1 [Source:MGI Symbol;Acc:MGI:3780472]	NA	antisense	NA	NA	NA	7	1.05	8	1.64875	7	1.9925	7	4	2.124	4	1.096	2	2.742	4	1.582	5	0.866	4	1.964	4	1.886	5	3.468	grey	0.353377	0.0252995	5	1.936	1	0.154	2.91478	4.14483	1.68472	TRUE	FALSE	FALSE	FALSE	FALSE	TRUE	TRUE	TRUE	0.032
ENSMUSG00000080316	Spaca6	sperm acrosome associated 6 [Source:MGI Symbol;Acc:MGI:1922452]	75202	protein_coding	ENSG00000182310	SPACA6	147650	8	37.92	8	32.8312	8	41.0862	12	5	35.814	5	32.222	5	37.088	5	35.42	5	38.618	5	37.17	5	31.866	5	31.414	black	0.763221	1.03e-08	5	47.426	5	6.634	2.91339	3.15703	2.66974	TRUE	FALSE	FALSE	FALSE	FALSE	TRUE	TRUE	TRUE	0.176
ENSMUSG00000042821	Snai1	snail family zinc finger 1 [Source:MGI Symbol;Acc:MGI:98330]	20613	protein_coding	ENSG00000124216	SNAI1	6615	8	8.255	8	6.8775	8	8.0925	7	5	11.184	5	9.672	5	9.29	5	7.262	5	11.26	5	10.896	5	7.216	5	8.948	black	0.844164	7.75e-12	5	9.35	5	1.196	2.91334	3.6148	2.21187	TRUE	FALSE	FALSE	FALSE	FALSE	TRUE	TRUE	TRUE	0.8
ENSMUSG00000020427	Igfbp3	insulin-like growth factor binding protein 3 [Source:MGI Symbol;Acc:MGI:96438]	16009	protein_coding	ENSG00000146674	IGFBP3	3486	8	36.7437	8	31.3463	8	31.1125	12	5	47.756	5	39.106	5	30.248	5	23.566	5	46.596	5	38.492	5	32.642	5	28.448	black	0.862549	8.44e-13	5	37.374	5	4.902	2.90972	3.28678	2.53265	TRUE	FALSE	FALSE	FALSE	FALSE	TRUE	TRUE	TRUE	0.353
ENSMUSG00000046447	Camk2n1	calcium/calmodulin-dependent protein kinase II inhibitor 1 [Source:MGI Symbol;Acc:MGI:1913509]	66259	protein_coding	ENSG00000162545	CAMK2N1	55450	8	8.6075	8	6.64125	8	7.84875	12	5	6.236	5	7.61	5	7.47	5	7.406	5	4.744	5	7.35	5	7.146	5	8.868	grey	0.735264	6.54e-08	5	7.334	5	0.996	2.90946	3.2435	2.57542	TRUE	FALSE	FALSE	FALSE	FALSE	TRUE	TRUE	TRUE	0.202
ENSMUSG00000022883	Robo1	roundabout homolog 1 (Drosophila) [Source:MGI Symbol;Acc:MGI:1274781]	19876	protein_coding	ENSG00000169855	ROBO1	6091	8	7.315	8	6.10125	8	6.13625	6	5	11.46	5	9.656	5	5.994	5	3.662	5	11.95	5	9.222	5	5.496	5	5.392	black	0.856548	1.8e-12	5	6.864	5	0.936	2.90754	3.47807	2.33701	TRUE	FALSE	FALSE	FALSE	FALSE	TRUE	TRUE	TRUE	0.554
ENSMUSG00000045934	Mtmr11	myotubularin related protein 11 [Source:MGI Symbol;Acc:MGI:2652817]	194126	protein_coding	ENSG00000014914	MTMR11	10903	8	6.55	8	6.31625	8	7.45	12	5	7.928	5	7.476	5	7.848	5	7.038	5	8.066	5	8.114	5	7.864	5	9.716	black	0.732202	7.89e-08	5	9.02	5	0.956	2.90662	3.37119	2.44206	TRUE	FALSE	FALSE	FALSE	FALSE	TRUE	TRUE	TRUE	0.313
ENSMUSG00000030022	Adamts9	a disintegrin-like and metallopeptidase (reprolysin type) with thrombospondin type 1 motif, 9 [Source:MGI Symbol;Acc:MGI:1916320]	101401	protein_coding	ENSG00000163638	ADAMTS9	56999	8	29.1175	8	22.8687	8	22.7963	11	5	34.988	5	22.84	5	22.236	5	19.314	5	31.582	5	18.528	5	18.7	5	14.218	brown	0.940468	2.11e-19	5	23.342	5	3.194	2.90397	3.23533	2.57262	TRUE	FALSE	FALSE	FALSE	FALSE	TRUE	TRUE	TRUE	0.76
ENSMUSG00000030351	Tspan11	tetraspanin 11 [Source:MGI Symbol;Acc:MGI:1915748]	68498	protein_coding	ENSG00000110900	TSPAN11	441631	8	4.99	8	3.65875	8	4.4525	6	5	1.854	5	3.25	5	4.54	5	6.462	5	1.888	5	3.602	5	3.856	5	5.21	purple	0.778858	3.25e-09	5	4.398	1	0.512	2.90256	4.09094	1.71419	TRUE	FALSE	FALSE	FALSE	FALSE	TRUE	TRUE	TRUE	0.53
ENSMUSG00000042622	Maff	v-maf musculoaponeurotic fibrosarcoma oncogene family, protein F (avian) [Source:MGI Symbol;Acc:MGI:96910]	NA	protein_coding	ENSG00000185022	MAFF	23764	8	2.49125	8	2.115	8	2.63875	8	5	2.442	5	2.89	5	2.898	5	3.3	5	2.4	5	2.462	5	2.676	5	3.464	grey	0.329995	0.0375675	5	2.926	1	0.428	2.9005	3.68825	2.11275	TRUE	FALSE	FALSE	FALSE	FALSE	TRUE	TRUE	TRUE	0.378
ENSMUSG00000018648	Dusp14	dual specificity phosphatase 14 [Source:MGI Symbol;Acc:MGI:1927168]	NA	protein_coding	ENSG00000276023	DUSP14	11072	8	7.26	8	6.58875	8	7.29125	11	5	5.112	5	5.082	5	5.154	5	4.262	5	5.192	5	6.468	5	3.984	5	5.74	black	0.529719	0.000439602	5	8.036	4	1.164	2.89663	3.78259	2.01068	TRUE	FALSE	FALSE	FALSE	FALSE	TRUE	TRUE	TRUE	0.39
ENSMUSG00000027412	Lpin3	lipin 3 [Source:MGI Symbol;Acc:MGI:1891342]	NA	protein_coding	ENSG00000132793	LPIN3	64900	8	2.2825	8	1.87	8	2.76375	11	5	2.94	5	3.616	5	3.048	5	2.314	5	2.732	5	3.8	5	2.548	5	3.542	black	0.816036	1.4e-10	5	2.574	2	0.554	2.89547	3.55805	2.23289	TRUE	FALSE	FALSE	FALSE	FALSE	TRUE	TRUE	TRUE	0.207
ENSMUSG00000028541	B4galt2	UDP-Gal:betaGlcNAc beta 1,4- galactosyltransferase, polypeptide 2 [Source:MGI Symbol;Acc:MGI:1858493]	53418	protein_coding	ENSG00000117411	B4GALT2	8704	8	8.87	8	7.915	8	8.23	11	5	13.68	5	9.062	5	9.158	5	8.678	5	15.512	5	10.012	5	8.288	5	8.744	black	0.876299	1.29e-13	5	9.732	5	1.37	2.89224	3.37325	2.41123	TRUE	FALSE	FALSE	FALSE	FALSE	TRUE	TRUE	TRUE	0.441
ENSMUSG00000103866	NA	NA	NA	protein_coding	NA	NA	NA	8	4.07125	8	3.28	8	4.01125	0	5	3.734	5	3.856	5	4.88	5	3.866	5	3.788	5	4.746	5	4.614	5	5.28	grey	0.458144	0.00295066	5	4.362	3	0.614	2.89008	3.5492	2.23096	TRUE	FALSE	FALSE	FALSE	FALSE	TRUE	TRUE	TRUE	1
ENSMUSG00000050578	Mmp13	matrix metallopeptidase 13 [Source:MGI Symbol;Acc:MGI:1340026]	17386	protein_coding	ENSG00000137745	MMP13	4322	8	285.581	8	148.18	8	175.787	1	5	445.138	5	354.092	5	343.74	5	259.976	5	408.438	5	314.052	5	144.126	5	194.616	black	0.752225	2.19e-08	5	121.348	5	15.998	2.88951	3.4578	2.32121	TRUE	FALSE	FALSE	FALSE	FALSE	TRUE	TRUE	TRUE	0.983
ENSMUSG00000026589	Sec16b	SEC16 homolog B (S. cerevisiae) [Source:MGI Symbol;Acc:MGI:2148802]	NA	protein_coding	ENSG00000120341	SEC16B	89866	8	9.31	8	8.025	8	9.06875	10	5	12.438	5	10.61	5	9.63	5	7.198	5	11.578	5	8.018	5	6.602	5	6.382	brown	0.875906	1.37e-13	5	7.74	5	1.252	2.88925	3.35413	2.42438	TRUE	FALSE	FALSE	FALSE	FALSE	TRUE	TRUE	TRUE	0.553
ENSMUSG00000022261	Sdc2	syndecan 2 [Source:MGI Symbol;Acc:MGI:1349165]	15529	protein_coding	ENSG00000169439	SDC2	6383	8	44.47	8	28.565	8	39.37	12	5	52.606	5	52.242	5	45.408	5	32.662	5	55.808	5	48.856	5	31.744	5	33.732	black	0.884818	3.6e-14	5	32.9	5	4.46	2.88655	3.16358	2.60953	TRUE	FALSE	FALSE	FALSE	FALSE	TRUE	TRUE	TRUE	0.192
ENSMUSG00000045007	Tubg2	tubulin, gamma 2 [Source:MGI Symbol;Acc:MGI:2144208]	103768	protein_coding	ENSG00000037042	TUBG2	27175	8	1.5125	8	1.175	8	1.49	9	5	1.426	5	1.92	5	1.698	5	1.594	5	1.23	5	1.714	4	1.34	5	1.75	grey	0.311676	0.0502557	5	1.952	0	0.244	2.88349	3.73082	2.03617	TRUE	FALSE	FALSE	FALSE	FALSE	TRUE	TRUE	TRUE	0.076
ENSMUSG00000103130	NA	NA	NA	TEC	NA	NA	NA	8	4.3	8	3.95625	8	3.89	0	5	4.04	5	3.202	5	2.698	5	1.734	5	4.456	5	3.13	5	2.756	5	1.928	brown	0.730837	8.58e-08	5	2.712	1	0.344	2.88119	3.67775	2.08464	TRUE	FALSE	FALSE	FALSE	FALSE	TRUE	TRUE	TRUE	1
ENSMUSG00000039701	Usp53	ubiquitin specific peptidase 53 [Source:MGI Symbol;Acc:MGI:2139607]	99526	protein_coding	ENSG00000145390	USP53	54532	8	24.4988	8	22.1187	8	26.49	12	5	16.716	5	19.638	5	25.504	5	26.208	5	14.03	5	17.604	5	18.692	5	20.878	purple	0.480259	0.0017108	5	32.226	5	4.49	2.88031	3.37148	2.38915	TRUE	FALSE	FALSE	FALSE	FALSE	TRUE	TRUE	TRUE	0.708
ENSMUSG00000046733	Gprc5a	G protein-coupled receptor, family C, group 5, member A [Source:MGI Symbol;Acc:MGI:1891250]	232431	protein_coding	ENSG00000013588	GPRC5A	9052	7	1.0175	5	0.77	7	1.03125	4	5	0.926	4	1.232	5	0.756	5	1.028	2	0.666	5	1.716	5	1.786	5	1.534	grey	0.508836	0.000800025	5	1.052	0	0.154	2.87982	4.06008	1.69955	TRUE	FALSE	FALSE	FALSE	FALSE	TRUE	TRUE	TRUE	0
ENSMUSG00000029999	Tgfa	transforming growth factor alpha [Source:MGI Symbol;Acc:MGI:98724]	21802	protein_coding	ENSG00000163235	TGFA	7039	8	2.12625	8	1.8575	8	1.9625	8	5	1.414	5	1.73	5	2.716	5	2.02	5	1.248	5	1.606	5	1.858	5	1.288	brown	0.349236	0.0271892	5	1.888	0	0.206	2.87901	3.50626	2.25177	TRUE	FALSE	FALSE	FALSE	FALSE	TRUE	TRUE	TRUE	0.184
ENSMUSG00000031284	Pak3	p21 protein (Cdc42/Rac)-activated kinase 3 [Source:MGI Symbol;Acc:MGI:1339656]	NA	protein_coding	ENSG00000077264	PAK3	5063	8	2.42625	8	2.48	8	2.72875	4	5	1.89	5	2.788	5	2.412	5	2.618	5	1.272	4	1.428	5	2.02	5	1.634	grey	-0.131873	0.417283	5	1.916	0	0.244	2.87862	3.5784	2.17885	TRUE	FALSE	FALSE	FALSE	FALSE	TRUE	TRUE	TRUE	0.277
ENSMUSG00000031465	Angpt2	angiopoietin 2 [Source:MGI Symbol;Acc:MGI:1202890]	11601	protein_coding	ENSG00000091879	ANGPT2	285	8	4.91875	8	4.67875	8	4.62375	10	5	4.752	5	4.018	5	3.784	5	3.718	5	4.478	5	3.834	5	3.332	5	3.106	black	0.75468	1.85e-08	5	4.38	3	0.518	2.87783	3.49343	2.26222	TRUE	FALSE	FALSE	FALSE	FALSE	TRUE	TRUE	TRUE	0.623
ENSMUSG00000023800	Tiam2	T cell lymphoma invasion and metastasis 2 [Source:MGI Symbol;Acc:MGI:1344338]	NA	protein_coding	ENSG00000146426	TIAM2	26230	8	20.2263	8	16.4337	8	18.6612	9	5	19.26	5	19.478	5	18.674	5	17.252	5	20.4	5	18.118	5	15.294	5	15.754	black	0.8799	7.61e-14	5	21.138	5	2.896	2.87369	3.10626	2.64113	TRUE	FALSE	FALSE	FALSE	FALSE	TRUE	TRUE	TRUE	0.917
ENSMUSG00000055980	Irs1	insulin receptor substrate 1 [Source:MGI Symbol;Acc:MGI:99454]	16367	protein_coding	ENSG00000169047	IRS1	3667	8	24.4737	8	23.1713	8	22.6675	12	5	29.838	5	28.086	5	25.06	5	24.282	5	28.71	5	27.158	5	20.66	5	20.314	black	0.844396	7.55e-12	5	23.874	5	3.244	2.8734	3.18037	2.56644	TRUE	FALSE	FALSE	FALSE	FALSE	TRUE	TRUE	TRUE	0.635
ENSMUSG00000000938	Hoxa10	homeobox A10 [Source:MGI Symbol;Acc:MGI:96171]	15395	protein_coding	ENSG00000253293	HOXA10	3206	8	6.1425	8	5.13625	8	5.4475	2	5	8.046	5	7.282	5	7.388	5	6.302	5	7.13	5	6.798	5	5.338	5	6.12	black	0.784247	2.14e-09	5	6.14	4	1.018	2.87224	3.40288	2.3416	TRUE	FALSE	FALSE	FALSE	FALSE	TRUE	TRUE	TRUE	0.483
ENSMUSG00000066319	Rtp3	receptor transporter protein 3 [Source:MGI Symbol;Acc:MGI:2446841]	235636	protein_coding	ENSG00000163825	RTP3	83597	6	0.88625	6	0.7625	7	0.99625	9	1	0.328	3	0.644	5	1.112	2	0.6	3	0.496	4	0.954	4	0.752	5	1.494	grey	0.236681	0.141448	5	0.848	0	0.088	2.87182	3.84571	1.89793	TRUE	FALSE	FALSE	FALSE	FALSE	TRUE	TRUE	TRUE	0
ENSMUSG00000027188	Pamr1	peptidase domain containing associated with muscle regeneration 1 [Source:MGI Symbol;Acc:MGI:2445082]	210622	protein_coding	ENSG00000149090	PAMR1	25891	8	4.6425	8	3.295	8	9.47	11	5	14.504	5	22.448	5	15.87	5	9.878	5	14.438	5	21.798	5	9.996	5	13.91	black	0.657828	3.98e-06	5	9.098	5	1.34	2.87114	3.64473	2.09754	TRUE	FALSE	FALSE	FALSE	FALSE	TRUE	TRUE	TRUE	0.423
ENSMUSG00000105971	NA	NA	NA	TEC	NA	NA	NA	8	11.095	8	8.92625	8	9.865	0	5	6.97	5	7.888	5	9.088	5	7.52	5	7.74	5	6.452	5	5.388	5	5.526	brown	0.551554	0.000225188	5	7.386	4	0.96	2.86491	3.53382	2.196	TRUE	FALSE	FALSE	FALSE	FALSE	TRUE	TRUE	TRUE	1
ENSMUSG00000024501	Dpysl3	dihydropyrimidinase-like 3 [Source:MGI Symbol;Acc:MGI:1349762]	22240	protein_coding	ENSG00000113657	DPYSL3	1809	8	74.4175	8	62.735	8	74.8012	11	5	88.358	5	84.36	5	71.468	5	54.578	5	90.906	5	84.922	5	56.95	5	57.912	black	0.925239	1.4e-17	5	73.606	5	9.614	2.86478	3.1151	2.61447	TRUE	FALSE	FALSE	FALSE	FALSE	TRUE	TRUE	TRUE	0.608
ENSMUSG00000015094	Npdc1	neural proliferation, differentiation and control 1 [Source:MGI Symbol;Acc:MGI:1099802]	18146	protein_coding	ENSG00000107281	NPDC1	56654	8	31.955	8	30.6062	8	34.8113	12	5	35.268	5	29.482	5	30.116	5	26.868	5	37.174	5	31.766	5	26.024	5	28.74	black	0.851686	3.24e-12	5	31.244	5	5.636	2.8638	3.2206	2.50699	TRUE	FALSE	FALSE	FALSE	FALSE	TRUE	TRUE	TRUE	0.136
ENSMUSG00000040276	Pacsin1	protein kinase C and casein kinase substrate in neurons 1 [Source:MGI Symbol;Acc:MGI:1345181]	NA	protein_coding	ENSG00000124507	PACSIN1	29993	8	8.5325	8	7.21	8	8.135	4	5	12.828	5	8.352	5	9.022	5	10.608	5	10.326	5	6.636	5	7.848	5	6.706	brown	0.628119	1.43e-05	5	13.392	5	1.95	2.8635	3.26983	2.45718	TRUE	FALSE	FALSE	FALSE	FALSE	TRUE	TRUE	TRUE	0.32
ENSMUSG00000020262	Adarb1	adenosine deaminase, RNA-specific, B1 [Source:MGI Symbol;Acc:MGI:891999]	NA	protein_coding	ENSG00000197381	ADARB1	104	8	35.7475	8	24.1988	8	28.7175	12	5	28.344	5	33.736	5	27.988	5	27.354	5	20.714	5	32.834	5	27.966	5	29.596	grey	0.684186	1.13e-06	5	37.79	5	4.622	2.86217	3.10029	2.62405	TRUE	FALSE	FALSE	FALSE	FALSE	TRUE	TRUE	TRUE	0.426
ENSMUSG00000067201	H2-M9	histocompatibility 2, M region locus 9 [Source:MGI Symbol;Acc:MGI:1276570]	14997	protein_coding	NA	NA	NA	8	3.6275	8	3.3075	8	3.2675	3	5	2.114	5	2.212	5	2.058	5	1.958	4	1.528	5	2.948	5	2.848	5	2.726	grey	0.32649	0.0397678	5	3.096	1	0.466	2.85956	3.97705	1.74208	TRUE	FALSE	FALSE	FALSE	FALSE	TRUE	TRUE	TRUE	0.893
ENSMUSG00000034463	Scara3	scavenger receptor class A, member 3 [Source:MGI Symbol;Acc:MGI:2444418]	219151	protein_coding	ENSG00000168077	SCARA3	51435	8	46.0075	8	30.7275	8	37.875	11	5	67.272	5	50.522	5	39.556	5	27.62	5	66.514	5	48.276	5	33.426	5	33.228	black	0.924369	1.73e-17	5	39.048	5	5.292	2.8567	3.1999	2.51351	TRUE	FALSE	FALSE	FALSE	FALSE	TRUE	TRUE	TRUE	0.778
ENSMUSG00000096922	Gm17308	predicted gene, 17308 [Source:MGI Symbol;Acc:MGI:4936942]	NA	lincRNA	NA	NA	NA	8	1.71375	8	1.3025	8	1.20875	0	5	1.252	4	1.484	5	0.864	5	1.254	5	1.5	4	0.818	5	0.996	5	0.91	brown	0.535594	0.000368831	5	0.792	0	0.124	2.85599	4.05188	1.6601	TRUE	FALSE	FALSE	FALSE	FALSE	TRUE	TRUE	TRUE	1
ENSMUSG00000073758	Sh3d21	SH3 domain containing 21 [Source:MGI Symbol;Acc:MGI:1914188]	66938	protein_coding	ENSG00000214193	SH3D21	79729	8	2.06375	8	1.805	8	2.28625	11	5	1.812	5	2.146	5	1.694	5	2.14	5	1.866	5	2.35	5	2.302	5	2.732	black	0.297431	0.0623358	5	2.352	1	0.326	2.85167	3.7284	1.97495	TRUE	FALSE	FALSE	FALSE	FALSE	TRUE	TRUE	TRUE	0.199
ENSMUSG00000056596	Trnp1	TMF1-regulated nuclear protein 1 [Source:MGI Symbol;Acc:MGI:1916789]	69539	protein_coding	ENSG00000253368	TRNP1	388610	8	2.31875	7	1.105	8	1.82375	7	5	3.722	5	4.048	5	2.294	5	1.598	5	4.44	5	4.066	5	2.78	5	2.924	black	0.772111	5.4e-09	5	2.374	0	0.36	2.85158	3.73155	1.9716	TRUE	FALSE	FALSE	FALSE	FALSE	TRUE	TRUE	TRUE	0.087
ENSMUSG00000016128	Stard13	StAR-related lipid transfer (START) domain containing 13 [Source:MGI Symbol;Acc:MGI:2385331]	243362	protein_coding	ENSG00000133121	STARD13	90627	8	9.45375	8	6.88125	8	8.5225	12	5	10.542	5	9.206	5	10.646	5	10.618	5	9.686	5	10.378	5	9.722	5	10.326	black	0.674976	1.78e-06	5	9.448	5	1.132	2.84945	3.2731	2.42581	TRUE	FALSE	FALSE	FALSE	FALSE	TRUE	TRUE	TRUE	0.385
ENSMUSG00000038702	Dsel	dermatan sulfate epimerase-like [Source:MGI Symbol;Acc:MGI:2442948]	319901	protein_coding	ENSG00000171451	DSEL	92126	8	9.04625	8	8.2575	8	9.97	11	5	12.604	5	10.872	5	9.022	5	9.112	5	12.39	5	10.606	5	7.566	5	9.902	black	0.937808	4.74e-19	5	11.262	5	1.408	2.84858	3.18717	2.50999	TRUE	FALSE	FALSE	FALSE	FALSE	TRUE	TRUE	TRUE	0.7
ENSMUSG00000032232	Cgnl1	cingulin-like 1 [Source:MGI Symbol;Acc:MGI:1915428]	68178	protein_coding	ENSG00000128849	CGNL1	84952	8	12.35	8	10.8413	8	11.7513	12	5	12.56	5	12.942	5	11.32	5	9.022	5	13.684	5	14.544	5	12.714	5	11.956	black	0.803011	4.54e-10	5	12.818	5	2.158	2.84775	3.30556	2.38995	TRUE	FALSE	FALSE	FALSE	FALSE	TRUE	TRUE	TRUE	0.219
ENSMUSG00000019539	Rcn3	reticulocalbin 3, EF-hand calcium binding domain [Source:MGI Symbol;Acc:MGI:1277122]	NA	protein_coding	ENSG00000142552	RCN3	57333	8	184.061	8	171.215	8	179.192	12	5	285.482	5	210.2	5	187.706	5	152.166	5	291.438	5	185.774	5	151.894	5	142.806	brown	0.929711	4.51e-18	5	172.266	5	23.938	2.84653	3.15084	2.54221	TRUE	FALSE	FALSE	FALSE	FALSE	TRUE	TRUE	TRUE	0.467
ENSMUSG00000033295	Ptprf	protein tyrosine phosphatase, receptor type, F [Source:MGI Symbol;Acc:MGI:102695]	19268	protein_coding	ENSG00000142949	PTPRF	5792	8	20.2812	8	15.8613	8	19.65	10	5	23.016	5	19.9	5	20.172	5	19.832	5	23.718	5	21.792	5	18.638	5	19.074	black	0.93598	8.08e-19	5	21.806	5	2.95	2.84602	3.06299	2.62906	TRUE	FALSE	FALSE	FALSE	FALSE	TRUE	TRUE	TRUE	0.394
ENSMUSG00000100174	NA	NA	NA	lincRNA	NA	NA	NA	8	1.68125	8	1.36625	8	1.56375	1	5	1.03	5	1.38	5	0.918	4	0.89	4	0.756	5	1.132	5	1.5	4	1.072	black	0.302771	0.0575628	5	1.478	0	0.214	2.84577	3.89484	1.7967	TRUE	FALSE	FALSE	FALSE	FALSE	TRUE	TRUE	TRUE	1
ENSMUSG00000100599	NA	NA	NA	processed_transcript	NA	NA	NA	8	6.42125	8	5.57	8	7.1525	10	5	4.22	5	7.474	5	6.886	5	5.864	5	6.096	5	5.554	5	7.512	5	5.172	grey	0.453305	0.00330874	5	10.544	5	1.63	2.8423	3.71773	1.96688	TRUE	FALSE	FALSE	FALSE	FALSE	TRUE	TRUE	TRUE	0.408
ENSMUSG00000037994	Slc9b2	solute carrier family 9, subfamily B (NHA2, cation proton antiporter 2), member 2 [Source:MGI Symbol;Acc:MGI:2140077]	97086	protein_coding	ENSG00000164038	SLC9B2	133308	8	18.8075	8	20.7688	8	18.9925	6	5	47.178	5	35.928	5	51.826	5	51.336	5	40.868	5	23.422	5	23.086	5	22.714	magenta	0.968339	1.66e-24	5	22.46	5	3.098	2.84194	3.50902	2.17485	TRUE	FALSE	FALSE	FALSE	FALSE	TRUE	TRUE	TRUE	0.938
ENSMUSG00000021662	Arhgef28	Rho guanine nucleotide exchange factor (GEF) 28 [Source:MGI Symbol;Acc:MGI:1346016]	110596	protein_coding	ENSG00000214944	ARHGEF28	64283	8	3.25625	8	2.98625	8	3.395	10	5	3.642	5	3.574	5	2.864	5	2.496	5	3.082	5	4.054	5	3.534	5	3.76	black	0.535164	0.000373636	5	3.412	1	0.49	2.8418	3.36348	2.32012	TRUE	FALSE	FALSE	FALSE	FALSE	TRUE	TRUE	TRUE	0.261
ENSMUSG00000056313	1810011O10Rik	RIKEN cDNA 1810011O10 gene [Source:MGI Symbol;Acc:MGI:1916318]	69068	protein_coding	ENSG00000176907	TCIM	56892	8	7.71	8	6.69	8	6.77125	12	5	13.106	5	10.708	5	9.612	5	8.264	5	12.666	5	11.728	5	7.07	5	8.122	black	0.752973	2.08e-08	5	9.024	5	1.25	2.83802	3.48842	2.18763	TRUE	FALSE	FALSE	FALSE	FALSE	TRUE	TRUE	TRUE	0.149
ENSMUSG00000026604	Ptpn14	protein tyrosine phosphatase, non-receptor type 14 [Source:MGI Symbol;Acc:MGI:102467]	19250	protein_coding	ENSG00000152104	PTPN14	5784	8	23.605	8	19.1875	8	22.5087	11	5	21.478	5	21.334	5	20.774	5	20.732	5	19.984	5	21.798	5	19.732	5	21.102	black	0.869276	3.46e-13	5	25.724	5	3.468	2.8374	3.01416	2.66064	TRUE	FALSE	FALSE	FALSE	FALSE	TRUE	TRUE	TRUE	0.688
ENSMUSG00000026121	Sema4c	sema domain, immunoglobulin domain (Ig), transmembrane domain (TM) and short cytoplasmic domain, (semaphorin) 4C [Source:MGI Symbol;Acc:MGI:109252]	NA	protein_coding	ENSG00000168758	SEMA4C	54910	8	19.0388	8	17.345	8	20.2538	12	5	11.14	5	13.346	5	16.172	5	17.53	5	12.684	5	12.398	5	15.176	5	16.012	grey	0.18504	0.253001	5	20.566	5	2.77	2.83641	3.20942	2.46339	TRUE	FALSE	FALSE	FALSE	FALSE	TRUE	TRUE	TRUE	0.583
ENSMUSG00000035506	Slc12a8	solute carrier family 12 (potassium/chloride transporters), member 8 [Source:MGI Symbol;Acc:MGI:2443672]	171286	protein_coding	ENSG00000221955	SLC12A8	84561	8	1.195	8	1.32875	8	1.225	3	5	1.32	5	0.986	3	0.808	5	0.888	5	1.282	4	0.816	5	1.026	4	0.908	black	0.425348	0.00621671	5	1.396	0	0.19	2.83636	3.76613	1.90658	TRUE	FALSE	FALSE	FALSE	FALSE	TRUE	TRUE	TRUE	0.233
ENSMUSG00000102621	NA	NA	NA	TEC	NA	NA	NA	8	7.315	8	5.82125	8	6.0725	0	5	4.814	5	4.602	5	4.598	5	3.304	5	5.228	5	4.296	5	4.27	5	3.882	black	0.578149	9.34e-05	5	5.206	4	0.718	2.83591	3.42517	2.24665	TRUE	FALSE	FALSE	FALSE	FALSE	TRUE	TRUE	TRUE	1
ENSMUSG00000020154	Ptprb	protein tyrosine phosphatase, receptor type, B [Source:MGI Symbol;Acc:MGI:97809]	19263	protein_coding	ENSG00000127329	PTPRB	5787	8	32.1587	8	27.6775	8	31.4537	12	5	31.524	5	35.494	5	31.546	5	34.438	5	26.234	5	44.704	5	45.626	5	46.668	grey	0.726326	1.13e-07	5	34.954	5	4.894	2.83365	3.21474	2.45255	TRUE	FALSE	FALSE	FALSE	FALSE	TRUE	TRUE	TRUE	0.398
ENSMUSG00000056870	Gulp1	GULP, engulfment adaptor PTB domain containing 1 [Source:MGI Symbol;Acc:MGI:1920407]	NA	protein_coding	ENSG00000144366	GULP1	51454	8	5.45625	8	3.73375	8	5.225	11	5	7.24	5	6.494	5	5.452	5	4.252	5	7.492	5	7.234	5	4.63	5	5.806	black	0.87833	9.61e-14	5	4.71	4	0.87	2.83193	3.46075	2.20311	TRUE	FALSE	FALSE	FALSE	FALSE	TRUE	TRUE	TRUE	0.41
ENSMUSG00000032064	Dixdc1	DIX domain containing 1 [Source:MGI Symbol;Acc:MGI:2679721]	330938	protein_coding	ENSG00000150764	DIXDC1	85458	8	3.93875	8	3.18	8	3.78125	11	5	4.064	5	5.094	5	3.8	5	6.304	5	4.4	5	3.286	5	3.888	5	3.986	brown	0.510221	0.000769784	5	3.958	2	0.538	2.83176	3.37075	2.29277	TRUE	FALSE	FALSE	FALSE	FALSE	TRUE	TRUE	TRUE	0.223
ENSMUSG00000005125	Ndrg1	N-myc downstream regulated gene 1 [Source:MGI Symbol;Acc:MGI:1341799]	17988	protein_coding	ENSG00000104419	NDRG1	10397	8	123.476	8	127.661	8	127.33	12	5	44.026	5	88.838	5	136.948	5	152.228	5	37.466	5	84.046	5	100.292	5	108.04	purple	0.828078	4.32e-11	5	163.98	5	22.564	2.81839	3.0552	2.58157	TRUE	FALSE	FALSE	FALSE	FALSE	TRUE	TRUE	TRUE	0.163
ENSMUSG00000038418	Egr1	early growth response 1 [Source:MGI Symbol;Acc:MGI:95295]	13653	protein_coding	ENSG00000120738	EGR1	1958	8	20.6975	8	12.3362	8	16.925	12	5	16.276	5	18.584	5	18.394	5	17.534	5	15.924	5	15.448	5	24.394	5	19.328	black	0.4431	0.00419064	5	17.202	5	2.42	2.81762	3.23704	2.3982	TRUE	FALSE	FALSE	FALSE	FALSE	TRUE	TRUE	TRUE	0.456
ENSMUSG00000053617	Sh3pxd2a	SH3 and PX domains 2A [Source:MGI Symbol;Acc:MGI:1298393]	14218	protein_coding	ENSG00000107957	SH3PXD2A	9644	8	59.9188	8	46.9725	8	54.195	12	5	80.846	5	67.424	5	58.408	5	42.584	5	86.11	5	69.662	5	45.454	5	46.51	black	0.894347	7.59e-15	5	52.682	5	7.702	2.81685	3.05729	2.57642	TRUE	FALSE	FALSE	FALSE	FALSE	TRUE	TRUE	TRUE	0.475
ENSMUSG00000021294	Kif26a	kinesin family member 26A [Source:MGI Symbol;Acc:MGI:2447072]	668303	protein_coding	ENSG00000066735	KIF26A	26153	8	3.58625	8	3.30875	8	3.20625	10	5	4.368	5	4.1	5	3.356	5	3.29	5	3.668	5	4.64	5	5.04	5	4.386	black	0.425772	0.00615999	5	4.016	3	0.554	2.81455	3.55689	2.07222	TRUE	FALSE	FALSE	FALSE	FALSE	TRUE	TRUE	TRUE	0.502
ENSMUSG00000028469	Npr2	natriuretic peptide receptor 2 [Source:MGI Symbol;Acc:MGI:97372]	230103	protein_coding	ENSG00000159899	NPR2	4882	8	21.5587	8	17.73	8	19.6025	12	5	20.98	5	23.154	5	20.878	5	21.734	5	19.684	5	25.686	5	21.592	5	25.004	pink	0.767684	7.46e-09	5	23.898	5	3.664	2.81163	3.0397	2.58357	TRUE	FALSE	FALSE	FALSE	FALSE	TRUE	TRUE	TRUE	0.081
ENSMUSG00000029781	Fkbp9	FK506 binding protein 9 [Source:MGI Symbol;Acc:MGI:1350921]	27055	protein_coding	ENSG00000122642	FKBP9	11328	8	79.1075	8	71.5512	8	74.66	12	5	113.35	5	84.006	5	75.086	5	65.418	5	118.67	5	79.776	5	62.48	5	61.75	brown	0.91271	2.38e-16	5	76.452	5	10.984	2.80975	3.06647	2.55303	TRUE	FALSE	FALSE	FALSE	FALSE	TRUE	TRUE	TRUE	0.208
ENSMUSG00000046761	Fam83h	family with sequence similarity 83, member H [Source:MGI Symbol;Acc:MGI:2145900]	NA	protein_coding	ENSG00000180921	FAM83H	286077	8	1.1825	8	0.8925	8	1.0225	8	5	1.214	5	1.302	5	0.966	5	0.848	5	1.118	5	0.988	5	0.986	5	1.062	black	0.645324	6.93e-06	5	1.062	0	0.17	2.8097	3.61324	2.00616	TRUE	FALSE	FALSE	FALSE	FALSE	TRUE	TRUE	TRUE	0.013
ENSMUSG00000040310	Alx4	aristaless-like homeobox 4 [Source:MGI Symbol;Acc:MGI:108359]	11695	protein_coding	ENSG00000052850	ALX4	60529	8	4.205	8	4.075	8	5.57625	1	5	5.832	5	5.218	5	4.978	5	4.396	5	5.826	5	5.746	5	5.426	5	4.688	black	0.811779	2.07e-10	5	5.084	5	0.712	2.80773	3.36068	2.25478	TRUE	FALSE	FALSE	FALSE	FALSE	TRUE	TRUE	TRUE	1
ENSMUSG00000074793	Hspa12b	heat shock protein 12B [Source:MGI Symbol;Acc:MGI:1919880]	72630	protein_coding	ENSG00000132622	HSPA12B	116835	8	7.65875	8	6.24125	8	7.4675	11	5	8.866	5	9.29	5	9.07	5	7.876	5	7.93	5	11.21	5	11.942	5	12.688	grey	0.747885	2.92e-08	5	10.304	5	1.37	2.80392	3.43974	2.1681	TRUE	FALSE	FALSE	FALSE	FALSE	TRUE	TRUE	TRUE	0.326
ENSMUSG00000075012	Fjx1	four jointed box 1 (Drosophila) [Source:MGI Symbol;Acc:MGI:1341907]	14221	protein_coding	ENSG00000179431	FJX1	24147	5	0.59875	2	0.43375	6	0.61625	7	5	1.61	5	1.128	5	0.88	5	0.85	5	1.476	5	0.998	4	0.766	5	1.152	black	0.778641	3.31e-09	5	0.962	0	0.126	2.80351	3.48058	2.12643	TRUE	FALSE	FALSE	FALSE	FALSE	TRUE	TRUE	TRUE	0
ENSMUSG00000066842	Hmcn1	hemicentin 1 [Source:MGI Symbol;Acc:MGI:2685047]	545370	protein_coding	ENSG00000143341	HMCN1	83872	8	2.34	8	1.70375	8	2.7025	9	5	4.114	5	5.65	5	4.024	5	2.296	5	3.868	5	6.116	5	3.394	5	3.614	black	0.725863	1.16e-07	5	3.14	3	0.71	2.80106	3.07139	2.53073	TRUE	FALSE	FALSE	FALSE	FALSE	TRUE	TRUE	TRUE	0.224
ENSMUSG00000069763	Tmem100	transmembrane protein 100 [Source:MGI Symbol;Acc:MGI:1915138]	67888	protein_coding	ENSG00000166292	TMEM100	55273	8	3.42125	8	2.14375	8	3.6675	11	5	7.328	5	7.268	5	5.224	5	4.288	5	6.754	5	5.766	5	3.772	5	6.228	black	0.762008	1.12e-08	5	3.166	0	0.44	2.79898	3.35916	2.2388	TRUE	FALSE	FALSE	FALSE	FALSE	TRUE	TRUE	TRUE	0.13
ENSMUSG00000063564	Col23a1	collagen, type XXIII, alpha 1 [Source:MGI Symbol;Acc:MGI:2653243]	237759	protein_coding	ENSG00000050767	COL23A1	91522	8	2.23375	8	1.4875	8	1.7925	10	5	1.388	5	1.832	5	1.942	5	2.24	5	1.014	5	1.692	5	1.806	5	1.588	grey	0.488121	0.00139703	5	2.234	0	0.316	2.79234	3.41752	2.16717	TRUE	FALSE	FALSE	FALSE	FALSE	TRUE	TRUE	TRUE	0.218
ENSMUSG00000028926	Cdk14	cyclin-dependent kinase 14 [Source:MGI Symbol;Acc:MGI:894318]	NA	protein_coding	ENSG00000058091	CDK14	5218	8	33.025	8	26.8125	8	30.6487	11	5	29.974	5	31.608	5	29.28	5	24.62	5	30.988	5	32.47	5	25.604	5	28.83	black	0.913764	1.91e-16	5	34.22	5	4.514	2.79132	3.01775	2.56488	TRUE	FALSE	FALSE	FALSE	FALSE	TRUE	TRUE	TRUE	0.555
ENSMUSG00000104735	NA	NA	NA	TEC	NA	NA	NA	8	9.0275	8	7.41	8	8.425	0	5	7.192	5	6.658	5	6.718	5	8.004	5	6.994	5	6.074	5	5.61	5	5.262	brown	0.716386	2.01e-07	5	7.474	5	1.072	2.79076	3.19808	2.38344	TRUE	FALSE	FALSE	FALSE	FALSE	TRUE	TRUE	TRUE	1
ENSMUSG00000004267	Eno2	enolase 2, gamma neuronal [Source:MGI Symbol;Acc:MGI:95394]	13807	protein_coding	ENSG00000111674	ENO2	2026	8	2.99125	8	2.19625	8	3.43	10	5	6.29	5	6	5	5.176	5	5.684	5	3.276	5	5.39	5	5.51	5	6.556	pink	0.753614	1.99e-08	5	4.15	1	0.586	2.7899	3.36398	2.21581	TRUE	FALSE	FALSE	FALSE	FALSE	TRUE	TRUE	TRUE	0.125
ENSMUSG00000047238	Mageh1	melanoma antigen, family H, 1 [Source:MGI Symbol;Acc:MGI:1922875]	75625	protein_coding	ENSG00000187601	MAGEH1	28986	8	5.5575	8	5.2725	8	5.1025	12	5	10.618	5	8.49	5	6.584	5	5.204	5	11.338	5	7.654	5	6.27	5	5.03	brown	0.735813	6.32e-08	5	6.332	4	0.926	2.7895	3.44769	2.13131	TRUE	FALSE	FALSE	FALSE	FALSE	TRUE	TRUE	TRUE	0.219
ENSMUSG00000037035	Inhbb	inhibin beta-B [Source:MGI Symbol;Acc:MGI:96571]	16324	protein_coding	ENSG00000163083	INHBB	3625	8	5.22875	8	4.615	8	3.71125	7	5	4.002	5	5.05	5	3.48	5	3.138	5	3.884	5	4.796	5	2.904	5	2.54	black	0.59005	6.15e-05	5	4.188	2	0.588	2.78883	3.39177	2.18589	TRUE	FALSE	FALSE	FALSE	FALSE	TRUE	TRUE	TRUE	0.522
ENSMUSG00000002771	Grin2d	glutamate receptor, ionotropic, NMDA2D (epsilon 4) [Source:MGI Symbol;Acc:MGI:95823]	14814	protein_coding	ENSG00000105464	GRIN2D	2906	8	1.6225	8	1.54375	8	1.64625	5	5	2.036	5	1.996	5	1.858	5	1.164	5	2.064	5	1.638	5	1.628	5	1.56	black	0.789446	1.42e-09	5	1.722	0	0.228	2.78746	3.42543	2.14949	TRUE	FALSE	FALSE	FALSE	FALSE	TRUE	TRUE	TRUE	0.183
ENSMUSG00000006369	Fbln1	fibulin 1 [Source:MGI Symbol;Acc:MGI:95487]	14114	protein_coding	ENSG00000077942	FBLN1	2192	8	18.9425	8	7.90375	8	19.2688	11	5	17.298	5	20.898	5	22.314	5	18.184	5	16.572	5	24.65	5	17.692	5	33.622	pink	0.809115	2.64e-10	5	16.668	5	2.384	2.78645	3.39163	2.18128	TRUE	FALSE	FALSE	FALSE	FALSE	TRUE	TRUE	TRUE	0.466
ENSMUSG00000058248	Kcnh1	potassium voltage-gated channel, subfamily H (eag-related), member 1 [Source:MGI Symbol;Acc:MGI:1341721]	16510	protein_coding	ENSG00000143473	KCNH1	3756	8	1.9025	8	1.19	8	1.44625	4	5	2.298	5	1.942	4	0.8	3	0.786	5	1.98	5	2.44	4	1.54	4	1.4	black	0.510749	0.00075852	5	2.528	2	0.466	2.78273	3.34298	2.22247	TRUE	FALSE	FALSE	FALSE	FALSE	TRUE	TRUE	TRUE	0.17
ENSMUSG00000028358	Zfp618	zinc finger protein 618 [Source:MGI Symbol;Acc:MGI:1919950]	72701	protein_coding	ENSG00000157657	ZNF618	114991	8	6.70875	8	5.29	8	5.935	5	5	5.18	5	4.132	5	6.284	5	5.534	5	5.238	5	3.952	5	4.42	5	5.428	black	0.556074	0.000194928	5	6.464	5	0.87	2.78208	3.05946	2.5047	TRUE	FALSE	FALSE	FALSE	FALSE	TRUE	TRUE	TRUE	0.854
ENSMUSG00000038143	Stox2	storkhead box 2 [Source:MGI Symbol;Acc:MGI:1918319]	71069	protein_coding	ENSG00000173320	STOX2	56977	8	7.5225	8	6.135	8	7.03875	11	5	9.144	5	7.126	5	6.88	5	6.53	5	9.116	5	7.104	5	6.332	5	6.164	brown	0.857687	1.56e-12	5	7.012	5	1.18	2.77476	2.99027	2.55925	TRUE	FALSE	FALSE	FALSE	FALSE	TRUE	TRUE	TRUE	0.448
ENSMUSG00000035305	Ror1	receptor tyrosine kinase-like orphan receptor 1 [Source:MGI Symbol;Acc:MGI:1347520]	26563	protein_coding	ENSG00000185483	ROR1	4919	8	0.94	6	0.76	8	1.08875	9	5	1.634	5	1.412	5	1.29	5	0.832	5	1.838	5	1.91	5	1.38	5	1.612	black	0.699061	5.24e-07	5	1.406	0	0.202	2.77431	3.42436	2.12426	TRUE	FALSE	FALSE	FALSE	FALSE	TRUE	TRUE	TRUE	0
ENSMUSG00000034949	Zfr2	zinc finger RNA binding protein 2 [Source:MGI Symbol;Acc:MGI:2143792]	103406	protein_coding	ENSG00000105278	ZFR2	23217	8	6.1375	8	5.36875	8	5.96	11	5	3.752	5	3.374	5	5.196	5	5.72	5	4.276	5	4.36	5	4.234	5	5.92	black	0.342638	0.0304409	5	6.266	4	1.248	2.77422	3.25213	2.29632	TRUE	FALSE	FALSE	FALSE	FALSE	TRUE	TRUE	TRUE	0.366
ENSMUSG00000048347	Pcdhb18	protocadherin beta 18 [Source:MGI Symbol;Acc:MGI:2136756]	93889	protein_coding	ENSG00000120324	PCDHB10	56126	8	1.52125	8	1.1775	8	1.285	5	5	1.638	5	1.348	5	1.274	5	1.392	5	1.58	5	1.406	5	1.302	5	1.094	black	0.705577	3.68e-07	5	1.254	0	0.188	2.77343	3.53669	2.01017	TRUE	FALSE	FALSE	FALSE	FALSE	TRUE	TRUE	TRUE	0.401
ENSMUSG00000032997	Chpf	chondroitin polymerizing factor [Source:MGI Symbol;Acc:MGI:106576]	74241	protein_coding	ENSG00000123989	CHPF	79586	8	14.3287	8	12.295	8	14.405	11	5	26.052	5	20.63	5	16.838	5	13.218	5	26.224	5	19.512	5	12.862	5	15.484	black	0.957174	4.68e-22	5	16.854	5	2.4	2.77091	3.20631	2.33552	TRUE	FALSE	FALSE	FALSE	FALSE	TRUE	TRUE	TRUE	0.388
ENSMUSG00000028364	Tnc	tenascin C [Source:MGI Symbol;Acc:MGI:101922]	21923	protein_coding	ENSG00000041982	TNC	3371	8	425.261	8	349.89	8	349.348	9	5	439.988	5	336.384	5	417.868	5	431.532	5	478.116	5	323.426	5	292.538	5	271.976	brown	0.777684	3.56e-09	5	379.99	5	55.756	2.77031	3.01783	2.52278	TRUE	FALSE	FALSE	FALSE	FALSE	TRUE	TRUE	TRUE	0.875
ENSMUSG00000024304	Cdh2	cadherin 2 [Source:MGI Symbol;Acc:MGI:88355]	12558	protein_coding	ENSG00000170558	CDH2	1000	8	73.5162	8	73.1513	8	67.4525	11	5	91.082	5	68.888	5	57.83	5	49.42	5	89.088	5	62.542	5	52.32	5	32.29	brown	0.926414	1.05e-17	5	56.616	5	8.072	2.76841	3.24603	2.2908	TRUE	FALSE	FALSE	FALSE	FALSE	TRUE	TRUE	TRUE	0.433
ENSMUSG00000054074	Skida1	SKI/DACH domain containing 1 [Source:MGI Symbol;Acc:MGI:1919918]	72668	protein_coding	ENSG00000180592	SKIDA1	387640	7	1.0375	8	1.08875	8	1.18625	8	5	1.436	5	1.226	5	1.466	5	1.304	5	1.946	5	1.226	5	1.268	5	1.276	black	0.803835	4.22e-10	5	1.476	0	0.24	2.76652	3.5292	2.00384	TRUE	FALSE	FALSE	FALSE	FALSE	TRUE	TRUE	TRUE	0
ENSMUSG00000043614	Vps37d	vacuolar protein sorting 37D (yeast) [Source:MGI Symbol;Acc:MGI:2159402]	194309	protein_coding	ENSG00000176428	VPS37D	155382	8	1.19375	7	1.07875	8	1.05125	7	5	1.358	4	1.336	5	1.376	5	1.594	5	1.778	5	1.308	5	1.606	5	1.706	black	0.263425	0.100514	5	1.558	1	0.266	2.76596	3.84091	1.691	TRUE	FALSE	FALSE	FALSE	FALSE	TRUE	TRUE	TRUE	0.019
ENSMUSG00000041596	Nlrp5-ps	NLR family, pyrin domain containing 5, pseudogene [Source:MGI Symbol;Acc:MGI:5010941]	NA	transcribed_unprocessed_pseudogene	NA	NA	NA	8	5.295	8	5.5375	8	6.875	3	5	7.292	5	6.522	5	8.546	5	7.24	5	3.956	5	2.87	5	4.782	5	6.272	grey	-0.126385	0.437095	5	6.618	4	1.076	2.76586	3.40549	2.12623	TRUE	FALSE	FALSE	FALSE	FALSE	TRUE	TRUE	TRUE	0.979
ENSMUSG00000032024	Clmp	CXADR-like membrane protein [Source:MGI Symbol;Acc:MGI:1918816]	71566	protein_coding	ENSG00000166250	CLMP	79827	8	41.2375	8	32.69	8	35.1788	11	5	27.87	5	29.972	5	33.116	5	26.606	5	26.094	5	32.512	5	24.224	5	28.806	black	0.707712	3.28e-07	5	35.29	5	4.852	2.76581	2.99605	2.53558	TRUE	FALSE	FALSE	FALSE	FALSE	TRUE	TRUE	TRUE	0.685
ENSMUSG00000097216	4932441J04Rik	RIKEN cDNA 4932441J04 gene [Source:MGI Symbol;Acc:MGI:2441691]	NA	processed_transcript	NA	NA	NA	7	0.9225	8	1.0575	7	0.865	3	1	0.396	2	0.45	3	0.642	4	0.716	0	0.314	0	0.288	3	0.526	4	0.72	NA	NA	NA	5	1.072	0	0.146	2.7621	3.54374	1.98046	TRUE	FALSE	FALSE	FALSE	FALSE	TRUE	TRUE	TRUE	0
ENSMUSG00000030796	Tead2	TEA domain family member 2 [Source:MGI Symbol;Acc:MGI:104904]	21677	protein_coding	ENSG00000074219	TEAD2	8463	8	11.7912	8	11.2937	8	10.355	11	5	17.154	5	12.386	5	12.98	5	9.9	5	18.284	5	11.742	5	10.016	5	11.46	brown	0.844698	7.3e-12	5	12.088	5	2.506	2.76102	3.17817	2.34387	TRUE	FALSE	FALSE	FALSE	FALSE	TRUE	TRUE	TRUE	0.667
ENSMUSG00000017466	Timp2	tissue inhibitor of metalloproteinase 2 [Source:MGI Symbol;Acc:MGI:98753]	21858	protein_coding	ENSG00000035862	TIMP2	7077	8	138.423	8	106.392	8	148.316	12	5	166.168	5	199.964	5	174.664	5	127.056	5	160.466	5	192.588	5	125.546	5	155.782	black	0.775356	4.24e-09	5	178.14	5	28.818	2.76078	2.98777	2.53378	TRUE	FALSE	FALSE	FALSE	FALSE	TRUE	TRUE	TRUE	0.153
ENSMUSG00000028399	Ptprd	protein tyrosine phosphatase, receptor type, D [Source:MGI Symbol;Acc:MGI:97812]	19266	protein_coding	ENSG00000153707	PTPRD	5789	8	125.475	8	103.472	8	106.71	12	5	102.732	5	98.264	5	85.17	5	74.922	5	102.786	5	98.848	5	79.008	5	77.438	black	0.81254	1.93e-10	5	80.198	5	11.744	2.7601	3.12781	2.3924	TRUE	FALSE	FALSE	FALSE	FALSE	TRUE	TRUE	TRUE	0.442
ENSMUSG00000103071	NA	NA	NA	TEC	NA	NA	NA	8	1.32875	7	1.00125	8	1.44	0	5	1.656	5	1.262	5	1.374	5	1.128	5	1.614	5	2.102	5	1.788	5	1.294	black	0.64152	8.17e-06	5	1.068	0	0.154	2.75913	3.75531	1.76295	TRUE	FALSE	FALSE	FALSE	FALSE	TRUE	TRUE	TRUE	1
ENSMUSG00000002732	Fkbp7	FK506 binding protein 7 [Source:MGI Symbol;Acc:MGI:1336879]	14231	protein_coding	ENSG00000079150	FKBP7	51661	8	49.215	8	42.7037	8	43.85	12	5	92.804	5	67.594	5	42.614	5	35.996	5	100.514	5	53.704	5	33.578	5	27.668	brown	0.942366	1.16e-19	5	39.406	5	6.006	2.75771	3.27662	2.23881	TRUE	FALSE	FALSE	FALSE	FALSE	TRUE	TRUE	TRUE	0.392
ENSMUSG00000008575	Nfib	nuclear factor I/B [Source:MGI Symbol;Acc:MGI:103188]	18028	protein_coding	ENSG00000147862	NFIB	4781	8	50.8987	8	41.4138	8	44.4363	12	5	30.502	5	39.252	5	37.356	5	36.012	5	31.456	5	42.84	5	41.49	5	49.15	yellow	0.756753	1.61e-08	5	40.3	5	6.008	2.75765	3.04257	2.47272	TRUE	FALSE	FALSE	FALSE	FALSE	TRUE	TRUE	TRUE	0.383
ENSMUSG00000011118	Panx3	pannexin 3 [Source:MGI Symbol;Acc:MGI:1918881]	208098	protein_coding	ENSG00000154143	PANX3	116337	8	2.0575	8	2.62625	8	1.79	0	5	5.482	5	2.122	5	2.89	5	2.132	5	6.47	5	1.582	5	1.48	5	1.038	brown	0.919339	5.63e-17	5	2.172	0	0.276	2.75739	3.86904	1.64575	TRUE	FALSE	FALSE	FALSE	FALSE	TRUE	TRUE	TRUE	1
ENSMUSG00000027200	Sema6d	sema domain, transmembrane domain (TM), and cytoplasmic domain, (semaphorin) 6D [Source:MGI Symbol;Acc:MGI:2387661]	214968	protein_coding	ENSG00000137872	SEMA6D	80031	8	69.6875	8	67.7725	8	67.7488	12	5	39.61	5	43.44	5	57.7	5	62.454	5	35.736	5	39.818	5	45.48	5	46.874	grey	-0.0397367	0.807662	5	79.394	5	11.216	2.75534	3.00238	2.50829	TRUE	FALSE	FALSE	FALSE	FALSE	TRUE	TRUE	TRUE	0.558
ENSMUSG00000001036	Epn2	epsin 2 [Source:MGI Symbol;Acc:MGI:1333766]	13855	protein_coding	ENSG00000072134	EPN2	22905	8	11.1713	8	10.0913	8	10.7525	12	5	14.62	5	15.732	5	14.612	5	13.096	5	13.708	5	13.44	5	14.908	5	16.272	black	0.752013	2.22e-08	5	13.818	5	2.222	2.75342	3.06837	2.43847	TRUE	FALSE	FALSE	FALSE	FALSE	TRUE	TRUE	TRUE	0.186
ENSMUSG00000039911	Spsb1	splA/ryanodine receptor domain and SOCS box containing 1 [Source:MGI Symbol;Acc:MGI:1921896]	74646	protein_coding	ENSG00000171621	SPSB1	80176	8	8.5525	8	6.79625	8	8.11125	11	5	7.252	5	8.066	5	8.124	5	8.368	5	6.456	5	8.186	5	6.312	5	9.18	black	0.501254	0.000985103	5	11.002	5	1.782	2.74988	3.29199	2.20776	TRUE	FALSE	FALSE	FALSE	FALSE	TRUE	TRUE	TRUE	0.332
ENSMUSG00000068196	Col8a1	collagen, type VIII, alpha 1 [Source:MGI Symbol;Acc:MGI:88463]	12837	protein_coding	ENSG00000144810	COL8A1	1295	8	21.0575	8	17.1762	8	23.3287	9	5	53.032	5	70.598	5	76.032	5	81.698	5	47.864	5	47.184	5	33.29	5	33.038	brown	0.416092	0.00757505	5	26.954	5	3.98	2.74679	3.13062	2.36297	TRUE	FALSE	FALSE	FALSE	FALSE	TRUE	TRUE	TRUE	0.896
ENSMUSG00000030218	Mgp	matrix Gla protein [Source:MGI Symbol;Acc:MGI:96976]	17313	protein_coding	ENSG00000111341	MGP	4256	8	156.57	8	119.215	8	230.046	12	5	297.044	5	391.844	5	296.544	5	229.978	5	234.726	5	403.59	5	300.32	5	390.4	pink	0.781072	2.74e-09	5	228.954	5	33.63	2.74297	3.20802	2.27793	TRUE	FALSE	FALSE	FALSE	FALSE	TRUE	TRUE	TRUE	0.067
ENSMUSG00000021760	Gpx8	glutathione peroxidase 8 (putative) [Source:MGI Symbol;Acc:MGI:1916840]	69590	protein_coding	ENSG00000164294	GPX8	493869	8	65.2862	8	54.8625	8	58.7112	12	5	86.894	5	78.588	5	65.684	5	50.044	5	91.304	5	53.052	5	43.852	5	37.958	brown	0.902727	1.7e-15	5	48.748	5	7.24	2.74227	3.10603	2.37852	TRUE	FALSE	FALSE	FALSE	FALSE	TRUE	TRUE	TRUE	0.35
ENSMUSG00000073591	Pcdhb22	protocadherin beta 22 [Source:MGI Symbol;Acc:MGI:2136760]	93893	protein_coding	ENSG00000113248	PCDHB15	56121	8	1.86125	8	1.7075	8	2.1275	7	5	2.568	5	2.172	5	2.172	5	1.902	5	2.99	5	2.084	5	2.166	5	1.778	black	0.823383	6.9e-11	5	2.594	0	0.314	2.73655	3.19802	2.27508	TRUE	FALSE	FALSE	FALSE	FALSE	TRUE	TRUE	TRUE	0.569
Obcdi007080	NA	NA	NA	novel_intergenic	NA	NA	NA	6	1.18	6	0.97625	7	1.36375	0	2	0.854	3	1.032	4	0.86	2	0.592	2	0.666	4	0.872	3	0.908	1	0.394	NA	NA	NA	5	1.682	0	0	2.73626	3.8332	1.63932	TRUE	FALSE	FALSE	FALSE	FALSE	TRUE	TRUE	TRUE	NA
ENSMUSG00000006241	Ccdc159	coiled-coil domain containing 159 [Source:MGI Symbol;Acc:MGI:1914369]	67119	protein_coding	ENSG00000183401	CCDC159	126075	8	1.38625	8	1.11625	8	1.58875	11	5	1.354	5	1.588	5	1.83	5	1.226	5	1.162	5	1.608	5	1.614	5	1.928	grey	0.299104	0.060808	5	1.362	0	0.204	2.73608	3.74479	1.72737	TRUE	FALSE	FALSE	FALSE	FALSE	TRUE	TRUE	TRUE	0.066
ENSMUSG00000102267	NA	NA	NA	TEC	NA	NA	NA	8	3.3925	8	2.625	8	2.92125	0	5	3.232	5	3.364	4	2.104	5	2.802	5	2.88	5	2.844	4	2.37	5	3.36	black	0.451409	0.00345912	5	2.276	1	0.318	2.73588	3.76504	1.70673	TRUE	FALSE	FALSE	FALSE	FALSE	TRUE	TRUE	TRUE	1
ENSMUSG00000104475	NA	NA	NA	TEC	NA	NA	NA	8	4.49875	8	3.80625	8	4.86625	3	5	4.288	5	4.366	5	4.586	5	3.726	5	4.23	5	6.28	5	5.128	5	6.378	black	0.452925	0.00333847	5	4.748	3	0.742	2.73551	3.34838	2.12265	TRUE	FALSE	FALSE	FALSE	FALSE	TRUE	TRUE	TRUE	0.806
ENSMUSG00000037990	Sh3rf3	SH3 domain containing ring finger 3 [Source:MGI Symbol;Acc:MGI:2444637]	237353	protein_coding	ENSG00000172985	SH3RF3	344558	8	3.21625	8	2.55375	8	3.65875	3	5	3.192	5	3.4	5	3.526	5	2.772	5	3.996	5	3.492	5	3.572	5	4.158	pink	0.758979	1.38e-08	5	3.376	3	0.56	2.73401	3.54388	1.92414	TRUE	FALSE	FALSE	FALSE	FALSE	TRUE	TRUE	TRUE	0.833
ENSMUSG00000020205	Phlda1	pleckstrin homology-like domain, family A, member 1 [Source:MGI Symbol;Acc:MGI:1096880]	21664	protein_coding	ENSG00000139289	PHLDA1	22822	8	25.53	8	19.2825	8	21.3287	12	5	7.488	5	9.98	5	17.314	5	24.782	5	7.144	5	9.428	5	15.092	5	17.838	purple	0.795581	8.56e-10	5	25.39	5	3.572	2.73397	3.16443	2.30352	TRUE	FALSE	FALSE	FALSE	FALSE	TRUE	TRUE	TRUE	0.468
ENSMUSG00000032135	Mcam	melanoma cell adhesion molecule [Source:MGI Symbol;Acc:MGI:1933966]	84004	protein_coding	ENSG00000076706		4162	8	17.5487	8	14.0237	8	16.4225	12	5	24.81	5	18.914	5	18.174	5	17.18	5	26.006	5	25.294	5	24.304	5	26.09	black	0.670829	2.17e-06	5	19.042	5	2.948	2.73139	3.40034	2.06244	TRUE	FALSE	FALSE	FALSE	FALSE	TRUE	TRUE	TRUE	0.193
ENSMUSG00000087006	Gm13889	predicted gene 13889 [Source:MGI Symbol;Acc:MGI:3652053]	620695	protein_coding	ENSG00000187479	C11orf96	387763	8	4.695	8	3.6375	8	4.53	11	5	6.112	5	4.866	5	5.01	5	5.97	5	5.192	5	5.26	5	5.318	5	6.56	black	0.534888	0.00037675	5	4.808	3	0.758	2.72877	3.53488	1.92266	TRUE	FALSE	FALSE	FALSE	FALSE	TRUE	TRUE	TRUE	0.306
ENSMUSG00000039116	Gpr126	G protein-coupled receptor 126 [Source:MGI Symbol;Acc:MGI:1916151]	215798	protein_coding	ENSG00000112414	ADGRG6	57211	8	13.3575	8	12.3125	8	14.065	6	5	6.866	5	9.728	5	12.618	5	14.884	5	5.222	5	9.048	5	10.946	5	11.218	purple	0.727814	1.03e-07	5	19.502	5	2.836	2.72521	3.12409	2.32632	TRUE	FALSE	FALSE	FALSE	FALSE	TRUE	TRUE	TRUE	0.787
ENSMUSG00000001507	Itga3	integrin alpha 3 [Source:MGI Symbol;Acc:MGI:96602]	16400	protein_coding	ENSG00000005884	ITGA3	3675	8	3.30125	8	2.71125	8	2.9375	12	5	2.544	5	2.534	5	3.408	5	2.92	5	2.844	5	2.648	5	2.878	5	3.5	grey	0.524854	0.000507151	5	3.05	1	0.54	2.72402	3.2873	2.16075	TRUE	FALSE	FALSE	FALSE	FALSE	TRUE	TRUE	TRUE	0.158
ENSMUSG00000024538	Ppic	peptidylprolyl isomerase C [Source:MGI Symbol;Acc:MGI:97751]	19038	protein_coding	ENSG00000168938	PPIC	5480	8	96.6238	8	76.9375	8	84.73	12	5	189.34	5	145.2	5	102.208	5	75.038	5	187.67	5	118.244	5	73.536	5	61.506	brown	0.915272	1.38e-16	5	80.33	5	11.788	2.72376	3.20737	2.24015	TRUE	FALSE	FALSE	FALSE	FALSE	TRUE	TRUE	TRUE	0.417
ENSMUSG00000021567	Nkd2	naked cuticle 2 homolog (Drosophila) [Source:MGI Symbol;Acc:MGI:1919543]	72293	protein_coding	ENSG00000145506	NKD2	85409	8	8.5	8	7.26	8	6.9725	8	5	8.71	5	8.198	5	4.504	5	4.366	5	9.024	5	9.468	5	6.47	5	5.98	black	0.694543	6.65e-07	5	8.128	5	1.202	2.72249	3.42591	2.01907	TRUE	FALSE	FALSE	FALSE	FALSE	TRUE	TRUE	TRUE	0.867
ENSMUSG00000021318	Gli3	GLI-Kruppel family member GLI3 [Source:MGI Symbol;Acc:MGI:95729]	14634	protein_coding	ENSG00000106571	GLI3	2737	8	8.2425	8	6.73875	8	7.8275	6	5	14.332	5	9.462	5	10.796	5	6.74	5	13.952	5	10.592	5	7.126	5	7.85	black	0.929846	4.36e-18	5	7.642	5	1.16	2.72228	3.15542	2.28915	TRUE	FALSE	FALSE	FALSE	FALSE	TRUE	TRUE	TRUE	0.95
Obcdi002997	NA	NA	NA	novel_intergenic	NA	NA	NA	1	0.23	0	0.2225	1	0.23	0	0	0.138	0	0.06	1	0.25	0	0	1	0.236	2	0.254	1	0.218	0	0.194	NA	NA	NA	5	0.8	0	0	2.71622	3.62229	1.81015	TRUE	FALSE	FALSE	FALSE	FALSE	TRUE	TRUE	TRUE	NA
ENSMUSG00000106229	NA	NA	NA	sense_intronic	NA	NA	NA	8	2.085	8	1.22875	8	1.74	0	5	1.912	5	1.674	5	1.752	5	1.592	5	1.8	5	1.9	5	1.806	5	1.678	black	0.522687	0.000540129	5	2.004	0	0.288	2.71574	3.38456	2.04691	TRUE	FALSE	FALSE	FALSE	FALSE	TRUE	TRUE	TRUE	1
ENSMUSG00000024909	Efemp2	epidermal growth factor-containing fibulin-like extracellular matrix protein 2 [Source:MGI Symbol;Acc:MGI:1891209]	58859	protein_coding	ENSG00000172638	EFEMP2	30008	8	34.6587	8	32.0887	8	33.985	12	5	44.904	5	34.342	5	33.212	5	33.078	5	45.872	5	36.028	5	28.9	5	27.63	brown	0.888371	2.05e-14	5	35.454	5	6.918	2.71479	2.98733	2.44224	TRUE	FALSE	FALSE	FALSE	FALSE	TRUE	TRUE	TRUE	0.422
ENSMUSG00000066191	Anks6	ankyrin repeat and sterile alpha motif domain containing 6 [Source:MGI Symbol;Acc:MGI:1922941]	75691	protein_coding	ENSG00000165138	ANKS6	203286	8	4.98	8	4.01125	8	4.59625	9	5	5.466	5	4.192	5	4.924	5	4.408	5	5.234	5	4.646	5	4.368	5	4.31	black	0.638318	9.36e-06	5	5.02	4	0.94	2.71073	3.44177	1.97969	TRUE	FALSE	FALSE	FALSE	FALSE	TRUE	TRUE	TRUE	0.548
ENSMUSG00000003070	Efna2	ephrin A2 [Source:MGI Symbol;Acc:MGI:102707]	13637	protein_coding	ENSG00000099617	EFNA2	1943	8	1.2475	8	1.1625	8	1.1975	7	5	2.256	5	1.578	5	1.558	5	1.3	5	2.222	5	1.582	3	0.908	5	1.35	black	0.679709	1.41e-06	5	1.532	0	0.216	2.70808	3.50613	1.91003	TRUE	FALSE	FALSE	FALSE	FALSE	TRUE	TRUE	TRUE	0.111
ENSMUSG00000028128	F3	coagulation factor III [Source:MGI Symbol;Acc:MGI:88381]	14066	protein_coding	ENSG00000117525	F3	2152	8	2.96625	8	2.39125	8	3.225	12	5	3.638	5	5.092	5	4.34	5	3.064	5	2.784	5	5.092	5	4.338	5	4.788	pink	0.776402	3.92e-09	5	3.438	1	0.524	2.70631	3.38422	2.0284	TRUE	FALSE	FALSE	FALSE	FALSE	TRUE	TRUE	TRUE	0.076
ENSMUSG00000025092	Hspa12a	heat shock protein 12A [Source:MGI Symbol;Acc:MGI:1920692]	73442	protein_coding	ENSG00000165868	HSPA12A	259217	8	3.12625	8	1.93625	8	3.00625	11	5	2.382	5	2.71	5	2.14	5	2.04	5	2.13	5	4.56	5	3.57	5	4.352	pink	0.739378	5.05e-08	5	4.108	5	0.638	2.70443	3.04373	2.36513	TRUE	FALSE	FALSE	FALSE	FALSE	TRUE	TRUE	TRUE	0.128
ENSMUSG00000027358	Bmp2	bone morphogenetic protein 2 [Source:MGI Symbol;Acc:MGI:88177]	12156	protein_coding	ENSG00000125845	BMP2	650	8	17.8038	8	11.4162	8	14.13	7	5	10.34	5	11.714	5	11.486	5	11.608	5	11.05	5	11.152	5	10.266	5	12.248	black	0.553351	0.000212686	5	11.878	5	1.838	2.70293	3.10102	2.30484	TRUE	FALSE	FALSE	FALSE	FALSE	TRUE	TRUE	TRUE	0.905
ENSMUSG00000044022	Pcdhb21	protocadherin beta 21 [Source:MGI Symbol;Acc:MGI:2136759]	93892	protein_coding	NA	NA	NA	8	1.32625	8	1.0425	8	1.26625	2	5	1.502	5	1.092	5	1.128	5	1.152	5	1.604	5	1.3	5	1.076	5	1.114	black	0.790856	1.26e-09	5	1.348	0	0.216	2.69719	3.31625	2.07813	TRUE	FALSE	FALSE	FALSE	FALSE	TRUE	TRUE	TRUE	0.917
ENSMUSG00000031503	Col4a2	collagen, type IV, alpha 2 [Source:MGI Symbol;Acc:MGI:88455]	12827	protein_coding	ENSG00000134871	COL4A2	1284	8	41.1962	8	30.1262	8	32.6112	12	5	96.234	5	50.792	5	46.752	5	44.082	5	93.918	5	56.428	5	44.618	5	43.998	black	0.930472	3.69e-18	5	41.48	5	6.826	2.69669	3.05178	2.34159	TRUE	FALSE	FALSE	FALSE	FALSE	TRUE	TRUE	TRUE	0.221
ENSMUSG00000048915	Efna5	ephrin A5 [Source:MGI Symbol;Acc:MGI:107444]	13640	protein_coding	ENSG00000184349	EFNA5	1946	8	16.0575	8	7.77125	8	15.8175	11	5	20.956	5	23.088	5	19.326	5	13.682	5	23.892	5	21.936	5	14.844	5	17.342	black	0.902967	1.63e-15	5	13.708	5	1.692	2.69618	3.3821	2.01027	TRUE	FALSE	FALSE	FALSE	FALSE	TRUE	TRUE	TRUE	0.639
ENSMUSG00000061013	Mkx	mohawk homeobox [Source:MGI Symbol;Acc:MGI:2687286]	210719	protein_coding	ENSG00000150051	MKX	283078	8	4.965	8	3.27875	8	4.97625	4	5	5.52	5	7.728	5	5.32	5	5.91	5	5.492	5	7.07	5	3.838	5	4.916	black	0.716632	1.98e-07	5	5.4	4	0.816	2.69573	3.36662	2.02483	TRUE	FALSE	FALSE	FALSE	FALSE	TRUE	TRUE	TRUE	0.693
ENSMUSG00000023191	Leprel2	leprecan-like 2 [Source:MGI Symbol;Acc:MGI:1315208]	14789	protein_coding	ENSG00000110811	P3H3	10536	8	25.2437	8	21.4187	8	23.5575	12	5	39.744	5	32.28	5	30.676	5	23.182	5	40.744	5	32.546	5	24.642	5	26.814	black	0.946384	3.05e-20	5	30.478	5	4.732	2.69349	2.98603	2.40095	TRUE	FALSE	FALSE	FALSE	FALSE	TRUE	TRUE	TRUE	0.469
ENSMUSG00000027848	Olfml3	olfactomedin-like 3 [Source:MGI Symbol;Acc:MGI:1914877]	99543	protein_coding	ENSG00000116774	OLFML3	56944	8	63.5125	8	46.15	8	57.8862	11	5	76.13	5	63.08	5	47.756	5	37.064	5	74.702	5	61.09	5	43.47	5	45.94	black	0.919358	5.6e-17	5	51.394	5	7.902	2.68971	2.96408	2.41534	TRUE	FALSE	FALSE	FALSE	FALSE	TRUE	TRUE	TRUE	0.708
ENSMUSG00000028111	Ctsk	cathepsin K [Source:MGI Symbol;Acc:MGI:107823]	13038	protein_coding	ENSG00000143387	CTSK	1513	8	311.599	8	335.832	8	269.345	11	5	825.398	5	523.46	5	603.78	5	622.3	5	706.814	5	341.244	5	259.52	5	281.582	magenta	0.957334	4.37e-22	5	273.956	5	42.308	2.68924	3.12774	2.25074	TRUE	FALSE	FALSE	FALSE	FALSE	TRUE	TRUE	TRUE	0.742
ENSMUSG00000029381	Shroom3	shroom family member 3 [Source:MGI Symbol;Acc:MGI:1351655]	NA	protein_coding	ENSG00000138771	SHROOM3	57619	8	7.225	8	6.97375	8	6.555	10	5	2.68	5	4.302	5	5.85	5	6.51	5	2.312	5	4.196	5	4.59	5	5.346	purple	0.761218	1.18e-08	5	9.684	5	1.88	2.68809	3.08666	2.28952	TRUE	FALSE	FALSE	FALSE	FALSE	TRUE	TRUE	TRUE	0.48
ENSMUSG00000025083	Afap1l2	actin filament associated protein 1-like 2 [Source:MGI Symbol;Acc:MGI:2147658]	226250	protein_coding	ENSG00000169129	AFAP1L2	84632	8	18.0938	8	16.57	8	17.38	11	5	11.94	5	13.634	5	15.268	5	15.402	5	12.884	5	12.34	5	15.124	5	13.406	brown	0.269677	0.0924061	5	19.396	5	3.618	2.68718	3.00391	2.37045	TRUE	FALSE	FALSE	FALSE	FALSE	TRUE	TRUE	TRUE	0.545
ENSMUSG00000032875	Arhgef17	Rho guanine nucleotide exchange factor (GEF) 17 [Source:MGI Symbol;Acc:MGI:2673002]	207212	protein_coding	ENSG00000110237	ARHGEF17	9828	8	15.7688	8	14.2963	8	15.1212	11	5	12.69	5	13.514	5	14.886	5	14.616	5	11.996	5	15.246	5	15.14	5	17.582	pink	0.787293	1.68e-09	5	18.052	5	2.826	2.68602	2.85559	2.51645	TRUE	FALSE	FALSE	FALSE	FALSE	TRUE	TRUE	TRUE	0.336
ENSMUSG00000013236	Ptprs	protein tyrosine phosphatase, receptor type, S [Source:MGI Symbol;Acc:MGI:97815]	19280	protein_coding	ENSG00000105426	PTPRS	5802	8	116.692	8	105.761	8	104.241	11	5	119.81	5	110.928	5	103.128	5	92.38	5	118.328	5	96.686	5	92.552	5	76.536	brown	0.828523	4.13e-11	5	103.15	5	16.24	2.68589	2.96855	2.40322	TRUE	FALSE	FALSE	FALSE	FALSE	TRUE	TRUE	TRUE	0.417
ENSMUSG00000014773	Dll1	delta-like 1 (Drosophila) [Source:MGI Symbol;Acc:MGI:104659]	13388	protein_coding	ENSG00000198719	DLL1	28514	8	3.84375	8	2.48	8	3.12125	12	5	3.51	5	4.328	5	3.502	5	3.526	5	3.992	5	4.198	5	4.262	5	3.914	black	0.580492	8.61e-05	5	4.316	4	0.896	2.68244	3.32707	2.03781	TRUE	FALSE	FALSE	FALSE	FALSE	TRUE	TRUE	TRUE	0.316
ENSMUSG00000103114	NA	NA	NA	lincRNA	NA	NA	NA	6	0.63875	6	0.76625	4	0.695	5	0	0.24	2	0.378	3	0.732	3	0.6	0	0.232	1	0.344	4	0.844	5	1.086	purple	0.655903	4.34e-06	5	1.046	0	0.14	2.68198	3.33658	2.02739	TRUE	FALSE	FALSE	FALSE	FALSE	TRUE	TRUE	TRUE	0
ENSMUSG00000054976	Nyap2	neuronal tyrosine-phophorylated phosphoinositide 3-kinase adaptor 2 [Source:MGI Symbol;Acc:MGI:2443135]	241134	protein_coding	ENSG00000144460	NYAP2	57624	8	1.96125	8	2.06125	8	1.77	3	5	4.27	5	3.152	5	3.834	5	4.758	5	3.296	5	1.752	5	1.622	5	1.884	magenta	0.92362	2.07e-17	5	1.8	0	0.292	2.6818	3.44286	1.92073	TRUE	FALSE	FALSE	FALSE	FALSE	TRUE	TRUE	TRUE	0.401
ENSMUSG00000049521	Cdc42ep1	CDC42 effector protein (Rho GTPase binding) 1 [Source:MGI Symbol;Acc:MGI:1929763]	104445	protein_coding	ENSG00000128283	CDC42EP1	11135	8	31.5712	8	26.7	8	27.57	12	5	30.632	5	28.698	5	29.208	5	29.392	5	31.022	5	30.266	5	29.392	5	29.818	black	0.803294	4.43e-10	5	33.194	5	5.166	2.68176	3.04675	2.31677	TRUE	FALSE	FALSE	FALSE	FALSE	TRUE	TRUE	TRUE	0.255
ENSMUSG00000029913	Prdm5	PR domain containing 5 [Source:MGI Symbol;Acc:MGI:1918029]	70779	protein_coding	ENSG00000138738	PRDM5	11107	8	11.0262	8	9.5625	8	10.875	10	5	13.19	5	12.178	5	11.866	5	10.25	5	11.992	5	10.538	5	9.106	5	8.696	black	0.816816	1.3e-10	5	10.42	5	1.754	2.68134	3.16643	2.19625	TRUE	FALSE	FALSE	FALSE	FALSE	TRUE	TRUE	TRUE	0.681
ENSMUSG00000071722	Spin4	spindlin family, member 4 [Source:MGI Symbol;Acc:MGI:2444925]	270624	protein_coding	ENSG00000186767	SPIN4	139886	8	0.9675	8	0.85	8	1.0825	1	5	1.4	5	1.216	5	1.03	5	0.948	5	1.34	5	1.19	4	0.976	5	0.848	black	0.712978	2.44e-07	5	1.066	0	0.156	2.67863	3.52402	1.83325	TRUE	FALSE	FALSE	FALSE	FALSE	TRUE	TRUE	TRUE	0
ENSMUSG00000051331	Cacna1c	calcium channel, voltage-dependent, L type, alpha 1C subunit [Source:MGI Symbol;Acc:MGI:103013]	12288	protein_coding	ENSG00000151067	CACNA1C	775	8	5.045	8	3.5875	8	4.86625	8	5	7.09	5	6.2	5	5.746	5	4.122	5	7.276	5	7.492	5	6.612	5	7.332	black	0.835615	1.98e-11	5	5.076	5	0.984	2.67571	3.01423	2.33719	TRUE	FALSE	FALSE	FALSE	FALSE	TRUE	TRUE	TRUE	0.293
ENSMUSG00000032584	Mst1r	macrophage stimulating 1 receptor (c-met-related tyrosine kinase) [Source:MGI Symbol;Acc:MGI:99614]	19882	protein_coding	ENSG00000164078	MST1R	4486	8	14.9113	8	14.645	8	13.3588	6	5	17.672	5	13.29	5	17.094	5	20.37	5	14.878	5	8.354	5	8.488	5	7.4	magenta	0.942491	1.12e-19	5	14.9	5	2.86	2.67381	3.12275	2.22486	TRUE	FALSE	FALSE	FALSE	FALSE	TRUE	TRUE	TRUE	0.845
ENSMUSG00000062380	Tubb3	tubulin, beta 3 class III [Source:MGI Symbol;Acc:MGI:107813]	22152	protein_coding	ENSG00000258947	TUBB3	10381	8	2.31625	8	2.15	8	1.9475	4	5	4.028	5	2.172	5	1.932	5	1.106	5	5.16	5	2.748	5	1.766	5	1.158	brown	0.823344	6.93e-11	5	2.396	1	0.344	2.67346	3.46849	1.87843	TRUE	FALSE	FALSE	FALSE	FALSE	TRUE	TRUE	TRUE	0.1
ENSMUSG00000097922	NA	NA	NA	lincRNA	NA	NA	NA	7	1.2225	8	0.88125	8	0.82	0	5	1.206	5	1.07	4	0.908	5	1.076	5	0.864	5	1.162	5	1.344	5	1.038	black	0.258521	0.107246	5	1.444	0	0.212	2.67249	3.45079	1.8942	TRUE	FALSE	FALSE	FALSE	FALSE	TRUE	TRUE	TRUE	NA
ENSMUSG00000061410	Zcchc14	zinc finger, CCHC domain containing 14 [Source:MGI Symbol;Acc:MGI:2159407]	142682	protein_coding	ENSG00000140948	ZCCHC14	23174	8	35.5662	8	28.3412	8	32.72	12	5	44.79	5	34.376	5	32.272	5	31.204	5	37.56	5	36.012	5	33.77	5	34.038	black	0.933099	1.82e-18	5	31.856	5	6.654	2.67247	2.86687	2.47808	TRUE	FALSE	FALSE	FALSE	FALSE	TRUE	TRUE	TRUE	0.398
ENSMUSG00000041757	Plekha6	pleckstrin homology domain containing, family A member 6 [Source:MGI Symbol;Acc:MGI:2388662]	240753	protein_coding	ENSG00000143850	PLEKHA6	22874	8	12.6025	8	7.44875	8	9.70375	12	5	5.176	5	12.544	5	10.584	5	10.216	5	3.752	5	11.446	5	14.686	5	23.062	purple	0.806163	3.44e-10	5	12.426	5	1.616	2.6706	3.20924	2.13196	TRUE	FALSE	FALSE	FALSE	FALSE	TRUE	TRUE	TRUE	0.24
ENSMUSG00000022297	Fzd6	frizzled homolog 6 (Drosophila) [Source:MGI Symbol;Acc:MGI:108474]	NA	protein_coding	ENSG00000164930	FZD6	8323	8	3.92125	8	2.97	8	3.465	11	5	5.192	5	4.558	5	4.472	5	4.178	5	4.466	5	5.36	5	4.72	5	5.418	black	0.666777	2.63e-06	5	4.4	5	0.68	2.6695	3.28294	2.05605	TRUE	FALSE	FALSE	FALSE	FALSE	TRUE	TRUE	TRUE	0.329
ENSMUSG00000021217	Tshz3	teashirt zinc finger family member 3 [Source:MGI Symbol;Acc:MGI:2442819]	243931	protein_coding	ENSG00000121297	TSHZ3	57616	8	8.675	8	6.69375	8	7.82375	8	5	7.614	5	7.644	5	8.232	5	6.66	5	6.478	5	8.304	5	4.994	5	6.726	black	0.861378	9.82e-13	5	7.68	3	0.864	2.66772	3.15546	2.17998	TRUE	FALSE	FALSE	FALSE	FALSE	TRUE	TRUE	TRUE	0.833
ENSMUSG00000036545	Adamts2	a disintegrin-like and metallopeptidase (reprolysin type) with thrombospondin type 1 motif, 2 [Source:MGI Symbol;Acc:MGI:1347356]	216725	protein_coding	ENSG00000087116	ADAMTS2	9509	8	59.0787	8	46.4575	8	49.1362	11	5	60.332	5	54.976	5	43.726	5	36.926	5	58.842	5	56.038	5	43.94	5	40.504	black	0.852827	2.83e-12	5	53.042	5	7.894	2.66706	2.99152	2.3426	TRUE	FALSE	FALSE	FALSE	FALSE	TRUE	TRUE	TRUE	0.692
ENSMUSG00000024530	Slmo1	slowmo homolog 1 (Drosophila) [Source:MGI Symbol;Acc:MGI:2442865]	225655	protein_coding	ENSG00000141391	PRELID3A	10650	1	0.4075	2	0.475	6	0.76	4	3	0.588	4	0.996	4	0.664	4	0.78	2	0.476	4	1.19	4	0.832	4	1.134	NA	NA	NA	5	0.97	0	0.118	2.66675	3.37717	1.95632	TRUE	FALSE	FALSE	FALSE	FALSE	TRUE	TRUE	TRUE	0
ENSMUSG00000052921	Arhgef15	Rho guanine nucleotide exchange factor (GEF) 15 [Source:MGI Symbol;Acc:MGI:3045246]	NA	protein_coding	ENSG00000198844	ARHGEF15	22899	8	7.98	8	7.1925	8	8.51875	12	5	7.878	5	9.1	5	7.964	5	9.306	5	8.486	5	10.314	5	10.012	5	11.458	grey	0.61128	2.79e-05	5	10.878	5	1.774	2.66573	3.2727	2.05876	TRUE	FALSE	FALSE	FALSE	FALSE	TRUE	TRUE	TRUE	0.227
ENSMUSG00000074766	Ism1	isthmin 1 homolog (zebrafish) [Source:MGI Symbol;Acc:MGI:2442963]	319909	protein_coding	ENSG00000101230	ISM1	140862	8	11.6813	8	8.995	8	13.0938	8	5	7.966	5	13.258	5	10.76	5	11.196	5	6.91	5	11.974	5	10.738	5	10.63	grey	0.647511	6.3e-06	5	19.932	5	3.044	2.66527	3.23215	2.0984	TRUE	FALSE	FALSE	FALSE	FALSE	TRUE	TRUE	TRUE	0.564
ENSMUSG00000032531	Amotl2	angiomotin-like 2 [Source:MGI Symbol;Acc:MGI:1929286]	56332	protein_coding	ENSG00000114019	AMOTL2	51421	8	33.7788	8	29.46	8	33.2075	12	5	19.884	5	28.908	5	34.054	5	34.102	5	20.206	5	26.796	5	30.664	5	32.198	purple	0.665377	2.81e-06	5	36.962	5	6.498	2.66355	2.8831	2.44399	TRUE	FALSE	FALSE	FALSE	FALSE	TRUE	TRUE	TRUE	0.272
ENSMUSG00000034684	Sema3f	sema domain, immunoglobulin domain (Ig), short basic domain, secreted, (semaphorin) 3F [Source:MGI Symbol;Acc:MGI:1096347]	20350	protein_coding	ENSG00000001617	SEMA3F	6405	8	12.7538	8	11.0875	8	11.0262	12	5	12.846	5	13.716	5	13.034	5	14.332	5	14.316	5	17.22	5	16.258	5	14.756	black	0.623107	1.75e-05	5	14.68	5	2.58	2.65655	3.15799	2.15512	TRUE	FALSE	FALSE	FALSE	FALSE	TRUE	TRUE	TRUE	0.301
ENSMUSG00000038227	Hoxa9	homeobox A9 [Source:MGI Symbol;Acc:MGI:96180]	15405	protein_coding	ENSG00000078399	HOXA9	3205	8	8.46	8	7.83875	8	8.49125	5	5	8.298	5	8.256	5	8.402	5	7.062	5	9.05	5	7.004	5	6.698	5	7.746	black	0.705671	3.66e-07	5	9.78	5	1.846	2.65563	3.03879	2.27246	TRUE	FALSE	FALSE	FALSE	FALSE	TRUE	TRUE	TRUE	0.502
ENSMUSG00000049001	Ndnf	neuron-derived neurotrophic factor [Source:MGI Symbol;Acc:MGI:1915419]	68169	protein_coding	ENSG00000173376	NDNF	79625	8	16.5575	8	11.7425	8	10.2963	5	5	10.864	5	14.09	5	9.254	5	7.504	5	11.82	5	15.894	5	9.054	5	9.146	black	0.73837	5.38e-08	5	14.596	5	1.764	2.65501	3.22205	2.08798	TRUE	FALSE	FALSE	FALSE	FALSE	TRUE	TRUE	TRUE	0.715
ENSMUSG00000028246	Faxc	failed axon connections homolog (Drosophila) [Source:MGI Symbol;Acc:MGI:1923382]	76132	protein_coding	ENSG00000146267	FAXC	84553	8	1.6	8	1.155	8	1.68875	5	5	2.76	5	2.072	5	1.856	5	1.622	5	3.454	5	2.288	5	1.73	5	1.966	black	0.822778	7.32e-11	5	1.55	1	0.276	2.64812	3.3774	1.91883	TRUE	FALSE	FALSE	FALSE	FALSE	TRUE	TRUE	TRUE	0.115
ENSMUSG00000054263	Lifr	leukemia inhibitory factor receptor [Source:MGI Symbol;Acc:MGI:96788]	16880	protein_coding	ENSG00000113594	LIFR	3977	8	186.011	8	161.145	8	163.375	12	5	130.25	5	139.74	5	165.328	5	182.38	5	103.608	5	109.024	5	113.292	5	96.764	brown	0.376042	0.0167846	5	125.976	5	19.66	2.64716	2.95377	2.34054	TRUE	FALSE	FALSE	FALSE	FALSE	TRUE	TRUE	TRUE	0.492
ENSMUSG00000089945	Palm2Akap2	Palm2-Akap2 readthrough transcript [Source:MGI Symbol;Acc:MGI:5141924]	NA	protein_coding	ENSG00000241978	AKAP2	11217	8	3.935	8	3.51625	8	5.1325	7	5	8.086	5	6.826	5	5.076	5	5.52	5	8.238	5	7.928	5	5.352	5	7.444	black	0.768498	7.04e-09	5	6.12	3	0.87	2.64642	3.44619	1.84666	TRUE	FALSE	FALSE	FALSE	FALSE	TRUE	TRUE	TRUE	0.502
ENSMUSG00000097184	4632428C04Rik	RIKEN cDNA 4632428C04 gene [Source:MGI Symbol;Acc:MGI:1921600]	NA	lincRNA	NA	NA	NA	8	1.17625	8	0.955	8	1.33875	5	1	0.33	2	0.408	5	1.336	4	1.52	0	0.176	4	0.658	5	0.832	5	1.37	purple	0.79579	8.41e-10	5	1.608	0	0.244	2.6456	3.48191	1.80928	TRUE	FALSE	FALSE	FALSE	FALSE	TRUE	TRUE	TRUE	0.127
ENSMUSG00000052727	Map1b	microtubule-associated protein 1B [Source:MGI Symbol;Acc:MGI:1306778]	17755	protein_coding	ENSG00000131711	MAP1B	4131	8	10.0175	8	7.07625	8	11.7012	10	5	8.196	5	11.548	5	11.208	5	9.636	5	9.318	5	16.442	5	14.046	5	19.3	yellow	0.781488	2.66e-09	5	12.782	5	2.056	2.64357	2.98939	2.29775	TRUE	FALSE	FALSE	FALSE	FALSE	TRUE	TRUE	TRUE	0.284
ENSMUSG00000030770	Parva	parvin, alpha [Source:MGI Symbol;Acc:MGI:1931144]	57342	protein_coding	ENSG00000197702	PARVA	55742	8	23.4413	8	18.65	8	21.33	12	5	27.514	5	26.292	5	25.378	5	20.726	5	25.458	5	26.646	5	22.126	5	22.618	black	0.934879	1.11e-18	5	23.14	5	3.74	2.64015	2.94893	2.33137	TRUE	FALSE	FALSE	FALSE	FALSE	TRUE	TRUE	TRUE	0.138
ENSMUSG00000031502	Col4a1	collagen, type IV, alpha 1 [Source:MGI Symbol;Acc:MGI:88454]	12826	protein_coding	ENSG00000187498	COL4A1	1282	8	56.2475	8	42.8113	8	46.5538	12	5	143.3	5	68.462	5	63.936	5	58.492	5	141.056	5	74.802	5	58.216	5	60.168	black	0.907477	6.86e-16	5	57.022	5	9.474	2.63593	2.96767	2.30419	TRUE	FALSE	FALSE	FALSE	FALSE	TRUE	TRUE	TRUE	0.221
ENSMUSG00000028456	Unc13b	unc-13 homolog B (C. elegans) [Source:MGI Symbol;Acc:MGI:1342278]	22249	protein_coding	ENSG00000198722	UNC13B	10497	8	7.4825	8	4.8625	8	6.935	12	5	5.814	5	7.212	5	5.922	5	6.014	5	5.13	5	7.752	5	9.94	5	10.066	grey	0.70828	3.18e-07	5	6.834	5	1.486	2.63378	3.0996	2.16797	TRUE	FALSE	FALSE	FALSE	FALSE	TRUE	TRUE	TRUE	0.451
ENSMUSG00000050382	Kif7	kinesin family member 7 [Source:MGI Symbol;Acc:MGI:1098239]	16576	protein_coding	ENSG00000166813	KIF7	374654	8	3.10375	8	2.5675	8	2.90375	5	5	3.972	5	3.402	5	3.05	5	2.764	5	4.266	5	3.314	5	2.766	5	2.826	black	0.839206	1.34e-11	5	3.238	3	0.558	2.63184	3.16606	2.09763	TRUE	FALSE	FALSE	FALSE	FALSE	TRUE	TRUE	TRUE	0.875
ENSMUSG00000050910	Cdr2l	cerebellar degeneration-related protein 2-like [Source:MGI Symbol;Acc:MGI:2684867]	237988	protein_coding	ENSG00000109089	CDR2L	30850	8	18.15	8	16.5512	8	15.2713	10	5	28.862	5	17.508	5	13.942	5	13.388	5	28.722	5	16.09	5	13.138	5	10.948	brown	0.958291	2.86e-22	5	17.252	5	2.744	2.62921	3.0597	2.19873	TRUE	FALSE	FALSE	FALSE	FALSE	TRUE	TRUE	TRUE	0.583
ENSMUSG00000025151	Maged1	melanoma antigen, family D, 1 [Source:MGI Symbol;Acc:MGI:1930187]	94275	protein_coding	ENSG00000179222	MAGED1	9500	8	97.3375	8	88.4838	8	85.8075	12	5	126.858	5	102.112	5	96.24	5	89.498	5	128.57	5	84.892	5	68.292	5	62.104	brown	0.945091	4.74e-20	5	81.756	5	13.248	2.62914	2.93762	2.32066	TRUE	FALSE	FALSE	FALSE	FALSE	TRUE	TRUE	TRUE	0.053
ENSMUSG00000027849	Syt6	synaptotagmin VI [Source:MGI Symbol;Acc:MGI:1859544]	54524	protein_coding	ENSG00000134207	SYT6	148281	8	5.28125	8	4.76875	8	4.665	3	5	5.354	5	2.886	5	3.01	5	3.888	5	5.16	5	3.784	5	4.28	5	3.006	brown	0.693228	7.12e-07	5	5.748	4	0.886	2.62799	3.23035	2.02562	TRUE	FALSE	FALSE	FALSE	FALSE	TRUE	TRUE	TRUE	0.669
ENSMUSG00000046743	Fat4	FAT tumor suppressor homolog 4 (Drosophila) [Source:MGI Symbol;Acc:MGI:3045256]	329628	protein_coding	ENSG00000196159	FAT4	79633	8	12.3212	8	8.28	8	12.5687	10	5	16.79	5	18.186	5	13.574	5	11.272	5	17.174	5	18.12	5	12.93	5	17.518	black	0.836293	1.84e-11	5	11.216	5	1.794	2.62704	2.91544	2.33864	TRUE	FALSE	FALSE	FALSE	FALSE	TRUE	TRUE	TRUE	0.917
ENSMUSG00000019817	Plagl1	pleiomorphic adenoma gene-like 1 [Source:MGI Symbol;Acc:MGI:1100874]	22634	protein_coding	ENSG00000118495	PLAGL1	5325	8	23.3525	8	18.2563	8	21.0375	9	5	44.824	5	35.728	5	28.86	5	26.742	5	41.772	5	33.21	5	21.322	5	23.582	black	0.846005	6.29e-12	5	27.412	5	5.098	2.62116	2.90507	2.33725	TRUE	FALSE	FALSE	FALSE	FALSE	TRUE	TRUE	TRUE	0.594
ENSMUSG00000022197	Pdzd2	PDZ domain containing 2 [Source:MGI Symbol;Acc:MGI:1922394]	68070	protein_coding	ENSG00000133401	PDZD2	23037	8	60.87	8	53.5175	8	56.4525	11	5	59.756	5	53.7	5	46.258	5	40.154	5	54.426	5	51.932	5	50.94	5	45.41	black	0.758614	1.42e-08	5	52.86	5	8.782	2.621	2.96551	2.27649	TRUE	FALSE	FALSE	FALSE	FALSE	TRUE	TRUE	TRUE	0.55
ENSMUSG00000033208	S100b	S100 protein, beta polypeptide, neural [Source:MGI Symbol;Acc:MGI:98217]	20203	protein_coding	ENSG00000160307	S100B	6285	8	15.84	8	10.2275	8	11.325	10	5	4.892	5	12.26	5	13.232	5	12.856	5	4.134	5	11.224	5	9.306	5	11.538	purple	0.672032	2.05e-06	5	11.562	5	1.774	2.61756	3.28654	1.94857	TRUE	FALSE	FALSE	FALSE	FALSE	TRUE	TRUE	TRUE	0.234
ENSMUSG00000020773	Trim47	tripartite motif-containing 47 [Source:MGI Symbol;Acc:MGI:1917374]	217333	protein_coding	ENSG00000132481		91107	8	14.6788	8	12.3387	8	15.055	12	5	15.566	5	16.982	5	16.686	5	14.956	5	15.132	5	17.746	5	18.49	5	19.806	black	0.509866	0.000777422	5	19.618	5	3.374	2.61746	2.92382	2.3111	TRUE	FALSE	FALSE	FALSE	FALSE	TRUE	TRUE	TRUE	0.444
ENSMUSG00000054580	Pla2r1	phospholipase A2 receptor 1 [Source:MGI Symbol;Acc:MGI:102468]	NA	protein_coding	ENSG00000153246	PLA2R1	22925	8	3.46375	8	3.44625	8	3.85125	8	5	3.282	5	3.654	5	3.29	5	3.24	5	2.4	5	4.036	5	4.382	5	4.61	black	0.405688	0.00939923	5	3.302	4	0.806	2.60872	3.35011	1.86732	TRUE	FALSE	FALSE	FALSE	FALSE	TRUE	TRUE	TRUE	0.539
ENSMUSG00000023036	Pcdhga11	protocadherin gamma subfamily C, 4 [Source:MGI Symbol;Acc:MGI:1935203]	93707	protein_coding	ENSG00000242419	PCDHGC4	56098	8	6.9225	8	6.44375	8	7.02625	11	5	3.884	5	4.42	5	5.96	5	7.386	5	4.01	5	4.33	5	5.208	5	5.436	grey	0.0904407	0.578896	5	8.284	5	1.4	2.60121	2.97141	2.23101	TRUE	FALSE	FALSE	FALSE	FALSE	TRUE	TRUE	TRUE	0.216
ENSMUSG00000031673	Cdh11	cadherin 11 [Source:MGI Symbol;Acc:MGI:99217]	12552	protein_coding	ENSG00000140937	CDH11	1009	8	131.401	8	97.0375	8	111.707	9	5	137.078	5	117.612	5	103.51	5	93.468	5	129.128	5	114.56	5	84.374	5	83.494	brown	0.877728	1.05e-13	5	96.484	5	15.968	2.59314	2.83984	2.34645	TRUE	FALSE	FALSE	FALSE	FALSE	TRUE	TRUE	TRUE	0.717
ENSMUSG00000023972	Ptk7	PTK7 protein tyrosine kinase 7 [Source:MGI Symbol;Acc:MGI:1918711]	71461	protein_coding	ENSG00000112655	PTK7	5754	8	10.7762	8	8.3675	8	10.0113	8	5	20.452	5	16.336	5	13.994	5	11.72	5	20.704	5	16.134	5	11.076	5	12.53	black	0.964003	1.83e-23	5	12.922	5	2.14	2.5913	2.88098	2.30161	TRUE	FALSE	FALSE	FALSE	FALSE	TRUE	TRUE	TRUE	0.674
ENSMUSG00000019944	Rhobtb1	Rho-related BTB domain containing 1 [Source:MGI Symbol;Acc:MGI:1916538]	NA	protein_coding	ENSG00000072422	RHOBTB1	9886	8	20.1238	8	19.6112	8	19.9375	12	5	11.976	5	14.574	5	18.708	5	21.422	5	11.98	5	13.834	5	14.638	5	18.062	grey	0.377109	0.0164521	5	26.29	5	4.38	2.58366	2.91722	2.25011	TRUE	FALSE	FALSE	FALSE	FALSE	TRUE	TRUE	TRUE	0.397
ENSMUSG00000032607	Amt	aminomethyltransferase [Source:MGI Symbol;Acc:MGI:3646700]	434437	protein_coding	ENSG00000145020	AMT	275	8	4.015	8	4.44625	8	3.7275	12	5	2.264	5	3.454	5	3.434	5	4.036	5	1.526	5	3.89	5	3.134	5	3.904	yellow	0.569384	0.000125895	5	4.492	3	0.8	2.58216	3.24639	1.91793	TRUE	FALSE	FALSE	FALSE	FALSE	TRUE	TRUE	TRUE	0.179
ENSMUSG00000037003	Tenc1	tensin like C1 domain-containing phosphatase [Source:MGI Symbol;Acc:MGI:2387586]	209039	protein_coding	ENSG00000111077	TNS2	23371	8	26.1863	8	23.2963	8	26.5587	12	5	20.174	5	27.696	5	22.014	5	23.236	5	18.032	5	30.346	5	27.656	5	31.618	pink	0.767728	7.44e-09	5	35.54	5	6.022	2.58113	2.80132	2.36094	TRUE	FALSE	FALSE	FALSE	FALSE	TRUE	TRUE	TRUE	0.225
ENSMUSG00000060798	Intu	inturned planar cell polarity effector homolog (Drosophila) [Source:MGI Symbol;Acc:MGI:2443752]	380614	protein_coding	ENSG00000164066	INTU	27152	8	15.5938	8	11.1163	8	13.5325	10	5	8.524	5	14.864	5	11.094	5	7.5	5	6.824	5	15.858	5	13.124	5	17.588	grey	0.74211	4.25e-08	5	16.624	5	2.142	2.58086	3.02176	2.13995	TRUE	FALSE	FALSE	FALSE	FALSE	TRUE	TRUE	TRUE	0.821
ENSMUSG00000020674	Pxdn	peroxidasin homolog (Drosophila) [Source:MGI Symbol;Acc:MGI:1916925]	69675	protein_coding	ENSG00000130508	PXDN	7837	8	6.87875	8	5.7875	8	6.4125	12	5	12.228	5	8.622	5	7.984	5	6.94	5	14.232	5	9.444	5	7.634	5	11.416	black	0.950367	7.28e-21	5	6.788	4	1.052	2.58004	3.12061	2.03948	TRUE	FALSE	FALSE	FALSE	FALSE	TRUE	TRUE	TRUE	0.227
ENSMUSG00000031217	Efnb1	ephrin B1 [Source:MGI Symbol;Acc:MGI:102708]	13641	protein_coding	ENSG00000090776	EFNB1	1947	8	22.3113	8	22.3412	8	20.62	12	5	25.762	5	18.732	5	18.514	5	19.428	5	27.982	5	18.01	5	17.02	5	14.5	brown	0.916978	9.53e-17	5	20.672	5	3.506	2.57998	2.9956	2.16435	TRUE	FALSE	FALSE	FALSE	FALSE	TRUE	TRUE	TRUE	0.418
ENSMUSG00000036206	Sh3bp4	SH3-domain binding protein 4 [Source:MGI Symbol;Acc:MGI:2138297]	98402	protein_coding	ENSG00000130147	SH3BP4	23677	8	8.88375	8	7.185	8	8.7075	11	5	10.926	5	9.844	5	9.898	5	8.326	5	11.07	5	10.312	5	9.684	5	9.754	black	0.854773	2.24e-12	5	9.124	5	1.668	2.57768	3.0489	2.10647	TRUE	FALSE	FALSE	FALSE	FALSE	TRUE	TRUE	TRUE	0.507
ENSMUSG00000075389	2810410L24Rik	RIKEN cDNA 2810410L24 gene [Source:MGI Symbol;Acc:MGI:1923627]	NA	processed_transcript	NA	NA	NA	8	1.4575	7	1.2575	8	1.3925	12	5	1.93	5	2.106	5	1.572	5	1.692	5	1.766	5	2.058	5	1.768	5	2.524	black	0.418391	0.00721586	5	2.11	1	0.336	2.57623	3.41495	1.73751	TRUE	FALSE	FALSE	FALSE	FALSE	TRUE	TRUE	TRUE	0.089
ENSMUSG00000030208	Emp1	epithelial membrane protein 1 [Source:MGI Symbol;Acc:MGI:107941]	NA	protein_coding	ENSG00000134531	EMP1	2012	8	77.81	8	50.24	8	63.5162	12	5	81.98	5	81.16	5	68.872	5	63.178	5	80.956	5	78.73	5	64.19	5	73.464	black	0.872929	2.09e-13	5	64.146	5	10.938	2.57244	2.77477	2.37012	TRUE	FALSE	FALSE	FALSE	FALSE	TRUE	TRUE	TRUE	0.4
ENSMUSG00000038074	Fkbp14	FK506 binding protein 14 [Source:MGI Symbol;Acc:MGI:2387639]	231997	protein_coding	ENSG00000106080	FKBP14	55033	8	14.755	8	12.6613	8	13.3462	12	5	28.286	5	21.078	5	14.688	5	11.286	5	27.78	5	15.936	5	10.016	5	9.078	brown	0.930205	3.96e-18	5	12.61	5	2.468	2.57121	3.09529	2.04713	TRUE	FALSE	FALSE	FALSE	FALSE	TRUE	TRUE	TRUE	0.381
ENSMUSG00000033420	Antxr1	anthrax toxin receptor 1 [Source:MGI Symbol;Acc:MGI:1916788]	69538	protein_coding	ENSG00000169604	ANTXR1	84168	8	47.8963	8	36.0262	8	48.68	11	5	65.976	5	72.17	5	58.23	5	40.796	5	66.434	5	71.728	5	43.694	5	50.876	black	0.869551	3.33e-13	5	47.288	5	7.894	2.57036	2.86953	2.2712	TRUE	FALSE	FALSE	FALSE	FALSE	TRUE	TRUE	TRUE	0.7
ENSMUSG00000035041	Creb3l3	cAMP responsive element binding protein 3-like 3 [Source:MGI Symbol;Acc:MGI:2384786]	208677	protein_coding	ENSG00000060566	CREB3L3	84699	8	4.54625	8	4.24875	8	4.45375	1	5	7.62	5	3.54	5	2.254	5	1.906	5	7.77	5	4.94	5	2.584	5	1.546	brown	0.88525	3.36e-14	5	3.596	2	0.55	2.56828	3.44166	1.69489	TRUE	FALSE	FALSE	FALSE	FALSE	TRUE	TRUE	TRUE	0.294
ENSMUSG00000006403	Adamts4	a disintegrin-like and metallopeptidase (reprolysin type) with thrombospondin type 1 motif, 4 [Source:MGI Symbol;Acc:MGI:1339949]	240913	protein_coding	ENSG00000158859	ADAMTS4	9507	8	3.92	8	3.01125	8	3.1675	3	5	6.512	5	3.59	5	3.446	5	2.768	5	8.484	5	2.692	5	1.982	5	2.726	brown	0.639923	8.74e-06	5	1.572	0	0.286	2.56639	3.33577	1.79702	TRUE	FALSE	FALSE	FALSE	FALSE	TRUE	TRUE	TRUE	0.409
ENSMUSG00000048186	Bend7	BEN domain containing 7 [Source:MGI Symbol;Acc:MGI:2443100]	209645	protein_coding	NA	NA	NA	8	1.1275	7	0.93	8	1.2675	12	5	0.944	4	1.146	5	1.356	5	1	5	0.908	5	1.35	5	1.242	4	1.048	grey	0.458969	0.00289307	5	1.204	0	0.232	2.56546	3.47383	1.65708	TRUE	FALSE	FALSE	FALSE	FALSE	TRUE	TRUE	TRUE	0.021
ENSMUSG00000097350	4732491K20Rik	RIKEN cDNA 4732491K20 gene [Source:MGI Symbol;Acc:MGI:3026975]	NA	lincRNA	NA	NA	NA	7	0.84875	7	0.81125	7	1.05625	11	5	0.914	5	1.228	5	1.116	5	1.158	4	0.844	5	1.098	4	1.456	5	2.152	yellow	0.443978	0.00410743	5	1.364	0	0.21	2.56488	3.36633	1.76344	TRUE	FALSE	FALSE	FALSE	FALSE	TRUE	TRUE	TRUE	0
ENSMUSG00000014329	Bicc1	bicaudal C homolog 1 (Drosophila) [Source:MGI Symbol;Acc:MGI:1933388]	83675	protein_coding	ENSG00000122870	BICC1	80114	8	34.8125	8	25.8975	8	32.1125	11	5	37.658	5	38.554	5	38.79	5	36.204	5	36.174	5	34.012	5	27.936	5	31.952	black	0.757453	1.53e-08	5	28.378	5	4.388	2.56445	2.92546	2.20343	TRUE	FALSE	FALSE	FALSE	FALSE	TRUE	TRUE	TRUE	0.667
ENSMUSG00000103183	NA	NA	NA	TEC	NA	NA	NA	8	2.76	8	2.37625	8	2.45125	11	5	2.018	5	2.184	5	2.528	5	2.514	5	1.75	5	1.976	5	2.23	5	2.702	grey	0.361997	0.0217139	5	3.016	2	0.502	2.56424	3.02081	2.10767	TRUE	FALSE	FALSE	FALSE	FALSE	TRUE	TRUE	TRUE	0.367
ENSMUSG00000021390	Ogn	osteoglycin [Source:MGI Symbol;Acc:MGI:109278]	18295	protein_coding	ENSG00000106809	OGN	4969	8	44.7112	8	21.8263	8	45.2725	12	5	49.17	5	71.686	5	63.256	5	47.276	5	48.356	5	81.286	5	49.408	5	79.548	pink	0.8706	2.89e-13	5	38.978	5	6.454	2.5642	2.95138	2.17703	TRUE	FALSE	FALSE	FALSE	FALSE	TRUE	TRUE	TRUE	0.239
ENSMUSG00000030717	Nupr1	nuclear protein transcription regulator 1 [Source:MGI Symbol;Acc:MGI:1891834]	56312	protein_coding	ENSG00000176046	NUPR1	26471	8	145.57	8	117.445	8	102.317	11	5	123.766	5	132.546	5	80.632	5	69.904	5	115.338	5	88.226	5	56.084	5	48.136	brown	0.886802	2.63e-14	5	78.176	5	12.93	2.56411	2.98662	2.14161	TRUE	FALSE	FALSE	FALSE	FALSE	TRUE	TRUE	TRUE	0.345
Obcdi042809	NA	NA	NA	novel_intergenic	NA	NA	NA	8	16.3438	8	10.8575	8	13.6337	0	5	3.92	5	11.252	5	9.74	5	11.676	5	3.776	5	11.45	5	12.92	5	10.202	turquoise	0.711801	2.61e-07	5	11.654	5	1.72	2.5571	3.39766	1.71653	TRUE	FALSE	FALSE	FALSE	FALSE	TRUE	TRUE	TRUE	1
ENSMUSG00000089762	Ier5l	immediate early response 5-like [Source:MGI Symbol;Acc:MGI:1919750]	72500	protein_coding	ENSG00000188483	IER5L	389792	8	1.92	8	1.8	8	2.03875	9	5	3.524	5	2.972	5	2.584	5	2.666	5	3.04	5	3.544	5	3	5	3.11	black	0.777058	3.73e-09	5	2.854	2	0.49	2.55573	3.29923	1.81224	TRUE	FALSE	FALSE	FALSE	FALSE	TRUE	TRUE	TRUE	0.55
ENSMUSG00000034936	Arl4d	ADP-ribosylation factor-like 4D [Source:MGI Symbol;Acc:MGI:1933155]	80981	protein_coding	ENSG00000175906	ARL4D	379	8	8.50625	8	6.1675	8	8.00875	12	5	11.746	5	13.922	5	9.576	5	6.588	5	10.356	5	10.446	5	7.278	5	5.118	black	0.682465	1.23e-06	5	9.152	5	1.514	2.55502	3.06251	2.04752	TRUE	FALSE	FALSE	FALSE	FALSE	TRUE	TRUE	TRUE	0.278
ENSMUSG00000039208	Metrnl	meteorin, glial cell differentiation regulator-like [Source:MGI Symbol;Acc:MGI:2384806]	210029	protein_coding	ENSG00000176845	METRNL	284207	8	58.2987	8	50.6037	8	51.0988	12	5	61.006	5	57.632	5	50.954	5	52.912	5	58.002	5	45.354	5	44.376	5	31.496	brown	0.801184	5.32e-10	5	55.318	5	9.974	2.55481	2.84911	2.26052	TRUE	FALSE	FALSE	FALSE	FALSE	TRUE	TRUE	TRUE	0.658
ENSMUSG00000070643	Sox13	SRY (sex determining region Y)-box 13 [Source:MGI Symbol;Acc:MGI:98361]	NA	protein_coding	ENSG00000143842	SOX13	9580	8	11.4962	8	10.9125	8	12.66	12	5	11.002	5	11.974	5	11.166	5	11.432	5	10.528	5	16.01	5	17.832	5	17.292	grey	0.636403	1.01e-05	5	14.942	5	2.472	2.54907	3.21482	1.88332	TRUE	FALSE	FALSE	FALSE	FALSE	TRUE	TRUE	TRUE	0.283
ENSMUSG00000001119	Col6a1	collagen, type VI, alpha 1 [Source:MGI Symbol;Acc:MGI:88459]	12833	protein_coding	ENSG00000142156	COL6A1	1291	8	82.7175	8	57.7625	8	76.0687	12	5	225.018	5	171.488	5	130.89	5	81.364	5	239.628	5	165.614	5	75.244	5	94.46	black	0.920371	4.45e-17	5	77.816	5	13.236	2.54835	2.83523	2.26147	TRUE	FALSE	FALSE	FALSE	FALSE	TRUE	TRUE	TRUE	0.367
ENSMUSG00000021062	Rab15	RAB15, member RAS oncogene family [Source:MGI Symbol;Acc:MGI:1916865]	104886	protein_coding	ENSG00000139998	RAB15	376267	8	1.1275	6	0.65375	6	0.90375	7	5	2.062	5	2.088	5	2.544	3	1.05	5	1.784	5	2.332	5	2.118	5	1.858	black	0.617044	2.23e-05	5	1.456	2	0.474	2.54727	3.19825	1.8963	TRUE	FALSE	FALSE	FALSE	FALSE	TRUE	TRUE	TRUE	0
ENSMUSG00000029306	Ibsp	integrin binding sialoprotein [Source:MGI Symbol;Acc:MGI:96389]	15891	protein_coding	ENSG00000029559	IBSP	3381	8	498.411	8	511.541	8	458.816	1	5	556.06	5	692.61	5	648.87	5	597.2	5	494.526	5	536.332	5	296.922	5	249.666	brown	0.596943	4.78e-05	5	323.574	5	54.362	2.54549	2.91173	2.17926	TRUE	FALSE	FALSE	FALSE	FALSE	TRUE	TRUE	TRUE	0.992
ENSMUSG00000034462	Pkd2	polycystic kidney disease 2 [Source:MGI Symbol;Acc:MGI:1099818]	18764	protein_coding	ENSG00000118762	PKD2	5311	8	27.5625	8	21.92	8	27.2587	12	5	30.788	5	31.838	5	30.522	5	27.962	5	30.828	5	32.79	5	26.99	5	30.828	black	0.917396	8.69e-17	5	29.172	5	5.06	2.54411	2.74877	2.33946	TRUE	FALSE	FALSE	FALSE	FALSE	TRUE	TRUE	TRUE	0.308
ENSMUSG00000002059	Rab34	RAB34, member RAS oncogene family [Source:MGI Symbol;Acc:MGI:104606]	NA	protein_coding	ENSG00000109113	RAB34	83871	8	13.2912	8	11.1625	8	13.4663	12	5	18.852	5	15.622	5	18.078	5	14.786	5	18.042	5	18.494	5	14.808	5	14.936	black	0.77635	3.94e-09	5	15.312	5	2.592	2.54233	2.89508	2.18957	TRUE	FALSE	FALSE	FALSE	FALSE	TRUE	TRUE	TRUE	0.209
ENSMUSG00000035095	Fam167a	family with sequence similarity 167, member A [Source:MGI Symbol;Acc:MGI:3606565]	219148	protein_coding	ENSG00000154319	FAM167A	83648	8	7.68375	8	5.5875	8	6.50875	3	5	18.218	5	11.47	5	7.86	5	4.294	5	19.156	5	10.112	5	5.136	5	4.856	brown	0.861535	9.62e-13	5	6.22	5	1.01	2.5417	3.28744	1.79595	TRUE	FALSE	FALSE	FALSE	FALSE	TRUE	TRUE	TRUE	0.854
ENSMUSG00000020105	Lrig3	leucine-rich repeats and immunoglobulin-like domains 3 [Source:MGI Symbol;Acc:MGI:2443955]	320398	protein_coding	ENSG00000139263	LRIG3	121227	8	4.90625	8	3.165	8	4.4575	11	5	5.68	5	6.908	5	4.918	5	4.1	5	5.598	5	6.332	5	4.918	5	5.114	black	0.797024	7.58e-10	5	4.196	4	0.75	2.54053	3.06988	2.01118	TRUE	FALSE	FALSE	FALSE	FALSE	TRUE	TRUE	TRUE	0.611
ENSMUSG00000044807	Zfp354c	zinc finger protein 354C [Source:MGI Symbol;Acc:MGI:1353621]	30944	protein_coding	ENSG00000177932	ZNF354C	30832	8	8.88125	8	7.64625	8	8.48	10	5	15.43	5	12.282	5	8.476	5	8.364	5	13.604	5	10.054	5	7.156	5	7.332	brown	0.8959	5.81e-15	5	9.046	5	1.268	2.53821	3.06082	2.0156	TRUE	FALSE	FALSE	FALSE	FALSE	TRUE	TRUE	TRUE	0.658
ENSMUSG00000051323	Pcdh19	protocadherin 19 [Source:MGI Symbol;Acc:MGI:2685563]	279653	protein_coding	ENSG00000165194	PCDH19	57526	8	2.0875	8	1.66375	8	2.12875	10	5	1.964	5	2.226	5	2.052	5	2.316	5	2.028	5	3.108	5	2.84	5	3.34	pink	0.813976	1.69e-10	5	1.876	1	0.462	2.53796	3.03292	2.04299	TRUE	FALSE	FALSE	FALSE	FALSE	TRUE	TRUE	TRUE	0.317
ENSMUSG00000104764	NA	NA	NA	sense_intronic	NA	NA	NA	8	1.36625	8	1.25	8	1.12875	0	5	1.864	4	0.984	5	1.098	5	0.904	4	1.172	4	1.124	5	1.324	3	0.704	brown	0.473462	0.00203059	5	1.68	0	0.252	2.53706	3.3876	1.68651	TRUE	FALSE	FALSE	FALSE	FALSE	TRUE	TRUE	TRUE	1
ENSMUSG00000016487	Ppfibp1	PTPRF interacting protein, binding protein 1 (liprin beta 1) [Source:MGI Symbol;Acc:MGI:1914783]	67533	protein_coding	ENSG00000110841	PPFIBP1	8496	8	54.8013	8	44.0625	8	53.0575	12	5	51.092	5	51.118	5	52.788	5	49.542	5	49.158	5	54.042	5	47.688	5	51.904	black	0.828288	4.23e-11	5	52.818	5	7.89	2.53699	2.70721	2.36677	TRUE	FALSE	FALSE	FALSE	FALSE	TRUE	TRUE	TRUE	0.333
ENSMUSG00000024427	Spry4	sprouty homolog 4 (Drosophila) [Source:MGI Symbol;Acc:MGI:1345144]	24066	protein_coding	ENSG00000187678	SPRY4	81848	8	3.9125	8	3.28875	8	3.8325	12	5	4.668	5	4.358	5	4.784	5	4.23	5	4.712	5	4.466	5	3.958	5	5.012	black	0.733428	7.32e-08	5	4.536	5	0.78	2.53611	2.81799	2.25423	TRUE	FALSE	FALSE	FALSE	FALSE	TRUE	TRUE	TRUE	0.403
ENSMUSG00000028641	Lepre1	leprecan 1 [Source:MGI Symbol;Acc:MGI:1888921]	56401	protein_coding	ENSG00000117385	P3H1	64175	8	30.7888	8	26.3012	8	25.86	12	5	57.854	5	36.274	5	30.048	5	27.414	5	58.92	5	31.882	5	22.178	5	19.422	brown	0.957613	3.87e-22	5	26.364	5	4.744	2.53478	2.9043	2.16526	TRUE	FALSE	FALSE	FALSE	FALSE	TRUE	TRUE	TRUE	0.519
ENSMUSG00000029090	Gpr125	G protein-coupled receptor 125 [Source:MGI Symbol;Acc:MGI:1917943]	70693	protein_coding	ENSG00000152990	ADGRA3	166647	8	16.2862	8	14.11	8	13.0237	12	5	17.89	5	22.538	5	13.044	5	25.5	5	18.148	5	22.532	5	10.57	5	15.166	brown	0.881583	5.91e-14	5	15.68	5	2.636	2.53375	2.87711	2.19038	TRUE	FALSE	FALSE	FALSE	FALSE	TRUE	TRUE	TRUE	0.301
ENSMUSG00000038729	Akap2	A kinase (PRKA) anchor protein 2 [Source:MGI Symbol;Acc:MGI:1306795]	11641	protein_coding	ENSG00000241978	AKAP2	11217	8	16.5825	8	14.3475	8	16.0075	12	5	17.2	5	17.396	5	18.028	5	18.246	5	14.392	5	17.978	5	18.766	5	18.786	black	0.778938	3.23e-09	5	21.288	5	3.034	2.5321	2.78385	2.28034	TRUE	FALSE	FALSE	FALSE	FALSE	TRUE	TRUE	TRUE	0.185
ENSMUSG00000019990	Pde7b	phosphodiesterase 7B [Source:MGI Symbol;Acc:MGI:1352752]	29863	protein_coding	ENSG00000171408	PDE7B	27115	8	28.9375	8	21.7763	8	24.2225	12	5	23.02	5	27.628	5	25.252	5	24.954	5	17.556	5	25.794	5	21.466	5	24.754	black	0.341788	0.0308824	5	23.15	5	4.302	2.5291	2.83485	2.22336	TRUE	FALSE	FALSE	FALSE	FALSE	TRUE	TRUE	TRUE	0.688
ENSMUSG00000030411	Nova2	neuro-oncological ventral antigen 2 [Source:MGI Symbol;Acc:MGI:104296]	384569	protein_coding	ENSG00000104967	NOVA2	4858	8	2.83375	8	2.51	8	2.6775	9	5	2.804	5	2.464	5	2.594	5	2.732	5	2.472	5	3.246	5	2.964	5	3.602	black	0.492563	0.00124324	5	3.126	2	0.57	2.52781	3.09096	1.96467	TRUE	FALSE	FALSE	FALSE	FALSE	TRUE	TRUE	TRUE	0.339
ENSMUSG00000034771	Tle2	transducin-like enhancer of split 2, homolog of Drosophila E(spl) [Source:MGI Symbol;Acc:MGI:104635]	21886	protein_coding	ENSG00000065717	TLE2	7089	8	39.5575	8	32.8787	8	34.9888	12	5	33.716	5	26.27	5	37.924	5	29.386	5	31.078	5	31.498	5	33.048	5	33.328	black	0.691774	7.68e-07	5	45.652	5	7.848	2.52362	2.73123	2.31601	TRUE	FALSE	FALSE	FALSE	FALSE	TRUE	TRUE	TRUE	0.269
ENSMUSG00000104867	NA	NA	NA	sense_intronic	NA	NA	NA	8	2.42	8	1.9725	8	2.46125	0	5	1.88	4	1.99	5	1.95	5	1.798	5	2.254	5	1.922	5	2.206	5	1.586	black	0.526107	0.000488916	5	2.294	0	0.372	2.52103	3.20206	1.84	TRUE	FALSE	FALSE	FALSE	FALSE	TRUE	TRUE	TRUE	1
ENSMUSG00000032334	Loxl1	lysyl oxidase-like 1 [Source:MGI Symbol;Acc:MGI:106096]	16949	protein_coding	ENSG00000129038	LOXL1	4016	8	30.21	8	18.9363	8	25.9413	11	5	32.3	5	40.786	5	45.002	5	45.57	5	32.674	5	36.432	5	27.076	5	34.322	black	0.380089	0.015553	5	29.216	5	5.084	2.5207	2.77766	2.26374	TRUE	FALSE	FALSE	FALSE	FALSE	TRUE	TRUE	TRUE	0.63
ENSMUSG00000030231	Plekha5	pleckstrin homology domain containing, family A member 5 [Source:MGI Symbol;Acc:MGI:1923802]	109135	protein_coding	ENSG00000052126	PLEKHA5	54477	8	12.5762	8	9.8725	8	12.8963	12	5	13.582	5	12.312	5	10.74	5	11.048	5	12.398	5	14.038	5	12.174	5	15.32	black	0.712954	2.45e-07	5	12.432	5	2.83	2.51557	2.84399	2.18714	TRUE	FALSE	FALSE	FALSE	FALSE	TRUE	TRUE	TRUE	0.484
ENSMUSG00000048332	Lhfp	lipoma HMGIC fusion partner [Source:MGI Symbol;Acc:MGI:1920048]	108927	protein_coding	ENSG00000183722	LHFPL6	10186	8	57.965	8	52.2938	8	49.9412	12	5	52.004	5	52.4	5	44.976	5	43.196	5	50.878	5	47.96	5	40.054	5	35.508	brown	0.844625	7.36e-12	5	47.86	5	8.466	2.51444	2.76713	2.26174	TRUE	FALSE	FALSE	FALSE	FALSE	TRUE	TRUE	TRUE	0.304
ENSMUSG00000011154	1700026D08Rik	RIKEN cDNA 1700026D08 gene [Source:MGI Symbol;Acc:MGI:1922806]	75556	protein_coding	ENSG00000156206	CFAP161	161502	7	1.32	8	1.35125	8	1.405	4	5	2.264	5	3.052	5	2.688	5	2.8	4	1.694	5	1.236	5	1.314	4	1.272	brown	0.426079	0.00611916	5	1.814	0	0.286	2.50553	3.36029	1.65078	TRUE	FALSE	FALSE	FALSE	FALSE	TRUE	TRUE	TRUE	0.095
ENSMUSG00000002233	Rhoc	ras homolog gene family, member C [Source:MGI Symbol;Acc:MGI:106028]	11853	protein_coding	ENSG00000155366	RHOC	389	8	63.8738	8	57.925	8	62.9787	12	5	78.56	5	63.394	5	63.87	5	59.728	5	75.404	5	56.76	5	49.948	5	48.276	brown	0.875984	1.35e-13	5	61.222	5	10.786	2.5028	2.75319	2.25241	TRUE	FALSE	FALSE	FALSE	FALSE	TRUE	TRUE	TRUE	0.2
ENSMUSG00000050105	Grrp1	glycine/arginine rich protein 1 [Source:MGI Symbol;Acc:MGI:1919940]	72690	protein_coding	ENSG00000197245	FAM110D	79927	8	13.0363	8	11.6587	8	12.0412	11	5	12.86	5	11.934	5	10.426	5	12.452	5	11.028	5	12.082	5	10.332	5	11.166	black	0.611842	2.73e-05	5	11.842	5	2.248	2.4989	2.89	2.1078	TRUE	FALSE	FALSE	FALSE	FALSE	TRUE	TRUE	TRUE	0.597
ENSMUSG00000074738	B930041F14Rik	RIKEN cDNA B930041F14 gene [Source:MGI Symbol;Acc:MGI:2444790]	230991	protein_coding	ENSG00000228594	FNDC10	643988	8	3.91875	8	4.12625	8	3.64125	9	5	4.536	5	3.84	5	3.904	5	4.19	5	3.732	5	4.056	5	3.132	5	3.208	black	0.670677	2.19e-06	5	4.484	4	0.814	2.49642	3.04365	1.9492	TRUE	FALSE	FALSE	FALSE	FALSE	TRUE	TRUE	TRUE	0.298
ENSMUSG00000047033	Pcdhb15	protocadherin beta 15 [Source:MGI Symbol;Acc:MGI:2136750]	93886	protein_coding	ENSG00000113212	PCDHB7	56129	8	1.6275	8	1.46875	8	1.585	3	5	2.046	5	1.676	5	1.614	5	1.394	5	1.954	5	1.472	5	2.022	5	1.394	black	0.653266	4.89e-06	5	1.526	0	0.25	2.49593	3.19048	1.80138	TRUE	FALSE	FALSE	FALSE	FALSE	TRUE	TRUE	TRUE	0.75
ENSMUSG00000000317	Bcl6b	B cell CLL/lymphoma 6, member B [Source:MGI Symbol;Acc:MGI:1278332]	12029	protein_coding	ENSG00000161940	BCL6B	255877	8	6.685	8	5.2475	8	5.28375	12	5	5.982	5	4.836	5	4.568	5	4.958	5	5.562	5	5.098	5	5.808	5	5.862	black	0.669168	2.35e-06	5	6.236	5	0.982	2.49517	3.12531	1.86503	TRUE	FALSE	FALSE	FALSE	FALSE	TRUE	TRUE	TRUE	0.333
ENSMUSG00000033149	Phldb2	pleckstrin homology-like domain, family B, member 2 [Source:MGI Symbol;Acc:MGI:2444981]	208177	protein_coding	ENSG00000144824	PHLDB2	90102	8	12.4825	8	9.805	8	12.45	12	5	18.076	5	16.86	5	17.072	5	13.224	5	17.104	5	21.204	5	16.216	5	18.896	black	0.790412	1.31e-09	5	13.858	5	2.002	2.49432	2.97186	2.01677	TRUE	FALSE	FALSE	FALSE	FALSE	TRUE	TRUE	TRUE	0.279
ENSMUSG00000026826	Nr4a2	nuclear receptor subfamily 4, group A, member 2 [Source:MGI Symbol;Acc:MGI:1352456]	NA	protein_coding	ENSG00000153234	NR4A2	4929	8	5.45375	8	4.59125	8	4.94625	8	5	8.838	5	6.096	5	4.222	5	4.05	5	11.292	5	6.158	5	3.358	5	3.478	brown	0.870845	2.79e-13	5	4.816	4	0.9	2.49319	3.01112	1.97527	TRUE	FALSE	FALSE	FALSE	FALSE	TRUE	TRUE	TRUE	0.503
ENSMUSG00000020176	Grb10	growth factor receptor bound protein 10 [Source:MGI Symbol;Acc:MGI:103232]	14783	protein_coding	ENSG00000106070	GRB10	2887	8	24.5888	8	20.4713	8	23.365	12	5	53.778	5	35.15	5	29.748	5	25.128	5	59.098	5	31.388	5	22.808	5	23.554	brown	0.873274	1.99e-13	5	27.886	5	5.172	2.49175	2.69218	2.29131	TRUE	FALSE	FALSE	FALSE	FALSE	TRUE	TRUE	TRUE	0.298
ENSMUSG00000044043	Pcdhb14	protocadherin beta 14 [Source:MGI Symbol;Acc:MGI:2136749]	93885	protein_coding	NA	NA	NA	8	1.31375	8	1.04	8	1.10625	4	5	1.262	5	1.432	5	1.18	5	0.952	5	1.148	5	1.566	5	1.166	5	1.146	black	0.695657	6.27e-07	5	1.126	0	0.192	2.49133	3.20598	1.77669	TRUE	FALSE	FALSE	FALSE	FALSE	TRUE	TRUE	TRUE	0.168
ENSMUSG00000025978	Rftn2	raftlin family member 2 [Source:MGI Symbol;Acc:MGI:1921263]	74013	protein_coding	ENSG00000162944	RFTN2	130132	8	12.3625	8	11.54	8	11.5225	11	5	17.094	5	12.804	5	9.718	5	9.07	5	16.444	5	10.298	5	8.68	5	8.302	brown	0.916423	1.08e-16	5	10.056	5	1.888	2.48961	2.85753	2.12168	TRUE	FALSE	FALSE	FALSE	FALSE	TRUE	TRUE	TRUE	0.597
ENSMUSG00000037060	Prkcdbp	protein kinase C, delta binding protein [Source:MGI Symbol;Acc:MGI:1923422]	109042	protein_coding	ENSG00000170955	CAVIN3	112464	8	27.2175	8	23.13	8	26.1863	11	5	31.706	5	29.61	5	28.698	5	25.132	5	29.426	5	34.18	5	29.006	5	30.762	black	0.784721	2.06e-09	5	28.626	5	5.188	2.48809	2.84526	2.13093	TRUE	FALSE	FALSE	FALSE	FALSE	TRUE	TRUE	TRUE	0.253
ENSMUSG00000092051	Gm17229	predicted gene 17229 [Source:MGI Symbol;Acc:MGI:4938056]	NA	processed_pseudogene	NA	NA	NA	8	4.7675	8	3.455	8	3.7175	0	5	4.888	5	5.158	5	5.28	5	5.246	5	3.554	5	4.764	5	4.058	5	4.626	black	0.310443	0.0512208	5	3.97	4	0.682	2.48787	3.11238	1.86336	TRUE	FALSE	FALSE	FALSE	FALSE	TRUE	TRUE	TRUE	1
ENSMUSG00000070044	Fam149a	family with sequence similarity 149, member A [Source:MGI Symbol;Acc:MGI:2387177]	212326	protein_coding	ENSG00000109794	FAM149A	25854	8	5.46375	8	4.5125	8	5.265	11	5	8.892	5	6.286	5	5.724	5	4.758	5	8.944	5	6.146	5	4.986	5	5.37	black	0.901857	2e-15	5	6.344	5	0.998	2.48781	2.94737	2.02825	TRUE	FALSE	FALSE	FALSE	FALSE	TRUE	TRUE	TRUE	0.266
ENSMUSG00000020142	Slc1a4	solute carrier family 1 (glutamate/neutral amino acid transporter), member 4 [Source:MGI Symbol;Acc:MGI:2135601]	55963	protein_coding	ENSG00000115902	SLC1A4	6509	8	2.05125	8	1.56375	8	2.61	9	5	4.942	5	5.818	5	3.722	5	2.76	5	6.052	5	5.918	5	2.91	5	3.518	black	0.857394	1.62e-12	5	4.076	3	0.67	2.48704	3.24294	1.73113	TRUE	FALSE	FALSE	FALSE	FALSE	TRUE	TRUE	TRUE	0.157
ENSMUSG00000015476	Prrt1	proline-rich transmembrane protein 1 [Source:MGI Symbol;Acc:MGI:1932118]	260297	protein_coding	ENSG00000204314	PRRT1	80863	8	3.4675	8	2.715	8	2.91625	9	5	2.216	5	2.352	5	3.126	5	2.408	5	2.44	5	2.382	5	1.718	5	3.696	grey	0.198743	0.218917	5	2.96	3	0.526	2.48685	3.27886	1.69484	TRUE	FALSE	FALSE	FALSE	FALSE	TRUE	TRUE	TRUE	0.154
ENSMUSG00000063455	D630045J12Rik	RIKEN cDNA D630045J12 gene [Source:MGI Symbol;Acc:MGI:2669829]	330286	protein_coding	ENSG00000122778	KIAA1549	57670	8	3.43	8	3.3925	8	3.205	7	5	3.962	5	3.354	5	2.438	5	2.08	5	4.348	5	3.146	5	2.158	5	1.758	brown	0.892667	1.01e-14	5	2.86	1	0.538	2.47833	3.00481	1.95185	TRUE	FALSE	FALSE	FALSE	FALSE	TRUE	TRUE	TRUE	0.371
ENSMUSG00000102854	NA	NA	NA	TEC	NA	NA	NA	8	2.20625	8	1.87	8	2	3	5	2.234	5	2.51	5	2.396	5	2.538	5	2.328	5	2.536	5	2.482	5	2.948	black	0.448589	0.00369382	5	1.754	0	0.31	2.47529	3.12603	1.82454	TRUE	FALSE	FALSE	FALSE	FALSE	TRUE	TRUE	TRUE	0.917
ENSMUSG00000030849	Fgfr2	fibroblast growth factor receptor 2 [Source:MGI Symbol;Acc:MGI:95523]	14183	protein_coding	ENSG00000066468	FGFR2	2263	8	139.926	8	123.99	8	125.075	10	5	113.728	5	117.9	5	108.19	5	90.286	5	94.098	5	124.34	5	98.854	5	106.916	black	0.713233	2.41e-07	5	120.288	5	21.6	2.47284	2.82579	2.11989	TRUE	FALSE	FALSE	FALSE	FALSE	TRUE	TRUE	TRUE	0.4
ENSMUSG00000027864	Ptgfrn	prostaglandin F2 receptor negative regulator [Source:MGI Symbol;Acc:MGI:1277114]	19221	protein_coding	ENSG00000134247	PTGFRN	5738	8	17.2512	8	13.2637	8	15.6075	12	5	30.028	5	26.762	5	20.258	5	12.396	5	30.692	5	25.41	5	14.392	5	14.678	black	0.905434	1.02e-15	5	15.132	5	2.658	2.47098	2.88417	2.05778	TRUE	FALSE	FALSE	FALSE	FALSE	TRUE	TRUE	TRUE	0.46
ENSMUSG00000027460	Angpt4	angiopoietin 4 [Source:MGI Symbol;Acc:MGI:1336887]	11602	protein_coding	ENSG00000101280	ANGPT4	51378	8	10.3912	8	10.0787	8	10.9875	3	5	3.928	5	8.552	5	12.94	5	20.444	5	2.272	5	6.924	5	9.876	5	8.89	turquoise	0.711421	2.67e-07	5	8.296	5	1.334	2.46935	3.29446	1.64425	TRUE	FALSE	FALSE	FALSE	FALSE	TRUE	TRUE	TRUE	0.972
ENSMUSG00000026674	Ddr2	discoidin domain receptor family, member 2 [Source:MGI Symbol;Acc:MGI:1345277]	NA	protein_coding	ENSG00000162733	DDR2	4921	8	55.5575	8	44.0875	8	46.3537	12	5	61.54	5	48.858	5	42.038	5	33.522	5	60.46	5	50.564	5	39.044	5	34.224	brown	0.872909	2.09e-13	5	42.466	5	7.666	2.46566	2.79899	2.13232	TRUE	FALSE	FALSE	FALSE	FALSE	TRUE	TRUE	TRUE	0.692
ENSMUSG00000029563	Foxp2	forkhead box P2 [Source:MGI Symbol;Acc:MGI:2148705]	114142	protein_coding	ENSG00000128573	FOXP2	93986	8	2.51125	8	1.24	8	2.295	6	5	4.84	5	4.256	5	4.024	5	2.062	5	3.63	5	4.404	5	3.232	5	3.924	black	0.793426	1.02e-09	5	2.134	1	0.46	2.4654	3.14631	1.7845	TRUE	FALSE	FALSE	FALSE	FALSE	TRUE	TRUE	TRUE	0.465
ENSMUSG00000078247	Airn	antisense Igf2r RNA [Source:MGI Symbol;Acc:MGI:1353471]	NA	antisense	NA	NA	NA	8	36.6225	8	29.0263	8	33.7762	11	5	30.304	5	30.76	5	30.246	5	28.928	5	32.256	5	30.252	5	25.28	5	29.304	black	0.685555	1.05e-06	5	34.59	5	6.2	2.46208	2.94255	1.98161	TRUE	FALSE	FALSE	FALSE	FALSE	TRUE	TRUE	TRUE	0.537
ENSMUSG00000020728	Cep112	centrosomal protein 112 [Source:MGI Symbol;Acc:MGI:1923673]	76380	protein_coding	ENSG00000154240	CEP112	201134	8	4.84125	8	4.085	8	5.135	9	5	4.558	5	5.826	5	5.154	5	5.62	5	3.902	5	5.158	5	4.634	5	6.014	black	0.464403	0.00253801	5	4.9	5	1.198	2.46207	3.02296	1.90117	TRUE	FALSE	FALSE	FALSE	FALSE	TRUE	TRUE	TRUE	0.611
ENSMUSG00000049288	Lix1l	Lix1-like [Source:MGI Symbol;Acc:MGI:3036267]	280411	protein_coding	ENSG00000271601	LIX1L	128077	8	17.93	8	16.3163	8	16.45	12	5	21.75	5	20.892	5	20.758	5	16.844	5	19.836	5	19.648	5	16.348	5	17.68	black	0.893918	8.17e-15	5	19.644	5	3.202	2.46023	2.74118	2.17929	TRUE	FALSE	FALSE	FALSE	FALSE	TRUE	TRUE	TRUE	0.359
ENSMUSG00000025555	Farp1	FERM, RhoGEF (Arhgef) and pleckstrin domain protein 1 (chondrocyte-derived) [Source:MGI Symbol;Acc:MGI:2446173]	223254	protein_coding	ENSG00000152767	FARP1	10160	8	12.7613	8	10.7963	8	12.1363	12	5	15.374	5	14.946	5	13.362	5	12.494	5	14.298	5	14.646	5	13.392	5	14.836	black	0.844497	7.47e-12	5	14.826	5	2.884	2.46015	2.79658	2.12372	TRUE	FALSE	FALSE	FALSE	FALSE	TRUE	TRUE	TRUE	0.316
ENSMUSG00000059173	Pde1a	phosphodiesterase 1A, calmodulin-dependent [Source:MGI Symbol;Acc:MGI:1201792]	18573	protein_coding	ENSG00000115252	PDE1A	5136	8	13.815	8	13.8613	8	11.8775	12	5	7.562	5	11.574	5	12.072	5	12.972	5	6.698	5	9.302	5	10.836	5	8.106	grey	-0.193662	0.231165	5	10.6	5	1.998	2.45026	3.00392	1.89659	TRUE	FALSE	FALSE	FALSE	FALSE	TRUE	TRUE	TRUE	0.441
ENSMUSG00000014932	Yes1	Yamaguchi sarcoma viral (v-yes) oncogene homolog 1 [Source:MGI Symbol;Acc:MGI:99147]	NA	protein_coding	ENSG00000176105	YES1	7525	8	6.56875	8	5.49625	8	6.0575	12	5	9.63	5	8.242	5	6.28	5	6.668	5	8.528	5	7.726	5	5.998	5	6.368	black	0.913093	2.2e-16	5	6.282	5	1.176	2.44967	2.81563	2.08372	TRUE	FALSE	FALSE	FALSE	FALSE	TRUE	TRUE	TRUE	0.239
ENSMUSG00000031955	Bcar1	breast cancer anti-estrogen resistance 1 [Source:MGI Symbol;Acc:MGI:108091]	12927	protein_coding	ENSG00000050820	BCAR1	9564	8	11.16	8	10.3588	8	10.1438	12	5	13.618	5	9.66	5	10.472	5	10.16	5	13.91	5	10.256	5	9.75	5	9.27	black	0.859443	1.26e-12	5	12.302	5	2.294	2.44334	2.83193	2.05475	TRUE	FALSE	FALSE	FALSE	FALSE	TRUE	TRUE	TRUE	0.224
ENSMUSG00000034573	Ptpn13	protein tyrosine phosphatase, non-receptor type 13 [Source:MGI Symbol;Acc:MGI:103293]	19249	protein_coding	ENSG00000163629	PTPN13	5783	8	30.2237	8	20.4812	8	26.4913	9	5	34.574	5	32.024	5	27.798	5	21.548	5	29.468	5	30.824	5	24.428	5	27.964	black	0.923536	2.12e-17	5	25.686	5	4.778	2.44015	2.6953	2.18501	TRUE	FALSE	FALSE	FALSE	FALSE	TRUE	TRUE	TRUE	0.75
ENSMUSG00000000058	Cav2	caveolin 2 [Source:MGI Symbol;Acc:MGI:107571]	12390	protein_coding	ENSG00000105971	CAV2	858	8	7.9375	8	6.2425	8	8.42875	12	5	14.26	5	14.708	5	14.106	5	14.006	5	13.64	5	17.182	5	15.628	5	16.516	black	0.589326	6.31e-05	5	9.45	5	2.022	2.4372	3.04453	1.82987	TRUE	FALSE	FALSE	FALSE	FALSE	TRUE	TRUE	TRUE	0.113
ENSMUSG00000072812	Ahnak2	AHNAK nucleoprotein 2 [Source:MGI Symbol;Acc:MGI:2144831]	100041194	protein_coding	ENSG00000185567	AHNAK2	113146	8	5.535	8	3.96125	8	5.8525	10	5	9.966	5	12.396	5	11.736	5	8.17	5	7.45	5	12.076	5	9.042	5	12.2	pink	0.824955	5.91e-11	5	6.798	5	1.352	2.43568	2.76814	2.10321	TRUE	FALSE	FALSE	FALSE	FALSE	TRUE	TRUE	TRUE	0.475
ENSMUSG00000045039	Megf8	multiple EGF-like-domains 8 [Source:MGI Symbol;Acc:MGI:2446294]	269878	protein_coding	ENSG00000105429	MEGF8	1954	8	13.6275	8	12.2438	8	13.2562	12	5	13.082	5	12.906	5	13.4	5	13.876	5	13.486	5	12.512	5	12.368	5	13.458	black	0.770404	6.12e-09	5	15.01	5	2.994	2.43563	2.60611	2.26515	TRUE	FALSE	FALSE	FALSE	FALSE	TRUE	TRUE	TRUE	0.277
ENSMUSG00000026888	Grb14	growth factor receptor bound protein 14 [Source:MGI Symbol;Acc:MGI:1355324]	50915	protein_coding	ENSG00000115290	GRB14	2888	8	12.77	8	8.6	8	10.765	12	5	14.764	5	9.834	5	9.288	5	8.358	5	14.07	5	10.87	5	9.716	5	13.394	black	0.82682	4.9e-11	5	8.63	5	1.6	2.43541	3.20681	1.66401	TRUE	FALSE	FALSE	FALSE	FALSE	TRUE	TRUE	TRUE	0.139
ENSMUSG00000045672	Col27a1	collagen, type XXVII, alpha 1 [Source:MGI Symbol;Acc:MGI:2672118]	373864	protein_coding	ENSG00000196739	COL27A1	85301	8	12.9475	8	10.0225	8	12.0787	11	5	20.972	5	21.432	5	18.542	5	14.204	5	21.85	5	23.086	5	13.84	5	14.614	black	0.856328	1.85e-12	5	15.658	5	3.122	2.43359	2.7237	2.14348	TRUE	FALSE	FALSE	FALSE	FALSE	TRUE	TRUE	TRUE	0.383
ENSMUSG00000073787	Gm10575	predicted gene 10575 [Source:MGI Symbol;Acc:MGI:3708765]	NA	processed_transcript	NA	NA	NA	8	1.63625	8	1.41	8	1.56375	3	5	2.08	5	1.444	5	1.404	5	1.364	5	1.936	5	1.858	5	1.35	5	1.448	black	0.678342	1.51e-06	5	1.908	2	0.426	2.43178	3.23263	1.63094	TRUE	FALSE	FALSE	FALSE	FALSE	TRUE	TRUE	TRUE	0.75
ENSMUSG00000071176	Arhgef10	Rho guanine nucleotide exchange factor (GEF) 10 [Source:MGI Symbol;Acc:MGI:2444453]	234094	protein_coding	ENSG00000104728	ARHGEF10	9639	8	9.31875	8	8.84625	8	9.13875	12	5	12.494	5	10.43	5	9.844	5	8.842	5	10.234	5	12.046	5	9.366	5	9.346	black	0.903399	1.5e-15	5	10.258	5	1.548	2.43121	2.87394	1.98848	TRUE	FALSE	FALSE	FALSE	FALSE	TRUE	TRUE	TRUE	0.32
ENSMUSG00000106472	NA	NA	NA	sense_intronic	NA	NA	NA	8	2.2025	8	1.8525	8	2.1325	0	5	2.082	5	2.128	5	2.08	5	1.768	5	2.166	5	1.692	5	1.916	5	1.386	brown	0.5938	5.37e-05	5	2.542	2	0.45	2.43048	3.08646	1.7745	TRUE	FALSE	FALSE	FALSE	FALSE	TRUE	TRUE	TRUE	1
ENSMUSG00000090053	Palm2	paralemmin 2 [Source:MGI Symbol;Acc:MGI:1934601]	242481	protein_coding	ENSG00000243444	PALM2	114299	8	3.93875	8	3.35375	8	3.65	3	5	5.356	5	4.236	5	6.17	5	3.36	5	4.742	5	5.05	5	5.104	5	4.368	black	0.687248	9.68e-07	5	3.896	4	1.134	2.42891	2.91522	1.9426	TRUE	FALSE	FALSE	FALSE	FALSE	TRUE	TRUE	TRUE	0.735
ENSMUSG00000050730	Arhgap42	Rho GTPase activating protein 42 [Source:MGI Symbol;Acc:MGI:1918794]	71544	protein_coding	ENSG00000165895	ARHGAP42	143872	8	10.0038	8	8.97	8	8.48	12	5	9.97	5	8.502	5	7.692	5	6.15	5	9.756	5	8.138	5	7.308	5	6.758	black	0.861696	9.42e-13	5	7.756	5	1.244	2.42611	2.80104	2.05119	TRUE	FALSE	FALSE	FALSE	FALSE	TRUE	TRUE	TRUE	0.544
ENSMUSG00000040428	Plekha4	pleckstrin homology domain containing, family A (phosphoinositide binding specific) member 4 [Source:MGI Symbol;Acc:MGI:1916467]	NA	protein_coding	ENSG00000105559	PLEKHA4	57664	8	4.34125	8	3.6875	8	4.4125	11	5	3.156	5	3.03	5	3.944	5	5.684	5	2.794	5	4.208	5	5.748	5	6.61	yellow	0.51036	0.000766797	5	3.804	4	0.898	2.42555	3.21618	1.63492	TRUE	FALSE	FALSE	FALSE	FALSE	TRUE	TRUE	TRUE	0.487
ENSMUSG00000040717	Il17rd	interleukin 17 receptor D [Source:MGI Symbol;Acc:MGI:2159727]	171463	protein_coding	ENSG00000144730	IL17RD	54756	8	1.485	8	1.145	8	1.5925	9	5	1.734	5	2.064	5	1.984	5	1.81	5	1.954	5	2.274	5	1.932	5	2.674	pink	0.85422	2.39e-12	5	1.644	0	0.306	2.42537	2.91434	1.9364	TRUE	FALSE	FALSE	FALSE	FALSE	TRUE	TRUE	TRUE	0.134
ENSMUSG00000062542	Syt9	synaptotagmin IX [Source:MGI Symbol;Acc:MGI:1926373]	60510	protein_coding	ENSG00000170743	SYT9	143425	8	1.97125	8	1.79625	8	1.89375	4	5	3.128	5	2.38	5	1.702	5	1.514	5	2.78	5	2.598	5	1.696	5	2.096	black	0.89057	1.43e-14	5	2.014	0	0.368	2.42533	3.00255	1.84811	TRUE	FALSE	FALSE	FALSE	FALSE	TRUE	TRUE	TRUE	0.205
ENSMUSG00000022537	Tmem44	transmembrane protein 44 [Source:MGI Symbol;Acc:MGI:1924489]	NA	protein_coding	ENSG00000145014	TMEM44	93109	8	6.99625	8	5.91125	8	6.7825	12	5	6.698	5	7.182	5	5.858	5	6.28	5	6.296	5	8.5	5	9.102	5	9.154	black	0.439831	0.00451329	5	6.506	5	1.138	2.42407	3.06633	1.7818	TRUE	FALSE	FALSE	FALSE	FALSE	TRUE	TRUE	TRUE	0.405
ENSMUSG00000021701	Plk2	polo-like kinase 2 [Source:MGI Symbol;Acc:MGI:1099790]	20620	protein_coding	ENSG00000145632	PLK2	10769	8	7.71125	8	5.51625	8	6.68375	12	5	10.162	5	8.098	5	8.064	5	8.728	5	9.472	5	7.896	5	8.586	5	8.298	black	0.763991	9.72e-09	5	7.062	5	1.312	2.42234	2.94329	1.90138	TRUE	FALSE	FALSE	FALSE	FALSE	TRUE	TRUE	TRUE	0.273
ENSMUSG00000031099	Smarca1	SWI/SNF related, matrix associated, actin dependent regulator of chromatin, subfamily a, member 1 [Source:MGI Symbol;Acc:MGI:1935127]	93761	protein_coding	ENSG00000102038	SMARCA1	6594	8	7.23875	8	5.15125	8	5.8925	5	5	7.544	5	5.59	5	3.828	5	3.004	5	7.922	5	5.77	5	4.432	5	4.636	black	0.868227	3.99e-13	5	5.676	5	1.002	2.42222	2.76637	2.07807	TRUE	FALSE	FALSE	FALSE	FALSE	TRUE	TRUE	TRUE	0.585
ENSMUSG00000019779	Frk	fyn-related kinase [Source:MGI Symbol;Acc:MGI:103265]	NA	protein_coding	ENSG00000111816	FRK	2444	8	3.1825	8	2.70375	8	2.84875	6	5	4.666	5	3.948	5	3.512	5	2.722	5	4.206	5	3.514	5	2.498	5	2.098	brown	0.837917	1.54e-11	5	2.532	1	0.47	2.42102	2.97807	1.86397	TRUE	FALSE	FALSE	FALSE	FALSE	TRUE	TRUE	TRUE	0.74
ENSMUSG00000041261	Car8	carbonic anhydrase 8 [Source:MGI Symbol;Acc:MGI:88253]	12319	protein_coding	ENSG00000178538	CA8	767	6	0.905	8	1.09625	7	1.1675	11	5	1.026	4	1.156	5	0.88	4	0.924	5	1.552	5	1.374	5	1.1	5	1.744	black	0.357905	0.0233593	5	0.954	0	0.192	2.41709	3.20205	1.63212	TRUE	FALSE	FALSE	FALSE	FALSE	TRUE	TRUE	TRUE	0
ENSMUSG00000022246	Rai14	retinoic acid induced 14 [Source:MGI Symbol;Acc:MGI:1922896]	NA	protein_coding	ENSG00000039560	RAI14	26064	8	54.3475	8	43.5588	8	48.1125	12	5	61.02	5	44.708	5	40.1	5	36.618	5	49.626	5	43.166	5	35.06	5	36.832	brown	0.879076	8.6e-14	5	42.004	5	7.89	2.4132	2.62975	2.19665	TRUE	FALSE	FALSE	FALSE	FALSE	TRUE	TRUE	TRUE	0.7
ENSMUSG00000067586	S1pr3	sphingosine-1-phosphate receptor 3 [Source:MGI Symbol;Acc:MGI:1339365]	13610	protein_coding	ENSG00000213694	S1PR3	1903	8	34.2825	8	29.8487	8	29.315	11	5	27.724	5	25.312	5	22.34	5	19.3	5	26.14	5	23.278	5	20.506	5	16.674	brown	0.852762	2.85e-12	5	28.764	5	5.41	2.4122	2.6661	2.1583	TRUE	FALSE	FALSE	FALSE	FALSE	TRUE	TRUE	TRUE	0.759
ENSMUSG00000024534	Sncaip	synuclein, alpha interacting protein (synphilin) [Source:MGI Symbol;Acc:MGI:1915097]	NA	protein_coding	ENSG00000064692	SNCAIP	9627	8	4.26625	8	3.6425	8	4.7225	11	5	9.664	5	10.448	5	7.882	5	5.738	5	11.84	5	9.856	5	5.542	5	7.042	black	0.885113	3.43e-14	5	5.362	5	1.35	2.40572	2.96804	1.8434	TRUE	FALSE	FALSE	FALSE	FALSE	TRUE	TRUE	TRUE	0.483
ENSMUSG00000024883	Rin1	Ras and Rab interactor 1 [Source:MGI Symbol;Acc:MGI:2385695]	225870	protein_coding	ENSG00000174791	RIN1	9610	8	1.62875	7	1.03375	8	1.17375	5	5	1.212	5	1.33	5	1.856	5	1.378	5	1.282	5	1.57	5	1.276	5	1.542	black	0.414097	0.00789911	5	1.646	0	0.328	2.4053	3.08012	1.73049	TRUE	FALSE	FALSE	FALSE	FALSE	TRUE	TRUE	TRUE	0.328
ENSMUSG00000035258	Abi3bp	ABI gene family, member 3 (NESH) binding protein [Source:MGI Symbol;Acc:MGI:2444583]	320712	protein_coding	ENSG00000154175	ABI3BP	25890	8	13.94	8	9.945	8	12.7312	12	5	9.828	5	16.074	5	13.88	5	11.096	5	9.252	5	17.092	5	13.716	5	18.422	yellow	0.715317	2.14e-07	5	13.368	5	2.46	2.40399	2.84984	1.95814	TRUE	FALSE	FALSE	FALSE	FALSE	TRUE	TRUE	TRUE	0.531
ENSMUSG00000031788	Kifc3	kinesin family member C3 [Source:MGI Symbol;Acc:MGI:109202]	16582	protein_coding	ENSG00000140859	KIFC3	3801	8	9.9725	8	9.755	8	9.79125	12	5	10.372	5	10.984	5	10.778	5	9.18	5	10.394	5	10.342	5	9.894	5	8.686	black	0.74483	3.56e-08	5	12.234	5	2.284	2.40227	2.75423	2.05031	TRUE	FALSE	FALSE	FALSE	FALSE	TRUE	TRUE	TRUE	0.229
ENSMUSG00000007867	Ift43	intraflagellar transport 43 [Source:MGI Symbol;Acc:MGI:1923661]	76411	protein_coding	ENSG00000119650	IFT43	112752	8	10.8163	8	9.185	8	10.2088	12	5	12.71	5	12.366	5	15.646	5	11.542	5	10.81	5	10.548	5	9.87	5	10.024	black	0.499264	0.00103958	5	12.042	5	2.136	2.3998	2.99312	1.80649	TRUE	FALSE	FALSE	FALSE	FALSE	TRUE	TRUE	TRUE	0.248
ENSMUSG00000102516	NA	NA	NA	TEC	NA	NA	NA	8	3.85	8	2.99125	8	3.7275	0	5	2.928	5	3.02	5	3.22	5	2.966	5	3.71	5	3.448	5	3.094	5	3.61	black	0.642549	7.82e-06	5	3.608	4	0.68	2.39527	2.93243	1.8581	TRUE	FALSE	FALSE	FALSE	FALSE	TRUE	TRUE	TRUE	1
ENSMUSG00000034168	Irf2bpl	interferon regulatory factor 2 binding protein-like [Source:MGI Symbol;Acc:MGI:2442463]	238330	protein_coding	ENSG00000119669	IRF2BPL	64207	8	11.52	8	9.03125	8	10.43	12	5	12.218	5	11.558	5	12.984	5	11.852	5	10.822	5	13.05	5	11.548	5	14.608	black	0.659219	3.73e-06	5	13.894	5	2.68	2.39439	2.67732	2.11146	TRUE	FALSE	FALSE	FALSE	FALSE	TRUE	TRUE	TRUE	0.253
ENSMUSG00000029673	Auts2	autism susceptibility candidate 2 [Source:MGI Symbol;Acc:MGI:1919847]	319974	protein_coding	ENSG00000158321	AUTS2	26053	8	26.53	8	13.8287	8	17.0525	11	5	21.374	5	24.964	5	18.148	5	21.18	5	21.758	5	14.818	5	13.742	5	17.69	black	0.906533	8.25e-16	5	18.8	5	4.834	2.38609	2.73335	2.03882	TRUE	FALSE	FALSE	FALSE	FALSE	TRUE	TRUE	TRUE	0.532
ENSMUSG00000029093	Sorcs2	sortilin-related VPS10 domain containing receptor 2 [Source:MGI Symbol;Acc:MGI:1932289]	81840	protein_coding	ENSG00000184985	SORCS2	57537	8	14.2475	8	14.4238	8	14.2937	8	5	15.28	5	15.032	5	12.47	5	10.066	5	13.13	5	12.494	5	13.612	5	12.824	black	0.865279	5.91e-13	5	14.514	5	3.564	2.38579	2.71738	2.05419	TRUE	FALSE	FALSE	FALSE	FALSE	TRUE	TRUE	TRUE	0.667
ENSMUSG00000096971	4930556M19Rik	RIKEN cDNA 4930556M19 gene [Source:MGI Symbol;Acc:MGI:1922509]	NA	lincRNA	NA	NA	NA	8	1.42375	8	1.20375	8	1.22	4	5	1.174	5	1.204	4	1.41	5	1.066	5	0.96	5	1.214	5	1.326	5	1.364	black	0.199795	0.21644	5	1.306	0	0.244	2.38327	3.04791	1.71864	TRUE	FALSE	FALSE	FALSE	FALSE	TRUE	TRUE	TRUE	0.127
ENSMUSG00000000416	Cttnbp2	cortactin binding protein 2 [Source:MGI Symbol;Acc:MGI:1353467]	NA	protein_coding	ENSG00000077063	CTTNBP2	83992	8	2.24125	8	2.43875	8	2.11625	7	5	2.75	5	3.24	5	2.688	5	3.696	5	3.618	5	2.308	5	2.452	5	2.546	black	0.668188	2.46e-06	5	3.162	2	0.52	2.3831	2.90976	1.85644	TRUE	FALSE	FALSE	FALSE	FALSE	TRUE	TRUE	TRUE	0.174
ENSMUSG00000048960	Prex2	phosphatidylinositol-3,4,5-trisphosphate-dependent Rac exchange factor 2 [Source:MGI Symbol;Acc:MGI:1923385]	109294	protein_coding	ENSG00000046889	PREX2	80243	8	10.1813	8	9.2575	8	10.1387	11	5	12.82	5	13.028	5	10.51	5	11.522	5	12.08	5	15.854	5	14.272	5	16.616	black	0.540985	0.000313071	5	10.768	5	2.278	2.38239	2.80955	1.95524	TRUE	FALSE	FALSE	FALSE	FALSE	TRUE	TRUE	TRUE	0.498
ENSMUSG00000022505	Emp2	epithelial membrane protein 2 [Source:MGI Symbol;Acc:MGI:1098726]	13731	protein_coding	ENSG00000213853	EMP2	2013	8	13.6337	8	11.685	8	14.3225	12	5	12.264	5	15.392	5	14.196	5	13.188	5	12.954	5	16.354	5	15.406	5	17.432	black	0.497223	0.00109823	5	13.524	5	2.614	2.37894	2.70487	2.05302	TRUE	FALSE	FALSE	FALSE	FALSE	TRUE	TRUE	TRUE	0.245
ENSMUSG00000047907	Tshz2	teashirt zinc finger family member 2 [Source:MGI Symbol;Acc:MGI:2153084]	NA	protein_coding	ENSG00000182463	TSHZ2	128553	8	9.4475	8	7.965	8	8.62375	12	5	9.544	5	11.024	5	9.866	5	8.204	5	8.434	5	11.24	5	8.494	5	10.812	black	0.737316	5.75e-08	5	8.44	5	1.616	2.3789	2.74044	2.01736	TRUE	FALSE	FALSE	FALSE	FALSE	TRUE	TRUE	TRUE	0.334
ENSMUSG00000041115	Iqsec2	IQ motif and Sec7 domain 2 [Source:MGI Symbol;Acc:MGI:3528396]	245666	protein_coding	ENSG00000124313	IQSEC2	23096	8	17.7675	8	17.8	8	18.395	12	5	12.866	5	14.274	5	14.86	5	15.674	5	12.872	5	15.87	5	15.912	5	17.12	black	0.773393	4.91e-09	5	19.778	5	5.572	2.3763	2.57389	2.1787	TRUE	FALSE	FALSE	FALSE	FALSE	TRUE	TRUE	TRUE	0.206
ENSMUSG00000028007	Snx7	sorting nexin 7 [Source:MGI Symbol;Acc:MGI:1923811]	76561	protein_coding	ENSG00000162627	SNX7	51375	8	11.195	8	10.0312	8	11.7112	12	5	19.636	5	18.382	5	18.398	5	13.072	5	21.25	5	15.854	5	9.454	5	9.984	black	0.792391	1.11e-09	5	10.214	5	1.808	2.37417	2.85865	1.8897	TRUE	FALSE	FALSE	FALSE	FALSE	TRUE	TRUE	TRUE	0.309
ENSMUSG00000046280	She	src homology 2 domain-containing transforming protein E [Source:MGI Symbol;Acc:MGI:1099462]	214547	protein_coding	ENSG00000169291	SHE	126669	8	7.0125	8	6.615	8	7.4625	11	5	7.524	5	7.758	5	7.7	5	8.914	5	6.84	5	10.702	5	11.238	5	11.536	grey	0.613335	2.58e-05	5	8.426	5	1.392	2.37371	2.99673	1.75069	TRUE	FALSE	FALSE	FALSE	FALSE	TRUE	TRUE	TRUE	0.514
ENSMUSG00000028389	Zfp37	zinc finger protein 37 [Source:MGI Symbol;Acc:MGI:99181]	22696	protein_coding	ENSG00000136866	ZFP37	7539	8	2.3525	8	2.225	8	2.175	9	5	2.302	5	2.796	5	1.982	5	1.78	5	2	5	3.274	5	2.784	5	2.868	black	0.576387	9.93e-05	5	2.194	2	0.496	2.37051	3.05824	1.68277	TRUE	FALSE	FALSE	FALSE	FALSE	TRUE	TRUE	TRUE	0.306
ENSMUSG00000031486	Gpr124	G protein-coupled receptor 124 [Source:MGI Symbol;Acc:MGI:1925810]	78560	protein_coding	ENSG00000020181	ADGRA2	25960	8	13.8513	8	11.2788	8	12.2637	12	5	16.532	5	15.604	5	13.874	5	12.172	5	16.536	5	16.73	5	14.046	5	14.346	black	0.861721	9.39e-13	5	14.946	5	2.744	2.36907	2.74207	1.99607	TRUE	FALSE	FALSE	FALSE	FALSE	TRUE	TRUE	TRUE	0.667
ENSMUSG00000025402	Nab2	Ngfi-A binding protein 2 [Source:MGI Symbol;Acc:MGI:107563]	17937	protein_coding	ENSG00000166886	NAB2	4665	8	13.425	8	11.0563	8	13.2912	12	5	15.716	5	13.224	5	15.354	5	12.864	5	15.178	5	12.924	5	15.054	5	14.198	black	0.769516	6.53e-09	5	14.984	5	3.012	2.36743	2.75079	1.98407	TRUE	FALSE	FALSE	FALSE	FALSE	TRUE	TRUE	TRUE	0.394
ENSMUSG00000068696	Gpr88	G-protein coupled receptor 88 [Source:MGI Symbol;Acc:MGI:1927653]	64378	protein_coding	ENSG00000181656	GPR88	54112	8	6.78	8	6.51	8	7.25625	2	4	0.984	5	3.29	5	5.906	5	5.962	5	0.964	5	4.112	5	4.648	5	4.922	purple	0.826137	5.25e-11	5	9.606	5	2.098	2.36307	3.03573	1.6904	TRUE	FALSE	FALSE	FALSE	FALSE	TRUE	TRUE	TRUE	0.875
ENSMUSG00000063160	Numbl	numb-like [Source:MGI Symbol;Acc:MGI:894702]	18223	protein_coding	ENSG00000105245	NUMBL	9253	8	10.1575	8	8.65	8	9.10125	11	5	14.096	5	11.422	5	10.064	5	8.602	5	14.158	5	13	5	10.498	5	10.13	black	0.929236	5.11e-18	5	10.324	5	2.144	2.36215	2.74132	1.98297	TRUE	FALSE	FALSE	FALSE	FALSE	TRUE	TRUE	TRUE	0.513
ENSMUSG00000024544	Ldlrad4	low density lipoprotein receptor class A domain containing 4 [Source:MGI Symbol;Acc:MGI:1277150]	52662	protein_coding	ENSG00000168675	LDLRAD4	753	8	19.67	8	15.7837	8	19.9662	12	5	11.04	5	15.4	5	18.48	5	21.034	5	11.732	5	16.154	5	15.236	5	18.176	yellow	0.620113	1.97e-05	5	21.27	5	4.308	2.3593	2.62696	2.09165	TRUE	FALSE	FALSE	FALSE	FALSE	TRUE	TRUE	TRUE	0.631
ENSMUSG00000032198	Dock6	dedicator of cytokinesis 6 [Source:MGI Symbol;Acc:MGI:1914789]	319899	protein_coding	ENSG00000130158	DOCK6	57572	8	11.4725	8	9.77875	8	11.2562	12	5	12.016	5	11.784	5	11.946	5	11.87	5	11.014	5	14.164	5	13.522	5	15.764	black	0.491516	0.00127809	5	13.632	5	2.662	2.35715	2.62254	2.09177	TRUE	FALSE	FALSE	FALSE	FALSE	TRUE	TRUE	TRUE	0.341
ENSMUSG00000102562	NA	NA	NA	TEC	NA	NA	NA	8	2.4325	8	2.1025	8	1.99625	3	5	2.174	5	2.632	5	2.134	5	2.018	5	2.078	5	2.384	5	1.9	5	2.65	black	0.489197	0.00135832	5	2.038	1	0.416	2.35531	3.06391	1.64672	TRUE	FALSE	FALSE	FALSE	FALSE	TRUE	TRUE	TRUE	1
ENSMUSG00000034037	Fgd5	FYVE, RhoGEF and PH domain containing 5 [Source:MGI Symbol;Acc:MGI:2443369]	232237	protein_coding	ENSG00000154783	FGD5	152273	8	10.4838	8	9.78	8	10.1913	12	5	8.808	5	10.712	5	10.542	5	10.074	5	8.298	5	11.706	5	13.278	5	11.934	grey	0.676814	1.63e-06	5	10.214	5	2.146	2.35355	2.72037	1.98673	TRUE	FALSE	FALSE	FALSE	FALSE	TRUE	TRUE	TRUE	0.369
ENSMUSG00000027797	Dclk1	doublecortin-like kinase 1 [Source:MGI Symbol;Acc:MGI:1330861]	13175	protein_coding	ENSG00000133083	DCLK1	9201	8	8.94625	8	7.12125	8	8.9	7	5	11.114	5	12.172	5	8.456	5	8.77	5	13.472	5	12.318	5	9.038	5	11.358	black	0.875846	1.38e-13	5	13.542	5	2.454	2.35226	2.66996	2.03456	TRUE	FALSE	FALSE	FALSE	FALSE	TRUE	TRUE	TRUE	0.364
ENSMUSG00000029231	Pdgfra	platelet derived growth factor receptor, alpha polypeptide [Source:MGI Symbol;Acc:MGI:97530]	NA	protein_coding	ENSG00000134853	PDGFRA	5156	8	48.3525	8	42.2525	8	41.0388	12	5	45.432	5	44.088	5	33.726	5	34.306	5	39.924	5	32.828	5	28.914	5	24.926	brown	0.854862	2.21e-12	5	30.388	5	5.642	2.35178	2.71192	1.99164	TRUE	FALSE	FALSE	FALSE	FALSE	TRUE	TRUE	TRUE	0.6
ENSMUSG00000073599	Ecscr	endothelial cell surface expressed chemotaxis and apoptosis regulator [Source:MGI Symbol;Acc:MGI:1915795]	68545	protein_coding	ENSG00000279686		NA	8	8.91	8	8.39875	8	8.01	12	5	10.522	5	9.362	5	11.306	5	9.552	5	11.114	5	11.622	5	11.988	5	12.886	black	0.51319	0.000708343	5	10.002	5	2.548	2.35031	3.01641	1.6842	TRUE	FALSE	FALSE	FALSE	FALSE	TRUE	TRUE	TRUE	0.253
ENSMUSG00000042766	Trim46	tripartite motif-containing 46 [Source:MGI Symbol;Acc:MGI:2673000]	360213	protein_coding	ENSG00000163462	TRIM46	80128	8	2.8625	8	2.48625	8	3.03375	8	5	3.096	5	2.794	5	2.97	5	2.532	5	2.886	5	3	5	2.792	5	3.07	black	0.681934	1.26e-06	5	3.86	4	0.624	2.34791	2.94975	1.74607	TRUE	FALSE	FALSE	FALSE	FALSE	TRUE	TRUE	TRUE	0.284
ENSMUSG00000036885	Arhgef26	Rho guanine nucleotide exchange factor (GEF) 26 [Source:MGI Symbol;Acc:MGI:1918053]	622434	protein_coding	ENSG00000114790	ARHGEF26	26084	8	2.34	8	2.1625	8	2.7825	8	5	4.718	5	3.764	5	3.58	5	3.766	5	5.008	5	4.054	5	3.226	5	3.244	black	0.784014	2.18e-09	5	3.646	4	0.79	2.34605	2.82583	1.86626	TRUE	FALSE	FALSE	FALSE	FALSE	TRUE	TRUE	TRUE	0.216
ENSMUSG00000044338	Aplnr	apelin receptor [Source:MGI Symbol;Acc:MGI:1346086]	23796	protein_coding	ENSG00000134817	APLNR	187	8	8.34875	8	6.95125	8	6.29375	9	5	14.466	5	8.074	5	10.432	5	9.91	5	16.388	5	8.15	5	6.346	5	8.24	brown	0.74986	2.56e-08	5	6.61	5	1.348	2.34569	2.98868	1.7027	TRUE	FALSE	FALSE	FALSE	FALSE	TRUE	TRUE	TRUE	0.4
ENSMUSG00000046470	Sox18	SRY (sex determining region Y)-box 18 [Source:MGI Symbol;Acc:MGI:103559]	20672	protein_coding	ENSG00000203883	SOX18	54345	8	22.1438	8	22.1988	8	21.8287	12	5	24.726	5	21.544	5	22.088	5	23.568	5	22.968	5	26.46	5	24.014	5	27.092	black	0.566054	0.000140693	5	24.426	5	4.768	2.34567	2.95616	1.73518	TRUE	FALSE	FALSE	FALSE	FALSE	TRUE	TRUE	TRUE	0.361
ENSMUSG00000023050	Map3k12	mitogen-activated protein kinase kinase kinase 12 [Source:MGI Symbol;Acc:MGI:1346881]	NA	protein_coding	ENSG00000139625	MAP3K12	7786	8	4.5075	8	4.14	8	4.2725	11	5	4.554	5	3.94	5	4.362	5	4.386	5	4.628	5	5.48	5	4.544	5	4.32	black	0.80356	4.33e-10	5	4.768	5	0.996	2.34511	2.80965	1.88056	TRUE	FALSE	FALSE	FALSE	FALSE	TRUE	TRUE	TRUE	0.246
ENSMUSG00000040563	Lppr2	lipid phosphate phosphatase-related protein type 2 [Source:MGI Symbol;Acc:MGI:2384575]	235044	protein_coding	ENSG00000105520	PLPPR2	64748	8	2.1925	8	1.95	8	1.97	11	5	2.762	5	2.208	5	2.736	5	1.906	5	3.1	5	1.92	5	2.102	5	2.306	black	0.696869	5.88e-07	5	2.462	1	0.47	2.34472	2.93317	1.75626	TRUE	FALSE	FALSE	FALSE	FALSE	TRUE	TRUE	TRUE	0.127
ENSMUSG00000024998	Plce1	phospholipase C, epsilon 1 [Source:MGI Symbol;Acc:MGI:1921305]	74055	protein_coding	ENSG00000138193	PLCE1	51196	8	4.72	8	3.49	8	5.7475	11	5	6.818	5	7.218	5	6.278	5	5.85	5	7.176	5	8.746	5	6.018	5	7.434	black	0.66945	2.32e-06	5	4.718	4	0.834	2.34275	2.80216	1.88334	TRUE	FALSE	FALSE	FALSE	FALSE	TRUE	TRUE	TRUE	0.471
ENSMUSG00000021835	Bmp4	bone morphogenetic protein 4 [Source:MGI Symbol;Acc:MGI:88180]	12159	protein_coding	ENSG00000125378	BMP4	652	8	16.6713	8	14.0687	8	14.5962	11	5	8.854	5	7.626	5	10.876	5	10.424	5	7.644	5	6.91	5	8.81	5	7.55	brown	0.320945	0.0434622	5	13.982	5	2.73	2.34142	2.71483	1.96801	TRUE	FALSE	FALSE	FALSE	FALSE	TRUE	TRUE	TRUE	0.503
ENSMUSG00000042826	Fgf11	fibroblast growth factor 11 [Source:MGI Symbol;Acc:MGI:109167]	14166	protein_coding	ENSG00000161958	FGF11	2256	8	2.96375	8	2.52125	8	2.84	11	5	2.146	5	2.312	5	2.384	5	2.272	5	2.428	5	2.606	5	2.658	5	2.624	black	0.519168	0.000597752	5	2.714	3	0.532	2.3403	2.89643	1.78418	TRUE	FALSE	FALSE	FALSE	FALSE	TRUE	TRUE	TRUE	0.204
ENSMUSG00000102841	NA	NA	NA	TEC	NA	NA	NA	8	5.8175	8	4.60625	8	4.73375	0	5	4.666	5	3.606	5	3.87	5	3.126	5	4.864	5	4.202	5	3.918	5	3.588	brown	0.621031	1.9e-05	5	4.744	5	0.95	2.33559	2.71882	1.95236	TRUE	FALSE	FALSE	FALSE	FALSE	TRUE	TRUE	TRUE	1
ENSMUSG00000036667	Fam115a	family with sequence similarity 115, member A [Source:MGI Symbol;Acc:MGI:1914665]	NA	protein_coding	ENSG00000198420	TCAF1	9747	8	10.35	8	8.675	8	10.5512	12	5	15.396	5	12.204	5	11.346	5	9.692	5	14.418	5	11.178	5	9.374	5	10.286	black	0.935684	8.8e-19	5	9.662	5	1.86	2.33419	2.69087	1.97751	TRUE	FALSE	FALSE	FALSE	FALSE	TRUE	TRUE	TRUE	0.254
ENSMUSG00000031169	Porcn	porcupine homolog (Drosophila) [Source:MGI Symbol;Acc:MGI:1890212]	53627	protein_coding	ENSG00000102312	PORCN	64840	8	7.89875	8	7.675	8	6.72625	12	5	5.488	5	6.212	5	7.322	5	7.186	5	4.38	5	5.912	5	6.912	5	6.428	grey	0.187832	0.245784	5	7.688	5	1.472	2.3285	2.81498	1.84202	TRUE	FALSE	FALSE	FALSE	FALSE	TRUE	TRUE	TRUE	0.24
ENSMUSG00000026153	Fam135a	family with sequence similarity 135, member A [Source:MGI Symbol;Acc:MGI:1915437]	NA	protein_coding	ENSG00000082269	FAM135A	57579	8	8.49875	8	7.2325	8	7.43375	12	5	9.774	5	9.932	5	7.096	5	7.766	5	9.994	5	8.798	5	7.72	5	9.452	black	0.860429	1.11e-12	5	7.758	5	1.74	2.32794	2.66437	1.99151	TRUE	FALSE	FALSE	FALSE	FALSE	TRUE	TRUE	TRUE	0.099
ENSMUSG00000103049	NA	NA	NA	TEC	NA	NA	NA	8	4.07	8	3.0975	8	3.0725	0	5	3.402	5	2.95	5	3.406	5	3.078	5	2.878	5	3.688	5	3.048	5	3.53	black	0.574003	0.000107694	5	2.918	3	0.6	2.32742	2.95557	1.69928	TRUE	FALSE	FALSE	FALSE	FALSE	TRUE	TRUE	TRUE	1
ENSMUSG00000026836	Acvr1	activin A receptor, type 1 [Source:MGI Symbol;Acc:MGI:87911]	NA	protein_coding	ENSG00000115170	ACVR1	90	8	18.2425	8	15.3488	8	17.4825	12	5	23.77	5	19.468	5	19.462	5	17.574	5	23.392	5	19.49	5	16.66	5	19.518	black	0.955115	1.12e-21	5	18.492	5	3.982	2.32611	2.54208	2.11014	TRUE	FALSE	FALSE	FALSE	FALSE	TRUE	TRUE	TRUE	0.338
ENSMUSG00000038146	Notch3	notch 3 [Source:MGI Symbol;Acc:MGI:99460]	18131	protein_coding	ENSG00000074181	NOTCH3	4854	8	27.5562	8	23.2275	8	23.8375	11	5	25.43	5	24.004	5	21.87	5	20.396	5	24.912	5	34.206	5	32.508	5	34.152	black	0.454986	0.00318028	5	29.676	5	5.818	2.32532	2.68878	1.96186	TRUE	FALSE	FALSE	FALSE	FALSE	TRUE	TRUE	TRUE	0.648
ENSMUSG00000046152	Fut10	fucosyltransferase 10 [Source:MGI Symbol;Acc:MGI:2384748]	171167	protein_coding	ENSG00000172728	FUT10	84750	8	3.895	8	3.225	8	3.91375	9	5	4.368	5	5.124	5	4.294	5	4.218	5	4.512	5	4.382	5	3.98	5	4.592	black	0.709022	3.05e-07	5	4.222	4	0.888	2.3213	2.74391	1.89869	TRUE	FALSE	FALSE	FALSE	FALSE	TRUE	TRUE	TRUE	0.517
ENSMUSG00000002105	Slc39a13	solute carrier family 39 (metal ion transporter), member 13 [Source:MGI Symbol;Acc:MGI:1915677]	68427	protein_coding	ENSG00000165915	SLC39A13	91252	8	59.7238	8	55.9038	8	54.9363	12	5	68.032	5	60.668	5	56.052	5	50.484	5	70.626	5	50.228	5	46.382	5	41.698	brown	0.859931	1.18e-12	5	63.902	5	13.064	2.32062	2.58	2.06124	TRUE	FALSE	FALSE	FALSE	FALSE	TRUE	TRUE	TRUE	0.3
ENSMUSG00000040606	Kazn	kazrin, periplakin interacting protein [Source:MGI Symbol;Acc:MGI:1918779]	71529	protein_coding	ENSG00000189337	KAZN	23254	8	7.9225	8	6.3525	8	7.50375	11	5	10.926	5	8.184	5	9.23	5	10.288	5	9.206	5	7.606	5	8.334	5	6.806	brown	0.681916	1.27e-06	5	8.496	5	1.718	2.32061	2.82744	1.81378	TRUE	FALSE	FALSE	FALSE	FALSE	TRUE	TRUE	TRUE	0.32
ENSMUSG00000039765	Cc2d2a	coiled-coil and C2 domain containing 2A [Source:MGI Symbol;Acc:MGI:1924487]	231214	protein_coding	ENSG00000048342	CC2D2A	57545	8	8.335	8	6.85625	8	7.815	12	5	7.596	5	9.008	5	8.242	5	6.548	5	6.774	5	8.338	5	8.752	5	10.08	black	0.556008	0.000195342	5	9.018	5	1.69	2.31913	2.65392	1.98434	TRUE	FALSE	FALSE	FALSE	FALSE	TRUE	TRUE	TRUE	0.262
ENSMUSG00000035342	Lzts2	leucine zipper, putative tumor suppressor 2 [Source:MGI Symbol;Acc:MGI:2385095]	NA	protein_coding	ENSG00000107816	LZTS2	84445	8	20.1462	8	17.62	8	19.5237	12	5	20.024	5	20.35	5	23.052	5	22.15	5	19.814	5	22.384	5	20.964	5	23.162	black	0.621406	1.88e-05	5	23.498	5	4.544	2.3173	2.53869	2.09592	TRUE	FALSE	FALSE	FALSE	FALSE	TRUE	TRUE	TRUE	0.221
ENSMUSG00000039349	C130074G19Rik	RIKEN cDNA C130074G19 gene [Source:MGI Symbol;Acc:MGI:2444831]	226777	protein_coding	ENSG00000162817	C1orf115	79762	8	12.3712	8	11.0213	8	11.9475	12	5	11.496	5	11.634	5	10.984	5	10.896	5	9.058	5	13.426	5	15.066	5	14.778	grey	0.653282	4.88e-06	5	11.698	5	2.294	2.31609	2.87629	1.75589	TRUE	FALSE	FALSE	FALSE	FALSE	TRUE	TRUE	TRUE	0.201
ENSMUSG00000025207	Sema4g	sema domain, immunoglobulin domain (Ig), transmembrane domain (TM) and short cytoplasmic domain, (semaphorin) 4G [Source:MGI Symbol;Acc:MGI:1347047]	26456	protein_coding	ENSG00000095539	SEMA4G	57715	8	1.3975	8	1.37625	8	1.2	8	5	1.348	5	1.09	5	0.894	4	0.89	5	1.168	5	0.91	4	0.986	5	0.904	brown	0.699355	5.15e-07	5	1.032	0	0.214	2.31601	2.96644	1.66559	TRUE	FALSE	FALSE	FALSE	FALSE	TRUE	TRUE	TRUE	0.039
ENSMUSG00000068036	Mllt4	myeloid/lymphoid or mixed-lineage leukemia (trithorax homolog, Drosophila); translocated to, 4 [Source:MGI Symbol;Acc:MGI:1314653]	17356	protein_coding	ENSG00000130396	AFDN	4301	8	40.9575	8	36.78	8	40.3263	12	5	32.94	5	36.71	5	35.104	5	32.972	5	27.246	5	38.282	5	39.396	5	46.738	pink	0.826717	4.95e-11	5	43.756	5	8.132	2.30849	2.4957	2.12127	TRUE	FALSE	FALSE	FALSE	FALSE	TRUE	TRUE	TRUE	0.108
ENSMUSG00000035045	Zc3h12b	zinc finger CCCH-type containing 12B [Source:MGI Symbol;Acc:MGI:2442133]	547176	protein_coding	ENSG00000102053	ZC3H12B	340554	8	5.17125	8	4.085	8	4.46625	6	5	4.13	5	4.974	5	3.724	5	3.226	5	4.258	5	4.102	5	3.706	5	4.462	black	0.806089	3.46e-10	5	5.492	5	1.22	2.30833	2.67313	1.94353	TRUE	FALSE	FALSE	FALSE	FALSE	TRUE	TRUE	TRUE	0.778
ENSMUSG00000032714	Syde1	synapse defective 1, Rho GTPase, homolog 1 (C. elegans) [Source:MGI Symbol;Acc:MGI:1918959]	71709	protein_coding	ENSG00000105137	SYDE1	85360	8	9.05625	8	8.45875	8	8.79875	12	5	8.082	5	9.034	5	8.946	5	9.24	5	8.674	5	9.212	5	9.192	5	10.588	black	0.516949	0.000636866	5	10.362	5	2.1	2.30698	2.67553	1.93843	TRUE	FALSE	FALSE	FALSE	FALSE	TRUE	TRUE	TRUE	0.311
ENSMUSG00000049580	Tsku	tsukushi [Source:MGI Symbol;Acc:MGI:2443855]	NA	protein_coding	ENSG00000182704	TSKU	25987	8	9.955	8	9.9525	8	9.32875	10	5	20.128	5	14.098	5	15.152	5	15.304	5	19.73	5	10.996	5	10.374	5	9.764	brown	0.877601	1.07e-13	5	10.398	5	2.096	2.30412	2.86491	1.74333	TRUE	FALSE	FALSE	FALSE	FALSE	TRUE	TRUE	TRUE	0.38
ENSMUSG00000048763	Hoxb3	homeobox B3 [Source:MGI Symbol;Acc:MGI:96184]	NA	protein_coding	ENSG00000120093	HOXB3	3213	8	3.41	8	4.43	8	9.9225	7	5	11.026	5	7.074	5	9.522	5	9.21	5	11.478	5	8.392	5	7.94	5	8.212	brown	0.80967	2.51e-10	5	9.342	5	2.332	2.29667	2.67014	1.9232	TRUE	FALSE	FALSE	FALSE	FALSE	TRUE	TRUE	TRUE	0.333
ENSMUSG00000038156	Spon1	spondin 1, (f-spondin) extracellular matrix protein [Source:MGI Symbol;Acc:MGI:2385287]	233744	protein_coding	ENSG00000262655	SPON1	10418	8	12.0013	8	7.165	8	10.95	11	5	4.064	5	7.476	5	10.04	5	13.474	5	3.448	5	7.802	5	7.938	5	8.254	purple	0.715835	2.08e-07	5	7.572	5	1.46	2.29622	2.68604	1.9064	TRUE	FALSE	FALSE	FALSE	FALSE	TRUE	TRUE	TRUE	0.371
ENSMUSG00000040987	Mill2	MHC I like leukocyte 2 [Source:MGI Symbol;Acc:MGI:2179989]	243864	protein_coding	ENSG00000204516	MICB	4277	8	14.1975	8	14.4175	8	14.855	11	5	5.958	5	11.086	5	14.37	5	13.386	5	5.136	5	10.876	5	12.104	5	14.574	purple	0.797237	7.45e-10	5	15.2	5	2.822	2.2961	2.76114	1.83106	TRUE	FALSE	FALSE	FALSE	FALSE	TRUE	TRUE	TRUE	0.614
ENSMUSG00000016386	Mpped2	metallophosphoesterase domain containing 2 [Source:MGI Symbol;Acc:MGI:1924265]	NA	protein_coding	ENSG00000066382	MPPED2	744	8	4.9275	8	2.89375	8	3.855	9	5	5.598	5	5.346	5	2.972	5	2.834	5	5.558	5	4.326	5	2.706	5	4.166	black	0.853059	2.75e-12	5	3.25	5	0.984	2.29412	2.83944	1.74881	TRUE	FALSE	FALSE	FALSE	FALSE	TRUE	TRUE	TRUE	0.34
ENSMUSG00000036103	Colec12	collectin sub-family member 12 [Source:MGI Symbol;Acc:MGI:2152907]	140792	protein_coding	ENSG00000158270	COLEC12	81035	8	48.3525	8	33.2912	8	42.4487	12	5	47.538	5	48.054	5	44.196	5	42.26	5	44.524	5	46.132	5	37.922	5	43.248	black	0.835041	2.1e-11	5	39.196	5	7.814	2.29384	2.66861	1.91907	TRUE	FALSE	FALSE	FALSE	FALSE	TRUE	TRUE	TRUE	0.444
ENSMUSG00000031398	Plxna3	plexin A3 [Source:MGI Symbol;Acc:MGI:107683]	18846	protein_coding	ENSG00000130827	PLXNA3	55558	8	5.3475	8	4.9675	8	5.68125	7	5	4.656	5	6.428	5	5.89	5	5.182	5	5.428	5	4.922	5	4.198	5	5.398	black	0.823044	7.13e-11	5	6.366	5	1.522	2.28614	2.69792	1.87435	TRUE	FALSE	FALSE	FALSE	FALSE	TRUE	TRUE	TRUE	0.395
ENSMUSG00000018217	Pmp22	peripheral myelin protein 22 [Source:MGI Symbol;Acc:MGI:97631]	NA	protein_coding	ENSG00000109099	PMP22	5376	8	30.3888	8	22.7338	8	30.06	12	5	30.278	5	37.65	5	32.004	5	26.356	5	31.784	5	39.792	5	34.368	5	39.564	black	0.658039	3.94e-06	5	33.998	5	6.458	2.28553	2.58583	1.98524	TRUE	FALSE	FALSE	FALSE	FALSE	TRUE	TRUE	TRUE	0.127
ENSMUSG00000000531	Grasp	GRP1 (general receptor for phosphoinositides 1)-associated scaffold protein [Source:MGI Symbol;Acc:MGI:1860303]	56149	protein_coding	ENSG00000161835	GRASP	160622	8	5.1125	8	3.66875	8	4.40625	11	5	6.92	5	7.184	5	6.712	5	5.52	5	5.706	5	7.808	5	6.896	5	6.898	black	0.447434	0.00379387	5	5.814	5	1.178	2.28438	2.82078	1.74799	TRUE	FALSE	FALSE	FALSE	FALSE	TRUE	TRUE	TRUE	0.398
ENSMUSG00000029581	Fscn1	fascin homolog 1, actin bundling protein (Strongylocentrotus purpuratus) [Source:MGI Symbol;Acc:MGI:1352745]	14086	protein_coding	ENSG00000075618	FSCN1	6624	8	25.2613	8	21.4425	8	22.74	12	5	48.66	5	30.924	5	30.546	5	23.212	5	53.712	5	29.24	5	21.448	5	17.998	brown	0.91563	1.28e-16	5	26.7	5	5.8	2.27967	2.70389	1.85545	TRUE	FALSE	FALSE	FALSE	FALSE	TRUE	TRUE	TRUE	0.312
ENSMUSG00000029061	Mmp23	matrix metallopeptidase 23 [Source:MGI Symbol;Acc:MGI:1347361]	26561	protein_coding	ENSG00000189409	MMP23B	8510	8	31.6275	8	24.3375	8	26.96	12	5	40.598	5	35.81	5	30.25	5	22.356	5	40.346	5	35.886	5	23.662	5	22.442	black	0.864373	6.66e-13	5	27.17	5	5.078	2.27841	2.85568	1.70114	TRUE	FALSE	FALSE	FALSE	FALSE	TRUE	TRUE	TRUE	0.648
ENSMUSG00000039831	Arhgap29	Rho GTPase activating protein 29 [Source:MGI Symbol;Acc:MGI:2443818]	214137	protein_coding	ENSG00000137962	ARHGAP29	9411	8	24.2462	8	19.2675	8	23.415	12	5	22.5	5	24.358	5	26.464	5	26.338	5	21.214	5	25.748	5	24.218	5	29.566	black	0.561788	0.000161938	5	20.444	5	4.856	2.27702	2.57421	1.97982	TRUE	FALSE	FALSE	FALSE	FALSE	TRUE	TRUE	TRUE	0.194
ENSMUSG00000039043	2610034B18Rik	RIKEN cDNA 2610034B18 gene [Source:MGI Symbol;Acc:MGI:1917670]	70420	protein_coding	ENSG00000242498	ARPIN	348110	8	6.245	8	5.53875	8	6.09375	12	5	7.668	5	7.242	5	7.224	5	6.17	5	8.2	5	6.648	5	5.994	5	6.284	black	0.89872	3.54e-15	5	5.86	5	1.148	2.27556	2.72928	1.82185	TRUE	FALSE	FALSE	FALSE	FALSE	TRUE	TRUE	TRUE	0.218
ENSMUSG00000000266	Mid2	midline 2 [Source:MGI Symbol;Acc:MGI:1344333]	23947	protein_coding	ENSG00000080561	MID2	11043	8	10.58	8	9.15125	8	10.2487	12	5	13.012	5	10.652	5	9.944	5	8.546	5	10.268	5	10.562	5	8.402	5	9.706	black	0.8255	5.6e-11	5	10.338	5	2.136	2.27394	2.65463	1.89324	TRUE	FALSE	FALSE	FALSE	FALSE	TRUE	TRUE	TRUE	0.43
ENSMUSG00000029648	Flt1	FMS-like tyrosine kinase 1 [Source:MGI Symbol;Acc:MGI:95558]	14254	protein_coding	ENSG00000102755	FLT1	2321	8	14.9775	8	13.355	8	14.0675	12	5	20.308	5	18.914	5	17.552	5	18.044	5	19.954	5	21.878	5	19.746	5	20.728	black	0.724539	1.25e-07	5	18.268	5	3.762	2.27204	2.55162	1.99245	TRUE	FALSE	FALSE	FALSE	FALSE	TRUE	TRUE	TRUE	0.208
ENSMUSG00000026315	Serpinb8	serine (or cysteine) peptidase inhibitor, clade B, member 8 [Source:MGI Symbol;Acc:MGI:894657]	NA	protein_coding	ENSG00000166401	SERPINB8	5271	8	2.49	8	2.95125	8	2.7775	8	5	3.096	5	2.646	5	3.99	5	4.068	5	3.21	5	2.384	5	2.544	5	2.47	magenta	0.765099	8.98e-09	5	2.942	2	0.59	2.27071	2.85148	1.68994	TRUE	FALSE	FALSE	FALSE	FALSE	TRUE	TRUE	TRUE	0.569
ENSMUSG00000017446	C1qtnf1	C1q and tumor necrosis factor related protein 1 [Source:MGI Symbol;Acc:MGI:1919254]	NA	protein_coding	ENSG00000173918	C1QTNF1	114897	8	18.675	8	16.2838	8	16.995	11	5	24.292	5	23.9	5	16.27	5	13.408	5	24.038	5	22.696	5	17.476	5	16.538	black	0.877459	1.09e-13	5	18.408	5	3.83	2.26991	2.67345	1.86636	TRUE	FALSE	FALSE	FALSE	FALSE	TRUE	TRUE	TRUE	0.56
ENSMUSG00000022421	Nptxr	neuronal pentraxin receptor [Source:MGI Symbol;Acc:MGI:1920590]	73340	protein_coding	ENSG00000221890	NPTXR	23467	8	2.95	8	2.50625	8	3.1775	7	5	4.048	5	3.736	5	3.512	5	2.878	5	4.446	5	4.032	5	3.208	5	4.368	black	0.808238	2.86e-10	5	3.4	4	0.852	2.26899	2.71846	1.81952	TRUE	FALSE	FALSE	FALSE	FALSE	TRUE	TRUE	TRUE	0.205
ENSMUSG00000015305	Sash1	SAM and SH3 domain containing 1 [Source:MGI Symbol;Acc:MGI:1917347]	70097	protein_coding	ENSG00000111961	SASH1	23328	8	37.3188	8	30.5063	8	32.9487	12	5	37.442	5	36.312	5	32.372	5	32.698	5	34.212	5	30.29	5	25.612	5	26.606	brown	0.875679	1.41e-13	5	33.162	5	6.928	2.26679	2.45807	2.0755	TRUE	FALSE	FALSE	FALSE	FALSE	TRUE	TRUE	TRUE	0.454
ENSMUSG00000001240	Ramp2	receptor (calcitonin) activity modifying protein 2 [Source:MGI Symbol;Acc:MGI:1859650]	54409	protein_coding	ENSG00000131477	RAMP2	10266	8	18.7625	8	17.46	8	18.915	12	5	18.386	5	24.254	5	16.644	5	19.832	5	19.592	5	24.418	5	21.842	5	25.39	black	0.534808	0.00037766	5	22.26	5	5.076	2.2662	2.81834	1.71405	TRUE	FALSE	FALSE	FALSE	FALSE	TRUE	TRUE	TRUE	0.109
ENSMUSG00000042523	Dnal1	dynein, axonemal, light chain 1 [Source:MGI Symbol;Acc:MGI:1921462]	105000	protein_coding	ENSG00000119661	DNAL1	83544	8	4.1325	8	2.68125	8	4.0825	11	5	3.208	5	3.752	5	3.47	5	3.256	5	4.038	5	4.882	5	3.892	5	3.988	black	0.738262	5.42e-08	5	4.318	5	1.15	2.26364	2.68442	1.84285	TRUE	FALSE	FALSE	FALSE	FALSE	TRUE	TRUE	TRUE	0.284
ENSMUSG00000042807	Hecw2	HECT, C2 and WW domain containing E3 ubiquitin protein ligase 2 [Source:MGI Symbol;Acc:MGI:2685817]	329152	protein_coding	ENSG00000138411	HECW2	57520	8	5.565	8	5.3575	8	5.32875	11	5	8.468	5	7.54	5	6.922	5	5.046	5	8.304	5	7.494	5	5.38	5	6.128	black	0.870409	2.96e-13	5	7.054	5	1.42	2.26264	2.61519	1.91009	TRUE	FALSE	FALSE	FALSE	FALSE	TRUE	TRUE	TRUE	0.623
ENSMUSG00000022178	Ajuba	ajuba LIM protein [Source:MGI Symbol;Acc:MGI:1341886]	16475	protein_coding	ENSG00000129474	AJUBA	84962	8	3.60625	8	3.2075	8	3.43375	12	5	4.254	5	4.378	5	3.868	5	3.338	5	4.336	5	4.372	5	4.408	5	4.734	black	0.588631	6.47e-05	5	3.912	5	0.834	2.26095	2.72233	1.79957	TRUE	FALSE	FALSE	FALSE	FALSE	TRUE	TRUE	TRUE	0.282
ENSMUSG00000046275	Tusc5	tumor suppressor candidate 5 [Source:MGI Symbol;Acc:MGI:3029307]	237858	protein_coding	ENSG00000184811	TRARG1	286753	8	3.2325	8	3.10625	8	3.32875	6	5	2.916	5	3.286	5	3.01	5	2.826	5	2.37	5	4.99	5	4.174	5	4.71	grey	0.658175	3.92e-06	5	3.366	5	0.708	2.25935	2.81162	1.70709	TRUE	FALSE	FALSE	FALSE	FALSE	TRUE	TRUE	TRUE	0.191
ENSMUSG00000004151	Etv1	ets variant 1 [Source:MGI Symbol;Acc:MGI:99254]	14009	protein_coding	ENSG00000006468	ETV1	2115	8	2.86	8	2.76875	8	3.6175	10	5	5.362	5	5.542	5	3.728	5	3.036	5	4.788	5	4.022	5	3.474	5	4.086	black	0.874672	1.63e-13	5	3.23	3	0.67	2.25761	2.79649	1.71874	TRUE	FALSE	FALSE	FALSE	FALSE	TRUE	TRUE	TRUE	0.148
ENSMUSG00000071064	Zfp827	zinc finger protein 827 [Source:MGI Symbol;Acc:MGI:2444807]	622675	protein_coding	ENSG00000151612	ZNF827	152485	8	6.425	8	6.26	8	7.47625	11	5	8.5	5	7.832	5	8.536	5	8.554	5	7.834	5	7.186	5	5.874	5	7.74	black	0.719814	1.65e-07	5	7.714	5	1.638	2.2538	2.51252	1.99509	TRUE	FALSE	FALSE	FALSE	FALSE	TRUE	TRUE	TRUE	0.408
ENSMUSG00000058152	Chsy3	chondroitin sulfate synthase 3 [Source:MGI Symbol;Acc:MGI:1926173]	78923	protein_coding	ENSG00000198108	CHSY3	337876	8	5.15125	8	4.93125	8	4.9775	4	5	6.642	5	5.338	5	5.958	5	6.446	5	6.654	5	5.17	5	3.806	5	4.098	black	0.687073	9.77e-07	5	5.754	5	1.202	2.25218	2.61691	1.88746	TRUE	FALSE	FALSE	FALSE	FALSE	TRUE	TRUE	TRUE	0.958
ENSMUSG00000029710	Ephb4	Eph receptor B4 [Source:MGI Symbol;Acc:MGI:104757]	13846	protein_coding	ENSG00000196411	EPHB4	2050	8	15.3338	8	13.2575	8	13.5062	12	5	17.418	5	16.756	5	15.358	5	14.91	5	15.776	5	17.522	5	15.194	5	16.554	black	0.855001	2.18e-12	5	16.082	5	3.378	2.24599	2.58364	1.90834	TRUE	FALSE	FALSE	FALSE	FALSE	TRUE	TRUE	TRUE	0.341
ENSMUSG00000024548	Setbp1	SET binding protein 1 [Source:MGI Symbol;Acc:MGI:1933199]	NA	protein_coding	ENSG00000152217	SETBP1	26040	8	4.72125	8	3.75	8	4.67125	10	5	4.468	5	5.722	5	5.038	5	4.484	5	4.446	5	5.702	5	4.912	5	5.588	pink	0.864464	6.58e-13	5	4.514	5	0.946	2.24268	2.63692	1.84845	TRUE	FALSE	FALSE	FALSE	FALSE	TRUE	TRUE	TRUE	0.581
ENSMUSG00000045333	Zfp423	zinc finger protein 423 [Source:MGI Symbol;Acc:MGI:1891217]	NA	protein_coding	ENSG00000102935	ZNF423	23090	8	9.93375	8	7.74	8	8.58	9	5	11.064	5	8.534	5	7.478	5	8.056	5	10.18	5	8.558	5	7.778	5	8.74	black	0.798266	6.82e-10	5	8.74	5	2.282	2.24252	2.53117	1.95387	TRUE	FALSE	FALSE	FALSE	FALSE	TRUE	TRUE	TRUE	0.495
ENSMUSG00000022425	Enpp2	ectonucleotide pyrophosphatase/phosphodiesterase 2 [Source:MGI Symbol;Acc:MGI:1321390]	18606	protein_coding	ENSG00000136960	ENPP2	5168	8	5.615	8	4.89375	8	5.005	12	5	7.154	5	6.028	5	4.11	5	5.186	5	6.97	5	7.216	5	4.956	5	8.658	black	0.690776	8.08e-07	5	4.568	4	1.146	2.2412	2.79747	1.68492	TRUE	FALSE	FALSE	FALSE	FALSE	TRUE	TRUE	TRUE	0.044
ENSMUSG00000029669	Tspan12	tetraspanin 12 [Source:MGI Symbol;Acc:MGI:1889818]	269831	protein_coding	ENSG00000106025	TSPAN12	23554	8	6.205	8	5.35625	8	5.2075	12	5	6.004	5	7.056	5	7.488	5	7.814	5	5.972	5	7.024	5	6.882	5	8.044	black	0.342869	0.0303218	5	5.364	5	1.584	2.23863	2.74033	1.73693	TRUE	FALSE	FALSE	FALSE	FALSE	TRUE	TRUE	TRUE	0.123
ENSMUSG00000044949	Ubtd2	ubiquitin domain containing 2 [Source:MGI Symbol;Acc:MGI:2444752]	327900	protein_coding	ENSG00000168246	UBTD2	92181	8	17.6812	8	13.5312	8	17.5525	12	5	22.044	5	20.844	5	17.832	5	16.334	5	23.054	5	18.696	5	12.888	5	16.122	black	0.833544	2.46e-11	5	15.624	5	3.352	2.23765	2.79999	1.67531	TRUE	FALSE	FALSE	FALSE	FALSE	TRUE	TRUE	TRUE	0.602
ENSMUSG00000027276	Jag1	jagged 1 [Source:MGI Symbol;Acc:MGI:1095416]	16449	protein_coding	ENSG00000101384	JAG1	182	8	15.1788	8	10.9262	8	14.2338	12	5	19.644	5	18.302	5	19.066	5	12.596	5	19.486	5	21.102	5	19.36	5	19.57	black	0.701198	4.67e-07	5	16.518	5	3.654	2.23514	2.58995	1.88034	TRUE	FALSE	FALSE	FALSE	FALSE	TRUE	TRUE	TRUE	0.5
ENSMUSG00000028634	Hivep3	human immunodeficiency virus type I enhancer binding protein 3 [Source:MGI Symbol;Acc:MGI:106589]	16656	protein_coding	ENSG00000127124	HIVEP3	59269	8	22.505	8	17.3087	8	22.6	11	5	12.528	5	14.28	5	18.112	5	19.836	5	11.768	5	16.846	5	16.65	5	19.334	purple	0.645599	6.85e-06	5	28.844	5	5.638	2.23289	2.49122	1.97457	TRUE	FALSE	FALSE	FALSE	FALSE	TRUE	TRUE	TRUE	0.573
ENSMUSG00000016262	Sertad4	SERTA domain containing 4 [Source:MGI Symbol;Acc:MGI:2443496]	NA	protein_coding	ENSG00000082497	SERTAD4	56256	8	3.97375	8	2.36	8	4.24125	9	5	5.554	5	7.548	5	5.172	5	3.956	5	5.198	5	7.034	5	5.014	5	5.906	black	0.646442	6.6e-06	5	5.072	5	1.042	2.23235	2.61098	1.85372	TRUE	FALSE	FALSE	FALSE	FALSE	TRUE	TRUE	TRUE	0.508
ENSMUSG00000035713	Usp35	ubiquitin specific peptidase 35 [Source:MGI Symbol;Acc:MGI:2685339]	102642810	protein_coding	ENSG00000118369	USP35	57558	8	7.51125	8	6.85375	8	7.47375	9	5	4.224	5	4.858	5	5.678	5	5.136	5	4.018	5	5.648	5	5.326	5	5.61	grey	0.316776	0.0464194	5	9.674	5	2.018	2.23114	2.60606	1.85623	TRUE	FALSE	FALSE	FALSE	FALSE	TRUE	TRUE	TRUE	0.549
ENSMUSG00000020027	Socs2	suppressor of cytokine signaling 2 [Source:MGI Symbol;Acc:MGI:1201787]	216233	protein_coding	ENSG00000120833	SOCS2	8835	8	19.7987	8	17.1325	8	18.8075	12	5	17.006	5	17.346	5	25.248	5	26.136	5	20.134	5	20.61	5	19.648	5	20.24	brown	0.326817	0.0395584	5	19.76	5	4.454	2.22744	2.61374	1.84113	TRUE	FALSE	FALSE	FALSE	FALSE	TRUE	TRUE	TRUE	0.365
ENSMUSG00000003617	Cp	ceruloplasmin [Source:MGI Symbol;Acc:MGI:88476]	12870	protein_coding	ENSG00000047457	CP	1356	8	140.48	8	131.236	8	141.726	12	5	55.104	5	70.734	5	72.496	5	87.328	5	45.098	5	80.908	5	90.872	5	88.398	turquoise	0.489612	0.00134363	5	98.19	5	19.44	2.22141	2.67237	1.77044	TRUE	FALSE	FALSE	FALSE	FALSE	TRUE	TRUE	TRUE	0.232
ENSMUSG00000060548	Tnfrsf19	tumor necrosis factor receptor superfamily, member 19 [Source:MGI Symbol;Acc:MGI:1352474]	NA	protein_coding	ENSG00000127863	TNFRSF19	55504	8	35.6013	8	27.8137	8	30.2387	9	5	36.678	5	33.684	5	26.082	5	21.554	5	33.426	5	33.37	5	29.068	5	26.5	black	0.777481	3.61e-09	5	33.134	5	7.14	2.22091	2.58624	1.85558	TRUE	FALSE	FALSE	FALSE	FALSE	TRUE	TRUE	TRUE	0.722
ENSMUSG00000041134	Cyyr1	cysteine and tyrosine-rich protein 1 [Source:MGI Symbol;Acc:MGI:2152187]	224405	protein_coding	ENSG00000166265	CYYR1	116159	8	11.9275	8	11.8387	8	12.0125	12	5	13.776	5	13.87	5	11.442	5	14.416	5	11.312	5	14.748	5	13.73	5	15.114	black	0.46697	0.00238403	5	11.498	5	2.582	2.22054	2.57845	1.86263	TRUE	FALSE	FALSE	FALSE	FALSE	TRUE	TRUE	TRUE	0.353
ENSMUSG00000001270	Ckb	creatine kinase, brain [Source:MGI Symbol;Acc:MGI:88407]	12709	protein_coding	ENSG00000166165	CKB	1152	8	87.4775	8	99.1663	8	78.74	12	5	184.224	5	120.94	5	151.764	5	156.69	5	168.984	5	86.172	5	81.418	5	81.99	magenta	0.925967	1.17e-17	5	96.25	5	20.348	2.21657	2.58262	1.85052	TRUE	FALSE	FALSE	FALSE	FALSE	TRUE	TRUE	TRUE	0.137
ENSMUSG00000022528	Hes1	hairy and enhancer of split 1 (Drosophila) [Source:MGI Symbol;Acc:MGI:104853]	15205	protein_coding	ENSG00000114315	HES1	3280	8	13.2525	8	10.69	8	12.5075	12	5	11.464	5	14.12	5	13.03	5	12.004	5	12.4	5	13.668	5	13.202	5	13.128	black	0.632043	1.22e-05	5	15.896	5	3.272	2.21416	2.6041	1.82422	TRUE	FALSE	FALSE	FALSE	FALSE	TRUE	TRUE	TRUE	0.267
ENSMUSG00000009739	Pou6f1	POU domain, class 6, transcription factor 1 [Source:MGI Symbol;Acc:MGI:102935]	19009	protein_coding	ENSG00000184271		5463	8	18.1588	8	16.8463	8	17.4275	12	5	13.854	5	16.464	5	22.216	5	22.302	5	12.7	5	15.306	5	16.818	5	20.982	grey	0.360507	0.0223016	5	20.974	5	4.63	2.21364	2.42259	2.00468	TRUE	FALSE	FALSE	FALSE	FALSE	TRUE	TRUE	TRUE	0.296
ENSMUSG00000020810	Cygb	cytoglobin [Source:MGI Symbol;Acc:MGI:2149481]	114886	protein_coding	ENSG00000161544	CYGB	114757	8	8.47875	8	6.4225	8	8.2125	12	5	6.108	5	10.334	5	9.068	5	8.446	5	4.9	5	11.244	5	10.766	5	15.624	yellow	0.714283	2.27e-07	5	9.924	5	2.184	2.21027	2.75685	1.6637	TRUE	FALSE	FALSE	FALSE	FALSE	TRUE	TRUE	TRUE	0.161
ENSMUSG00000085133	B930095G15Rik	RIKEN cDNA B930095G15 gene [Source:MGI Symbol;Acc:MGI:2443701]	NA	sense_intronic	NA	NA	NA	8	3.4275	8	2.8525	8	3.1275	6	5	3.56	5	3.03	5	3.52	5	3.092	5	3.47	5	3.122	5	2.966	5	3.184	black	0.736492	6.06e-08	5	3.69	3	0.812	2.20738	2.722	1.69276	TRUE	FALSE	FALSE	FALSE	FALSE	TRUE	TRUE	TRUE	0.393
ENSMUSG00000029851	Fam115c	family with sequence similarity 115, member C [Source:MGI Symbol;Acc:MGI:2385258]	232748	protein_coding	ENSG00000283528	TCAF2C	NA	8	1.3175	8	1.24625	8	1.39	8	5	2.124	5	1.988	5	1.322	5	1.37	5	2.098	5	1.778	5	1.602	5	1.274	black	0.751624	2.28e-08	5	1.474	1	0.286	2.20708	2.73564	1.67852	TRUE	FALSE	FALSE	FALSE	FALSE	TRUE	TRUE	TRUE	0.169
ENSMUSG00000037868	Egr2	early growth response 2 [Source:MGI Symbol;Acc:MGI:95296]	13654	protein_coding	ENSG00000122877	EGR2	1959	8	2.5725	8	2.4575	8	2.56125	1	5	2.136	5	2.118	5	2.194	5	3.434	5	2.86	5	1.67	5	2.746	5	2.276	grey	-0.208676	0.196284	5	2.868	4	1.022	2.20639	2.75611	1.65667	TRUE	FALSE	FALSE	FALSE	FALSE	TRUE	TRUE	TRUE	0.278
ENSMUSG00000018537	Pcgf2	polycomb group ring finger 2 [Source:MGI Symbol;Acc:MGI:99161]	NA	protein_coding	ENSG00000277258	PCGF2	7703	8	9.755	8	10.3725	8	9.9125	12	5	8.246	5	8.056	5	8.708	5	10.016	5	8.47	5	8.068	5	8.64	5	7.592	black	0.484918	0.0015181	5	11.736	5	2.458	2.20341	2.57477	1.83204	TRUE	FALSE	FALSE	FALSE	FALSE	TRUE	TRUE	TRUE	0.274
ENSMUSG00000039706	Ldb2	LIM domain binding 2 [Source:MGI Symbol;Acc:MGI:894670]	16826	protein_coding	ENSG00000169744	LDB2	9079	8	24.835	8	22.735	8	23.5113	12	5	19.088	5	20.256	5	18.342	5	17.536	5	16.028	5	20.732	5	20.498	5	20.33	black	0.427413	0.00594423	5	21.702	5	5.07	2.19874	2.62019	1.77729	TRUE	FALSE	FALSE	FALSE	FALSE	TRUE	TRUE	TRUE	0.489
ENSMUSG00000000693	Loxl3	lysyl oxidase-like 3 [Source:MGI Symbol;Acc:MGI:1337004]	16950	protein_coding	ENSG00000115318	LOXL3	84695	8	14.2875	8	12.735	8	13.4462	11	5	19.456	5	18.164	5	12.418	5	10.23	5	18.33	5	16.578	5	14.76	5	12.878	black	0.859783	1.2e-12	5	16.2	5	2.92	2.19272	2.54687	1.83858	TRUE	FALSE	FALSE	FALSE	FALSE	TRUE	TRUE	TRUE	0.786
ENSMUSG00000033948	Zswim5	zinc finger SWIM-type containing 5 [Source:MGI Symbol;Acc:MGI:1921714]	74464	protein_coding	ENSG00000162415	ZSWIM5	57643	8	2.27875	8	2.56125	8	2.21125	8	5	1.168	5	1.572	5	2.218	5	2.076	5	1.332	5	1.036	5	1.548	5	1.32	grey	-0.265081	0.0983153	5	2.172	0	0.466	2.18772	2.67291	1.70253	TRUE	FALSE	FALSE	FALSE	FALSE	TRUE	TRUE	TRUE	0.449
ENSMUSG00000026640	Plxna2	plexin A2 [Source:MGI Symbol;Acc:MGI:107684]	18845	protein_coding	ENSG00000076356	PLXNA2	5362	8	30.9425	8	25.39	8	26.9788	12	5	26.018	5	22.604	5	20.966	5	20.298	5	24.226	5	22.748	5	20.514	5	20.452	black	0.764591	9.32e-09	5	23.352	5	5.438	2.18672	2.40967	1.96377	TRUE	FALSE	FALSE	FALSE	FALSE	TRUE	TRUE	TRUE	0.694
[truncated: 85 more rows]
[truncated: 8 more columns]
