# Supplementary material for: Osteocyte transcriptome mapping identifies a molecular landscape controlling skeletal homeostasis and susceptibility to skeletal disease
Source: Nat Commun. 2021 May 5;12:2444. doi: 10.1038/s41467-021-22517-1 (PMC8100170; doi:10.1038/s41467-021-22517-1)
Supplement: Supplementary file 9 — Supplementary Data 6 [file 41467_2021_22517_MOESM9_ESM.xlsx]

## Sheet: TableS5_Novel_genes_condensed
Gene_ID	Transcript_ID	Chr	Start_bp	End_bp	Exon_count	Coding_potential	Antisense_gene_symbol	Tibia_activity	Tibia_mean_FPKM	Femur_activity	Femur_mean_FPKM	Humerus_activity	Humerus_mean_FPKM	Osteocyte_transcriptome	Osteocyte_transcriptome_signature	Transcript_sequence
Obcda000485	TRINITY_00001076	chr1	36797810	36802527	2	no	Tmem131	0	0.155	0	0.25	4	0.6875	FALSE	FALSE	TGTGCTTGACAAAGGAAGATGGAACAGAACTGAGGAGGTCAGAACAAGGCTGGAATAAGGCCTGAAGCTGGGGAAGAGAGCCTTCATACTGCTTTGTGAAGTTAGAGAACCTCTGGCTTCAGGCACGGCTGGTCTCCCCTTGTGCTTCTCTGTATCCTGTAAAGACACAGATGCAGGTGCTCAGAAGGATTAGCAAGATGATGGAAATGAAACCATAACCCAAGACACAGCCATACACGGCAGCCTGAGGAATGACAGAGCCCCACTGCAGAGCTCCTTGCTGGCCTGTAGCTTTCTGTGTAAATCAGGCTTGGCCTTGAAATCCATGTTCACACGTCTGGGCTGCCTGAATGCTGGGTTTACAGGTGTATACAGTACGATGCTGTCCGCATAAACTCC…
Obcda004322	TRINITY_00028238	chr1	171888233	171889176	2	no	Cd84	1	0.25	1	0.2225	3	0.715	FALSE	FALSE	ATGCTGCTTCATCACCCTCTTCTCGGGGAGAGAGACTCAATTTCCATAAAATGCCTAAAAGAAAAGGAGGTGAAAAGCAGGCCACCGACGCACTGCTCCAAGAACAACCACAGATTGTTCCAGCCCTAAGTCAGCGCCGGATGTGCTGACCTCAAGATGTACCCTGATACCGCCAAGTTCCTGCTTCCCCATGTAGTCGCCAAAAGAAAAATTTCTGCTGCCCCATCCCTCCTGCTGAGAAGTACTTCCTCTTCTTCCCTGCTGCCCC
Obcda005550	TRINITY_00045934	chr10	61978543	61981878	2	no	Col13a1	4	0.71625	6	0.96	1	0.31125	FALSE	FALSE	CAGCCAGCGCCACTGTCCCGGGCCCCGGAGCGCCCAGCTCCCCAGGGCCGCGGCTGCCAGAGGCTGCCGCTTTGCGGGTGCGCTCCGCCACCATGCCCTCGCGTCTTGAGAGCCAATAAATAAATAAATAGAATAAATAAAAACGAGATCCAAGAGGCGCGATCCAAACTGAGAGGCAAGGGGAAAGGGGGTTAACGTGGCTAGAGGACGTCCCTTTCCTTTGCTCGCCAAAGAGGACCGAAAATGAGCAGTCGGAGTCGGGAGCAGCCAAGAGCCACCAGCAGACGCGATCGGAGTACGCCAAAGGAAGCTCCTTAATCAGGAAGGTAAACAACTCAAATGAGCTTCAGGAAGTCCCTGAAACTGACGAGATTCACTAAGCCCCTCCCTGGAAGAGTA…
Obcda005893	TRINITY_00038175	chr10	81595027	81596496	3	no	Tle6	4	0.5625	3	0.44875	0	0.11875	FALSE	FALSE	CAGGGATCAAACCCAGGCCTAGGCTTGGGAGCAGGCACCTTTACCTGCTGAGCCCTCTCACAAGCCCCTCCATCTTCCACCACCAGTTAAGGACATGGAAAAGGGACAGAGACAGGGAGGCGGGGTGGGGGAGACAAGGGTGAGGTAACCCCGCTTTCTCCCTGCAGAGGCCAACACTCACAAGGGCTTCAGAAATTTATCAGCTCTTCCAGAAGATTCCTGTGGTACAAAGAAAGAAGCTGACGCTGCTGGCTTGTGACCTCCCCTCCATATCTGCATCCAGGTCTCCCACTCACCTGCGTCTCAGGTTGGGGCCGACTGACGTCTTCTTGTTCCCAGAGTCCCTGGATCAGGAAGCCTTGACAGAACTGGGGCTCCGCGTCCCAGACCGGCTGTGGG…
Obcda006272	TRINITY_00047479	chr10	107495211	107584755	3	no	Ptprq	1	0.25875	0	0.0475	2	0.525	FALSE	FALSE	GTTCGGCTCCTTACTCTGTTCTGCCTGTCAAAAAGATGCTATCCCTGTGATTAAAACCATTACCAGTCCTTCAAAGGTTACATATGACTTTCAGGCCTCAGCTTCAATAGAAGCAGGCCTTCGAGCATTGCAATGACGGACGTGTCTGTCTTCTGGATAATGCTGAGGTTATGAATCTGGACGGCAGTAGGATCGTCTTCTCGCAGGACATTTGCACACGTGGACTTATGCTAGTTGTGGTAGCATGTAAACACCTGTGAAAGCCCAAGTCAGACCAAAGTACAACACGAAGAGGAGAGCTGGGCACGAAGTTCTACCCCTATCCAAGGAGCTATTGGCAACAGTTAGCTTCTGGCAAGAAGGTCAGTTTTTTTCTTAAATTGTGGGTCATGATAAGTT…
Obcda006272	TRINITY_00054285	chr10	107495211	107659480	4	no	Ptprq	1	0.25875	0	0.0475	2	0.525	FALSE	FALSE	GTTCGGCTCCTTACTCTGTTCTGCCTGTCAAAAAGATGCTATCCCTGTGATTAAAACCATTACCAGTCCTTCAAAGGTTACATATGACTTTCAGGCCTCAGCTTCAATAGAAGCAGGCCTTCGAGCATTGCAATGACGGACGTGTCTGTCTTCTGGATAATGCTGAGGTTATGAATCTGGACGGCAGTAGGATCGTCTTCTCGTTCTTTGCTTTCAGCTCAAGTCTGCCATCTCAGCCGTACCCGTTCCTCACAAGCCACTGGACGGCATGCAGCAGTTTGGCACCCGAACAGGGACCTGAAGAATGGCAAAAGGACGCTGAGAGAACACTGTCCATGTGGAGCTCCACGGGAAAAGCTAATGGTCTTCGTATCAGGCACTGGAGCAACAAACAGCAAA…
Obcda006417	TRINITY_00039360	chr10	120461952	120463491	3	no	Hmga2	5	0.8775	8	1.57625	5	0.80875	TRUE	FALSE	CAGGCACAAACTGGGGAAATGCTTTGGGGGAGGGGAGCAAAGAAGCGAGGCAGACTGGCTGGGGCCAGAGCAGCCAGCCACCTTCTTGAGAAACAGCTTCCTTTGCCTTGGAGACGCCAGTGGGAAGGACATTCCAGGAGAAGGGAGATTGAAGACTCCTTTGGTGTGGCAAGAGAAAGGAAGGAAGGAGGAAACATGCTGTGAAATTGTGGAGCCGAATGGTCTGCCTCTTGGCCGTTTTTCTCCAATGGTCTCTGCTTTCTGCAAAATGAAAAAGAAAAAAGAAAAGAAGAAGCCATGTAGTCTCCTGCCTGGCATTGTTTACAAGCACTGTACCAAGGAATACATTCCCAGCTAGAATGGTCCGGACTGCAGGTGAGGCATCAAGAATGTCTTAGC…
Obcda006485	TRINITY_00047778	chr10	123196470	123199660	3	no	Usp15	0	0.13875	1	0.23	0	0.11125	TRUE	FALSE	AAAAAAAAAAAAAAAAAAAAAAAAAAAAAAAAAAAAACCAGCGGCAGGCAGGCTCACGCCGAGCCACTGCACCCGGGCTCCGCCAAGGCCCCAAGTGGGAGCGGCACTGCCGGAGGGAGGAGGACCCGGAGCCCCGCGAGCCCCGGCCGCCGCTTCCGCGCAGCCCCGGGCGCGCACCGCCCACCGCGAGCCCCGGCCCTCTGCGCCGGTCCAACCTTTGCCCCCAAAATCTGCTGCCTGAGCGGCCGCCGCCGGACCTGTCCGCACCTGTCACCAGCCGGCGACACCAGCCCACCGCTCCCGCCCAGCTCTCCGCCAGCCTCGGGCCCCCGCGGGCCCCGCGACCCCGTTCCCTACCAGGTGTCCCCTTTCCGGAGCGAGGTTTTGAGCAGCGTCGCG…
Obcda006861	TRINITY_00040454	chr10	17800643	17835572	2	no	Txlnb	1	0.17	1	0.1825	1	0.28375	FALSE	FALSE	GTGTGAAGAGCTGGTACTCTGATCTTAGTACCTGAAATACCTAACTCATTCCAGGATCAGGGGGCGAGCAGAGAAGCAGGAGCACCCTGTAAATACTTCTGGAATTGAAATGGGCAGAGGCCACACAAACGAACGAGAAGTGGCTACTACCCTTGAGAACTTACCCATCTATCACAGAAGCTGAAGAAAACGTAAGGGAGACGTGAGAAAGGTGAAACTAACCAAGTCTTATGTGGGAAATTGTCTTTGAAGGGAGTGCTGTGCTGCAGTCATGAGTGGGGACAGACCGGGGGCGGGGGGCTGCACTAGGTGCAGTAGTGCGTTTCCAGTCATAGGATGCAGGGTATGCAAAATTAGCATTCTTTCCCTTCATCCACAGTTACTGCTGGTGCTACCAAT…
Obcda007204	TRINITY_00041063	chr10	41472230	41477938	2	no	Mical1	2	0.29125	3	0.32125	5	0.66125	FALSE	FALSE	CGTTGTCACAAGGGAGCTCAGGGTCCACCTCTGATTGGTTCTGCTTCCAGTCCACTCCCAGGCCATGATCCACACCCCCGACCCCTTCTGAGACAGCAGCTATCTCTTATAAAGTGAAATTCGCCAAATTTAGAAATGAAAACACAGTAGTCCTGGGCACAAGGATGCTAAGGGAGCCTCCTGTCGACCAGTGTCATGGCAGCTTTCATATGCGATCTCCGAGGCCCAGGGGACAAGAAATTGTAGTGGGCGTTCCCTAGGACCTTTGAACAAGGAATAGTTTGGACTTTTAATCTGGAGTGAACTACAATCCAGATATGGAGGGCAC
Obcda007673	TRINITY_00049794	chr10	75949478	75950924	2	no	Vpreb3	0	0.0775	1	0.195	3	0.38625	FALSE	FALSE	CAGGAGGTCTCATCATCTCTGTGCTCCTGCTGCTGAGCCTGGCCGCTGGTGGCCTGGTGTCCCTAAAGCATGTTCTAGCACAGCGGAGCGGAGCCCGCGCTGGACGGAGCGCACAGGAAAATACTGAGGTTGGGAAAGGCGAGTCTAGAGCCTCCAATTACAGCTGAACCTTCCTTGAGGCTAGGCTCGAGATCCTTTATTCAAAGGTAATCCTGGCCAGACATGTCCCCCTCCCCCACCGCTCATATAGGACCACAATGAGGTGAAGGTGGATGAAAGCAAGAAGGGCGAGAAGAGTGTAAGCTAGACCCTTCTGGGACTCCGTAACCCCCAAACGCGGCATCTGGATGCTCATCTCCAGAAATGAGGATCTCACAGTTCTCAGGACAGTGGTTGACC…
Obcda008683	TRINITY_00063977	chr11	12384555	12388829	4	no	Cobl	1	0.25875	1	0.2775	0	0.19875	FALSE	FALSE	CTTTAATCTTGTTAGTTCTTCACAGAAAACATATTCTCCTTTATTAGATGTAAGGGAGGCAGTGAGGGAAGGAAGGAGGGAAGGAGGAAAATTGGGTATGGTAACTCCTTTCTTAAAATAATGAGTTGTTTTTAATAGCTTCTCTTATAGGCTTAATAACAAGGAAGTGGAAGTCCTTATACTGCTTTACAAGGCTCATGACCTGGAATTCTTGCACAGGAGGAACTCCACCTTTCCTTGTGCTTGTCAAGCAAAATTTGTGAATTATTGTCCAGATGCCACAATCTAAGAGAAGAGAAAGCATGCAGCCCAGGTTGATTTGGAGCTCACTTGAAGGCCCATACTCATTCAGTTTCAGGAAGAGGCAGGAACCCGCCCAGCTGATGCCCCAATGCTCCT…
Obcda009527	TRINITY_00066195	chr11	68956443	68957746	2	no	Arhgef15	1	0.37625	0	0.2375	1	0.375	FALSE	FALSE	GCCAGGGAGGTGGCTACAAGTTCAGGCTGAGGCACAGAACCAGCAGCCCAGGGACGGTGGGACCTGTGCTACTCTACCTCTTGAGGATCAGGAGGATGGGGAGAAGAGCTGGGACACAAGAGAGCCTCTAAATTCCCTATGGCAGTCAGAAATCATAGCCTTCCAGTCCCAGGTTAAGTTGAGAAAAGATGGCTATCAGGAACCCCTTAGATTGCAGCTCACTCAGTGGCCCCTGCATGGTGCCAATAAACCAACCAGTCAGTGTGGTTACCCAAGCTTGGCCTCCTGTTCCCCAGTCTCTGCACCTTCAGGGAACCCACCCTTCCCCATACCGGGTACCGCATGTTACTTCCTTACCCACTCCAGAATGAGCCCAGAGAGTCGGGGGACCCCAAGCAC…
Obcda009551	TRINITY_00066313	chr11	69517146	69520975	2	no	Dnah2	0	0.1575	0	0.28625	0	0.1625	FALSE	FALSE	CCGAAGACGAGCTCTGCCCTGGCAAAACTTCACTGTGTGAGCCTGGGTTTAGAAAGGAGACCCTGAGGAGTAGTTTCCTTGAACCCCGAGAGGAGGTACCAGAGCTGCGCTGGAGTGCCGAGCTCACTGAAGGGACCACCATCTCCTCGGGGACTAATTGGATATCTTCCTACCTAAACGTCAAGCTCCTTGGAGACCTTCAAGCACGACTCGTGTCCTCTCTAAGCCCACAGTGCCCGGCCAGTCTGTGCACTGTGATTAGTTGCCTGGCTTCCTCCTCTTGCCCCCACCCCAGCCACTACCCATGTTTTGATAAGCCCCAGGGCCCCGGATCCACTCAACCTGGATCTGCTGGGCCAGCTTCCTGAAGGGCGTCAAGTAGGATGACTTGGCCAGAAA…
Obcda009606	TRINITY_00066593	chr11	70670111	70674928	2	no	Camta2	0	0.25375	3	0.4425	2	0.60125	FALSE	FALSE	CAGGGGGCTCCCCTAGTCCCGAAAGCCCTCTCCTTGTTTAGACAGCCAGAAGGGGCTCCCAGGGTTTTGAAGAAAGGCGTTGGAGAGGTCAGGTGGCCAGTCCTGGCTGGGGCAGCCCCTCCAGCTCCTGGTTCTGCTTCAGTTCCCTCATTCTGCGGAGAGACAGAGCCAAGTCAGAGGAGACTGATGGATCAGAAAAGGTGTCAGGGCAGAGAGTTCCTCAAGGCAGCGGGCAAGGCGCACGTGACCACGAGAATGAGCCACAGACAGGGGGAGTCGGCCCAGAGAGTCCGGAATGCTCAGTGCTTGTCGGTTCCAACAGAAAAGAAGCACAGCAGCTTCTAAGTGTCCCAGAGCACAGGCCCACATCTAAGGAGCAGGAGCAGAAGGTGGTGGTGA…
Obcda009753	TRINITY_00101302	chr11	75416349	75417997	2	no	Serpinf1	1	0.34	0	0.12125	0	0.09875	FALSE	FALSE	GCCAGCTTGTTCACAGGGACCTTGAAGAAGGGGTCCTCCTCCTCCACGGGCTCGCCCGTGCTGTCCGGGACTGGGGAGCCCTGGGTTAGAATACAAGGACCAGTAGGGAGGCACATGGCAGCTCCTCTGGATCCTGAAAGGAGAGGGAAGATATTCTTGTCTCGATGTTAAAGTAACCAAGGCCTAGAAGAGTGAAGGCCAAAGCCCACCCTGGATCCAGGGCTGCCTCCCTGCACTGTCTCTTCTGCTGTCCCACCTACCCACCCTACTGACCTCAGAGCTGCTGGGGACGTTCTGGCTGCTGCCGTGCCCGAGCAGGGCTCCAGTCCAGAGGAGTAGCACCAGGGCCTGCATCCCGGAAC
Obcda010084	TRINITY_00068220	chr11	87358548	87360898	3	no	Ppm1e	3	0.51625	2	0.355	1	0.3475	FALSE	FALSE	GGCAGCTGGGGCTGCGGCGGTGGCGGCACGGCCGAGTGCCCCGGGGCAGCCGCTTCCTCCTCTTCCTCCTCCTCGCCCTCCGTCGCCGTCTCCTCCTCCACCGCCTCGTCTTCGGGCTCGGGGTCTTGGTCCTGCTCCCCCTCCTCGGTCGCCTCTACCGTCGCAGCGTCCTCCCCCGGTTCCTCCCCCGAAGCCTCGGCCGCCTCAGCCGCGACTAGCTCGGCTTCGGGCTCGGGCTCGGGCTCGGATTCGGGTTCGGGCTCTGGCTCGCCGCCACCGCACGGTCCGCGGAACTCGCCCAGGAACAGCTCCAGGAAGCGCCGATGAGGAAACAAGCCTTCAAAACAGTGACTTTGCTCAAGGTCAAAAGCAAGCGATGCAACAAGAATTCAATCCGAG…
Obcda010122	TRINITY_00068403	chr11	89027858	89041050	2	no	Dgke	0	0.14375	0	0.19375	0	0.10125	FALSE	FALSE	TTGTTTTTGTTTTTGTTTTTGTTTTTTGAGATAGTGTCTTACCCTGTAGCCCTAGTGGGCTTTGAACATAACTCAAGACAAACCTCCTACCATAGCTTCCTGATTGCTGGGATTATTGACTTGAGCCACCATGCCTTGCTTGAAAACCCAACTTTCAAAAATGAGGAAGTATTTTATTTACTTCAAGAACTCTCAGTCTCGAGGCAGGGCGTGTCGGGGTTGATTCAGCCCGTGTCAACTCTGTAAGGAAAGCAACACTTGGAGAAGAAAACAGGCGCTCCTAAAAATCAGAATGTAGGGTCCGTCTGGTTTTCGGTGTGGAACATCTTACGAAACACACTGCAGGAGGAAGCCCGGGTTAACCACGGCAGTTCAAAAAGCAAGCCAATGTTCAACATT…
Obcda010406	TRINITY_00093363	chr11	102455863	102456430	2	no	Itga2b	1	0.21	1	0.14875	2	0.5125	FALSE	FALSE	CTGGGCGCTGACAGCAGGAGAACCAGGGTCTCTTACCCGAGCTTGCCCACTGGGCAAGCTGACCACCGGCACCGAGTAAGGCCCCGCCCCGCCCCGCCCATCCGCGTCTAGCCCCACCTGGCGGAGGCTGGACAGCCCCAGCATGACCTGCACAGTAACCATGGCCCGCTGCCCGCGCACCATCTCCCGCAGCTCACACTCCACCACCGTACAGGACGCTGAGCCGTCGCAGCTCTGAGGGGGATGGATGTGTGGTAAGTTCACAGGCCCTCCTGCCAATCATCCCTCCCATCAGTCAAGGACCCAACGCGGAGAGCC
Obcda010413	TRINITY_00069382	chr11	102838562	102844558	4	no	Eftud2	3	0.55875	0	0.235	1	0.3275	TRUE	FALSE	CTTAGGGTTAAACATTTTCATCTTGTTCTCATTCTTCTTCTCTGGGCCCAAGCTCTCCTCTGTTCCTTGGGAATGGGGCCAGGCAAAGGCCACAGAAGAAACCAGGCCAGATGCCCCTTCCTCACTGGGATGGAGGTTTCTGGGGCGTTCAGACGGCCCCATAGCAGTTCCCGATGCTCAGAGCTCGAGGGCCCAGTCACCAGGTCTCGGCTTGAGTCTAGAGCTGCCAGCCCCTTCACTCACATGGGATAATTGAGCACAACATCCTGTTTGGCGAGCTCCAGCAACATAGGATCGTCGAAGAACTTGCTGATGCTCACATCTTCACTCAGGCCCTGTGGAGCAGAGTCAGACAGTAGGGTCTGCTTGTCTGAGGTGTGCAGAGACTGATCTTTCCTC…
Obcda010438	TRINITY_00093432	chr11	103366578	103367641	2	no	Plekhm1	4	0.6325	4	0.55	3	0.49	FALSE	FALSE	AGACCTTTACTCAGGAGCATGGTGGCAATGCTCACCAGGCTTCGTTCCCACAGTGTACACATGAACAGCCCTAACGGAGGAGCCATGACAGCCGGGGAAGCCAGGCCCTGGGCAGAGGCACCTGCTGGATCCCCTCTTGGAGCAGAAGGGTTGTGAGGGGCCTCGGGCATCACTGGGACTTCCTGCGCCTTCTCGCCCTTCCTCACCACAGCCTGGCAGCTCTGATGGAAGACAGTTCTGCATTCAGCACACCTGAGGAGAGAGCATCGGGGGTTGCTGGTGCCATGGACAGAACCCAGAGAGGCTGAGTTGTCAGCAGCTGGCGCCCACATGTGCTACCCTCCTAATCCCTTGGAAAGCAGGTCAGATACTGAATCCTTAAGTGAACCCCATGCCCAC…
Obcda010521	TRINITY_00083049	chr11	106163891	106186655	2	no	Strada	1	0.13625	1	0.39	2	0.16375	FALSE	FALSE	CTAGAATGTCCTTTCAAGTAGCCAACAGCCAGCTTGGCAGGCAGAATATCCTTTGAACCCAGTCTGTGGCCAGAGGCAGATGCTGGTCCTCAAGAAGGCCCCAGGCTCATACCCCACGCCAGCCAGCTGGAGGACAGGCTGCAGAGACTCAGAACTCCCAGTCATCCACCTCCAGGTCTTCTAGGTTTGTCACCAGGCCGAAGATTCCACTGTGATCCTGAGACTGGCTGCCCTCGAAGTTGGTGATGGGAGTGACTGGGCGGAGCAACTCAGGCAAAGCCTCGGAAGCACGCCGCTTGATCTGAGGGAGAGAGACAAGGAGAGAGTAGGAGCCAAGTTTCCACTACCACAAAGTACACAGTTGAGTTTTCTGAATTGGGGGAAATTGCAGGGGTCAGC…
Obcda010771	TRINITY_00070287	chr11	116229904	116230261	2	no	Evpl	2	0.61125	5	2.19875	1	0.35875	FALSE	FALSE	GTACCCACTGCTGCAGAGGAAAAAGCATTGGCCCTGGGCCCTGAACCAGCCACGTGTATGGGTCAGCATTATCCTTGAGTGTGTACCGCTCTCCCCGAAGCAGCTGAACCTGAGGACGGAGAGGAACTCCAGTGGGATCGAGGGTTGGGGACTGGAGAGGTGGCTAGGGTCAAGATGGGTAGGTGAGACAGCAGCTGGAACAAGGCCGGAGAAGAGGTGGGAGGGGCTGGGGTAAGGACAAGGACAG
Obcda010830	TRINITY_00070457	chr11	117816423	117817555	2	yes	Tk1	8	2.2175	8	2.5725	8	2.52375	TRUE	FALSE	GTGTGTGTGTGTGTGTGTGTGTACCTCTTTCTCCAGGCCCAGCCTCTTCGTGTAGGCAGCTTCTCGGAAGCACTCCATGCACACAGCGGTGAGCTTCACCACACTCTCCGCCAGGGGCACCAGGTTCAAGATGCTGCCGAAAGCCTGCACGGAAGACAGCAGAAATCCACAATGTCAGGAAACTGGGAAAAGTCCAGAGGATGAGGTGAGCTGCCCCAGGCAAGGGCCTCACGAAGACCGTGGGGGAGCTGAGCATGCAGGTAAGCCCAGAGCCGGAGACCAGACCACACCGCCAGTCCTGTTAAGACATCCCACCCACTTGCCCACTGCTACCCAGAGCTTGCCAGCAGGCTCCATCCAGCATCTGAGAGAGGCCTCTACACACCAGAGAGGCTGGAA…
Obcda010884	TRINITY_00094178	chr11	120016416	120016857	2	no	Aatk	0	0	0	0	3	0.39375	FALSE	FALSE	CCTCCCCCAAAAACACCTGCCAAATGTGACAGGCATCACCAGGTCCCCTTTCAGTCTCCATAGGAAAAGCCATCTAGCGCCCAGGGCCTCAGATGGTCATACAACTTCTCACCAAGCTCTGGCTAGAACCCTCAGCCCCAGTCCACCCACAAGGCTCCTACTTTTCTCACTGCCTGGGGACTACAATGAGGAAAAAGGAATCAGGAGGCTGTGCCGGCCCAGGTCCGTGGACTTGAGAAGTTGCACTAGAGTGGAACAGAAATCCAGACACAGCTTAGCCACCGCTCCCTCTCCA
Obcda011367	TRINITY_00095027	chr11	32286684	32287602	2	no	Hbq1b	1	0.095	0	0.11375	3	0.45125	FALSE	FALSE	AGAAACTTGTCCAAGGAGGCATGCATCTCTGGGCTGAAGTCTCCAGGATAGTGCCTGGCGAGAGTCACCAGCAGACAGTGGCTGAAGAACTGAAGAAAGAGAACCGCCACGCCTTGCCTTAATTTCTCCCCTACACCAAGCCTTGAAGGGACCCACATCTCCAGCAACCCGGGAGCGCAAGGACCAGCCACTGATCATCCTGGGACCGAGCCATCTTCAGTGAACTGAGCCTTGCGCTCTGCCCGCTGGCTGAGCTCAAAGACGTCCTGAAACACAAGAGGCCGCCAGGGGGCGCTGCATCGTTCCAGGATGCCTAGGTGTTCACAGATTCTGGTTCAGCTTTGAGCCCTCTGTTTCCCTGGGCTCCCCCTCCACGCCTTACATTTTAAAGTGTTTACT…
Obcda012160	TRINITY_00096762	chr11	77211916	77216995	2	no	Ssh2	2	0.285	1	0.1975	0	0.3925	FALSE	FALSE	CGGAAGAAGGATGCGCAGTGCACTGACTGGGTCCCTGAAACGGACCAGAGGCCTGATCATGATAGTGGAGTTCATCTCTCCAGGAGTGAAATTATAGGGGGATTTGAAATTTCTGAAGTCAACTGGTTCTTAAGCTTCAAAAGCAATTGACCTTTTCTATAGGAAGCTACTTCTCCATGTTTTACATAGCCACGACATTTCAAGAAGGACCTCAGGTTAAGAAGCAATGGCTCTCAGTCATTTTTTTCTCCACATCCTGACAGCCATAAAAATATTTGTGTGACACACTGGGTAAGTTAAAAAGAGTTAAAGACTTGGTATTTGGGGAAAAATTCATTTTCTTTCTATCATATACTTTTTAAAAAACAACAGCAATAACAAAACCCTCAAAACAGGGTC…
Obcda012523	TRINITY_00097420	chr11	94643403	94644318	2	no	Lrrc59	3	0.5625	7	1.26875	6	1.03875	TRUE	FALSE	GTTTCCCAGGACCCTGATGATATGAGATCTATTTGTGGGTGGTAAGACTGTTATGAAAGATTCGCTTTAGCTGAGACAACTCTGGTGTGAGTTCATCCTCTTGGGTATTATATAGGAGGTCGAATGACATAAAGGGAAGGAGGAAAACTGGAATGAGAGCCTGGTTGTGCCTCAGACTAGCCTGAACACTGCTGGCAAGTCATGGATGAGACGGCACCTCCTGCCTCAACATGTGACACTGGACCAAACAGCCAGACATTTTGGATATTGCTAAACTGCTTGACTGACTGAATCTTTAAAGAAACGTATTACGTCACCTTCCCAGCTTAGGCTGGGTTACCCAGTATTGCTAGTCCTCTAATCCCAGTAACACACTGCCCTCCGATTGTCCTGGTTACC…
Obcda014767	TRINITY_00110896	chr12	110870545	110874291	2	no	Cinp	7	0.83375	7	0.84	5	0.7925	TRUE	FALSE	GGAGGCAGAGGAGGCAGATTTCTGAGTTCAAGGCCAGCCTGGTCTACAGAGTGAGTTCCAGGACAGCCAGGGCTATACAGAGAAACCCTGTCTCAAAAAAAAAAAAAAAAAAAAAAAAAAAAAACCAAACCAAACCAAACAAAAAGAAACCTAGAGCTCACAGGGAAGCCCAGCACTTTGGATGTTTCAGCTGTAAAATACCTTCTCAGGATTTCTTTGTGAGGGTTTCCATGACAATATTGTGGGACAAAGGTAAGGTCATTAGTCCTCATTAGACAGAGCTTTGGAGCTCAGCTGTTCTCTGCTCACTCCTGCAGTCTTTGGAAGACCCTGAGCACCCTGAGATGCCACTGCAGGGCAGAGCTGGCGATCCTGGCTGCAGGGCACCCTGGTGCTGTG…
Obcda016279	TRINITY_00113906	chr12	101968057	101976380	3	no	Cpsf2	8	11.9975	8	10.6988	8	12.135	TRUE	FALSE	GCTCAGAGGAACTAGACAGGAGGGAGGGCAAGGAGGAAGCATAGGCGCGCCCCAACACCCCGAGGTTTCAGCCCGGGGAAAAGTCACTTCTCTTCCCCCTTGCGGAACGCTTGTTCCAGGAACCACGGAGACTGTCACAACCGAAACCGCGGGAGCGCGTCCGGGCGACACCGGGCCGACGCGGGAACCCATCCCCTTGAGGGCCTCCTCCCAACCCGAAGGCTCCTTTCCGTCTCCCGTCCTCACCTGCCAGGCCAATCTCCCCCCGGCACCGTCCGCCGCCCTTCCCAACCCCTAGTGGAACGCAGGTCGGAGAGCGAGCAGAGCTAGCGCGCGCTCAGCGGCGGAGAGCAGCCGGCAGGAGCCCCTGTGTGGTGGCCGCCATCTTGGGCCTGAGCA…
Obcda016279	TRINITY_00119174	chr12	101967979	101977002	4	no	Cpsf2	8	11.9975	8	10.6988	8	12.135	TRUE	FALSE	AATAGAAATAAATGTGCTGAACGCACTGAACCCACCATATCGGGAATTCCCCCAGGGCAGTGACTTCGACTACCTCTGCTTCATCTCGAATATATACCAGATACTTGCTTTCTCAAGAATGATCGTTCACGCTGAGGTCAACTAATGAGAAATACGCAAAGACGGATCTGGACTAGTCCTGGGGCTCACAGTGGGAGAAGTCTCTCTTTAATCGTTCAGGAACCACGGAGACTGTCACAACCGAAACCGCGGGAGCGCGTCCGGGCGACACCGGGCCGACGCGGGAACCCATCCCCTTGAGGGCCTCCTCCCAACCCGAAGGCTCCTTTCCGTCTCCCGTCCTCACCTGCCAGGCCAATCTCCCCCCGGCACCGTCCGCCGCCCTTCCCAACCCCTAGT…
Obcda016810	TRINITY_00140687	chr13	17742587	17759005	2	no	Cdk13	4	0.58125	5	0.67625	4	0.65	FALSE	FALSE	TGTGTGTGTGTGTGTGTTTGTGTGTGTTTTATACGGGAACTGAATGATCTAAGGCAGGCTAAAAACTCCAGGTCAGGATTAAATAATTTCTACAGCAGAGCTGCTATTATTGCTGCTTACATACTTATCTCAACAGTATAGTTATTGGTTTTCTCACCTCTAAAGTGCCTTTGCCTCATCCATCTTTTAAAAAACATTTTGTTTCAAAAAGAAAACCAGATCACGTCCCACTGCAAATAAATAAAACTTAACTCAGCCTTACAATAAGCTTGTATACTGAGGATCTTATTCCTGTGACCCTACTATAGAATTTCAGACTTTGAAAAATGCCAGGGTGCTTACCATCAACTAATCTTCTCCTACTGTAAAATTCTTTGTCTGGGTCTTCATTACATTTTC…
Obcda020238	TRINITY_00155563	chr14	16432210	16435778	2	no	Rarb	8	1.12	7	1.07625	7	0.94125	TRUE	FALSE	ATGAGAGGTGGCATTGATCCAGGAATTTCCATTTTCAAGAAGGAGCTCAAACACCAGTACTTAGTTTGCAACAGAAAGAAGTACAACGCCTTTCTCATGCCAAAGAACCCCAGTGGAGATCTCTTCTGTGCCTTTGTAATTGCTCTGTTGGGGTCTGGTGACGGTTTCTAAGGAGTCAGTACCTCCACAGATTAAACAGATGGCACTGAGAAGGCCTGTTTCTGTGTCATCCATTTCCAAAGGCAGGAGCTGGTTGGCAAAGGTGAACACAAGGTCAGTCAGAGGACCGAAGCCAGCATTGTGCATCTGAGTTCGATTTAGTGTAAGGCCATCAGAGAAAGTCATGGTGTCTTGCTCTGGGGTATACCTGGTACAAATTCTGAGAATCTGGAAGAAAAA…
Obcda020303	TRINITY_00149233	chr14	20568576	20569529	2	no	Usp54	0	0.07125	0	0.05625	0	0.0225	FALSE	FALSE	AGACTAGCCTTGAACTCAGAGATCTTGCTCTGCCTTACCTTCTACGTGCTGGAACTAAAGGTCTGTGCCACCACACCAAGCTTTAAAATTCATTTTGAAACAAGCACAACAAATAACGTGAGAAATAGAAGGCAAAAATTGTCCTGAATCAAAAGAAAGTAGGGGGCAGGTGACTGGCTCAGCCATAGAGACCCTGGCAAGTGTGAGGTCAGGGCAGTGGGGTGAGGGTGGGGGCTGGGGTGGCTCAGGAGACCCTGGCAAGTGTGAGGTCAGGGCAGTGGGGTGAGGGTAGGGGCTGGGGTGGCTCAGGAGACTCTGGCAAGTGTGAGGTCAGGGCAGAGGGGTGAGGGTTTGGGGTGGCTCAGCTATAGAGACCCTGGCAAGTGTGAGGCCCTGAGT…
Obcda020480	TRINITY_00156028	chr14	31160746	31161859	2	no	Stab1	0	0.24125	1	0.30875	1	0.25125	FALSE	FALSE	GGGAAGGATCATGAACAGGGAGTTCATGACCTACTATCAGATGGGACCTACATTCATGTTACTGGAGACAGAGGAGACAGAGAACATGGATGGCACCAGAACGGTGAATGGCCCCGACGTGGAACACCAGGCCATTCTGATTGGCCCTCCGAACCTCATGGAGTAGATGTCCATAGCAGGCATGACCGTCACCCACCTCGTCGTTTTTGCACACGCAGCTGGAGACCCAGAGAGACCGGTCAGGGGAAGGATGGACGGTCCCCTTGATCCCACCACCTGCCAAGTCCTTCCCACCAGGTCCTGAGTGGAGGCACACACTGCCCACTCCACCCACCCTGCTCTGTGCCCACCTGGTCTTTCTGTCAGGGGTCACCTGACAGGTAGCTGATCTGTCGCAGG…
Obcda020793	TRINITY_00156667	chr14	55783697	55793817	4	no	Adcy4	5	0.64125	3	0.555	5	0.76375	TRUE	FALSE	CCGGAGCCCCTGCCCTAGGGATCACAGGGCGCTGAGTCAATAACCTGGCCCGGACCACCGCGCTTTCCCATCTCTCCCGAAGCCACTCTCGGGCAAGCCACTAAGCTTTCAGCAGCAATAGGGTTCCCTGCTAAGTGCTCTCTCACAGGGCTCCCAGCTGTGACAGGACTTCTTTATCCTTCCCACAAACCATACCGTGCTAGTGTCCTGGCTGGAGCTGAGAAGAAGGTGCCGCAGACTCACCGCTTTGGGTCAAGCTCCAGAAGTTCTCTCAGCAAAGCTAGGCTCCAGGAGGGAACCTGGGTGGGATGGCTACTACTCACCTTCGCTGCTTTGCTAGTGGCTCAGGGCCTGCCGGGCGACTGGCACTTCCCTCTTGGCGCCAAGGCCCCCTCCCAC…
Obcda020793	TRINITY_00156669	chr14	55783697	55793817	3	no	Adcy4	5	0.64125	3	0.555	5	0.76375	TRUE	FALSE	CCGGAGCCCCTGCCCTAGGGATCACAGGGCGCTGAGTCAATAACCTGGCCCGGACCACCGCGCTTTCCCATCTCTCCCGAAGCCACTCTCGGGCAAGCCACTAAGCTTTCAGCAGCAATAGGGTTCCCTGCTAAGTGCTCTCTCACAGGGCTCCCAGCTGTGACAGGACTTCTTTATCCTTCCCACAAACCATACCGTGCTAGTGTCCTGGCTGGAGCTGAGAAGAAGGTGCCGCAGACTCACCGCTTTGGGTCAAGCTCCAGAAGTTCTCTCAGCAAAGCTAGGCTCCAGGAGGGAACCTGGGTGGGATGGCTACTACTCACCTTCGCTGCTTTGCTAGTGGCTCAGGGCCTGCCGGGCGACTGGCACTTCCCTCTTGGCGCCAAGGCCCCCTCCCAC…
Obcda020793	TRINITY_00156672	chr14	55783697	55793817	4	no	Adcy4	5	0.64125	3	0.555	5	0.76375	TRUE	FALSE	CCGGAGCCCCTGCCCTAGGGATCACAGGGCGCTGAGTCAATAACCTGGCCCGGACCACCGCGCTTTCCCATCTCTCCCGAAGCCACTCTCGGGCAAGCCACTAAGCTTTCAGCAGCAATAGGGTTCCCTGCTAAGTGCTCTCTCACAGGGCTCCCAGCTGTGACAGGACTTCTTTATCCTTCCCACAAACCATACCGTGCTAGTGTCCTGGCTGGAGCTGAGAAGAAGGTGCCGCAGACTCACCGCTTTGGGTCAAGCTCCAGAAGTTCTCTCAGCAAAGCTAGGCTCCAGGAGGGAACCTGGGTGGGATGGCTACTACTCACCTTCGCTGCTTTGCTAGTGGCTCAGGGCCTGCCGGGCGACTGGCACTTCCCTCTTGGCGCCAAGGCCCCCTCCCAC…
Obcda021892	TRINITY_00152748	chr14	32021661	32029575	2	no	Galnt15	0	0.23125	0	0.2	1	0.175	FALSE	FALSE	ATCAGGACACATCCCAGAGTCAGGAAGAGTAGGAGGAACTGAAGCCTGGAACGTCCACTCCTGGGTCGCTTCCTCGGGAGCATGTCGCAGCCACTCGCCACGAAGCAACAGGTCCTGATCAAGTTTGCTTCCTCCTTGCTATCCAGGGAAAGGATTCTTGAAACAACCAGCCCGCCCACCGGTTGAGAATAAAGCTGCCCCCACCCCGGGTCTTCCAGCTGCAGGGTGGACTCTTGGGAAGGACAGAGGGATGCACAGTGGAGATACCTGCAAGCAGTCGGATCTACCAAAGCAGAGCCCCATGAAGGTAGACTAAGTTCATGTGAACTCCTGTTGCTTCTGACAGTTGGAACAGACATCCTGGAGAAGCTCAGGCATGTGGCCATGGAGCTACACACA…
Obcda022388	TRINITY_00154311	chr14	70038152	70053188	2	no	Pebp4	7	1.3475	8	1.0975	8	1.22375	TRUE	FALSE	AGGCTATGTCTCAGGCTTTGTGTGTGTGTGTGTGTGTGTGTGTGTGTGTGTGTGTGTGTGTGTGTAGCTAGGACAGGACCAGTCTATTGGGAAGCAGAGAGTAAAAGCCCAGTACATCCTAGACCAGAATCGCCTCTAGCTCCAGGTCTGGGCAAAGCATGGCCTTTGGGATGCCGTCTGGGAACTATGTCTAGCCCTTGTCAGAGGTAGTGACTTCGGGGGTCCTAGGGATACGTCATATATTTCAATACCTTCTCCAAAGTAATCTGTGTGTTCCACTTCTCAGGCTCCAGCGGGTGACACACACATCTGAGGGAACTGGCACTTCTTTTCTGTCCCATCAGCACTGGGCATGGTGTTGTGCATAACTCAGCATGTGGCATTGTTCCCGGGGGTGCA…
Obcda022388	TRINITY_00154313	chr14	70038152	70057765	2	no	Pebp4	7	1.3475	8	1.0975	8	1.22375	TRUE	FALSE	CACCAGTGTGTGTGTGTGCACACGTGTATATATGTGTGTTGTGTGTGTGCGTTTGTGTGTGTGTGCATGCCTGTGTGTTGTGTACATGTGTTCGTGTGTACATGTACGTGCACACATGCGCATGTGTGTCCGAGACAGGATCTTGGGTGAAGTAGCATGTGGCGGTATGAAGGGACAAGGTGGCTTTCTCCTTTCCTCACTGAGTATGACAGGAAGGAGCTTTGGTGTCAATGAGGGAATTGAAACCCATCACGAGATCAGAGCAAGCTGGTGGAAAGAAATCCCCTATGTCCCGAGAGAGAGGCCTCTCGCTCCCCTCACGCAGGGCTGGCCGTCCCCATCTCCTTTGTGTGAGCTCAGAGTGTCCTGAGGTACTTAGACTCCTCCTGGCTACATTTC…
Obcda022447	TRINITY_00154586	chr14	74639732	74642259	2	no	Htr2a	1	0.32625	1	0.35375	0	0.16	FALSE	FALSE	GGTGGCATTCTGCAGCTTTTTCTCTAGGGACACTGCCATGATGACCAGTATGTTTCCCGCAATGGTGAGAATAATCACGACAGTTGTCAATAAAGCAGACCAGTTTTTTTCCTGGAGATGAAGAATGGAGAGGCATGTCGGTGGGAGGTACCCTTCGCAGGAGAGAAGTGACCCTAATGATAAAGCGACTCACATGCAAAAGAAGCTCTCTCCCAAGTGGTCCTTAAAGGAAGATAGATGCACTCATGACAGATAAGAAAATGGATTACTTTCTTATAATAATCCTGGACACCAGGGGCTTTTGGGGGGTTCTGTCCATCTCATTCTTCTCTCTGTCTTTTACATTCTCAGTTCAGCCACTCCTGTGCCTTCGATGTGTTGTCAATTCTCCTCATGGCA…
Obcda022630	TRINITY_00154942	chr14	103044815	103048792	4	no	Irg1	2	0.64125	0	0.205	0	0.17875	FALSE	FALSE	CCGAGGTGGGAGGAGGAAGGAAGGACATTGTGGTTTGTGGCCATCACTTGTAGAAGGTGATCAAACCAGACACAAGCCCTCACGGCAAGAGGATTAGCATCTCCTGCCACTAGCAGAGGACTTAGCGATTCCTTTAATTATCAAGCTCTTCAATCCACAGAAAAACCAAGAGAGCTTGCAGTAGGAGAAAGCGGGAGCCGAGCCAGCCTGGAGAGCAAACAGATATTGCTGTGGATGTTTCTGTTTAGGGCCGAGGAAGACAATGATGCTGTTTTTCCTACTGATGGAGACGACTACTACAACTATCTATAACGAAAGAAGAGGCCTAAAGATGAAGTCCTGCTCTCAGCTGGATCCCTGTCTGACCAGGAGCTTGGCTCCCAGACTTTCTCCTGAGAA…
Obcda022630	TRINITY_00154943	chr14	103046160	103048130	2	no	Irg1	2	0.64125	0	0.205	0	0.17875	FALSE	FALSE	TTCAAGAGAATGGAACATTTGTTACATTTGTAAAACTTTGACAGAAAAACCAAGAGAGCTTGCAGTAGGAGAAAGCGGGAGCCGAGCCAGCCTGGAGAGCAAACAGATATTGCTGTGGATGTTTCTGTTTAGGGCCGAGGAAGACAATGATGCTGTTTTTCCTACTGATGGAGACGACTACTACAACTATCTATAACGAGTAAGTGAGCATGGGTGCCCAGACCTAACTGATATACCAACAATGAAACCCCTACACCTAAGGCTC
Obcda023170	TRINITY_00169147	chr15	38544095	38557071	2	no	2310043O21Rik	3	0.4425	0	0	0	0.04375	FALSE	FALSE	ACCAAGTTCCCGGGAAAGTGGGATGCTATTTTAGGTGGTAAGGGAGACTCTCACAGAGTGCTGCTGAGGTTCTCTGCAGGGCAGTTCCAGTGACTCACCTTCCTCTGGGGGACTCAGTTTTCCTGTGCATCTGGGCACCGTGACTTTCTAACGTTATCAAATTGACTGTCTAAGGCAGGACCAGCCAGGAGCACACAGGCTGCAGAAGTGGCAGAGCAGCTGGGACAGGGTCCTTCCTGCCTCCATCTGCACCCAGGAGGTCTACCAGGAGTGCTGACACAGGCTTACAGACTCACAAGAGGAACAAGCTCCAGCCAGAGACAGCAAGAACATCTAATACCAGAGA
Obcda023171	TRINITY_00169148	chr15	38583784	38602593	2	no	2310043O21Rik	3	0.51375	3	0.3275	2	0.34125	FALSE	FALSE	CTTCCTGAGTGCTGAAGGTCAAGCAACTAGAACTTTCTCAAGCATCTAGAGGAGTAGAAGTCTGCAAACAAAGCTGCTTTTCCCGGAGCAACTGTCAGCAGCAGTGTGAAACGAACATCTCATGCAAGCCCTCCACCTCTGAGTTACAGTCTGTTTCTACCTGTTGTGCAGCTGAGAAGCACCCGTCTGCCAAATGAAGAAACTGAGAGCCAGATAGATGTGGGAGTGAAAGAGCCGGTTGAGCACCGGGCATTGTGAAACCAGCACCAGGCTTCTGACTACAAAAGCCCTTCTGACTTCCCCAGACAGGAAGCAGATTCGTGGTTGCCAAGCACTGAGGAAAGGCAGAACCGAGCAGCCACTGCTCACAAGACACGGGGTTTCTTTGTGGGGTGATGA…
Obcda023565	TRINITY_00170050	chr15	77924239	77951111	2	no	Foxred2	7	1.95875	8	3.02	7	1.44625	TRUE	FALSE	AGGATGGCTTGTAGTCAAATATGGTGGACACTCCTATAACTCTAACGCTCGAATGGCTGAAGCAAGAGTATCCGGAGTTCAAGGACAGCCTGCATGATATGAAACCCTATCTCAAAAGAACAATGACACAGGAGGACCTAGTGGTCACATAATCCACTTCCTGAGGGTGTCTGTGGATCAACAGAGCCACGAGCGCAAAGCCCCGAGACCTTTGAAGAGCTCCAGAACAACAGCAGACACGTCACTTACTGGTCACAGCGCACCTGCCTTGGCTTCCCTGAGGCAACGCTCTGCCAACACCTACCTCATATTCAATGGCAAGGTCTGTGTGATCGTCAATGTCCACTTTGGCCATGACCACCTTCCCGTGCTGCTTGGCGACCATCTTCTCTAGCCGCG…
Obcda024016	TRINITY_00171423	chr15	99271680	99281502	3	no	Fam186b	1	0.19125	0	0.09125	0	0.04375	FALSE	FALSE	GCCCTGAACCCGTGGAGCCTCTTGGCCTCTGCTCCCTCTCCTCTCCCTCCTCCCACTCCCTCCTCTCCTGACCCATTTCTTCTTTTTGTTAGGCAGAGTTCTTCTGCAGCCACTCCCCAGACCACACTAGCCTTGGACTTCCTGGGATCCTCTCTCTGTCTCTGTAATGCTGGGATTATAGAGGACACTTTGTCACCGCCTCACCCCCTCCCCCCAAGAGAGAAAAACAACACTGCATGACCCTCATGCCATAACCACAGGGCAACATAGGGAAACCCTCATAAAAACACCCGGAAGCCTAGCACACGGGGAGGTGACCCAGTCCAGTGCTCAGATGGAGAGAGAAGCAGGGTTCTGCCTCTAAACTGGAACTGTGGTACTTGTACTTTGTCTCCAGAC…
Obcda025417	TRINITY_00190091	chr15	99015531	99030145	3	no	Tuba1c	0	0	1	0.17125	0	0	FALSE	FALSE	CGCCAGGGCCAGGTGGGGCGGGGAAGAAGGTGGGGAAGGCGATTGGAAGTTGGAGGACAGCGAGATCTTTGTGGAGCTCTGGCCGGAAGAAAGTCCCAGGTCCCATGTAACACTGGTTAGCTCTGAGACTGACAAAGATGGCCTTGACCGCTCCGTGACCTTGGCCTCTGCCTCTCAAGTGCTGGAGTTACAGGTATAAACCAGGAAAAAGAAAAATCATGGCACAAATAAGTCACAATCATATCAAAGCAAAATTAAACTTCAACTATTTAAAAC
Obcda026637	TRINITY_00206336	chr16	90250166	90250782	2	no	Scaf4	0	0	0	0	0	0	FALSE	FALSE	TGAGGCATGGCAGGCTGAGGCATGGCAGGCTGAGGCATCCCAGGCTGAGCCATCCCCGGCTGTGCCAATCCCGGCTGAGCCATCCCAGGCTGCGGCATCCCCGGCTGAGGCATGGGAGGAAATGGAGGTGGTGCAGAAAGAAGCCCAAATCCTGGCATCTGTCCATTAGGAGGAAGTGGAACCTTTCATTTTAAAGAAGAGTTAAATCTATTAAGTACCAGCAACAAAAAATAGTTTTGAAAAACTTCAATACATTTTAATTGAGAAAAGCTACCCGGTTTCTATACCATCATTACATATTCAAATATGACATATTTGAAAGTTCTGCAACTCATCCAGAATTCTGAACAGTGATTTAAGGTGCAGCTTTATGTACAAGGTGACAATGACAAGCTAACC…
Obcda026749	TRINITY_00193411	chr16	94969221	95001707	3	no	Kcnj6	3	0.46625	1	0.325	5	0.915	TRUE	FALSE	ATGGCTGAGAAGGAAGTGCCAGCCGTGGTGGCAGAAGTTGCTACTTCTTTTGTATAAATGCAGACCCTGGGGCAGGAATAGGAACTGCAGAGCCATCAAGAGACTCAGGCCTCAGCCCAGACTTCCTGCTCAATGGTGGTCCCTATCCCCTGTGTCTCTTACCTTCTGCCCCTTGTGAGCTCAAGAAGGTGACCCTTTCTGATGAAGGGATTCATCGAGATCTGCTCTTAGCAGTGAATGATATTTTATTCTAAACTCGCGCTCTAAAAGCTGAGCTGGAGAGAATGATGTCAAAATCTCCTCTCGGAGTCATCACCACGAAGGAAACAACCATCCACAGAGGACCTTGTCTGCTCTCAGAAGTGGTGTTTGCCTGGGACCCCCAAGTGTCTGAGTCTC…
Obcda026785	TRINITY_00193474	chr16	97922055	97932186	2	no	C2cd2	3	0.44875	1	0.315	0	0.22125	FALSE	FALSE	CCCTCTCTTTTCGGCCTCATAGTTCAGGGCGGTCACCCAAGCCGCCTGCCACTGGTTCCCCCAGCTATCCCGTGTCAGTATCCAGGAAAGGAGTGTGTCCGACTCCCGGCGCCTTAGCTCATCCGGCTCCGCCCGCCGCCGGGGCGGGGGTCGCGCCTTGGCCAGCGCCCACTGCGCCAAGTACAGGCCCACGGTGCCCAGGGCCGCGACGAAGAGCGACACCAGGAAGAGCCACTGCACCTCGCTGAGCCACGAGCCCATGCTGACGGCGCATACCCGGCGAGCGCGCCCCGACTTCCCCCAGCAGCCGTGGCCGCAGGGCGCGCGGAGCTGGCGGGTGGCGACTCAGGACATCCGCCGATTTGTGTGTCCAGAAGAAAGAGACAAAATGGCCTAGGG…
Obcda027106	TRINITY_00194430	chr16	18248788	18249598	2	no	Trmt2a	1	0.44	2	0.33	5	0.685	FALSE	FALSE	GTTCCAGGCCCTGCAGCTGGCCCAGGCCCTGCTTCCTCTTTTTGACATAGTGGGGCCGCAGAGCTGGGTACAGCACTGGCATCCTGGCCGCAGTCCTCCATGGGCTCCGGAACCTACGTGGGAACAGACGGGCCTGGCTGAAGGCTCTAATTGGTATGACTCGCTCCCCCAAACCGCTGACAGATCTCCATTAGTGCACACTCCACGAAGCCCTGGAGAAACCCGTTCTTTTACTCTCGAGACCCAATTCTCCCCCATCCTATCTTTGATCCGACAGTAATGACTGCTGCCCCAACCCACCTCCGCCCACCCCGTCCACATCTCCTGCACGTCTCCCTTTGCTTTACTTCCGCGGCCGGCTCACTCATCTCCTGGCTCGTCTGTTGCCCGGACCAGGGT…
Obcda027252	TRINITY_00199729	chr16	25401508	25424123	2	no	Tprg	0	0.07125	0	0.07125	0	0.04375	FALSE	FALSE	CGCAGGGTGAAGAAGTAGGTGTGACAAAGAGGGACAGAGGAAGGAACAAAATAGTAATGGAAGCAAAAAGAACAAAACAAGGCTGTTCAAGTTCCGGTTTTGAATGTGTGCACCAAACTGATAACCGACTGTACCTGAGTCTTTGATTCTGAGGAAGTAAGGTTTCTTAAAAGAGATACACTGAAGAATGGAATTAGCTATGACTTTCAACCTTAACATCAAGAGAGACTGAAAGTAAATGGTGTGGATTCTACACAGGGCCAGTCAGAAGATCAGGGACCAGCACTGTCTGTTCCCGGGCTGCACACCCTTTCAGGAGCGCCATGGATCCCAGGAGAGTGGAGATTTCAATGCTCATCCCACAGATCAGAAGCCCAACCTCTCCGTGTACTTCCCCGT…
Obcda027408	TRINITY_00199975	chr16	34921521	34930250	2	no	Mylk	3	0.60375	3	0.82	1	0.09125	FALSE	FALSE	TCTGCCTAGAAGGTTCTGGGTGTGGAGGGCAGGACTGGGAGGGGAGGAGAAGGTGAACAGTGCTTCTTCCTGGCCAGAGGATTCAGGAAGAGGCTATGTGGGCCATCGAGCAATCAAGGCCAACCTTGCCCTCTTGCTGGCCAGCAGGGCCTCAGGGTCCCATGACGGTCACCATCACCATGAGCACCAACTCCTCCACCACCACAGAGGCCCTCGCAGCTGGCAGGCTCCCGCCCCCTGCAATAACCAGTGAAGGAAAAAGAGAAAGTAGCAAGAGGAAAAGGGGCTG
Obcda027550	TRINITY_00195373	chr16	45222290	45224870	2	no	Btla	7	1.21125	7	1.34375	8	1.2275	TRUE	FALSE	CCAAAAGCTTTCCCACCCCAGTAAGCACTACAACATCCTGCTGACATCTGATACCAAGACATGAACGTAACAAGTCTTTTCTGTTAGCATGGCAGCCACAGAGAGTTTTGTAATAGTGACAAATCTGTACTGACACATTTATAACATCTGCTCAAATCTCTTCACTTACCATCAGGACCTGGTTTTAGGAAACTTAGCTCCAGCTATGGATCAGTTTTTGCTCTGTAGCCAGGTGAGTAGCATGTCCTAACTTCACTCACATCCTGGAGCGTTTTCAAGAAGCAAAAGGGACTCATCACTCTGAGCTATATATGCCCTGGACATGAACATCCCTCTCCACAGAGCAAGCTCAACTATCACTGACAGGAACCCCGAGGAAGAAAACCAGCTTTCTTAGTA…
Obcda028834	TRINITY_00210949	chr17	35969866	35973121	2	no	Prr3	5	0.7375	5	0.815	6	0.85625	FALSE	FALSE	GGCGGCATTGCGGCTTTGGGGGTGTGGCCAGAGACGTCACCTACTTGACTGGAGTGGGCAGCGCGTCATGACCGTCCCAACGCCTAAGCAGCTGATGCTGCGACGCGGTGACACTCAAAGAAGGACATGGTAATTTCCAGAGTCTAACTTGCTTCTGATGAACTAAGGGAATGAGTGGACTCCCCAACAGCCTGAGAGGCTCCCCTGCACCTGCAAGGACTGCAACAGAGAAATGAGAGAAGATACCGGTTTCCACTGTGTTTATTACTAATATAAAAAAAAGTTAAAAAGAAAAAAAAATCATTCTTAGTTCTCCAACAGCTCTCTCTCCTCTTGTGTGCACACCTCCTGACCCACTTCCGTAGGGCCTGTTCAAAACCCACCATGTTCACTGCTGTT…
Obcda029528	TRINITY_00233483	chr17	84208372	84260625	2	no	Thada	0	0.0725	0	0.18375	0	0.09	FALSE	FALSE	TGACAATGCTCCCTGCTGCTGTGGAAGCTTCCAGAGAGAAGGTGCTGGGTACAGGACAGGACACCGAGCTCCATTTGAATCCTAGGTAACGATCAGTCCTGACTGTTCACTGTCAGAATTCCCAAATAACCCAGGGTCATGCTCTTCACAGGGTTGCTCACAGTTCAATTTTCAAATTTAACTGTGTGTTTCTATTTTTATTCACAGTCTGACAATACATGAAAGACCCTAACACTCTGAGTGACCGCCACAGTGACCCGGCCGGGCAGTACTCACACTGAGGGTCAGAGGTGATGAGGTTTATGACTCACTTTCCAGCAGCAGACAAGGAAAATGGCAACTTCTGGATGCTGAATGACAAGTCTGGATGTATCACGGGGAGAATTTCTTATAGCATGT…
Obcda029817	TRINITY_00213155	chr17	12608006	12628410	3	no	Slc22a2	1	0.29	1	0.31875	0	0.20375	FALSE	FALSE	CTTGGAGAAAGAAACCAAGTAAAGAAATGTACAGATGAAAAAAACCCCAACAAATCCAGCAAAGCAATGGGCATTCCCCAGGACTGTTGAGAGTGGAGTGAGGTGGAGTGAGGTCCTGGTTGAGAGGAAGAGCTGGACACATCAGTGCAACAAACTGGGCGGGCGACAGCTCACTGCTGATGGAGTTCAGGAATTCAGGGAGAATGCTACTTCATATAAATACAGCATAAAAACCAGCAGAATTATGCAGAGGACCACTTAAATTGTTGGAAGTTCTGCCCTGATCCCAAGCCAAGATTCACGTTCATCTGAAGAAAATGTTATCAGGTGGAGCTGCTGTCCGTGAGCTATGCGTCAACATCCTCTGGTCCATCAGATGAACAGGGTTGAGTTCAGAGC…
Obcda029878	TRINITY_00213279	chr17	15012474	15024277	2	no	Ermard	8	2.24375	8	1.9675	8	2.1475	TRUE	FALSE	GGCGGGCGGGCGGAGGGGGCGGGGCCGGGGCGCCGGGCGGCCCGCGCGACAGCGGCGGCGAAGACGACGGAGACGGGGGGCGCTGGGGCTGATGACAGCGGCCGGGCCCGGGGCGGCGCCGTCCCCGCGGCGGTGCGACAGCGACCCGGCCTCCCCCGGAGCGCAGTCCCCAAAGAAAAACAGTAATAGAAAGCAAGAGATCTGAAGTTCTGTGTTCATCCATGAGGATTCTCACACTCACGTCGCCGAGGGCTCGCTCCAGACAGGAAGCTAGTTTCATCACGCCGAGGGAGACGGCAGCAGGCTGCGAGCTTTGCAAGGCATCAAGTATCTCAAGAAACAACTATTCAGAGGAAGACACACACTCGAGCTCAGATTCAGTGAAAGATGTTTCTCAAA…
Obcda030183	TRINITY_00214264	chr17	26954749	26957191	2	no	Syngap1	2	0.3075	3	0.47875	1	0.37875	TRUE	FALSE	CGAAGGGCCCGGACGGCAGGCAGGTTGTTAAACTCAAAGTGCTCGCCCCAAAAGACGGTGTCTCCTGAAGCCGAGCGGGGCTTGGAGGTGGTTCGTGCATACAGCATGTCGTCCAGGCACAGCTCACAGTAATATCTCTTCTTGGGGGGCAGCTCTCGAGCCTCTATGATCCATAGCTTCAGCACGTTATCTACTCGGCGGCTGTTGTCCTGGCATGAGGAAGTGGTTGGGGCAGATAAAAGGGTGAAGACAGACACACCAGAAAGACAGTGAGCACACGAGATCAAGATGGTGGCCGTAAGGAGAGCACTGCAGACCGACAGGCAAAGCATTTTGTTCCAGATGATGTTGTTACCTGGAGAGGAGTGTGGATTTGAGGTGGGGCTCCAAGGAGGGGTG…
Obcda030322	TRINITY_00214521	chr17	31205359	31208926	2	no	Ubash3a	4	0.615	5	0.74875	6	0.99	TRUE	FALSE	GTTTGCCACAAGCTACTCTTTAGACCTTGGTGTTCTCATCTGCAGCTGGATGGTGAACATGTGACCATCGGCTTCCTGGTGGGTTCTGTTCCCCATTTAGTGACCACGAAGCCCTGATGTCGGGAGGAGAAGAGACTAGCTTCAATACCATGTCCTCCATGGTAGCCAGGGTTTTATTATCTCATTGAAGGGCTATTTGGCTCACTCCCTGAGACCCGGGTTCCCTGAAGCACACCTCCGACTTGTGCCTCCGTGGGAGTAAGGATCTGAGAGGACCACCGCTAAGCAGCAGGTTTACGATGGATGTTCTAACCATGCTAATGAAAGAACCAGAAAGCATGGAGAAGAGACAGGCGCAGTGATGAAAGATGCCGAGTCTCATCCATCACTGAGGGATGT…
Obcda030483	TRINITY_00229282	chr17	34837135	34838346	2	no	Dxo	2	0.49125	0	0.26625	4	0.4525	FALSE	FALSE	AGGCAGTCTACCTCCCCGGAGAACAGGAGAGGGTGGTTTCCCAGGCGGCTGCGTAGCACAGAGCAGTAGGCCACGTTGGTGTTAACTTCCCCAGAGGGGTCTGGGGAGCCTCCGGGTTTGTCTGCACAAGAAGAGAAGGCAGCAGCAGAGGAAGGGGATCTCGACCTCTGTGGAAGGGGAGAGGGACCGCACGGCTGCGACGACTCTCACCTGCGCACATGTACTGCTCAAATTTGTAGCCCATGTACATGAGCTCCCGGAGGAGGGGTGGCCGTGCAAGCCTCTGGGCCCGAGCAGCCGGGGTCTCCACCTCACTTAGGTACAGTGTCCCTTGGAACCGGGAGGCTGCCAGCTGCCAGCCCTCCTGCCGCTCATACGGCGTGGTCAGCAATTTTGTCA…
Obcda030530	TRINITY_00215156	chr17	35395172	35440683	2	no	H2-Q6	0	0	1	0.14625	0	0	FALSE	FALSE	AGGAATAGATAGAATTGGGTGTCAAAGGATGCAAACCCCACAGACACGGAGGGATCTGGTAGACTGTATTCTTTGGAAAGTTCTAGAAACTGGGGGAACCAGCCTAGTGTAGGATAGTCCATGTCTCCCATCGGGTAAAGGAGACTTCAGGTCATGAGGTGTAAGGGCTGACACACTCAGCAGGACAGGAGTCAGTGTCTACAGACAGTGGGTGTAGGCTGAGAACCCGGCCTGGGAGAGGCCATGGCTGACAGAGGCTACAGGGGAACTGAAGGGAGCAGCTGTTGTTACCTCAGGGAAATTCTCTCCTTCCCTCCTGAGACAGCCTGGGCACTGTCCAGGGAGAAGGCTGAGCCCTGGGAGAGTCAGTGCAGTCACTGTGATGAGGGATCAGGAGACC
Obcda030533	TRINITY_00229372	chr17	35439977	35471322	2	yes	H2-Q7	1	0.1	0	0.05875	1	0.13	FALSE	FALSE	GGGAAATTCTCTCCTTCCCTCCTGAGACAGCCTGGGCACTGTCCAGGGAGAAGGCTGAGCCCTGGGAGAGTCAGTGCAGTCACTGTGATGAGGGATCAGGAGACCCAGGGTCACTCTCTCCCCTCTGAGACAGGGGCATCACCCCAGCTGAGGGTTTCTTCTTCCCCAGGACTGAGCCCCAGCCCGAGGGCAGAGGGAGGAGCTGCCCGCGGCCCCTGCACCTGTGCGCAGCAGCGTCTCCTTCCCGAGCTCCAGGTATCTGCGGAGCGACTGCATGCACGTGCCCTCCAGGTAGGCCTGGTCTTTCTCTGCAATACCAGCCTGCTCCCACTTGCGTCGGGTGATCTGTGCCGCCATGTCCACCGCCGTCCACGTTTTCAGGTCTTCGTTCAGGGCGAT…
Obcda030544	TRINITY_00215237	chr17	35867471	35868468	2	no	Ppp1r18	4	0.745	3	0.6275	3	0.5375	FALSE	FALSE	ACAGAGGGGCTGGTGTTGGGGGCCGGGGTTCTGCCGCTTCCTCTTCCTGCTGTCTGGAGCCTTCCGTCCCAGAGTGCTCTGGTGGGAGGGGGGAGGGCCCAGAGCAGAGGTTCTGCTGGGCTCTCAGAGGCCTGCTCTGAGCCTCCGCCTCCTCCTTCTCAGCCTCCTCTTCAGCCTCCATACCAGAAGGTCCTGGGTGCTTCTCTGAAGATGCTGGAGGATCTGGCTTCTGAGTTTGTGTATCTATGTCCCAGGTCGTCCGTTCTCGAGCCTTCCCAGAGTTTAGGGTCCATTTCCAGCTTTCAGTGGGTCTCTGCTCAGCAGTCTCCACTTCGCTCGAGAACCTCCAGAGGCCCAGCCTTCCTATCACCAAGCACCTCGTTTCTCTGCTGCTGCTGC…
Obcda030619	TRINITY_00215412	chr17	43418432	43425227	2	no	Adgrf5	1	0.235	0	0.23	0	0.15125	FALSE	FALSE	AGGTAACCCAGTGATGTTAGAAGTCTTATCTGTGTAGGAAAAACCTAGTCATTTGGGGCCAGTACTGTTCACTGGGAAGAAGGTGCTGAGCTACACGACACAGCAGAATGTGAGACTGCCTGAAGAACAGACCTGAACCAGCAACCTCTTCTGGATTGCTCTTAGTGAATGGATGCCACCAAATGCTATCCGAATCATTTCTACTCAAGGGAGAAGCCCTCCTGAGAGGCCAAGGTGACACCCTATCCTCTGAATGCTGTTTGAATCCTCAGATTCACTGTTCACTGGGTGCCTGTTTCTCCACGCTGTGCTAGATGACCCAGCAATGAACAATAAAGGGGGCAAAGCTTCTTAAGAAAAGAAGCAAAGTCCTGTCTCCAAGATATTTCCCTCCTCTGC…
Obcda030728	TRINITY_00229801	chr17	47369918	47373085	2	no	Mrps10	0	0.03375	0	0	0	0	FALSE	FALSE	GTGTGTGTGTGTGTGTGTGTGAATCAAGGATTCAGCACTACTAAATATCACACTCCTGAATTATGCTGCGCTAAGAGGAAGAGACTGTTCAGTCCTACATTTATCTAGGGCAATTAATGATTTTCTTTAGGACTTTCTTGGATAGCATGAAAATTACCCCAGGATCTCCCAGGGACACCACAGTCTACACTGTGGACTTGCTGGTATTCTATGAAAAAGACGTGTGTGTGCATGTGTGTTTGGGAAATAAGCCTGAGTGAAATAACCAGGAGAAGAGTGAAATTATTAATGTAATCCCTGTTGTTGTTGTTTGAGATGGGTTGCATGTCACCTAGGCAGGCCTTGAACCTGTTATGTAAATGAGGATCTCCTACCTTCAGCTCCTAAGTGCTGGAGTCA…
Obcda032187	TRINITY_00238304	chr18	65350076	65350801	2	no	Alpk2	4	0.6075	0	0	4	0.8625	FALSE	FALSE	CTGGAAACCTGGGGTCCCGGCTGCATGTTGATGGAGTTGCTGTCTTCTGGCCGCGTCCCTGCCGCCTCCAGGATCAGGAGAGACCTGTGGGTCCTGCAGACACTGGACCTCGAGGGATGCTGAACAGCAGATCATCCCCACGCAGTTTCTTGCCGAGACCTGGTAAACAGCGGCGTCGCTCTGGGTACAGCTAGGAAGAGGATAGACAGGTAAGTGAAGGCTTGCACACCGACATTTGTCACATCTTGTTGTTGGAGAAAAGGGCCAGCTCAAAGAATACTAA
Obcda032252	TRINITY_00238463	chr18	68398128	68564662	3	no	Mc2r	2	0.37625	2	0.34625	2	0.48625	TRUE	FALSE	AAGTCAGTCTGCTCCTGGCTTTCTCTGGATGAAGATGTAGAACTCTCAGCTCCTCCTGGGAGCTACCATGCTCTCTCCTTGATGAGATAATGGACTGACCCTCTGAAACGATTTCGTGTCATGTTGTGAGTGCAACATGTTCGACAGCTTTCCTGTGGAGGGAATATCTTCTACGATGGGATCTGCAGTCTATTGGACAGTGCGGCTCACAACCGGAGCAGCTCTCCGGGTTTCATTGGTTGTCTCATATGCCAATCATCTCTGGATATACCCCCAAAGACACACTCAGAACTGTGCTGTATTCACTTGCTAGACATCTCTCCATCCAATCAGGTTGACAGTTAGGACTAATCGTTCCAGATAAGTAATTAAGGACAGTTGTCCTCTTTAGAGGACATA…
Obcda032252	TRINITY_00238464	chr18	68398132	68439786	2	no	Mc2r	2	0.37625	2	0.34625	2	0.48625	TRUE	FALSE	CAGTCTGCTCCTGGCTTTCTCTGGATGAAGATGTAGAACTCTCAGCTCCTCCTGGGAGCTACCATGCTCTCTCCTTGATGAGATAATGGACTGACCCTCTGAAACGGGCCCTGATAACTGTATGTTTTATATGATAAGCGACAAAAGCCCCTGGAAGCCTGGGTTCCTGAGTGACAAGTTGGAACAGCACCCTCTTGGATCCATATTGTATTTATGAGGAGCTCAACGTGGAGTATTGAGATGCTGATATTTTGTTAATGTGCTGCTATAACCTGGCTTCCAATTCCAAATTAATTCACAACCACTTAGTGTTACAATAAGGATCCTTTGGCTTGACAGTGTGTGGTAGAACCTTATAACACCTGGTATATAGTGAGTGCTGTATGAGAGTTTGGGAAA…
Obcda032376	TRINITY_00238725	chr18	77759890	77761310	2	no	Haus1	7	0.78625	8	0.9125	8	0.86625	TRUE	FALSE	GTTCTGATGCAGGTGTACAGGCAGATAGAACACTCTTATATATGTAAAATAAGTAAATAAATCTTAAAAAAAAAATCAAAGAGCTTCAAGTAGATCACTCATTTCTAATAGAAGAAATCCCTTTCCAGAGTGTTTAAAATAAGAACGCTACGGTCCATCTCATTTACTACAGGACTACAGCGGCGAGCAAGACGGTTCAGGAGGAAAAGCAGCAGAAGACAGGCTAATATGGGAAGCTTACCTCTGAAAGTGCCGCTAGTGACCGATGAGACAGAGACGCATCCATGCCTCTGGCTGAAAGTTGCTCCTGCAATGTGAGGAAGGAGAGTTCAGATGAAGGATCATTTGAAGGTAGCCATCATGAAACTTTTTTCAATATGTAATAAAGAATAGGTACAG…
Obcda032668	TRINITY_00246649	chr18	12154128	12155270	2	no	Riok3	0	0.0125	0	0	0	0	FALSE	FALSE	CCTCCCGTTCTTCTGAATGTGATCTTCATTCATCTTCTCCAAAGCTTCTATCTACAGACCAAGCATGGAACCCTTCGTCAAATTTTGGCTTCTTAGGAACATATCTGACCAAAGTGGCATTTTTCCTCTCTAACCTCTGGTTAATGATGCTGGCCTTGAATCAGAATCTCTCTCACCTTCCTCTCCCCATACTCTGTTTGCATGTGACAGATGTGCACATATACATGTTTGCTTTTCTTTGCTTTTCAGTATAAAATAGATTTATTTAGGGAATGGGGGTAGGGAGGTGGTTAAGAAGATAGCAGAGGCAGAGAAAGGGGAAAAGGGAACAGGAAGAGAGGGGGAGCAAGAGGCAAGAGAGAGGCAAGAGCATAATTTGCTTTCACTTGATGATATTAC…
Obcda033149	TRINITY_00240264	chr18	57362110	57369526	2	no	Prrc1	1	0.29125	3	0.67875	0	0.255	FALSE	FALSE	GTGAAGGACACATGATGTTTGGAGAGAGCACAGACAGAACTCAAAGGACAGTGGTGGGGTGCCTTGCAACGCTTCACTGATCTCAAGTCTTCCCTGATGTTGAGGCACGGCAGAGCCTGGTGTCCAGGCTGGTCCTGGTCACTCCCCCTGACTTGTGCTGACCTGAAGAGGACTGGTTGTTTCTGCTGGATTGTGCCACCATTGCTGATTTGTTTTTGGCATCCTGACACTGCTGAACTGGACTGCTGGTGTCCTGACAACCGAGACTGAAAGTGCTGGAAAGACTACTTCTAAACGGGCCCACATCCCCTTGTCCTACTTACCATCTCTTCTCCCTTACCTATGGACGAAAGGAGCCGTGTGATTCCACCGGGGAAACAGCACAACTCAAGGCCGACA…
Obcda033650	TRINITY_00265669	chr19	5972148	5978520	2	no	Slc22a20	0	0.32625	1	0.3425	2	0.35	TRUE	FALSE	GTTTGAGGTCAGCCTGATCTACAAGGAGAGTCCCAAGCCAGCCAGGGCTACATAGTAAGACCCTGTCCCCATCTGACTACTTCTCATTCATTTGCATCTGTCTCCACAGCCCGCTGTTAGATTCAAACCCTAGCTCTGACTCAGGTAGGTAACCTAGCCACAGTGACCTCCTATTTCTGAGCCCCTCAGTCCTGTGAGTAAGGGCAATACTAATACAGCTTTGCATGCTTGTTCAAAGGTGTCATCAGGTGGACACATGTCACCAGAGCAGTGTTTGGTGCTCAGTCAGCACTTCTTGCTGGTGTGTCTGTCATTAGCCTGTTTGTCCTGCTGCTCTTCACTGACTGCAAACCCTGACTGAAGCATCCCATGGGAGGTGGTCAGAGAAATCCTGCCCTC…
Obcda033679	TRINITY_00251133	chr19	7017960	7031652	2	no	Fermt3	8	1.4325	8	2.48875	8	1.31625	TRUE	FALSE	CCTGCTCAGTCACTCTGGTCCGTCTTGGACTGCATACACATAGAGGGTTGGGTGGGTCTAGAAAACCTGCCTTCTATCCCTGTCCCAATTCCAGAGGCCTAGGACCCACACTCATGGTGAGATGCCTTCTGTCTCTGGCTATCGGGAGCTCATGGTGGGATGTCTTCCGGCTCTGACTATCGGGAGCTCATGGTGGGATGTCTTCCGGCTCTGACTATCGGGGCTTTCCTGCCATCCTCCCAGGAAGTGATAACTCTCATTCTCTGCTGGTAAAGTTGATGAGAAGCCTCATGGGGCCTTCTGGGTGACTGATATCGCCCTAGCCTACTCTGCCGTAACTTCCTGTGGGGGCAGGGCCTCTCACCCACTGTCAGCAGCCTGCCAAGTGGTTTGCTGGGG…
Obcda034519	TRINITY_00263290	chr19	3370893	3373630	2	no	Cpt1a	0	0.06375	0	0.21625	0	0.195	FALSE	FALSE	CTCGTGTAGGAACTCTTCCCTGGCTGAAGCCGAGCAGCTGGGACTCTGCCAAGACCCCAAGCAGAGGTCCGAGCACCCAAGGGATGAGAGGATGGCCCACGATGGGCGCGTCCGCCCAGGAATGCTCTGCGTTTATGCCTATCTTGCTGTTTTTGAAGACAACAAAGGTGATGGACTTGTCAAACCACCTACAGGGAGACAACATGATCATGGGCTTCCAGGGTTATATCGACATGGGAACCCAAAAGCTACATGGGTGCTTCTTTCTGCAGAGACCGTTGCTTCTCTCCACCCTGACAATTCTCCAGGCTTCTACATCCTAGGAAGGTGACTCAAGGGGGCACAGAGAACACAGAGCCATTCATAGCTTCTTGTATCAGAGATACAATATAGCATGTG…
Obcda034655	TRINITY_00254202	chr19	6038104	6047476	2	no	Syvn1	6	0.69625	7	0.92625	7	0.825	FALSE	FALSE	CGCGCGCCCATCGGGGTACGTCAGTCTGGAACCCTGCCCCCCCCCCCGCCCCCAGCAGTGTCCACTCTGAGAACCGGAGAAACGGCCGACCGCCAGGGTGCGGCGGCGGGGCTGAGAACCAGTCAGGTCGCCTCACAGTCGCGCACCTGTGAACGCTAGGAGTTGCGAACCTCGCAGGCGGGGCCCGGCCTCTGGAACGGTGGCCGCGCCGCCGCCTAAGGTCTCCAGCCATCTGACAGGCCGAAAACTGGCGGCCGAACGCAGCGGGGCGGGCTGATCGCAGTGACCCCAAAGGACAAGGTCCTAGACGCCGACCCCCCAACCCCAATCAGGACCAGGCCCACTCACCAGGAGCCCAGCGCCGCGAGCACGCTCAATCACCGCGACTGCGGCAGCCGC…
Obcda034749	TRINITY_00254595	chr19	8936229	8941118	4	no	Eml3	8	1.1875	7	1.23375	7	1.0625	TRUE	FALSE	AAAAAAAAAAAAAAAACAACTGGTTGCAGCAATGGCAGGGTACCAAACCTACCCACCTGGGCCCAATGGTCCCCTGAAGCCTCACCTTGGCTCGAGCACATGGGTACTGAAAGAGGTGTACTTTGCAGAAGTCGTCTGCCACAGCCACCACCCGTTCATTGTGGGAGCGGCAAAGGGAGTTGATGTCTGTCCCATCAGAGCCATCAGGCCACACACCTAACACAACAGGTGGCCTGAGTCAGGCTGCTACCACAACCTAGAGTTGCAGTGTTTCAGGTCTTCAGGTTGCCACTGCGCTCCAGACAATCCCAAGGGGCCTCCTAGCCTGGATTTGCCACTATGACCCCCACCCCGAGGTGGCACACGCCCAGGATTCTGAGGGCAGAATGGGTTCTTCCT…
Obcda034806	TRINITY_00259878	chr19	11500298	11513819	3	no	Gm8369	2	0.39	3	0.65625	1	0.3775	FALSE	FALSE	GCCTTGCTCATAATATCTGTGGCTTATTGGGCAATAGGAAAGATGCAGCTGTGGATGCAGCCTGGCCACTGCTGTGTGTGACCAGATTCAGGGAACAAAGGGTTGAGAGCATAAGCACTTTCATAACTGACGGGACATCCCATCCCTAGCTGAGAACTCACTTCCTGTGATGAGAACAAGGAAGCAACAGCACACAAAGACCAGAGAAAGAGCTGCATGGAAGGAAACTGAGGACTGAGAGAATCATTGCAATCTTTTGCATCAACAAATGGAAACCTTGCATCACTTGAATAAGACTCTAAGCTGTAAAATAACAAATAACCAAGATTATGTATATTGTTTATTTGTCAGTTCATAAAATATAGAGTCTCTGGCTTCCGGCAGATACAACTCCCCTCT…
Obcda035277	TRINITY_00260667	chr19	42571204	42583164	2	no	R3hcc1l	0	0	0	0.1125	0	0.06125	FALSE	FALSE	GTGAACTAGGCGGGGATGCCATCAGAACCTGGCTACTGTACTGCCTGTCTTTGGCCAGTTCGAGCGGCTGCTCAAAGGGCTCACTTCCAACATGCTCTTTTCCTTTCTGTCCTTAAAATCACATCAATACAAGTATTGACATAGAAACGCAATGTCTACAGAACTCTGGATCGTGAGAAACTGCTGGAACCAGTAGCAACGTCAGCATTAATAAGGAACAACAGCAGAGAGGTTACAGGCTCACCAGCACACGCTCTAGCTTTGGCCTTGGCTGCTCTTGTGGCCTGTGACAAGGGCCGGATCTTCACCATGGTATGTTTAGTACCCAGGGCATCGCGAGCTGCAGGAAGAGCAGAGGCTACAGATTTTCCAAAGAACACTGCTCACGGTTAAGCCGAA…
Obcda035401	TRINITY_00260993	chr19	47732163	47732917	2	no	Sfr1	0	0.02375	0	0.05375	0	0	FALSE	FALSE	GGGGTGATGGTGGATTCTCCCTGGGCTGAGGAGCGGCAGGTGAAGTCGGTGGTGATGGTGGATTCTCACTGGTCTGAGGAGCGGCAGGTGAAGTCGGTGGTGATGGTGGATTCTCACTGGGCTGAGGAGCATCAGGTGAAGTCGATGCTGAATCTGATGAGTTTTCCATCTTGGAAGTGAACTCCTGATTTCCTTATCAAAAAGAAAAGACGCGAATGATAATCAAATTATCTCAAAACAGACCTCAATTTTTCTGAACAAAATTTTCTTCAGTGAACTAAACACCAAAAATAGTCAGCCATTTCTTCCAATTACATGTAGCTATAATTTATTCTAATTCTTCTCATATTTTCCATTTACCTCTCCACATGGGGAAGTAACCAAGTCCTGTTTCTTTCA…
Obcda035401	TRINITY_00260994	chr19	47732159	47732917	2	no	Sfr1	0	0.02375	0	0.05375	0	0	FALSE	FALSE	GGGGTGATGGTGGATTCTCCCTGGGCTGAGGAGCGGCAGGTGAAGTCGGTGGTGATGGTGGATTCTCACTGGGCTGAGGAGCATCAGGTGAAGTCGATGCTGAATCTGATGAGTTTTCCATCTTGGAAGTGAACTCCTGATTTCCTTATCAAAAAGAAAAGACGCGAATGATAATCAAATTATCTCAAAACAGACCTCAATTTTTCTGAACAAAATTTTCTTCAGTGAACTAAACACCAAAAATAGTCAGCCATTTCTTCCAATTACATGTAGCTATAATTTATTCTAATTCTTCTCATATTTTCCATTTACCTCTCCACATGGGGAAGTAACCAAGTCCTGTTTCTTTCACGACAAATAAACCAGCTAGTATCTCACTGTCTTTCTTTTTTTCCCTTC…
Obcda036347	TRINITY_00285449	chr2	51934767	51942774	2	no	Rbm43	0	0.16625	1	0.23125	1	0.26875	FALSE	FALSE	GTCCCTGCCTATTGAGCAGGGGCGGGTGAGAAAAGAGGCCGTATCCCCACGCGTGGGAGCCAGACCTGCTGCGCCCGTGACGGCCACTTCGGGGCGCGCGACCGCGCAGGACACGTGCTCCGGGACCCTCGGCGCGCCTTCCTGCACTGCAACCCGGGGAAAAGCGACTTGCCAGGCCTCGGAGATGTTCGAGCAGCGGGAGCGCTAAACTGGAGGTGAACGGGTTCCGCTTTCGCTTTCCAGTTCCGTTTCCTTGGAGACTCAGTTTGGAAGGGCGGAGCCCGGCTGGGTCGGTCCCTTGGCGCCTTTGAGAAAAAGGACATCTGTTTCCCACCATTACAAACTCAGACTACAGCCATCTCATCAGCTTCGCTGTGCCTGTGCCTTGCAGACCATGGG…
Obcda037095	TRINITY_00273367	chr2	122057997	122065391	2	no	Spg11	8	1.21625	8	1.2725	8	1.2075	TRUE	FALSE	GGGGGGGGGGTGTGAGTTTTTTCATATATTTTAATCCTATTCTTTTTCCTCCTTAACTCGTAGAAATTCCCTATCCACCTATTTTCAGCAAGTTTTCCAAGGAGATATGTCCTTCTCAGAAGAGGCACTTCTAAACAAATTAGGGGTAAAAGGCTGAAGTGAAGGAGGACAAATATTTTATATTTAGCATAAATCATGACTCAGTCTGAACTCTAATGTAAGTCACTGGTGATAGTGTGCACCCAGGGAAGTCTCTGCTCTCTCTGAGCATTGTGGAGCCCACACAGATGTATTCCCAAGAGCAGGGGAGACTCACAGATCCTGGAGCTCACTATTAAACACCTACTGGGTCTAGCTTCTTTCTCATCAGAACTTCGAAATAATGCTTTTGATGCAGCA…
Obcda038495	TRINITY_00289603	chr2	13557106	13574480	2	no	Vim	0	0.20625	0	0.315	1	0.25375	FALSE	FALSE	CACCGAACATCCTGCGGTAGGAGGACGAGGACACAGACCTGGTAGACATGGCTTCGAAGATAGAAGAGTCCAGTGAGAAGCCAAGTCATATGGTTGATACGTGCCTGAGTCTTGCCATCTGAAGCACTTTCTGGAGAGAGCTACGAAAGCACGCTTAGGGGGTGGGGGATGCTAGTACAGTGGTTCTCAAAAAAATGGTACCCCGAGGAGATGCCAGTAGAGTGGTTCTCAAGAGTGGTATCCTGTCAGTCAGCAAGCCTGGGTGGGGCAGTAATCTGTGTTTTAAGAAGAATAAGAGTGATTTCCAGAACTTTGATTGTAGTGAATCAGTCAGTCGTGCTTGTGGGCATGTAGCATATGAATCATGCAGTGGTTGGAGATTGAGGTTAAGAAAGGAGG…
Obcda038593	TRINITY_00299948	chr2	22744164	22775488	2	no	Apbb1ip	0	0	0	0.0575	1	0.365	FALSE	FALSE	CCCACGTGCTCCCATTTTAGGGAGGCCCAGAAGGCAAAACCCTCGGTTTAGTATGAAAGCCAAAGTTTCTTTTCTGAAGTTTCAGTTTGGAGTCCCAGATTGGCGCACTTGCTTTTGTTCACACCATATCACTGCCGGTATGGAGGATAAACCCACAGCCTCTTGTCTGCTCAGTTTTCCCCTTTACTCGGCGTTCCCATCACAAAACTACTCTTTGAACAGAGATGCTGAGACGCTCTAGGAGAGCACATGTCACTCTGCACCTTGGTATGAAAGCTGAGAAATACATCGCCAAGGGGAATGAAGAGGGTTCCCAGACTGCCCTTTGAGAATAAAATGGGAG
Obcda039819	TRINITY_00280494	chr2	120480979	120483556	2	no	Capn3	3	0.7325	0	0	0	0	FALSE	FALSE	CTGGGTCAAACCAGCCACTAAATGCCCAGAAGACCAGAATTTTCTGGTAAGACCTAGAAAGTTTCTCTTCACAGAGCTCTCCTACAGTCTGCCTAGGGAGGATGCTTCCAGAACAAAAGGTGGAGGAGAGGAAGGGACTCAGAACAGTCCAGACGACAAGGTGACAGAACCTTGTCCTCTCCTCTACATGGCAGACGCCGCCTCTGCCAAAAGACTTCCTTTAGTGTGGAGATGCCTGATCTGAGGACCTGAGACTGACCTCCAGATGCCACACGGAAGAAGGAAAAACCTGGCCCC
Obcda040038	TRINITY_00281434	chr2	131014222	131025505	3	no	Atrn	6	1.4525	8	1.99375	6	1.09625	TRUE	FALSE	GTGTGTATGTGCTTCCTCAAAAAGAGAAAGTACAGGAAGCTTGGCATGGATAACCCTGCTGTGGGGTGGGTCTCCAGAAAGGAGCAGGGTTTCATGAGGATTTCCAAAGAAGCATTGGGTCAAGGGTCAGGAAGGAAAAGCTGCTATATCTCCATGTAAGACCTGCTCCATCTCTGTGTCTTCTAAAGATCTTGCCCTTTTGAAGCAGGAGATGCTGTCCAGAGTGCCCAGAGAGTCACTCTGTCCAAGTAAGGCTAACTCAGAGACTCAGTGCTGGGGGGATGCCAAGTAAGATGAAGACAATGGGTCCTGACTCATCATACATAAATAAGGCTTCCCTTCAGGACTGGACACGGATAAAGGAGACTTTCCTACTAAACTCCAGGTTATTTTGGCTGA…
Obcda040038	TRINITY_00293225	chr2	131018335	131025392	2	no	Atrn	6	1.4525	8	1.99375	6	1.09625	TRUE	FALSE	ATTGGGTCAAGGGTCAGGAAGGAAAAGCTGCTATATCTCCATGTAAGACCTGCTCCATCTCTGTGTCTTCTAAAGATCTTGCCCTTTTGAAGCAGGAGATGCTGTCCAGAGTGCCCAGAGAGTCACTCTGTCCAAGTAAGGCTAACTCAGAGACTCAGTGCTGGGGGGATGCCAAGTAAGATGAAGACAATGGGTCCTGACTCATCATACATAAATAAGGCTTCCCTTCAGGACTGGACACGGATAAAGGAGACTTTCCTACTAAACTCCAGGTTATTTTGGCTGAGACACCACCAAGTCCCTCAGACCACTGCATCTGAGTATAGTCCTGAGCAGAACACTGTGTGAGGCATTCCTATGCACAGCTTCAGAATCAAGACCACTGCAGCCACCAGAAGC…
Obcda040289	TRINITY_00281982	chr2	153080724	153084501	3	no	Ccm2l	0	0.27125	2	0.40875	1	0.24	TRUE	FALSE	GCTGTCCTACCCTAGGGGACTTCCCCATCTTTCGATGCCAGGAACTGAACCATGATAGGAAGTGACCCTGGCAGGATGTAGCATGTCACAGGAGGAAGTGTGGCCAGAGTTCCTAGGCTCATTGCCTAGGCTGCCCAGCCAGGCCCACAGGACCTCTGACAGCAAGCGGTCACATCACTTTGTTACTATGAGCATTCTAGGGCAAGTATGGACTTCCTTGACTGTGAGGGAAATTGCCCCATGCTCAAGGCTATGGGGCAAGCACCATCCTCGTACCTCTCACAGCCCCACCGTGGTATCCTGGCTATTACTGTAAGCAAGAATCTGAGTTCTTAAAAGCCCAAGGCCTTTAAGAGAGGCTGCCTCCCTCAGCAACTCCCTAAGACTCACTCCTGAGGC…
Obcda041739	TRINITY_00322157	chr3	84163931	84172215	2	no	Trim2	0	0.1575	2	0.40125	2	0.4	TRUE	FALSE	GAGTGCTGCCTATTCCCGCACACCAAGGACTCAGCTATATATTTATATATATATATATATGTATAATACATTCTATCTTACCCTAACCATGTATACTTGCCCCCTTAATGCCTCTACTACTCATTAGACAATGATAAATAACCACAACATGCCCTTACCTGTAATGCTCAACAGAACTTTGGTAACACTTGCTCTCTAAGGGGAAATCATGAATCAATCACATGCCTTTGGTTGACACCATCCATCCTCCAAAGGGCTGCTTATGGCTCTCTGTCCTAGGACACTGGCGTCTGACTACATGTGCTGACGTTTTGCAGGAGGTAAAGCTTTCGCTTTCGTGATGTGGAAGAGGAAAGACACATGAACGCATGGCACATGAATGTGACTTCTCTTGATTCC…
Obcda041833	TRINITY_00314520	chr3	88480642	88481946	2	no	Lmna	1	0.16	0	0.11375	0	0.02	FALSE	FALSE	CCTCGAACTCAGAAATCTGCCTGCTTCTGCCTCCCAAATGCTGGGATTAAAGGCGTGCATCACCACTGCTGGGCTCCAAGAAAGACTTTTGAAACAGGGTCTTGTGAATACCAGATTAGCCTCAAACTCACCACACCCCACCTTTTCTTTCCTTTCCTAAGAGTATCTCGGCCTACAGAGGCAATCACAGCATCCAGAGCCCTGCGACTACAGGGGCAGCAAGGGAAGCTCTGCTACTTCTGGCCCCTACTCTACCCTCCGTCTCTCTGTGCTCCTGTGTCTGATGCACATGTGGATTGCTGGCCCCTTTTAAAAGGTGCTGGATGGATGAGGGATAGGAAGGACACCCCTCGCTCACCCCACATATGCTGACCTTTCTAGAAGTCTCCCTCATACACA…
Obcda042339	TRINITY_00316173	chr3	116808052	116817583	2	no	Agl	1	0.2625	0	0.17	2	0.4775	FALSE	FALSE	GGAGCGGGAGCCGGAGCCGGGTACAGCGGGAACGCCGGACGCAGCGGCGGCCCGGGGAGGGCAGGGCGGCCGTGAAGGGCACGGGGAGGGGCGCCGGGACCCGGGCCAGGGGACAGTGACAGGCCAGGGCCGCCGAGACTCCGCCCCCCGCGGCCGGAGGACGTGCCGACTCCGCTGGGCCCCGGACTAGCCTGGGGGGCGTGGCCCTGCCTCCCCGCCCACTTCCGGGAGCCATCGCCCCCGCTAGCACAGACCACTGATCTCGCGAGAGATTGGCACTGCTCCCAGACTTGGTTCAGAGAAGTTTCTTCTTGCAGTGTGAGGTGGTTAAAGCAGAGATGCATTCCTGTTGAAAGTGCTGAGGACAACTGACCGAGGGTGCTCCGAAGTAGACTGGCA…
Obcda043111	TRINITY_00317642	chr3	28261559	28263994	2	no	Tnik	3	0.6575	7	1.0325	6	0.62375	FALSE	FALSE	CCCGGGTACACACACACACACACACACACACACACACACACACACACACACACACACCAGCCTTTCATGTAATGCTCTTACACCGATCGAAGATGAAACTGACAAGCTCTACCAGCTTCCTTGCGGAACCTCGGGAACAGCCTAGGAGCACAAGGGGAGCCCAGCCCCTGCTGTAGGGGTAGGGGCTCAGCCTAGAACCCCTCGGCTGCCCCGGAATTAGAACAGAAAGGCAGGGAACGTTCCCTCTTTCAGCCCTAGACCATTGGAAAAAAAGGAAAAAACACGTTCTGCTCACCCTCAGGGCGGAGAGATCGATTTCATCCAGGCTGCGAGCTGGGGAGTCGCTCGCCATGTCGACTCTTCGCGGGAGAAATGGACCAAAACCACCCCGAAGCGTCT…
Obcda043413	TRINITY_00325005	chr3	60427354	60474896	2	no	Mbnl1	0	0.12	1	0.28375	0	0.11625	FALSE	FALSE	GCTAAATAAGACATAATAATTCACAGCAACAACAAATTTGCCCTGCCAAGAAGACAGCAAGTTCTCTAGAGCCTTGGCCTTCTTTTACTGCCCTGAGTTACAGAGCATCAGAAAGCAACAGACTCAAGAGAACGTGGATGGGGGCATCTGAAAATGTGAGCAGGATGAAGTCTTCCCTTCTCAAGAATTTGTCACAGCAGCGTCAAAACTACCGACTGGTTAGTTGTTTATGTAGTACAGCTTCCCTGTGTCTTTGCTAAATTGTCTTTTCGCATGAGTCACGCAGAAGGAATTTAAGTGTTCACATTTCAAGTGTTCTAAAAATTGGAGCAATCTCTTATTGAATCAGAAATTACTATTGAACAACTCCAAGCATTTAGAACCAGGTAAAAGGCCAAT…
Obcda044279	TRINITY_00320492	chr3	131106006	131110548	2	no	Lef1	2	0.4975	0	0	0	0	FALSE	FALSE	GTTTCTGCCTGGCTCGCCTCTCTCCCCGCCTCCCCTCGGTCAAAGCAAAGAGCTGCCGGTGGCCCCTCGGCTCCTCCGGGCAGACCGGCCGGGGAACACCCGGAGCGTAGCCGCTTGCAAGGCTCCGGGAATGTCCGAATGCCAGGGCCCACGAAAGCGCAGCCCGGTCCCTCCGGTGCGCGCTGCCCCGCAGGCCCCTTTGTGTGACTAAATTTGGCAAGAATATGGATCCCAGCCAGTCTTTCC
Obcda044351	TRINITY_00326918	chr3	137369341	137513181	3	no	Emcn	0	0.095	1	0.13	0	0.08375	FALSE	FALSE	CCCTCCTCCTCTTGGCTCTCATGTGTGCTGTCTTCCTTTTCAGGCAAATACTTTCTACTGAGCGACAAATAAAAGACACTGGCAGTTCTCGCCTTACAGCTGATACAGCCCAGAAAAAAGAACCTGAGAGATGTTGTGTCTTAACACACATGGTGACATTATCCTTTGTGAACTGTTAGAGTGCCACTAAGGTTGCTTCCCTGGATGTTCACGTGGAGCATCTTTCCGGAGACCCAGAGTCCTAACGCCCACCTCATCTCTACTAGACACACAGATACATACGCTTGCAACAAGCAGGCAAGGCAAACACTGCTTCTTCAAAACCAAACATCAGGATCGTGGGCTTGAGAGAAACAAAAAGTCATGAGTCTGGGAAAGTGGCTGAAGATTCCCGAAGAC…
Obcda044440	TRINITY_00320834	chr3	145292685	145294156	3	no	Col24a1	8	2.5825	8	2.36625	8	2.61875	TRUE	TRUE	CCTACACAGGGCTGGGCAGCACATGTGCACCCAACCATTGCCACAAGGCGGGCTTTCTCCACTCACGCCTCCACCAGTGCTCAGCTGACTTGGGCAACTTGGCCCCTGTCCTCCTCCCACCTACAACTCAGCAGCCTTCCTCCCTGTATCTCAGGGATCAGATGCAAACTTGGATAACCCACTGGCCCCTATAGGGGCACCCAGGCAGGCTGCCAACGATCCGTCAAGCCCACACTTTTCCCCAGCGTAGGGATAAGGACAGCCACAGGATTGCTTTAGCATAAACTGAGACTCGCTGGCAGAAGCTTGCTTCCTTTCAAACACGGTATTTTACAAGTTGAGAAGTCAAGAGGAGGAGGATGCCACGGCAGCTCGCAGGCTCCCTACTCCAAAAGCAAA…
Obcda044440	TRINITY_00320835	chr3	145292685	145294156	2	no	Col24a1	8	2.5825	8	2.36625	8	2.61875	TRUE	TRUE	CCTACACAGGGCTGGGCAGCACATGTGCACCCAACCATTGCCACAAGGCGGGCTTTCTCCACTCACGCCTCCACCAGTGCTCAGCTGACTTGGGCAACTTGGCCCCTGTCCTCCTCCCACCTACAACTCAGCAGCCTTCCTCCCTGTATCTCAGGGATCAGATGCAAACTTGGATAACCCACTGGCCCCTATAGGGGCACCCAGGCAGGCTGCCAACGATCCGTCAAGCCCACACTTTTCCCCAGCGTAGGGATAAGGACAGGTATGGTATCTACAGGGGAAAGAGGTCTGCCTGCACGTCCTACCCTTTCATGCCTTCCAACCCTATCCTGGCTGTGAGCACTACTTCTCCACTGACAGAACGTATGTCAGGGCTAGCTACAACTCCAGATGCGAGAG…
Obcda044791	TRINITY_00358258	chr4	25280107	25280845	2	no	Ufl1	0	0.04625	0	0	0	0	FALSE	FALSE	CCTAGGTCATGAAGTGTGGGTATATATATATATTATACACACATACATATATATACACACACATATATACATATATACATATATGTATATGCATATATATAGTACATTTAATTCAATACAACAAAAACATGGTATTTGTTAAGTGGCAATAGTTAAGGTCATGTTTGCATGAACCTGTAAGATTATGTTCATATGAACATACGAAGGTTGACTGCATGATCCTATGAAGGCTGATCATCAAGTTATCAGTAGAGAAGGGTTACAGCTCAGGGGTAGTATTTGCCTAGTTTGTGCTCTGGATCTGATACCCAACACAAAGAGGAAAGAAGGAGCCATTGAGGAGAATGCCCTATAACCTCCACGTAAGTACTTATTTTTAATTTAATGTATTTTCTTCAA…
Obcda045748	TRINITY_00340845	chr4	118457101	118458208	2	no	Mpl	3	0.47125	4	0.51375	1	0.2925	FALSE	FALSE	AACCTACCCTCGGTAGGCATACAGCAGCTGGTATGTCCCACTGGGTGCTGCCTCTTCCTCATCCCAGAAGCAGGTGAGGTCCTCAAATGTTTGGGAGAAGCAGTTCAGGGGCTCTGTGCCCAAGGCCAGCAAGAAGACATCTGAGAACAGAGATGGGACACAGAGGTATATATTCGCCTGTGAATCAAATGGAGACACCCTGTGGGTGTGTGGACTACTGAGGAAGAGCATATGGCTGTCAGAACAGTGCTAACCACGCTACATGTGTTGACTAAACGCCTGTCCAGTAGTCTTATTTCTATTGGGAAGATGAAGTTTAAAGGTTGTTCAAGGTCACATGCCCAGAAAGACGAAAGGCTCAGGAGATCAAGCCTCAGAAGGCAAGTGCTCATCAGTCAT…
Obcda045752	TRINITY_00367099	chr4	118607561	118620588	7	no	Cfap57	0	0.135	0	0.12875	0	0.1375	FALSE	FALSE	TTTCTATACTTGGGGAGTCCCTGGGGCCTGGGACACTGGGTTCTTGTGCAAGGCTTCCTATGCTTGGAGTCCTAGCTGTATACACATACGGACCCTTCTTCACACGGCCCACAAGCAAGTCTGCCAGCGAGCCTTTCCTGAGCGTCCTGGGATACGCCCCAGTGTGTGCACACGGGCCCGGAGTGTAGCAGGCACGCAGTGAATCGACGGATGCAGTAAAGGATGAGTCCCGGCTCTCCTAATGCAGGAAGTTTCTGCAGAGAACAGGGTCACAGCTGACTCCACTGTCTCAGCCACCAAGCACGGGACCTGTCCCCATGGCCCCTGTCATTGAAGAACAACCTGCTGGTCCAGCCAATAGACGAGGTTTGAGTCTGGAGGTGACGTCTGTGTCAGCAG…
Obcda046537	TRINITY_00342789	chr4	147868583	147870929	2	yes	Miip	8	1.73875	8	1.63125	8	1.84375	TRUE	FALSE	GCTGGGGCGGGGCCTCCGCCGCTGTCCTGCTCGGCCAATTGACAGTGCCAGGACGCCTTATATTTGTTTCTTCGCATCCGGAAGCGGCAGTTTCAATATGGAAAGGAGGGGCTAATGGGACCTCATTGCTGATTGGTTAACTGTTAATGCTAATTCTACCAATTCAAATTGAGGACAGGCTCTGGTTGGTCAGTAGTACTCGGTTACGCAATTTCCGGATGTAAAGTCTCTAATGGCAGTGGATAGGTGGGGCTAGAGACTCCGGCAACTTTGACCTTTTCACGCGGACCCCACACTAGCAACTCCCCAGAGTGCTTTTGCCAGGGACGAACTGGAATTTGGATCCGAGGCTTGTAGGACGCAGTAGCCGAGTTCTAGGGAAACAAAAGTCTGAAGATG…
Obcda046683	TRINITY_00343209	chr4	154026027	154037063	3	no	Ccdc27	2	0.37125	3	0.5	3	0.61625	TRUE	FALSE	GAGGCCAGCCTGGGAAGCCTGCAGTCACAGTCGCCAAGGAAGTCTAGTCTAGATGAGGAGGGGCGGACCCCCCTCGGACTTTTCCCAGCCTGCTGCAGAACCGTACAAGCCATCCCAGACGCCTGCAGAGGGCGCCAGGTCCTTCCCAGCCTCGCAGAGTCGGACTGGAGCTCAGGCTCAGTTCCGTGCTCCCAGGTAGAGCCTGGGCACTCTCCAGATGGAAGACAGAGATGGCCCCTTTGAACTGGTGGCACCCAGTGCAGGGGAGCTGCAGTAGCAGAAGAGCGGGTGCGCAAGATGTGGATGAAGAGCCAGCAGTTTCAGGACATCCTGGACAGAGACAGAATCTCACAGCTTTCCAACAGACAACCTTCAAGAAAGAGGATTTTTGACCTTGGG…
Obcda046759	TRINITY_00361795	chr4	156254293	156255684	3	no	Samd11	4	0.60625	4	0.86125	4	0.52125	TRUE	FALSE	NNNNNNCCCCCTCCCCCTCCATCTGCCGGCCTCTGGCTGCCAGCCCAAGTGCTCAGAGCCCGGAGCTGCCGATCGGGACTCGGGAGCACGGTCGGCTGTCTTTAGTCAGGACAGCTGTGGCCCCTCGTCCCACTTCACCCTCGATATCTCTTGGATTCCTCACCTCCAGGTCCAAGGCCGATCTCCACGTTGCCTCTCTGGAAGTCACAGTGTCTTGGATGCTCAGGCATAACGAGGCAGCGGCTTCGACGTGCACTGGATATAAGGGTGGGGAGACTGTTGTCATGGCTGCAGCAGAGCAAGACGGGCCGGGCCGTGAGCTGCCTCACGGTTGGGACTCTAGCACATAGTCAGCATGTGGGTGCATGGCTCACGGACGGTATGCACCGAGTGTGCAAA…
Obcda046854	TRINITY_00343809	chr4	12139902	12140910	2	no	Rbm12b1	1	0.29125	0	0.27	1	0.23375	FALSE	FALSE	TGCGATTCGACTTAGTCCACGCTCGGAGCCAACGATCAGAGTTTCCTTCTTTTAGCGCCAGGCCAACATCCTAGGTCGGATCCGATACTGCCCCCAGACTCGGTGCCCGACGGCTTTCAGATTAACCAGGACCGCCCAACCCGCGTTCCTTTGCGCTCCGCGGTCCTGAGGGCAAACGCACCACCCCAGCTCGCCCGAGGGGACTGGCTCCCAACCTCACCGCGCCGCTCTGCGCACCTCCAGCCCGAGAAAACCGGCCTTTCCCGCGCCGCTACCAACGTGGACATGGCAAAGAAAAGAAATACCTAGGCGCTGCTCCGAGATTTTCGCTGTCAAGATCCCAGGAAGCTCACTCGCCGCCACACGGAGGCTGACAGGAGGAAGTCGGGGGTCAGCGAG…
Obcda046975	TRINITY_00354084	chr4	32965175	32987138	2	no	Rragd	1	0.4325	0	0	0	0	FALSE	FALSE	GCTGGATATCCTCTGGGGAGTGTCAGCAGCTCACCCAGTGGTGACTCTAGTCACAATGCAAACTGTCATTTCCTCGGATTCCAAGGAGCACAGGCCACTATAAAAACACAGACCAGATTCAGGGACACTGTGGTTCAGCTCTTTATTGGCCAACTTAACAAAAGCAGTTTAGTCAAAAAGACCAAAGCCCATGTCATCTTCAGACTCCTCGGACTCTTCCTTCTTT
Obcda049194	TRINITY_00401750	chr5	26103451	26120077	2	no	5031410I06Rik	8	5.48875	8	5.34125	8	3.5925	TRUE	FALSE	AGGCAGGCAGACAGATAGACAGACAGAGACAAAGGGAACACAATGACAGGTAGAATAATGTATGCAACATTACTGCCTCAGACTATAAGGCACACAGACAAGGAGGGACAGGCATGAACTTCAGGCATTCTAATCAAGCACTGAGAAGAACCATGTGGGGACCAGGCCCCTCCAGCTGCTACCTGGAGGTGCCAGCACTGTCACCTGCGAGACAAGTAAAAACACAACTACAAACTCCCATCACCTAGAAACCTGCTGTCACAGGCTTTCCAAATGAACCATAGGAAATCATCACTGCCTCTATCCCTGAGTTCTTCACTCAGACTCCAAGTTCCTCTTTTCAAGTGGAGGGAGCAGAGGAGTCTATTACCCTTCTCACTCCTGACAAATCTTCAGGTG…
Obcda049350	TRINITY_00373070	chr5	33782629	33783948	2	no	Letm1	1	0.26125	0	0.13	0	0.17625	FALSE	FALSE	CCCGCGCGGACGGTTGACGGCAGAGGTTGGCTCCGGCAGCAAGCGCTCAGCTCAAGGACCCGGCATCCGCAGCGGCCATGTCCCGGCACAAACGTCCGTAGGCGCGGGGCGGAACAGGCCTGGCCGGCACGGCTCCCATTGGCCCTGCGGCACCCGCCCTGGCCAGGTGCTCAAGTCCTAATTCCAGCTGGCTCCCAGCGAGGACGCTTCACTAGTATCCCAGCACAGCCCATTGGGAAGAAGTAACCTATCTGGTCATTTTCTGAATCAGAACCTAAAAGCTGGGCCAGTGTAGGCCAGAATCCCTATCTCAGGACTCAGGTGGCAGAGAATCTCCTAAGACGTTTGGAACCTCTCTTGTGCACACGGTAATGTACATTGTGGGCATCAGATACAGAA…
Obcda049536	TRINITY_00373684	chr5	53185025	53186012	2	no	Sel1l3	1	0.9875	0	0	0	0	FALSE	FALSE	GCCAAGCCAAGCCAGGTGCAGTTTGGTGAACATTTGTAATCCAAGCACCAGAGGCTGAGGCAGGAGGATCGAGAGTTCCAGTCCCAGGCCAGTTTGCCTTACACAATGCTTCTGCCAGGGGAAAGAGAATAAGGAAACTACAAGATCATTCCCAGGCTCTGTTGATACTCACCGTCTTCCGTAAGAAACACAGAAGGCGTGCCGTACATCTCATTAGAATCAACAAAGTACAG
Obcda050767	TRINITY_00377157	chr5	137045834	137048235	2	no	Ap1s1	1	0.19125	3	0.45	3	0.38125	FALSE	FALSE	AGTGCCATTTCCAGCTTCCGAGGTCAGCTCTCTCCAGCAGCTCCAGGAAGTGGATCCTTTGCGGACCACAGGGAAGACAGGGCGACTCCCACAAAGGGCAGCCCCCCTCCGGACCCCTGCAGAGATGGCATTCCAAGACTCCCAATCGACTCCTGAAGCCTCTGACTGTGTGAAACGGAAGCTTCCCTATACGTATAATAAAATTCAATTTATAACTTATGCAGAGAATGGACCTAAGGAACAAAACCAAGACTAGGAGCTGGAGAGATGGCTTAGTGACCAGGAGCAGATGAGGACCCTAGTCCAGTTCCCAGCACCCCCTCCCCTGTCCCC
Obcda050780	TRINITY_00377268	chr5	137601541	137611388	2	yes	Pcolce	8	2.49	8	3.075	8	2.3775	TRUE	FALSE	CACCAAGAAAGCAGGAGAACTTTTTCTAAGCCGGCGCTCCGTCAGGACGAACATGTTCAGCTCGAGCGCCAAGATCGTGAAGCCCAATGGCGAGAAGCCCGACGAGTTCGAGTCTGGCATCTCTCGGGCGCTTCTCGAGCTGGAGATGAATTCTGATCTCAAGGCGCAGCTGCGGGAACTCAACATCACCGCAGCCAAGGAAATTGAAGTTGGTGGTGGTCGGAAAGCTATCGTAATTTTTGTACCAGTTCCTCAGCTTAAATCTTTCCAGAAAATCCAAGTCCGGCTAGTGTGAATTGGAGAAAAAGTTCAGTGGGAAGAATGTAGTCCTCATTGCTCAGAGGTGGATTCTGCCCAAGCCAACCCGGAAAAGCCGAACGAAAAATAAGCAAGAAGCGC…
Obcda051698	TRINITY_00389813	chr5	43856965	43869582	2	no	Cd38	7	0.92	8	1.8925	8	1.94	TRUE	FALSE	GCCACCTAGTTAAATGTCGCCTGTGACCTTAACTTTCTGGGCAGGGGCGGTGTCTGATGGAAACCACAAGCCAAAAGACAATGTGAAGTTCCTGTGCCTGAGAGTAATCTTTGTCCCAGAAGCATGGCTGTGGCCAAAGATAGCCCTAAGGGTTCCTTCAGAGTTCAGGACCCTCTGTGGGAAGCGAGCATCTTTGCAGAGCTCAGCAAGGATCGGCGCCCCCATCACAGACACTGCCAAAACGGAGGAGGCATTGTGCAGGCGGTGTTCTGGTAACTTGAACAGGAGACCTTCCGCTCAGCACTGCCCTTCGGCTTCCAGCTGATCCACAACACAAGATTCTTTGTTTGGGACAATCTGGAAGATTCCCCCCCGCCGCGAGAGCTCCAGCTGAGTCAC…
Obcda052315	TRINITY_00381215	chr5	108683870	108694097	2	no	Idua	8	1.655	7	1.4275	8	1.72375	TRUE	FALSE	CTGCTTAACCCTCGCAGTGCTTCTGCCCTTCAGGCTGGCGGCTCCCCGGAGCGCGCCCAGTCGGCCCTGCCTCGCCGCGCCCCCGCCCCTGGGCTCTGGGAACGCGCGGTCCCGCTAGCCTGAAGACCAGCTGATGGCCGCGGAGCCCACTCGGTATCTGCACCAGCTAGGCCCCTGGCCCCCAGAGCTGGCCGTTACTGCACTGTCTCTACTCCCGGCTTTAAACAGGAGGAAGGGAGCTGAACGGAACCTTCGAGCTTTTGTGCCTGCCTGACTGCCTTCGATGATAGACTGTAATGTAGGAATACAAGTGAAGTCAACGCTTCCCTACCCAGATGCTTCTGCTCATTCATCGCGGTTTATCGAATCAATAGGAAGCCCAAGACACCAGCCTAGGAG…
Obcda052315	TRINITY_00381216	chr5	108683870	108694097	3	no	Idua	8	1.655	7	1.4275	8	1.72375	TRUE	FALSE	CTGCTTAACCCTCGCAGTGCTTCTGCCCTTCAGGCTGGCGGCTCCCCGGAGCGCGCCCAGTCGGCCCTGCCTCGCCGCGCCCCCGCCCCTGGGCTCTGGGAACGCGCGGTCCCGCTAGCCTGAAGACCAGCTGATGGCCGCGGAGCCCACTCGGTATCTGCACCAGCTAGGCCCCTGGCCCCCAGAGCTGGCCGTTACTGCACTGTCTCTACTCCCGGCTTTAAACAGGAGGAAGGGAGCTGAACGGAACCTTCGAGCTTTTAAAGCCAGGAGTGGCCAGTCACCCCAGTACTCAGGAGACTGAGGCTGAGGGTTCATGAGTTACATAGGACAACCTGGACTGTAGAGGGAGCCTGTGCCTGCCTGACTGCCTTCGATGATAGACTGTAATGTAGGAAT…
Obcda052679	TRINITY_00399964	chr5	122378234	122380075	3	no	Gpn3	0	0.0725	0	0.06875	2	0.33	FALSE	FALSE	AACAAGGAACACTCCGCACACTCGGAACTCCCACTGCTCAAGCTGCTGGACCAGCTGCTTCATGACAGGCAGTTGCCTGTGGAGACCAGAACAGGGTGTCAGAGTTGAAGTTCCGGAAGTTTCTGGGAACTGAACTTGAACCCTCTGGAGGAGCAAGTGCTCTTAACCTCTGAGGCACCGCCCACTCCCTGCTCTCAGCTGTCACGGGGACATCACAGCCTCCCAGGACAATCACAGAACCTGAGGTACTTGTTCACTACGTCCCCACGAGGACACAGTGTCACAGCTCCAGGCAGATTGTACACTCAAGTTGTTGCTGTACCTGGACAGTCAAAAAGGATGTAATCGTCCTCGACGTGGCCCAGGCAGTTCTCCAGCCAGTCAAAGTTATTGGCAAAG…
Obcda052946	TRINITY_00400542	chr5	134932082	134932763	2	no	Wbscr27	0	0	0	0.035	0	0.2075	FALSE	FALSE	CAGTACTTGGGGCAGCCGCCCAGCCTCCTCCTGAGTCATTCTCCTGCGGGGGCAGAGTCCACCCAGTGATGAGGTCCTCCACAGTCTTCCGTCCTCCCTCACCCGGCGGAGGAGGTTATCAGTGCTCCAACGCGGTCCCAAGCTACAAACAAGACCTTGAGTGGGAGATGGCAGGAGCTGACCTGCAGACCCGAGGGAAGTGGAGGGGCGTGTCTGAGAGCCTGGCCCCGCCTCCAGCACCGCGACGATTGGGTTTCCGTGAGATAAAACAGCCAATCCGAGAAAGAAATGACAGACTACCCTCCCTGAGCCAATGAGCGTATTGCGTGAGAAGATCTCAAACTCACGTGAGGATTTGTTTTTGTTTTTTCACAAATAAAAAAGTTTCTCTCCCTGCCT…
Obcda053484	TRINITY_00429835	chr6	21852454	21853527	2	no	Tspan12	0	0	0	0	0	0	FALSE	FALSE	CGGAGAGATTAAAAACCTGCAAAACTAGGAGGAGTCCTTGCAGCACACCCCTTTAAAATGATCCAAGCAACATCTTTGAGAAAAACTAATAATCGGAGTCTTCGGGGCAACATGCAGCTGTGGTCTGTATCCATCATCACCTGTCTGCTGTGTGGCCAAAGTGACAAGGAGACGTGCTCTAAATTGGTTGGTACCGAGGTCAAGACCATGAGAGTCAATATGGATGCCCAGGCCTAGGGTATTAACATTCCTCCTAAGCAAATCACTAAGACAAGTTCTAAAAAGCAAACAAGGACAGCCATCCACACAAATTGCCAAG
Obcda053760	TRINITY_00418145	chr6	39608690	39614259	2	no	Braf	0	0	3	1.20125	0	0	FALSE	FALSE	AGTTGCTAAGTACATCTCCTTAAATTTGCACGTATAAATCCTGGAGATTCAAGATTCCTGGCTCTGAGAGGGTGTTTCAGTGGACTGGAAACCCACCATATCCCCCTGCTTGGATGGGTGTTTTCGGAGAAGCACAAGCATACAGACTAAAATCTTCTGTTTGGAAACCAGCCCGATTCAAGGAAGGTTCTGATGCACTGCGGTGAATTTTTGGCAATGAGCGG
Obcda053779	TRINITY_00418203	chr6	41031585	41036574	2	no	2210010C04Rik	0	0	2	0.31875	0	0	FALSE	FALSE	GGAAGGTGGATTTGACAACAAAGAGAGGGCTTATGAAGAGCTAAAGGCATTTAGTTGGCAGCGATGGTCTGCTGAATCCAGTTCACATACTTGCACACCTTGGTGTAGACACCAGGTTTTCCTCTCTGAGCACAGCCATAACCCCAGGAAACAACACCCTGGAGTTGTCCATTGCAGACTACGGGGCCACCAGAGTCACCCTGAATAACAAAGAAAAGACAGGAGCCTAGCATGACTGCCCTCTGAGAAGCCCAACAAGCAGCTGAAAGAGTCAGATGCAGATACTAGCACCCAACCAGTGAACAGAAGCCTGAG
Obcda053921	TRINITY_00409726	chr6	52229520	52232320	2	no	Hoxa9	5	0.62875	7	0.885	4	0.65875	TRUE	FALSE	AAAGGAAAAAAAAAAAAGAAAGAAGAAAGGAAAGAGGATAAAAATACGTAAAAGAAACAGCGGCAACTGAGAGTAGAGGGCGCCCTTGCAGAGGAAGGGTAAGCAACAAGGCCAGGATACCAGCCCCGGGCTGTCCTGACTCTCCCGTCTCTGGCTGGGTCTCTACTGGCGAAGGACCTTTGCCTCTGCTCGTAGCGGGATTACAGTGACGAGCATGTGTTCCAGCCCAGCCTTGCAGGAAAATGACAGAGCCCCACACAGGCACAGGTATGGAAAGCTCAGACAGCAAACGAGCGCCCCTGACCTTGAATGGCCTGGGGCCCAGAATTCTTACCACGCCCCCGGCGTCCAAGAATCAGCCGCTAACCTGACTGTACCTGCTCCGGGCCAGGTGCCGGG…
Obcda053923	TRINITY_00409727	chr6	52232378	52233549	2	no	Hoxa10	4	0.495	2	0.3825	4	0.56125	FALSE	FALSE	CCTGGGAGATGGCGAGTGTGGGAGGGAGAAAGGGGCTCCGGCACAGGTGTGAGTTCTGGGGCAGAGGCTGGAGGCAGAGGATGGGTCCAGGCGCTCAGGAAGCGAAAAGACGTTGTCTGGAAGTTTCATCAGGAAAAATTAAAGTTGGCTGTGAGCTCCCGGATTCGGTTTTCTCGGTTCATTTTCTTCAGTTTCATCCTGCGATTCTGAAACCAGATTTTCACTTGTCTGTCCGTGAGGTGGACGCTACGGCTGATCTCTAGGCGCCGCTCTCGAGTAAGGCACCTGTTTTAGCACCACGCCGCGGGGCGCTGAGAGAATGAAAGGCCGGAGGAGGCGAGGCCGTACATCTTGAACTTAACGCCTTTCTCTGCCTCTCACCCAGGGGCAGGGAAGCAT…
Obcda054018	TRINITY_00424977	chr6	57754195	57763166	2	no	Vopp1	0	0.1225	0	0.095	0	0.1425	FALSE	FALSE	CCTTTCCCCTTAGCCTCTCTCCCGAGGATCTACCCTGGACACCCTAGGAATATCAACCCTCAGGGACTGTTGCCACACTCTCTCAGAGAGCACAGACTACATCAGAAACAGAAGCAACAGAGGAGACAGTGTGGATTCAAATGTCCTCCACAAAAGACTTGAAAGAGAGCTGGGCTTGCTTTGAGAATATCCAAGTTTTCCCTTGGACCACCCTATCAGCAAGTATCGCACACTCTGGGGCATAAGTGATGTCTGAAGAGGTCACTCAGATTACAAGGAGGACAGACAACGATGAGACTAACTGACCTGGAGCAGGATTTGGTGGCTGCCTGGTATAGGACACATTGAATGTGGGCTCCTCAATGAGTGGTGGCGGATACATGCGCCGGCGAATGAAGA…
Obcda054253	TRINITY_00410308	chr6	72389866	72391040	2	no	Vamp8	8	0.9525	7	1.09625	8	1.1625	TRUE	FALSE	GGGACCCAGGGGGCCTCAGGTACCGGCCACGGGTGTGGGCTGAAGCTAGATTATCGGGAAGAACCGCCATCTGGCTGCTTTACAAACCCTTGGCACTGTTGCTAATGTTTCTAGAAAAGGGTGGTGCTTTTGGTGGCCAGGCAGATAGATCCTCTGGGTGTCTGCATAGATACAGTGCGAGGGTAAGGGGGAGAACTCCAGTCCGCGGGGCTGGAATCTGAGCCCCAAAGAGCAGGAACGCTTGTGGCCCGGTAATGTCACAACACCGGGCTCAGGCCCAGCTGGAGGAGGCGGAGGAGGGGGAGGGCGCGGCGCAGCAGCTCGGCTTGGAATTTGGGTCCCCCAACCCCCACCGAAATCCTGATCGGATCCAGCACCGAGGTCACGGGAGGAAGGAGG…
Obcda054398	TRINITY_00430991	chr6	87532731	87534658	2	no	Arhgap25	0	0.04375	0	0.11625	0	0.07125	FALSE	FALSE	TGTGCTTTGGCCGACTGAGCTCCCACAACTCAGAATGCAAATAGTGGGTGCTCACGCATAAGAACCCCGAGGAAATACCTGGACCCCGACCTTACCTATTTTTGAAGCCTCCGCTTTCAAATTGAAATCCCAGTTCCTTGGCAGCTTGAGAGACATTTTGCTTCCGAGACTCTTCCTGGGCCTCCACGACTTCTTCAGAGAAACAGGATCCTTAACAACTGTGGGGTAAGGAGTCGTTGCAGAAGCTGGTGGGACAGACTCTTGACACACAGCCAATACCCCACAAGCACTTATTTGACCTTCATTCTATCTAGCCCAGTCTGTGGCAGACTTTTACATCTTCAAATAGGTCACCTTGAGCTAGCGGTTGAGCTGATAGGTCCTCGAACCAGACTGCTG…
Obcda054542	TRINITY_00411196	chr6	97617019	97619655	2	no	Frmd4b	3	0.4225	1	0.35625	1	0.405	FALSE	FALSE	GGGCGGGGCTTCCCGGTGGCAGGAGATTGGGGACCAGCTCTGCGGGTCCCCAACCTGCGCGCGCCGGGGGGTGGGGGGTGGCGGCGCACTCTGCGCTCCTAATGTGGAACCTCGGCCTCCTTCCTCCAGCGACAGCGCGCTCTGATAATCCTGGGACAGTCGCCTACCTACCTGCTCAGCCGCCTCCTTCCTCGGGCGAGCTGGGCTGTTGTCGCCTTGCTACTTTATTGTCTGCGTTGCGCAGCGCGCGGGACCCGGGAAATCCTCTCCGCGCCAGTCCCGCAACTCCAGGGCGCGCGGCGCCTTCCTCTGCAGCAGCTGTCTTCCTCTCGGTCCTCCTCCTCTCCGCCCAGGCTTGGGCTCAGCGTCAGAGCCGCGCAGCTCAACTCCACGGCGGCT…
Obcda054653	TRINITY_00419818	chr6	113769017	113793949	2	no	Atp2b2	1	0.25125	0	0.17125	1	0.24375	FALSE	FALSE	CGGTGTCTGTGACTCCGAGGGCTCTGAACACCCCGCTCTGGGTAACCCCCAGCCTGTCCCAGAACGACGTCTCCTGACAGCTTCCTCCAAGCTAGCTTCTCTCAGCCTGGGGTTGTTTTGAGTAGGGACTTTGGTGAGCGTTTGGTGTTGCTTTGGCTTGGGTGGGCCTAAGGGAGGAAGGCGGTGAGGCAGCGGGGAAACTGACCGAGGTGAAGAGTGTTTACCTACAGTTGAAGAAAGTTGGGAAAGTGTGGGGACCCATGACAGAGCCCCTCTGCTTGGGCCTCACTGTTCTGGAGCCTAGTATGGGGTGCTAACTGTGTGACTCCAGGAGCCATGTGCTGAGAAAAGGGACAGAGAACAGAGCCGGGAAAACTGCAAGAGACACTTGACACAGAA…
Obcda054656	TRINITY_00431370	chr6	113807089	113823459	3	no	Atp2b2	1	0.15	1	0.14625	3	0.50125	FALSE	FALSE	AGATGTATCTCTGTACCACATGTGTGCAGTACCAAAGGGAGCCAGAAGAAAACACTGGATTTCATGGAACTGGAGTTACAGAAAGTTTCTGGAGCAGTGCCTGGTAAACCTGTGGACAGAGGGCAGACAAGTTGGACTTGGGGCCAGGAGAGACGCATGCCTGTCCCTGGGAGCTGAGGACGGAGCAGGCAAACATAGCAGGGACCTTCCAGGTGTTTGCCCTAGGAGCCCAGTGTTCCAGGAGTTTCTCCGAGGAAACCTGATGAGTGAGACAAGCATTAGAACACTATGTGCCGTTCGACTCCATCCGTGTAAACCAGAAAATGCTACATCCCATTGGATGCACACACCTGCAAGTATGTGCGAGATATGCAAGGACCTGAC
Obcda054891	TRINITY_00412134	chr6	124857155	124858568	2	no	P3h3	8	4.275	8	3.78625	8	3.90125	TRUE	TRUE	AGTCAGTAGGCTTGGGGTAGCACCCTGGCCGGCCCCCGCACCTGGTAGTAGGCCCTCTGCAGGTAGTTGTAAGGCTCCCGCCGGCGGAAGGCATCCCGCAGCGCGCTCCCCACGCGGAGCCGCGCCGCGCCCCCCGGGCCCAGCCTCCGCACCGCGCACTGGGTCAGGCACTCGGCGCGGCGGAGCGTGGCGCGCAGGAGCAGCGGTTCCCAGACCCCGGGCCCGGAGACAGGATGTGGGGCTCCGAGGAGCTGGGAGGGGAGCGCGGCGCCCGGCTCGGCCGCGCAGCTCGCCCCGCACTCCTGGCGCGCGCGGCCCAGCGCCGCCCGGCTCCGCAGCGCCTCTCGCAGCAGCGCCACTGCGGGCGCCCAAGCCCCGGCCGAGTAGGCTCGCAGCCCG…
Obcda054983	TRINITY_00426500	chr6	128964469	128968009	2	no	Gm15987	1	0.21375	1	0.16375	2	0.25625	FALSE	FALSE	AAGATGCTTAACAGGCAAAGGGGTGGGGGGGAATAAAAAACCCAGAGATAGATTACATAGTGCTTTATTAACTTTGAAATTTTTAAATTCTAGTGAACAACAAAACTATGGCTGCAGAAGGACATTGGGTTGTGGAAAAAAACTGCTGAACTAAACAAGCCTATTTATTTTAAGCATATTCTGCATTCAAAATGGAAACAGGAAATGTGTTACAGTACTGGAGGTGTTACACCTATATTTCCACAGGAAGAGAAAAGCTGTGGGTTCCTTCCAAATGGATAAAAATCAGATATGACCAAGGGAGAGCCCTGAAGAGCTTTGCTGCAGACAAGAAGGAGACTAACAAGATGAACAAAATAGGGTTTCTCTTTATAGTCCTGGCTGTCATGGAACTCATGG…
Obcda055011	TRINITY_00412477	chr6	129376675	129393863	2	no	Clec12b	0	0.1875	1	0.36125	0	0.17	FALSE	FALSE	GCATTCTAAAGAGAGAGAAAGAAAGGATAGAATTGGATGGTTGGGGGGGGATCTGGTAGGAGATGGGGGATTGGAAGCTATGATAAGATAAATCCAATTAAATAAAAAGAATATTTAAGTTATGTCTTGGGAATTATTATTCCCACCAGTAATATGGAATTCAATTTACCCAGTGCAAATTACATTAGAACTTATAGATTATTTTTATATTTCCTATTTTAATAAAACAAGAAAAATAAAGTCAAACTATGTAAAAAAGTTGTGGAATTTTACTATGTAATGTGTAATTATGCTTGCTTTCATACATTCTTGAGACAAGATAAGTGTCTGAGACAGGAAATGAATGATTTACTGATGTGATCAGGTAGTTGGGAAATTGTGTCCAGGTTTTTGGCTCAA…
Obcda055884	TRINITY_00427567	chr6	49333766	49335148	2	no	Ccdc126	0	0.1125	3	0.535	0	0.18125	TRUE	FALSE	GTCTCGAAAAAACGAAAACAAAAAAAAAGTTGCCTTGGTCATGATGTCTTTTCACAGCAATGAAACCCTAATTAAGACAGTGTGCTAGCCTGGCATCATGTGAAGGCCCTGGATTTGATTCCCAGCACCGAATGAACAGGCTTCATTCCGACTTCCTAGCTTCCCATCTCGTCTAAAAGGAAAAGACTGGCACACATAAAGAACTTAAAACAAGCCAGATGTGTGGTCCAAGCCTGGAGGCAGGTGGATCTCTGTGACAAGGACAGCTTGGTCTACATGGATTTGCTCACGAAGCTTGACGCTGCTCTGCCGCCGCGGCTGTTGCAAAGTGTAGTGAAGTAGCATCAGCCCCCAGATGAGTCCGAACACCAACAACAGGAAGCTCAGCTTCTGGGACAT…
Obcda056502	TRINITY_00415478	chr6	96101227	96117188	2	no	Fam19a1	1	0.3525	3	0.435	2	0.40625	FALSE	FALSE	GCACCCGCGCGCGGCAGCAGAGTGGTTTCCATGCCCACCCGCAGGGGCACCAGCGCCCCCTCTCTCCCTCGCTGACCCGACTTACAAAAAAGAAGGCGGCTGGGACAGGGGACAGCTGGCCTCCGCCCCCAGCCCTCCTCTGCACCTAAGGGCTGCAGACTCAGCAGGCGGGCGCTGGCATGCACCCTCCCATTTCTATCCAGTCTGCCCCAGACTGGAAGCTGAGCCCCGGGAGGCAGCAAAAGACACCGGGAGAGGGGCTGGAGAAGGCCAAAACAAGAGCAGGGGAATCACAGTCAAGGTTGCGGAGCCACAAAAGACAGCATGCAGACCGCGGACCTGCCACACGGAGAAGCCCTGTGGATGGCAGGAGGCCAGGGAAGGATGTGGAGAGGGGCC…
Obcda056866	TRINITY_00433871	chr6	123244256	123261989	2	no	Clec4n	0	0.07375	0	0.13	0	0.0425	FALSE	FALSE	GCTTAGAAAGTTCTCTAGCTCAATGAAATATGTCCAAAATAACAATGAACAAAGCTTTTAACATAGATTTTGTGCACATGGTGCATGTAAAGACATGAAATCCTTTGCTTTAGAACAGAGGAAGAAGTTGGTGAAGCCACTGATTAGATTTCAACATTTTCTCAGGACTGCACTCACCTGACATTTTGACTGAAAGGAGTATCATCGATCCATTGCCATTTGCCATTACCTTGTGGATCCGAAAGACCCAGGAAGTAAGAAAGTGACTCATTCAGCTGCTGGGTGATGAAATTCTGTATGGAGAAAAGGGAGTTAACAACTTGCAGTTTTCATATTGAACAGAATGAGCATTCGTCATAGCCTTCACGGCCATTGGAATAGAAAAAAGCAGAAGTGAAA…
Obcda057985	TRINITY_00436527	chr7	44552022	44553186	2	no	Nr1h2	0	0.0775	3	0.55125	1	0.17	FALSE	FALSE	GGCATCCATCTGGCAGGTTCCGCTGCCCCGACAGGCATAGCGCCCGGCCCCACCGTGGACCACACTGCGCCGGAAGAAGCCTTTGCAGCCTTCACAGCTGAGCACGTTGTAGTGGAAGCCCGAAGCCTTGTCTCCGCACACGCGGCACAGCTCATGGCCCAGCATCTTCGGGGCCGGCCCCTTCTTCCGCTTGCGCTCAGGCTCATCCTCTGGCTCTAAGATGACTTGGGTGCTCACGGACTCTTGAGACATGATCTCATACAGCTCAGGCTACCCGAACTATGTGGCTGAACAGCTTGAACCACCTCCAAAATCTTGGAACACACTACTCTAGGCTGTCCTGGGATCTTCCGCACTCCTGCCTCGGCCTCTCAAGTGCTGCCATTACAAGACTGTGCC…
Obcda058052	TRINITY_00449431	chr7	45742031	45750255	3	no	Sult2b1	2	0.9775	4	0.84375	4	0.74	TRUE	FALSE	GCCCAGACTAGCACTACCGGTACCTGATTTGGGGTAGGTGACAATGAAGATGTCGTCGTCCCGCACGTTGCTAGTGTTCTCAGCCAGACTGAGGCTCTCCGGAGTGGGAAACTGAGTCACCTTCCAAGGAAGGATCTTGTGCCCGTAGGCACCCTGAAATCGTTCCTGGATAATGAATCTTCCCCAACGTAAATGTGTGCTACCTTCAAGACAGGAAGAGGAGGGGGAGTCGGGTGGGGGGCATGGCCCCACCCCTGAGACCTAGGGATACACAGATGACCTTGAGAAAGAAGCCAGTGAAGGACACAAGCTCTACACTGCAGCATTGAAGATCCAGAGCCAAGAGGAGGAAATGAGTGCTCAGCGAAACACTTGCAGCCAGCCCATCACAGAAACATG…
Obcda058052	TRINITY_00466681	chr7	45742031	45742782	2	no	Sult2b1	2	0.9775	4	0.84375	4	0.74	TRUE	FALSE	GCCCAGACTAGCACTACCGGTACCTGATTTGGGGTAGGTGACAATGAAGATGTCGTCGTCCCGCACGTTGCTAGTGTTCTCAGCCAGACTGAGGCTCTCCGGGCGACACCACGTCATCAGGCCATTTTCCGAACGAGGAACCCAAGCCAAAGGTGGCAGGTGCCCCCGCCAACGCTGCACGCTGCAGAGCCCATGTGAGAACCCACGATGACTCACCGAGAAGCTAAAACGATCTAGCTGTTTGTCCCAAAGCCATGACGCATTTACGCAGCCACGAAACCGAGTTTCCAAAGAGAAGACTGAACCTAGACCTTTCAGAATGGTGCAAGAAGTGGTCCACTACGGAGCCCCGCCCCATCCCCCCCCCC
Obcda058052	TRINITY_00466682	chr7	45742031	45745119	2	no	Sult2b1	2	0.9775	4	0.84375	4	0.74	TRUE	FALSE	GCCCAGACTAGCACTACCGGTACCTGATTTGGGGTAGGTGACAATGAAGATGTCGTCGTCCCGCACGTTGCTAGTGTTCTCAGCCAGACTGAGGCTCTCCGGAGTGGGAAACTGAGTCACCTTCCAAGGAAGGATCTTGTGCCCGTAGGCACCCTGAAATCGTTCCTGGATAAGTAAGTAAATGAATATGGACACCTGGCCCACTGTTCCACCGGTTTTTTGTTTTT
Obcda058065	TRINITY_00436872	chr7	46104709	46105671	2	no	Abcc8	0	0.06125	0	0.0925	0	0.16875	FALSE	FALSE	CCCCTCTTCAGGACCATCACGAGGTCTGCACTCAGGATGGTGTGTACGCGGTGCTGCGCGGGCAGGAGGGGCTGGTCTCCCTTTTTCATGTCACCTTGACAGACCTGAAGCTAAGTATCCAAGGACGGCCCTCGACCTCGACCTCTGCTCTCCTGTCTTCTATTTCCCCAGGGGCTAGGATTCCAGTGTCACCACCACATCTGTTTCTGCAGTGCTGGGGATTGAAGCCATGGCCTCATTCCTTCTACACAACCCAACTGTGTCCTCTGGGGTGGTGGCTCCAGCCTGGGGTGGCTGTGGTCCAAGCCCTCTGCCCTCTCTTCTCTATCAAGCCTCTCCCCTGACCCCCAGGCATCAAGACTTACAGACTTCTCCACAGGCTCCCACTCTTTATGAGAA…
Obcda058751	TRINITY_00438788	chr7	104352832	104355538	3	no	Trim12c	1	0.38125	0	0	0	0	FALSE	FALSE	AGAACCAAAGCCCTAAAGTATGCGGAAGTACCACTTTATCACACAAAAACACATTGAAAAGCAGAGGCTCTGATCCAGCTTTGCTGCCTGGAAAGGGAATGTCTGTGGTAGGAAACAACGCTCTGGGTCTCGTGCACAAGGCAGAATTCCACTCCCAACTCTGCAAAGATTAGACTTTATATTTAGTCTGCCATTACCCTCTGACCTCAGTGAAAAGGATGAAGATGACCAGGTATTCTCATTCTTCAACCAAAGCATGGCCACAGTTTTGAATGGGCTGCTGCATCCTCTG
Obcda059823	TRINITY_00461867	chr7	25316717	25317693	2	no	Megf8	0	0.06375	0	0.155	0	0.06875	FALSE	FALSE	CCTCGATAAGCCACTCGCAGTTGCCGTTGACGCTGTAGTTGCCCGCACCATCCGTCACGAAGCCTGGCGCCTCCCGTAGCACCTGCCGCTGCCCCTTGCAGTCACCAGCCAGGACCCTGAGGGACAGCGGTCCCAGCACTGCCAAGGGACGGGAAGGGCCGTGAAGACCTGGAGAAGACCCTCTGGGAATGAGGCCCTGCAAGATGCAACCTTTACAGACGTAGCATGGCCTTGTAGTCCAAGGATGTACCAGCCACGCAGTCCGGGCCAAGGAAAGGGCCGCAGTTGATGCGCTCTTGAAACCGAGGGGCCGGCCCTATAGACCCATGGAAGGCCCTGGATATGAAGTCGTTATGGATAGGGCTGACCCCTAGGGACCGTAAGGGTCCCCTATAGACA…
Obcda059946	TRINITY_00469660	chr7	29135303	29137599	2	no	Rasgrp4	0	0	0	0	0	0	FALSE	FALSE	GGGCCTGACGTGACCGACCCCGCCCTCCTGCCTTCCCAGAGCATTCCTGATGAGACTTCCTGCAGACCGGCAGCCCCCGGGAGTGTCTGGAGCAGCCAGGAGTGGTTTAAGAGTCAGGGAAGCTGCCTAGACCTACGTCATGAACCTCTCTCCTGGGACCCGGTCCTGCAGGAGCCTGGAGTTTCCAGTCCGGGGTGAGGGTGGGGGGCAGTGACCATAATAGGGAACAGAGAAGACCCCGGGGAAGACAGGGGCAGCCAGCTGAGGGAGCT
Obcda060007	TRINITY_00462230	chr7	30428133	30429103	2	no	Nfkbid	0	0	0	0	0	0	FALSE	FALSE	CTCACTATGTAAATAACACTGGCTGCCCTGGAACTCACTATGTAGACCACACTGGACTCAAATTCAGAGACATGCTTGCCTCTGCCTCCAAAGAGCTGGGATCAAAGGTGAGTACCACCAACGATCTGCTGGCCTTCTCATGTTTTCTGCAGGGATTGGGCACCGGCTGTCTGAAATTACAGTATCAGGAAGGAATGGCCATCTCCTAAACAGAAAAGTGCCTTTCCCAGGCATCAGATCTGACAGGCACCTTGACCTTTGACTCCTAGCCTTTCTATCATCCTACTGTGGCCCCTCAGAGCCGCTCTACTGAACCAATGCTCCCCCACTCCCCATTTTTAATGACACCACACAGTCTGAGGCCAAATTGAGTTTAATTGGTAGCTACAGGGATACACA…
Obcda061847	TRINITY_00482467	chr8	18973108	18998762	2	no	Defb40	5	0.86	7	1.215	7	0.965	TRUE	FALSE	TAAAGTCCTTCTTGATGTCCTCTACCATCATCATGAGATATGCTTTTAAATCCGGGTCTAGCTTTCCAGGTGTGTTGGGCTGCCCAGGACTGGCTGAGGTGGTAGTGCTGGGTTCTGATTATGGTGCAGAAGTGATGCTCTAAGATGCATTCCGTTGATGTGAATGTCACACCAACCCCAGTAGAATCTGTATGACAAGATCTACAGACTGAGGAGAAAACTTCAAAAGAAGGAGGCCTCCTGGAACCGGTTGTGGAACTCTTGCCTGGAACAAATATTGAGCTGTAGTTCTCATGGCAATTTATCTGTTTTGTTTTCTTTTATTCCTTTTCTTATTTACAACATGTTCCTCATAGCCTAGGTCAAGATTTTAAGCAAGAATAGTGGGTAAGAAACCAT…
Obcda061847	TRINITY_00495289	chr8	18973108	18998762	3	no	Defb40	5	0.86	7	1.215	7	0.965	TRUE	FALSE	TAAAGTCCTTCTTGATGTCCTCTACCATCATCATGAGATATGCTTTTAAATCCGGGTCTAGCTTTCCAGGTGTGTTGGGCTGCCCAGGACTGGCTGAGGTGGTAGTGCTGGGTTCTGATTATGCTGCCCTGGCCTGACCAATGGAAGGTTGGAGTGCTATGGTCTTACAAAATTGGCATACAGTCTCCAGATGGACTCTGAATTCTTGGTGGATATTTCGGAGGTGCAGAAGTGATGCTCTAAGATGCATTCCGTTGATGTGAATGTCACACCAACCCCAGTAGAATCTGTATGACAAGATCTACAGACTGAGGAGAAAACTTCAAAAGAAGGAGGCCTCCTGGAACCGGTTGTGGAACTCTTGCCTGGAACAAATATTGAGCTGTAGTTCTCATGGCA…
Obcda062560	TRINITY_00474891	chr8	79225814	79230980	2	no	1700011L22Rik	8	1.93125	8	1.83	6	1.29125	TRUE	FALSE	CTTTCATGTGGTGCTGACTAAGCTCAGCGAGGGCATTTCTGCCCCGTCTAAGCTCGGCTGGAAAAGTCTCCACAAACACACTCAGCAGCCTTCTCATCTAATCTCTCAGGCGGCTCTCAATCCAGTCAACCTGGCGATCAAGACAGACGATCACAGAGGATTCTGCTTTCTTTTGAACTCTGTGCCAGACACTGAAGATCCACGACAAATACTACAAGTTGTTGGCTGCAGGAAGCTTGTTTTTAGAGAGACAAAGGATGAAAAGGAGCAAGCTGAGCAAGAAAAAAACACAAAATGTACAGTTTGAGGACAGAGGGCACCAGGAAGCATAATGGAGCCAAGTCCTGTGCTCGAGGACATGAACAGATTAGGGAAAACCTGATGCTAAATGGAATAAAG…
Obcda062821	TRINITY_00475822	chr8	94434216	94446397	2	no	9330175E14Rik	6	1.04375	6	0.95625	5	0.66625	TRUE	FALSE	GCCCACCTTACCCAGTCTCAGTAGTCAGAGAGGCATGTCCCGCTGCGATCTCCAAGCCGCGGCGGGTTCCGGGCACGCTACTCGCGCGCCCTGGGGCTGGCACTTTGAATCCACGTGATTTCTCGGCAGCGGCAGTAGAGTCTATGAACTAGCGAACAGCGCCCGCTCAGTGGCCACTTTCAGTTTCCACAGAGCGCGGTGGAGAGGGAGCTGAACTGATGATGGCATTGAGATCCCAAGAGGCTGAGTAACATGTGATGTCTCACAGCTGGTACCCAGCAGACAGGAGTCCAGGTCAGTATCAAATGATCAAATTGTATACTATAATATGTATAATCAAAATAATACCTGAAAGATCTTTTTTTTTAATGTCTGTACAAAATAGCAAGTGCCAGCATT…
Obcda062846	TRINITY_00484493	chr8	95137879	95148161	4	no	Kifc3	5	0.7375	6	0.89125	4	0.51	TRUE	FALSE	GGGAAATGAAGAGGCATTCTAAAAATGCGGACTCACCAGTTCTCAACCTCCCCTGGCCGGTGTGTGGGAAAGGGCGGGCGGCTGGGCTGGCTGGGGCGGGGCGAGCCATCCCGGGCTTGGGCTCCTGGACCCGGCCCACTCTCCACAGGCCTCGCAGTGAAGGCGTGGCTCCCAAGTTCCACGTCCTGCGAGAGGGGACCATGGCCCGGGGCTCAGTAACCTCTTCTGGGTGCCGGGCAAGCTGCGGAGAGAACAAGGGGAAGGGAGCTTTAAGAGGAGTGGGTAGTCCACATGGCTGTACCATCTGGAAGGGTCTGCAAACAAGAATCACCTGCTACCCAGAATAGCCTCCGAAAGTGTAGCAACCCCTGAGGACCCTGGACCCACAGGAGGGTGCTT…
Obcda063116	TRINITY_00476845	chr8	111913780	111929062	2	no	Tmem231	7	0.93125	5	0.9825	8	1.41875	TRUE	FALSE	GTCCAGCCCTGGAAAAACCGTTGTCTCTGAAGTGAAACATGCAGGCCTGAAAGTGTCCGGTGGGCTCTTCGCAGAAATGTTGTAAGATGGCAGGTCTCAGAAGACAGGAATGAGGTAGCCGCGGTCCCTCGGGCTCCTGACGGGGTATCTTCTCAGGATAAGTGCTCTTTCCGTATCTCTCCCTGGGGCACGGCTACAGGGATAGAGGTCACTACTTGGTTCTGAAACACGAAGATTTTGATTCTTTCAAACACCCAGAGGAAGATCAGCAGGATGCTGACATACTGGATCCAGGCGAACTTGATCATCTCCCAGAACCCTGGCTGAGGCCAACAGAGTGCACGAGATCACCCGAACCTGGAATTACAGGTGGCTGTTCCCTGCCTGGGATGGCTACTG…
Obcda063582	TRINITY_00477835	chr8	10596894	10607049	2	no	Myo16	1	0.26	1	0.26	1	0.12	FALSE	FALSE	AGAGTAGCTGAGGGATGGTAGAGGGAGACCAGAACCAACCAAACAAGACCAGGAGCGTCCACTGTGGTCTTCCACATAAGTTCAAGCACACGGAGAATGAGGACTGTGACTACTCAAAGTCAAGCACATGGGGCGCTCCCTGGAAGCCCAAGTCCTCCCCAAGACAGCTCTGCTTCTGGTGAGGGACTCAGCCTTCTCTCTCCTGGGATCTCCTTACTGGGATGTTTTAGAAGACCCTTAGCAGATCCAAAATAATCCCCGTTTGTTGTATTAACTCTCAAAATTGGGAGAAGGGAGAGTAACTCCTCACATGACAATAGATAATGAGACATCTGCTCACTAGTTTGGAGAGTGCTAAATTTATTTTAAGCTTTATGGATTATGAATTAAGTGTACAGA…
Obcda064113	TRINITY_00486691	chr8	57331698	57332859	3	no	5033428I22Rik	0	0	4	0.68875	2	0.58375	FALSE	FALSE	ACTGCCCCTAGCCCAGAGCTGGCCAGAGTAGCTCTTCCGGAGAAGGACCGAAGGGCCGGGAAAAGGGAAGAATCTCCATCTCCGTTGCTTCTGCAGAGCAAAGGGTGCTTGGCTCCTGCAGACTCCCTCCCATTCTCTACCGGCACCGACCTCAACGACGACACGACCTGGATGAATGGAGTATCCGGAGAAGGTTTTTGAAGACGTTTAGGAGGAAGGGTGAGTTTTCTGTTGAGAAACTCAATCTGCCATACAGTAGCGGGCCCCATCTGGGATCTGTCACTGCTGACAGCACCACAGGGCACAGCCGTGATCTTCTGCACAGCCTGCACTCCTCGAAATACCCTCCTTAATCAAAGGATGTCTGCGCGCCGGCGCTCAGCTGACCGCGCCAAAGCA…
Obcda064496	TRINITY_00480009	chr8	84025833	84027217	2	no	Palm3	2	0.4025	0	0.2825	0	0.2825	FALSE	FALSE	CAGTGAGTGGGTTTGCCTACCATTCTCTACCAAGGCAGAGGCTGCGTTTTGAGAGAGCACATTTCCGCTGTGTCCTGTTCTAACCCTGCTGACCACAGCCCCCTCCTCTCCACCTCTTTCAGGCCCTGCTCACCTCTCTGCGCCAGGCGGGCCTACCAGCAGGTCTGTGTTGAGCACCTGTGGACGCACTTTGCAACAGCTGTAGCTGTGACTGGAGTCTGAGGGAGAAAGGAGGCTGCTGGAAGCCGGAATGGACCAAACCTGCTCCATTTCTTAGAGCTGCTAAAGGCTGGGGCATGGCTCAAAATCAGGGATTCTCAACTCACGAAAACAAACTGTCTTCCAGGTTGCGAATTCGAGCCTGGGCCTGTCCCTCAGGCGACTGTGGGTCCTTGGAGG…
Obcda064496	TRINITY_00480010	chr8	84025981	84027723	3	no	Palm3	2	0.4025	0	0.2825	0	0.2825	FALSE	FALSE	AAGGAAGAGAGGTCTAGGGTGAGGAGGTTTCCCCTAGAGACTGAGCTGGGCGTGGCTTCAAGAGGCTTGCCGAGAAGGGTGTGCCCTGTCCAGAGTGCTGAGTTGGAGACCATTGTTCGAGGCTAAGGCTACAGTACTGCCCGGGTGAGCCAGACGTTAAAGGGAATAATAGAAGAGAGACAATGTGGCCAGCGTGGAGTGAAGGAAAGATGTGAAGAAAGACGATGGGGCAGCTGCACACACCTGTATTCACACACCTGCATGCACACTAAGTCCCTTTGTGATCAAGGCTTGGTGGTAGGAACCGGTAATCCTACCACAAGGAAAGCTGAAGCAGGGAGATCACGAGTTCAAGGTCGCGGGCTTCGAGATTGGGCTAATTGCTTTCAATTATAATCT…
Obcda064598	TRINITY_00480349	chr8	88660042	88664373	2	yes	Nod2	3	0.58625	7	1.15375	7	1.0325	TRUE	FALSE	TCTGTGCGAACGAACTTCCTGAGGAGCGCTGACACAGCATCCGGACGGCTGGTCAGCACCTTGCAGGCATTCTTCAGCAGGTTCCCCTGGAGAAGGTTGAAGAGCAGAGTCTGGACTGACGTGGGGTCAATTGGAGAGCAGTGGCGCTCCCGGTCGGTGAACCGGAACTTGAACTCGTCCAAGCCATCAAAGGTTAACAGGACACGGTCAGGATGGTCAAGAAGGAACTGGAAGACATCGTCCTGAGCGACATCAGGCCAGCAGCAGTGCTCAAAGAGCAGCGTCCTCAGGGACAGCGGTTTGGCCACGCATTGCAACTGTCGGCAGCTGAATGGGAAAATGAAGAGAAACTCCTGGAAGCTCCTCCCTGTTGCCCACAGCAGGTGCAAACGCTGCAGA…
Obcda064598	TRINITY_00487602	chr8	88658561	88664373	3	yes	Nod2	3	0.58625	7	1.15375	7	1.0325	TRUE	FALSE	TCTGTGCGAACGAACTTCCTGAGGAGCGCTGACACAGCATCCGGACGGCTGGTCAGCACCTTGCAGGCATTCTTCAGCAGGTTCCCCTGGAGAAGGTTGAAGAGCAGAGTCTGGACTGACGTGGGGTCAATTGGAGAGCAGTGGCGCTCCCGGTCGGTGAACCGGAACTTGAACTCGTCCAAGCCATCAAAGGTTAACAGGACACGGTCAGGATGGTCAAGAAGGAACTGGAAGACATCGTCCTGAGCGACATCAGGCCAGCAGCAGTGCTCAAAGAGCAGCGTCCTCAGGGACAGCGGTTTGGCCACGCATTGCAACTGTCGGCAGCTGAATGGGAAAATGAAGAGAAACTCCTGGAAGCTCCTCCCTGTTGCCCACAGCAGGTGCAAACGCTGCAGA…
Obcda065645	TRINITY_00501127	chr9	32905200	32940279	3	no	Gm27162	1	0.12375	0	0.0925	0	0	FALSE	FALSE	GGGCAGGACTCAGTCATAGTCACCCTACAGGGAAGAAATAAGGTTGTGCCTGGTCTGAAGACCACAGAAATCACCACAGCACATTATCTTGGTCATCTTGATGGCATCGTTTTCCAAACTCTACTGTGGAAGTAGTTCCTACTGGGTGCGAGTGGCTGAGCACATCTTCAAATTATGCCCACACTCTCTGTAGTAAATAAAGGAATTACAAATGTGACCAGAGACGGAAGAGAGAAAATGGATAGAGTTCCCAAACTTGGATTTATCTGTCTCCTCCCATCTTGGACCATATCTGGCATTCTCTCTAACTCCCATGCCTCGCTTGAAACACTAAATGGTTGGAAGACCAGCGGAGGTGTGTAAAACCTCGTTCATCTGCCATGACATCATTTAGAGGCT…
Obcda065799	TRINITY_00501509	chr9	44999463	45003065	2	no	Cd3e	2	0.13875	0	0	0	0.07	FALSE	FALSE	AACAAGGAGTAGCAGGGTGCTCGGAGGGCTGGATCTGGGTCCACAGAAGGCGATGTCTCTCCTATCTGTCAGACTGCTCTCTGATTCAGGCCAGAATACAGGGTGTGAATAAAATACTGTAAACTCATGTGTTGGTGCCCTATCATCTGCAAATGAAAAAGAAACAGTAAGAAAAGAACAATGGTTTACACTTCAATGTGAAGTAAACGTCTTCCAGACAGAATAGATAACAACCCATCAAAAACCATAAGCCCCCCAGGTGACGTCTGGATTCAGCCTCCGGAGATATGCTTTTGTATAATCCACATACTTCAAATTCAACATACAGGAGCTTGTGCCCATAAGCCAGAACTACGGAAACGAGAGTCATCAGACAGAAAACTCAAGGACGTTTCCCCT…
Obcda066220	TRINITY_00512991	chr9	65831818	65835355	2	no	Trip4	2	0.35625	0	0.19375	0	0.23125	FALSE	FALSE	CAGCATGGAATTCAAGGTGCTACTACTTGGTAAACTATTAACTACATAGTAAACACAGTTTTGCTTTCAACAATGGTAAGGTTTCCAAGAGGTCAAAAAGACATCTCTCACAATAATAAATGCCACTAACTGTCCTCTTCCACTTTATACACAGAGGTCCAACAGAACACGAGAGAGAATACTGCATGTGTACATCACTGGAACAAGAATCTGTTCGGGTTTCCCTGGGAATCCAGAGTGATCAGCCTCCGAAGAACCAATGCTATGCAACAGGCAGTTCACAGTCGAGTGAACATCAATGTGGAATGAGTGGAGGCATTTCAATGCAAATAAATGCTGAATATGAAGGATTAAAGAAAGGGAAATTAATCTTTTTCATAACACAAGGCTGCCTAGCTG…
Obcda066698	TRINITY_00513918	chr9	99183491	99238058	3	no	Gm6432	6	1.0825	8	1.715	6	0.78125	TRUE	FALSE	AGAGCTTGCCCTTCTTGGTGCACTTCCCCTAGCAAGGCTCCACCCACTAAAGGTCCCGGAACTTTCCCAGATAGCACCACCAACTGGAAACCAAGCTAGTGTTCAAATATGTGAGTCTATGGTGGGTATTTCTCATCCAAGCCACAACACTCCCTAACTGACTCGCCACTACTGTACCATTATCTTGCCCGGCTCTTCAGTATCGTTCATCCAGAGACCATAGGTTTTGAATTTGTCCTCATCTGTTCGTGTGATGACTGTGAGAAAGTTCCCGACATACACTGCACACTCAAGTGTGTGTGCTGAGAGGAGAAATGGAGGAGGGAATTGAACTCAGCCGAGACATGAAGTTCCCTTTGATGTCTAAGGTGCTAACTCGTGTGTGTAGCTCACTGAGAC…
Obcda066698	TRINITY_00513921	chr9	99185260	99238058	2	no	Gm6432	6	1.0825	8	1.715	6	0.78125	TRUE	FALSE	AGCCAAGCTGGAATTCACAGAAGTCCATCTTTGCCTCTCCAGTGCTAGGACTAAAGGTGTGTGCCACCTTGTCTGTCTGGCTTCTTGACAGGTTTTGAATTTGTCCTCATCTGTTCGTGTGATGACTGTGAGAAAGTTCCCGACATACACTGCACACTCAAGTGTGTGTGCTGAGAGGAGAAATGGAGGAGGGAATTGAACTCAGCCGAGACATGAAGTTCCCTTTGATGTCTAAGGTGCTAACTCGTGTGTGTAGCTCACTGAGACCGGAGAACACGCCTTACCCTCAGTCTGTTCAAACACCAAAGCCCCTGGAAGAAGCGTTTGCTTGGCCAAGCTTCTTTCACGGTCCAGAAGGGCAGTCCAGGACATTTCTGTTGGAAGGGGATTCCAAGCACA…
Obcda066736	TRINITY_00513997	chr9	101123628	101127274	3	no	Ppp2r3a	3	0.63125	5	0.84	2	0.59375	TRUE	FALSE	GCAACCACATGGTGGCTCACACCATCTGTAGTGAGGTCCGATGCCCTCTTGTGGTGTCTGAAGACAGCTACAGTGTGCTCACACACATGAAATAACTAAATCTAAACAGAAAGATCAAGGAGGCTGACCTGATGTCCCCTGGTCTTATGGAAGTCGAGAGGTGCCATCACCAGTTGCTGAGGACATGAAGAGAGTGGCATGTGTGTTTCTAGTAGCTTGTTCACAGGTTAAAGAAAGTGTCGTAGAAGATGTGGGCCATTCTGCACCTCTTCAGATCGCGCAGAGTTATTCTGCCTATGAAAGACAAGTATACCCTGTAAAGGTCACTGGCAGCTCTTTTGACAAAAGAAAAACTCACTGATGTTGAAAAGTATATGTATATGTCCATTTTACTACAAA…
Obcda066852	TRINITY_00522198	chr9	108096422	108098984	2	no	Bsn	2	0.42875	4	0.5775	6	0.68125	TRUE	FALSE	CATACACACACACACACACACACACACACACTCATGTACATGTGCTTACACATACAGTATCTCATGACTTCTATGGCTCTCCAGTGCCACCCGGTGCACATGGTAGCAGGGTGCTGGCACCCAGGGAGACAGAGATGGCATCTCCAGAGAGTTTCATTTGATTATATATGTCCCTCCGGCCCTGATGGAGTCCATGATGACACATTATTTACAGCAAGGGAGGAGAAGGGCTATTGGGCAGGACTGTACTCTCACGGACAAGGACCTGCCTGGAAAACTCCCCAGAGGCTCCAGCATACAGACCAGAATTGCTGCCCTGGCTGTTCTTTCAGTGTGGGCCCTGAGACTGTTCACCCTGCCCAAAGAACAGGAAGAAGATGGTGCGAGGACCATCCCTAT…
Obcda067059	TRINITY_00514972	chr9	118073638	118075735	2	no	Cmc1	1	0.375	7	0.83125	3	0.505	FALSE	FALSE	GAACTAATCATCCTGAGTGAGGTAACCCAGACCCAGAAAGACAAACATGAATAACCTGTAACATACAGATGTCTTACCAGCAACATGAAGAATTTGGTGGGCAGAGGTACAGAACATATTACAGGTAATGAGTTAATAACACCCTCCTACTACACACTTGTGCAGTCACAGACCCACAAGCATTGAGGTGACAACTTACTAAGCAGTTAGACAGTCTTTCAGTGCAGAATTCTCTTTCCGGCATTTTAATACCATAAGGATCCCAGAGTCCTTGCAACATCTGGTAAAATCTGAAATAAAAAAAAATTACATTAACATGATTTTTAAAGTTCTAACAGCCTCTCACTTAGAATCCATTGTCCATAGTGTATACATTCCATGGTGGATTAAACACATGTA…
Obcda067285	TRINITY_00505961	chr9	7453420	7466122	4	no	Mmp1a	2	0.505	2	0.34875	0	0.1525	FALSE	FALSE	CTTCCTGTCTCCCTTCTATCTTTTCTGTTTCCCTTTAGAAAAGAGCAGCCTTCCCATTGATATCAACAGCACAACAAGATGCCATAAGACTATGTGCAAACCCTCATATTAGTTTGATGAGGAAACCCAGTAGGATCAAAAGGCTCCTGAGCACAGGCAAAAATTAAGAGACAACTCCATTCCCACTGTTAGGAGTCCCATGAACGTCTCAAGCTAAAGAACCAGAACTTTTATGCAGAGGACTTAGCACAGAGAAGCTTTAGAGTGACCTGTTTGCCAGGAGGAAGGCAATATGCAATCAGAAAATACTCATGTCTCATGCTTCTCAGTGTACTCCTAAGTCTCTGAGTGGTGATAGACTATTTGCTTCAATTAACGCATTCTGCCTACTGCAAGGAA…
Obcda069015	TRINITY_00519195	chr9	121448453	121452380	2	no	Trak1	5	1.1675	7	1.2975	6	1.02125	FALSE	FALSE	CCTGCCTGGATGCTGCCATGTTCCCACCTTGATGATAATGGACTGAACCTCTAAACCTGTTCTTCAACTCCTCCTGAGCCTCATGAAGCATCTCCATGCACTCCGCGTACTTATCCTCCAGCTCTCGGAGCTGTGGGGAGAGGCAGAGGGTCTCAGACAGCACCAGTGAGCACCCAGGAGCCAACACACCCACCAGCCCTCCCGCCTGAGAGGCAGAACCTGTGGCCCTGTGGGCCCACGGCAAAGCGGGTTGGATCCACAAGGCTGGCTTTTCACAGACTCGGAAAGCTGCTCACACGCTCACAGTGGGCAAGCCAAAGAAAACGCCCAGACAAAACATTAAAGAGGCTAAGAGGCAAACCCTCTTCTCCAGCTGCATCTTTCACTTTTGTTTGATAC…
Obcda070352	TRINITY_00535614	chrX	163958047	163972974	2	no	Zrsr2	8	3.9175	8	4.09875	8	4.30125	TRUE	FALSE	GAGCATCCGCACACCCGGCTCTGCACCCTCAGGCCAGGGGCCAGCCTAGGACAGCGCTCGGAGGCAAAGGAAGAAGGCAGGCTAGCCCGCGCCGGTCGCCCCGTCCGTCCCCCGCCCCTCCTTCCGCTCCCCCCCTGCGCCCCGCCCCCCATCTCCTCGGGCGGCCCGGGACAGCCCCGGAGATAGTCGTCCCCGCCCCAGTCGCCTCGCCTCGTCATTTCCTATACCTCAGTTTCTGCGGCCCCGCCGTAGCGTCCGCCGTAGCCCCCGCCGTTTCCATACTGCTGTCGCTGTGTTCTCCCACGGCAAGGTCTCAGCGGAAGCAGCCACCCAGGTCCTCGGTCGCCCACTCCGCGCGGCCACCAACCGGTACCTGCCCAAGACGGAAGGAGACGGCTT…
Obcda070477	TRINITY_00535953	chrX	8795953	8893127	6	yes	Ssxb5	5	0.7825	5	0.78875	6	0.82375	TRUE	FALSE	ACAGCAGGAAGCGGCGGGCCGCGGCGGCGCAGTCTTCGGCCGCCAAGGCCGCGTAGCGCGGCTCTAGGTGCTGCAAGGGGGAGGTGGCGTAGGCCCCGTCCCGCGGCAGCGGCGGCGACAGCGGCGGCTCCTCCTCTGGGCCGGCGGGGGCGGGCCCGCTGGGGCTGTGCACGATGAAACAGAGCATGCAGGGCCCGCGGAAGAAGCAGTCCCGATTGCGGGCCGCCGCCGCCGCGGGCTGTGGGGACGACTTGGTCGGCGTCCGGCCCGGCAGCCTGATGAGAGGGCGCCGGCGGCGACACCAGCTGCAGCAACGAGGCTTCTTCTGGCTCGCACGGTTCCGAGGCTCCTTCGAGAGAAGGTGGCCCATAAAGACGGCCCTAGGAGGGCGAGCCCAAG…
Obcdi000120	TRINITY_00000335	GL456372.1	5149	13299	3	no	NA	3	0.47125	4	1.3125	2	0.39	FALSE	FALSE	GAATAACTGCTAGATCCTTGGACTTCCATTCACAGCTGCGACTGAACAATTGTTGGGAATTGGGCTGCCGACTCCTGACTCCCCGCGGGACTTCCAAGGCAGCATAACTTCAGGTCCAGACTGGGCTGTCAGGCTTTTCCAGGAAGGATCCAGGAACCCCTTAACTAATCCAGGCAGTGACCTGGGAGAACTCGGGAGAACCCGTGGCAGCCCCCAGCATCCAGGAATCTCTGGAAGCCTGTCTAAATCTGGTCCCTCTGTCCAAAGTGGTGCAC
Obcdi000194	TRINITY_00000493	JH584304.1	41179	45059	3	no	NA	4	0.67625	6	0.95	1	0.2775	FALSE	FALSE	AAGTGTAAGCCGAATAAACCCTTTCCTCCCCAACTTGCTTCTTGTCATGATGTCTTTGCAGGAATAGAAACCCTGACTAAGACAGTGCTTCAACTGCTCAGTCCTTTGCTCATAGCAAATCAGCATTTCAAGCTTTGCAAACTAAGAACGAACAGTTCCCCAGGAACTTTCTGGGCTTCCAGCGCCAGAACGGGACTACTGAGGCAGCCCACTCTGTAGACTGCTTAACCTCCTTGTCATCCCTGCTTCCTGACCCAGCAGGACTGACTGCTATTGAGGTCCAGCCTCAAGGACAAGTATCGGATTCTGAGCATCTGAGGCCTCTCTTACCCCTGTCCAGTGCTTTCCGGGCCTCCCTGAGGGCAGCTGCCTCCTTTTGTTGGTAATATATCTGCACTG…
Obcdi000294	TRINITY_00000712	chr1	10315205	10316913	2	no	NA	8	12.555	8	22.8987	8	15.74	TRUE	FALSE	GTTGTGACAACTGGTGCCCAACAGTGGGGTTCGAATAGAGGGATTCAGTGAAGAACACCACAGTGTTTTTGTCTGGCCAGATTTTGTGTGGAAGACATCTTGTGAGGGAACCTGCTGCCTTGACTAAGGATTCTGCTCCACTCGCCCTCCCAGGCCACCACTCCACCACAGGCATCTCTATCACTCCCCGTGTTCCCAGTTGTTGAAACCCCTGGAGATGCAGAGGTAGGTCCTGTCTGCCATCATGTTGCTTTTGAGATGACTGCTTAAGGAATTGAAAACAGTGTTTCTTAATATGGGGTGACAGTTCCATATACTTTGGCTATTATTGAGGCTGTTGATGAAAGATGGCTTATGCCCCAAGATTGGCGTACTCTTGCCAAATTCTCCCTTGGGGTG…
Obcdi000294	TRINITY_00029013	chr1	10260357	10315242	2	no	NA	8	12.555	8	22.8987	8	15.74	TRUE	FALSE	CCTCTGCATCAGCTCCTACTTTCTGACCTGCTTGAGTTCCAGTCCTGACTTCTTTGGTGATGAACAGCAATGGGGAAGTGTAAGCTGAATAAATCCTTTCCTTCCCAACTTGCTATTTGGTCATGGGTTCTAAGACACCCAGTCTGGACTCTAGCTATACAACTGAGATAGCCTTAAACCTCTGACTCCTGAGTGGCTAGTTTATAGGTTGTGACAACTGGTGCCCAACAGTGGGGTTCGAATAG
Obcdi000333	TRINITY_00021248	chr1	13599314	13608685	2	no	NA	0	0	0	0.0875	0	0.1475	FALSE	FALSE	CAGCTCACAAGCCAGACACATATGTCCACTGTGAACCAGGAACAGGAGGCTGGCAGAAGAAGGCCTGAGGGGTGTGCCTGGAGATTTACAGCCTAGGAGATGCTAGAAGCTGTCATGTGACAACACTAGCCATCAGAGAACACCTGGGGACGGAATAAATGCATTCTTCACAATGAGATTGAGGTCAGTGGGATGAGGTTATGGTTCTTGCTGGTGGTCCTGTTTTATGAGTTTGTAGAATCTTTGGGAAGTAGTGTCTATATGACATTGGTGGCCCACAAAGGGGCAGGCCTTAAAGGTGATAGGGTATCTAATCCTGGCTTGAACTGCCTGTGTCATGGCCATCAAGATACAATTATGCCACAAGCTCCCACTTCCACGTTGAGCTGTGCCAGCTCA…
Obcdi000475	TRINITY_00021452	chr1	36461972	36462871	3	no	NA	0	0.19125	1	0.2875	0	0.135	FALSE	FALSE	AGTCTCTGGCACTGGCACTGCTGCCTCTTTAGAGGAGGTCCAACCCACTCTACAGACGCCTAAGCTGTCATAAGGACAGTGCTGGGACCAGTTGGCATGGTGACCAGCTGTGCTGAAAGTGGTGATCTCTAGCGGCTTCTGAACACCAGGAGTGGTTCTAGGCTCTCTCAATCGAGTGAAAAATGGTCTCTGTCCCAGAGTTGAGAAGAAATCGAAGAAGGCAGGGAGAAGAAAAGACCCTGGGAGGTGAACCACTGCTCCAGCTCAACAGCTAAGGAGCTCCGAGCTTTTGTGTTCCGTACAGCCCTTTCCTGACTCCAGCGTGGAACCTGAGAAGTGGGATTCTTCTGTTAGGTAATGAAGCCTGTCACTCAAGAAACAGAGCGACAGGAAAATCAA…
Obcdi000552	TRINITY_00001195	chr1	39478853	39479775	2	no	NA	2	0.24	1	0.21375	0	0.11125	FALSE	FALSE	CTAGTCTCTGCGGCTCCCGGCCAGGGTTCCGGAGTGGCGGGAGGAAATCGGAGCCACTGCCAGGTCTCCTCCCTCTAGTCCCGGACGAGTCTCGAATTCCCTCCTTCCCGAATATTTTTTCATGCTTTTGTAAGGATACAACTGAAGCTATAGGAGAGGTGGCAACGCAGAAACCTGAGTCCAGCAGCAGACCATACTGAACACTGAATGTCTTACAGAGACATAGGACCTAGAAGGCACCACTATGAGACTCACCCCTGCAGGTCCTCTCCGGAAAAAAATAAGGCTCTTGTGTCTATTCTGAGAAAACATTAAAGAAAAAAACAAACCCACTAGAACATGGGAGCAGGTAATAGTAACGAGAAGCCACGGGGCATGTGAGTACAGGG
Obcdi000565	TRINITY_00021627	chr1	40391681	40411907	3	no	NA	1	0.2425	0	0.145	1	0.19875	FALSE	FALSE	GTGTCCTGTTCTCTTTGGTGAACAGTTCAGTTCTTCCACAGTAAATTGACCTCAGGCTCCAAGGGCAGCTGTGTGGTAAGACAGGAATGGAGGCCAAGTGGCGCTTAGCACTGGGTTGAACGGAACACCCGGAAAGGCTCAGAATGGAAAGGAAGATAATGATACTATTTTGGGACGAAGAGAAAGAGGAAATGGAGGATGCTGAACCACATTTTTCCTATTTGTGTGCAGCAGTGATCCCTTAAGTAATCTTGAGAATACTGTGATTAAAATTAACCCCCAATCACCCAGAGCAGAGTAACCAATATTAGACTTGGCCTGTCACTCTAAACAGTTGGAAAACTGAGCAGGGTACCATGATGACTGAACTGCTCTACTAGACTGCAATTCAGAATTAAA…
Obcdi000620	TRINITY_00001457	chr1	45016445	45025687	2	no	NA	2	0.31375	0	0	1	0.09625	FALSE	FALSE	GTCCACAGGAAGGAAGAAAGCAGGGTGTTCCACCTGGTTAGTTCTTCAGAAACGGGGGCAGGAAGTGAGCAGATGCCATAACAGTGGGTCTGCTACAGAACTAGGATGGGACTTGGAGATTGGACCTGGGAGCAGAGGGGAAGGTAAAGACCTGCATAACCTGCTCAGCTGGATGCCAGAATAGGAATTTATGACAAGGCAATGTCTGCGCCGAGAGCTAATCCTGTGCTACAGTGCCCCAAGCTGGTCCTGTGCTACAGATCTCCATACACAAATACCACAAAGAGAGAAAGGTTCTCCTAGAAGTGCTGACATACCTGTGAGCACAGGTAAGACCACCACTTCTGTTCAAATTCCTGGCCCA
Obcdi000663	TRINITY_00001590	chr1	52504917	52522377	5	no	NA	8	1.6675	8	1.48125	7	1.43625	TRUE	FALSE	GACACGGCCATGCTCCCACCTTGATCATGTAATGGAGTTTGGCCATACAAAGAACAGGAGCAATTTATAATTCTCAGCAAAATTCTCTTCATCAAACCCTAAGGTTGCTTTCTTTGCCTGCTTGGCTGAGATTAGCATCCATCCTCTGCCCACTTTCCCAGATGGAAAAGTGGCATCATCGGGAGCTTGGCACTCGGCAGGATAGGACACAGCTGGAGTACCCCACAAAGTACTCCACGTAAGGGTGGAGCCGCCGCCATAATGCACATTTTTGTGAAGACCCTTACGCTCCGCTCGCCTTGTGGCCAAAGCCTCAGACACTATAGAACGTGTAAGGCTAAGATCCAGGATAAGGAGAGAATCCCTCTTGACCAACCGAGGCTGAAGTTTGCTGGTAAGC
Obcdi000663	TRINITY_00012969	chr1	52513687	52520727	2	no	NA	8	1.6675	8	1.48125	7	1.43625	TRUE	FALSE	GGTAAATTGGTAATACTGAACTTGTAATGCAATGTCTGGTGCAGTATAAACAAATAAGTGAAATGACCTTCAGGACACAGTACAAATGCTCATGACATGCATGGGAAGTCATTCTGTTATGGTAATTTGGAGATCTAGACAGGATCTTAAAAGTCATCCAATCTCTATAGCTAAGGAAATGTGTACTGTATACTGCTAATCTGAAGAACTGAAAACATGATATTAGGCTGTAATTACAACCAAATGTTTAACTGAACAAATCTAGCCTCCAAGGTTTCTTTAAGCATCTTTCACTTCCCTTTGGTCTCTAACCTCTTCCCCTCACTGTCCAGGTTGCTTTCTTTGCCTGCTTGGCTGAGATTAGCATCCATCCTCTGCCCACTTTCCCAGATGGAAAAG…
Obcdi000742	TRINITY_00001735	chr1	56368375	56393850	2	no	NA	0	0.2825	2	0.275	3	0.485	FALSE	FALSE	GGGGAGGTCTCAGGTCATTCAGAAAAAACCACTAACATTTGGTTGGGAAAGCAGAAAAGAGAAGCCCGTTCAATAATTCTATGCTATCACCATATTTTAGGAGCAACTATCTCGTGAAGGTCTGTTCCTAGTGAGTAGCATTTGCCAAGGGCTAACAACACCATGAACCTTTGAAGAAGCATAGCCCTAAGGATACCCCATGCTGAATGAAGTTATTGCTGAGTCTTGTTCTATGTGAGAGTGTGCTTTCTTGATTTTTACTTTTATAAGGTAAGTTCTGCTCATGAGAAATTCTGGGTTATGTCATCTGATAATGTCACATAAGGCAGTTGAGAAAGCTGGCAGAACTTACTGAAAGTGGAATTTCGTTTGTTTTAATAAAAGAAAAAAAAATTCTAA…
Obcdi000851	TRINITY_00022125	chr1	60609123	60611151	2	no	NA	0	0.04125	1	0.0875	0	0.16875	FALSE	FALSE	CCTTAGCAGGGACTTCCTGGAAAATCCCTGGCTCCCAATAAGCCGTGGCAACATGTGAGTGGAAAGCCTTCCTTTAGAAAGTTGTCTTGATGAGAAGAAAGCCAGTGATGACAGAACCCAGACGTCCCTGAGCTGGCAGAAGAGCGATAATGTTGGTTGTGTTGACAGTTGACAGTCACAGACAAGGACATGGTGCCTTTGAGGCGTTTGCTCTCAAGGGCAAAGAGAAGCAGATGCTGTCAGAGAGCCTTCTCATGCTCCATTGTAAGCAAGAATGGCAGAGCCAGGAATGCCCATGAGTGTCAGCCGCCAGGAGCTTGGACAACCCCAGATTAACCCCTGTAAGGCATTTGAATACTTCACTGTATTTTACTCAGAAATAAGCTCTCAAGCTTACTG…
Obcdi000860	TRINITY_00002024	chr1	60960767	60975115	3	no	NA	1	0.15625	0	0	0	0	FALSE	FALSE	CTCAAATCTCTGAGTGGACGCTCCTACACTTCCTCCTGGAGCGAAGAGAGAAAAAAAACATGCAGCTTTGCAGGTCATCGACTCTTTCAAGGCTGACAGAGAAATTTTAAGAAAGTAACGGAACTGCTGTGAGGATTAGACAACGAATGTTTCGCGTTTAGCACAGTACATGGAAGAAGCGTACTGACAAACAGTGTTGTCTATAACTACGCCACACCCTTCAGGAACTTGAAACTTCCTCTTGGGACTAAGTATACCCTTTCTCCATGAACACAAAAGGCTGATGGTGTGATGCAACTATGAACCCAAGTTCACTGCTTGTGAATGGAAAAAGCCAGCAACTCAAGGATAAGTTATCAGGGCAAGAAGAGAGATTTACTTGGAAAGTTATCAAACCGA…
Obcdi000950	TRINITY_00002199	chr1	71684033	71692887	2	no	NA	0	0.205	2	0.42625	0	0.27	FALSE	FALSE	CACCCCCACCCGGGACTCTGATAAGGAATGAAAACGAATGTCTTCTCAGCTTGTATTATGTTAGCAGATTAATTTTCCATCTCATCTGCTTCGAGATTGAGACGGCAGTATCCCTGTGAACGGACCCAGCCTGCACATGCACGCCTGGAAGAAAACCATGAAAAGCTTGGTCTAAAATCAGTGAAGGGACACCATTTAGTTAGATGGGGACATTTAGAGGCTTTCTCAACAGTGAGGTGAACATCCTAAAGAACCCGCTGGAGTTAAAAATCAGGCCAAACCAAAGCAAGGAAAGCAACAGGAGCAAATGAAGAAATATGACTTCTCTAAGTCACACTTGGCTTCTTACCCCAAATCCAGACACGGGCAACTTGTTTCCATGAGTTTTGTAAATTGTGA…
Obcdi000950	TRINITY_00013483	chr1	71666714	71673017	2	no	NA	0	0.205	2	0.42625	0	0.27	FALSE	FALSE	GAGAAACAAGAATTACCAAGACACTTGTTTAAACTAAATATTTTTAACTATGCTTTGGCTTAGATAGATTTTTTTTTTCTTTTCTCTTTTTTGTTAGGTCTCTGAGTTAAAAGGACAACATGAGGCCAGGACAGATGAGAAACTTGTCCTACCAAGATGTGATGAGCAGTCATGCAAACAAGAATTGTTCGCTTTCTTGGAAAATTGAAAATAACCAAAACTGATTCCTCAATGCTCAAATATCTCGATGTGCCCAGATCATCAGAACGTTTAAGGAGCAAAGCAATTCTAGCTACTAGTTCAGAAACCAGAAGGGATAACTAATGGTTATCTCTTGAAGGTATCCATGTTATAAAGAGAACAGACAGTGTGAGAAAATGGGCCAGGAGACATATAGGA…
Obcdi000972	TRINITY_00002306	chr1	74277225	74278719	2	yes	NA	0	0	0	0	0	0	FALSE	FALSE	GCAAGAGTGGCTGATGTGACTCTTTGATCCGCAGAGGAAGAGCTAGCAAGCACCACCTGCTCCTAACAGCCATGCATGCTTTCTGCAGCTCCGGACCCTCCATGTGCCAAGACCCATGATGACACCCAACAGCACTGAGCTGTCGGCCATTCCCATGGGGGTTCTGGGGCTTTCCTTGGCCCTGGCAAGCCTCATCGTCATCGCCAACCTGCTCCTGGCCCTAGGCATCGCCCTG
Obcdi001030	TRINITY_00002628	chr1	80080295	80128477	2	no	NA	0	0.19375	2	0.255	1	0.1125	FALSE	FALSE	GTTCAAACAGTATGCTTTGGATTTTCAGATGCCCATGAGTCACTTTTACAGGTACAAAATGGGCCCTGCATCACATTAGTGACCAAGGCAGTTATGTTGTTCTGTCTTAGAATCAGTGTCCATACTTTCAAATGTGGGTCTAACAGTGTGACAAGTGAGGGTCTGAGAAGAAATGTAGGTGAAAAATCTACACTGTCTAACTCCTAGCTGATGCACAAAAAGGCTGGCAGCTTCCTTGTGGGATCGAAAACATTTCCTCAAAGGACTCAGGAACCCTCAGAAGGAGAGTGTGGAAAGGAGCAAACCAAACATGGAGGTCGTGAAACATGGCATAATGTGGCTGTTAGAGTCTTGAACTCACAGCAGCTGTGGCTACCTACTCAGGGTCTTCACAAGATA…
Obcdi001204	TRINITY_00022911	chr1	90286380	90290758	2	no	NA	0	0.21625	1	0.235	0	0.1775	FALSE	FALSE	AATAGAAAGCAAAACCCATCTTGCTTTAATCTGAGAAAGGTCTGCAACTTCCACAGATGCCTCTACTCGGTGACGTCCGTGACGTCTCAGGGCGGGACCTTCTGCAGTCCTTCCCAGAATTCCGCGCTGGAGCACCAGATGTGTTTTGGATTGGAGAGTGGGCACCTCATTTGAGGGCCTGGCTCACAGTGGGATACCCATGAGTTCGAGACCTAATCTTGTGGTTCTGGTGCATTCTGCGGCCCAGAACACAATCGTTCCTGAGATTCTCCGTGGAGTCCCGGAACAGCTGCCACAGAGGGAAGGCCCATGGGCACCTGCCCACTCTGTGCAACCCACACTCTGGCGACTCCTCGGGGGAATCATTTTGCCTGAGTTCACAGGAAGTCACTGTGAGGA…
Obcdi001239	TRINITY_00022990	chr1	92380657	92383484	2	no	NA	0	0	0	0	2	0.2875	FALSE	FALSE	GTGCCTCAGAGGATCAGCATTCTTCCCTGTACTCACCAAGAGACAGTATCTACTCAGGGATTATCAGCCCAAGAAGAGATACTGTGCTCCCTGCCCAAGCTGAAGATACCTGCTTCCGGGAGAGAGCTCTCAGCTTCCGTGTGCACAGAGCAGGAGGAGCAGAACAGCCAGGCACAGTGGCTCTCTTAGCAAAAGGACTCCAAGAACAGCAGGACGGTAGAAAGGTCAGCATTGAGCCGTTCTGTCAGCACCCTCAGATGCACTCAGTCCTACTAAAGAGTCCTGTTTTTAATATTTAATCATGGCTTCAGGATGAATCTTTGAGCATAGGGGATCTGGTAATGGTGTGATTATGAAG
Obcdi001241	TRINITY_00003247	chr1	92774009	92776725	2	no	NA	0	0	0	0	0	0	FALSE	FALSE	ATGCTTGCTCTTTGGTTGGTGGTTCAGTCTCTGGGAGCCCCCAGGGTCCAGATCAAAATGCAACATTTGCTCTAGAGCTGTGTGAGCCAAGCCTCTGCACCTGTCATTCCATGATGCCAGCCACCCCGTGAGCAGCAGCCCCAGAGGCCCAGTCCCCATCTGCAACGTGCACATAGGCTGCCCTCTCTGTAGTCAAGTGGTGCCATGAGCCATCCCATCTCTCCCGGAATCATGGACACAGCCTCCCATGCTGCAGTCAGTGATGGAAGGTCTTCTACATCTCC
Obcdi001278	TRINITY_00023097	chr1	94243720	94256159	2	no	NA	4	3.29125	5	3.84875	6	2.53625	FALSE	FALSE	GTTATTTGATTTTCTGGAGTCCACCTTCTTGAGTTCTTTATATATATTGGATATTAGTCCCCTATCTGATTTAGGATAGGTAAAGATCCTTTCCCAATCTGTTGGTGGCCTTTTTGTCTTATTGACAGTGTCTTTTGCCTTACAGAAGCTTTGCAATTTTATGAGGTCCCATTTGTCGATTCTCGATCTTACAGCACAAGCCATTGCTGTTCTGTTCAGGAATTTTTCCCCT
Obcdi001284	TRINITY_00003407	chr1	95667726	95671530	2	no	NA	3	0.3925	4	0.56	4	0.6375	TRUE	FALSE	CGGGTGGAGGAAGCTCACAGTCGCACGCGGACGCGTTCTTGCGCACATGCCCCCAAACCACAGACACACACAGAACCACACTATCTCCTAGGACGCCCAAACGTCAAGGCTCCAGATCCGCCAGCTTCGACACCAGCATTCATCTCATCTGAGAAAGATGAGACTCATCCCACCAGAGGAACGCAATGGCTAGGGATAAGGATAGCTCGAGAAAGCAGCCTATCATTCAAAGCGTGTTTGCTAAACATACGTAAACGCACGGGCGAATAAACCCGACCGAAGCACAGTGAAATCCAACAGGGAAGTGGAAGGGGAACGTTCATTATTCAGTGCACAACTCTGTCTGGAAAATACGATTATTCACAGGAGCTGATGAGCTGATCTCGCCCGCAGAGTGGA…
Obcdi001530	TRINITY_00014800	chr1	133977362	133998527	3	no	NA	8	3.43	8	3.01625	8	3.3625	TRUE	FALSE	GATGAATATAGGGAAGGCAGATGGCCTCTGTCCTAGAAACTTAATCAGCAAGCCACAGAGGCTGTTTTCGGAACTCCCTGTGGGGTTTGGCTCAGCTAAGCGAACTCGGGAGCCAAGTTTGGCAGTAGAGGATGAAGAGAACTAAATTGCTCCACCTAAGAAATGAGAGGAATTTGGATTTTATCCCTAAGAGAGACATGGAGGAGACGGGGAAAGGCTTTCTGAATAATATGAACCAAAGCTCCATCCATCAATCCTGCTGTGCCCCATGAAGACTTTAACCCTTAGAATAAGAATTGCCTGCCCCATTTCTACAAAATGAGTGTGTTCTTTGAGCAGAAGAGGAGAGAAGAGAAGAAATGGAACAATCTTTGCTTTGGAAATTTAGCTGACTGGCCT…
Obcdi001530	TRINITY_00023474	chr1	133977362	133998527	3	no	NA	8	3.43	8	3.01625	8	3.3625	TRUE	FALSE	GATGAATATAGGGAAGGCAGATGGCCTCTGTCCTAGAAACTTAATCAGCAAGCCACAGAGGCTGTTTTCGGAACTCCCTGTGGGGTTTGGCTCAGCTAAGCGAACTCGGGAGCCAAGTTTGGCAGTAGAGGATGAAGAGAACTAAATTGCTCCACCTAAGAAATGAGAGGAATTTGGATTTTATCCCTAAGAGAGACATGGAGGAGACGGGGAAAGGCTTTCTGAATAATATGGTGACTCAGGGGTGAGGCTTGAACTGCTTATGGAGCTGACCCACTACAGACTGGTGCCATCTGTGATGGAATGTTAAGAAAGGGAGTTGGTAGAATGAATCCTTCTCTTTAGCAAAAACGTTTCCTGCTCTGGCAATGCTGCGTTACAACGGCTGGAGGCCGCTCT…
Obcdi001530	TRINITY_00030921	chr1	133980556	133990149	2	no	NA	8	3.43	8	3.01625	8	3.3625	TRUE	FALSE	TGAAAAGAGCTGGAGTCAGAAGGACCAGGTGACTCAGGGGTGAGGCTTGAACTGCTTATGGAGCTGACCCACTACAGACTGGTGCCATCTGTGATGGAATGTTAAGAAAGGGAGTTGGTAGAATGAATCCTTCTCTTTAGCAAAAACGTTTCCTGCTCTGGCAATGCTGCGTTACAACGGTGAGAAAAAGACAGAATGAGAACAAACTACCTACTAAACAGAGCCTGCATTATATCTGGGATCCCGAGCTTTCTAAGTGATGGCAAGTCTTAGCTCTGTTCTGATCCTACCAAGAGGGGCTGGAGAGCAGAGAACAGAGCTTCTGCTCTGAGTGTGTGGTTCCAAAGAAAGAATTTCTGGTCCTGCCCGAAGTCAGAAGCTTTAAGTCGTCCATTTCTT…
Obcdi001547	TRINITY_00023501	chr1	134513391	134518151	2	no	NA	1	0.1575	0	0	3	0.5325	FALSE	FALSE	AATAGCGGACAGAAGGACCGCCCTGGCTGCAGACCCAGTCCAGCGCCACGCTCCGGGCTGTCGCCGCAGGCTTAATGAGAGCCCCTCTGGTGGCACCGCGCGTCTGCGGTCCTCCGCGGACCTCACCTAGCAAGCGCGGTGATTGTGTTGTCTGCGGGGCGCAAGCTACGCTGAAAGGCGCTGCGGGGGCCGCGGGTTACCGTGCAAACATGGCCAAGTCCAAGAACCACACCACACACAACCAGTCCCGCAAATGGCACAGAAATGGCATCAAGAAACC
Obcdi001591	TRINITY_00031015	chr1	136375711	136399198	2	no	NA	0	0	0	0	0	0	FALSE	FALSE	GACTGACCCAGGAGGACACGTAGCTCTCCCCAGTGCTGGGGTGTATATAAGCAGTCCTCCCTGGGTTCCCGGGGTTCCCGTAGCATCGAGGTGTTCCTTAAATAAAGAAGGCTGTTGAGAAGTATCCGACCGTGTTGCGGTTTTTCTTGCTGGACGAGAGAAAACGATGATGGTGGCAGCCACCAGCCCCTGATTTTGAAGAGTCTGAGAGACCCTTGGAGGCTCTGAGGAGTGACATGATGGTGGAAAAGGAGTCTGCAGGGACTGAAATAGCTCCAGAAC
Obcdi001594	TRINITY_00014951	chr1	136453433	136455769	2	no	NA	0	0	1	0.12	0	0	FALSE	FALSE	CAGAGATCCTAGGTTATGCAAGACCAAGCAGCTAGGTTATGCTAGGCTATGCAAGACCAAGTGCTGCAGCAGGAATCCAAACCCAGGAACACCCTTCAGAGTCTCCTTCTTCTTTTTCAGGAGCTTTGTAGATCCTGTTGGCCTTGGACGCTCTGTCTACCTGCTACCGATACTGGAAAGAGTTCCGCTCTTAGCGTCCACTGTGAAGAAGAGAGGCCACCCTCCCAGATGCTGTGAGCTTGCAGCTCATGTTTTCCTGGACGGCCTTGTTCTACACTTTCAAAGAATGGCAACAGCATGCTCTCCTCTCGTGAACTTGCGG
Obcdi001714	TRINITY_00004442	chr1	151118747	151129497	4	no	NA	1	0.32125	3	0.39	2	0.36875	FALSE	FALSE	GTCTCTCTAAGGGAAGCCAGATGTCACATCGGCATGTGGGGACTTGAGCACTCAGAGAGAGAAGTGCATGTAGCAGGGACCCAAGGCCTCCTGCTAACAGCTGTGTGCGCACCATCTTAGAGAAAGCCAGCTGCCATGACGTAAGCTGCCTTATGAGAAGGTCCGAGTAAGGAAAGATGGAGTGAACCTCCCTGCCAGTGGCTGGATTTTCCAGGGCAGAAGAATCACAAGTTCAAGACAAGGATACAGAGAGTTCCAGGCCCACCGAGACCAACCTGTCTCCTCACAGTCACTCACTGGGCAACTGACAAGAGCTGAACGTGATTTCCAGGGCAGATCAAAATTGAGAAGAAAGCCGTCCTTCCAAAATGGCTTAAGTGTTCAACTTCATAAATATAA…
Obcdi001714	TRINITY_00015160	chr1	151118756	151132954	4	no	NA	1	0.32125	3	0.39	2	0.36875	FALSE	FALSE	AGGGAAGCCAGATGTCACATCGGCATGTGGGGACTTGAGCACTCAGAGAGAGAAGTGCATGTAGCAGGGACCCAAGGCCTCCTGCTAACAGCTGTGTGCGCACCATCTTAGAGAAAGCCAGCTGCCATGACGTAAGCTGCCTTATGAGAAGGTCCGAGTAAGGAAAGATGGAGTGAACCTCCCTGCCAGTGGCTGGATTTTCCAGGGCAGAAGAATCACAAGTTCAAGACAAGGATACAGAGAGTTCCAGGCCCACCGAGACCAACCTGTCTCCTCACAGTCACTCACTGGGCAACTGACAAGAGCTGAACGTGATTTCCAGGGCAGATCAAAATTGAGAAGAAAGCCGTCCTTCCAAAATGGCTTAAGTGTTCAACTTCATAAATATAAAACATACCA…
Obcdi002060	TRINITY_00015721	chr1	171903655	171906670	2	no	NA	4	0.8275	2	0.3325	3	0.4	FALSE	FALSE	TATTGGCATATGGTATGATCCTGATCAGGTATTTAATATGGGGAAGAGGACATGTTTGTATTTTTTCCACAGAATGCTGCAGGAGCATGCCAGCTGCCAGAATGATTTGTGTGACATTCTGACCCATAGGCTTGCTGAGTGCCCTGACGGTGGTGACAGGAAAGCTGTATTGGGTACATCAATGGAATATAATCGAAAACCCAGAAATGAACCCACACAGCTACAGTCACTTGATCTCTGACAAAGAAGCTAAAACCATTCAGTGGAAAAAAGACAGCATTTTCAACAAATGGTGCTGGTTCAACTGGCAGTTAACATGTAGAAGAATGCAAATTGATCCATTCTTATCTCCC
Obcdi002085	TRINITY_00005279	chr1	172518130	172518961	2	no	NA	1	0.30125	3	0.5225	1	0.26	FALSE	FALSE	TCCAAAGGACCCAGGTTCTATTTGCAGCACCCACATGGCAGATCATAACCATCTGGAATTCCAGTTTCAGGAGATCCAGTGCCACCTTCTGGCCACTGGAGTGTAGCTGCAAAATGAAGCCCACTGCCCTGGTGTACTTGTCGAATATCTGCCTCTTCATCCCCAGAATGTGTGAATACTTAACCTTACATGGCAAAAGAGGGTTTAGAAGATTAAGATTAATTTAGGTATCCTGAGATGGGAGATGATTGTGACTGTTCAGGGTAGGTGGAGTCCATGGGCTTTGTGAATAGCGGAAGGGGTCATGAGCCAAGGAACAGGGGCAGCCTTCAAAGCAATAGAAACTCTAGGAGGAACACATGTTTGTTGATGCTGCAATTTTAGCTTAGCGAAGTACAC…
Obcdi002148	TRINITY_00005425	chr1	177277033	177279021	2	no	NA	2	0.67	1	0.19875	0	0	FALSE	FALSE	TTTTCTCCCTTATTTGACATACAGAGTACAATATACTACTCGTGTGTTTGTGGTAATGCTCCTGTAAACATACCAACTGAACTCCCCATTGTGTGAAACCATAACACATAAGCTTGGATACAAACTATTGGTACAGCATTTACTTAGAATGCATGAAGTCCTGGATCCTGCCTACAGCAAGGCAAAACTTACGAGGTGAGAAGATCTCTCCCACCCATTCTTACCGTGATGATAAACTATGCTGCTACACAGGC
Obcdi002255	TRINITY_00005681	chr1	181212004	181296529	3	no	NA	5	0.5475	2	0.3325	1	0.35	FALSE	FALSE	AGGAAATGCCTATACTGCCCTCCTCGCTCACTTCCGGCAGCAGACTTTCCCAGACAGCCTGGACTGCATGTGGGTCTGCTTGGCAGGAACAGATGAGCCGTTCAGTGCCTACCATGGATGGAACAGTACAGCACAGATGGGGACAGACTGCAAACTCTGCGACGCTTAATAAATGCCTGTACGTGCCAACTGTGGAGCCAGGCACTGGGATCCACTGAAGGGCAGTGAGATGGATGGACCTTGCAGTCACAAAGCCCAGAGCGGGACAGGTAGGTGTTCAGTGAGTCACCACTTACTCTACTGACATCAGTGATGAGGTTTGGTGTACACTTTAGACAATATGGACATCTAAAGTAGAGAGACTCACCTAGGGAATTCTGGAACAGTTTTCTGGAGAGA…
Obcdi002255	TRINITY_00005686	chr1	181285598	181286513	2	no	NA	5	0.5475	2	0.3325	1	0.35	FALSE	FALSE	GTTTACCTTCCTAACTTCATATTCAACTACATTTGGTCACATATGTGGACTTCCTGAGAGACTTTGGACTCTCAGAGCATAGCGCTGGAGACTGGAATCCAGATGTGTCAGAACTTTCCCAGACAGCCTGGACTGCATGTGGGTCTGCTTGGCAGGAACAGATGAGCCGTTCAGTGCCTACCATGGATGGAACAGTACAGCACAGATGGGGACAGACTGCAAACTCTGCGGTACGTTTTTGCTACCCTCTGCCACCGTGTCACCCCTGCCAGACTCTCTCTCTCCAGGCTGTGCTATGGGGAGGCCTCCCCGGGCCCTGACTCAGTTTTCTCAGAGGTGCTAGGTATGAAGCAGGTTGGCTCTCCTCCTCCCCCAGCAGGCTCCTTTCTCAGCAGTAAA…
Obcdi002281	TRINITY_00005699	chr1	182255331	182263184	3	no	NA	8	3.635	8	5.54125	8	3.73875	TRUE	FALSE	GGGACGGAAGAGCTCAAGGGGTATAACTGTAGTCCCCACAAGGGCCACGGGGGCGGGGGTGGGGTGGGGTGGGGAGACGCAGTGCAGCAGGCCCCCCTGAGTCACAGTGCAGACTTGTTCAAGGTTGTGGCCACCAAGCAACTGGCTGTCTCGAAGTGTGGATGGATGAAAAGTATTCGGGTGTGTCTGGTAGGGAACATATCTTCTGGCACCTGAGGATACCGACGTTCCTTCGGGCACTTGTTTCAGTGTCTCAATGGCACTGGGCTTCACCTTAATACCACTCTACCACGCACACGGTCATCTGGTGTTCTCTCGGTGTTCTAACTCACAAGGAAAGCATTTTAGAGTTAAGGATTACTTCTGGAAAAGAATCCAAGAACTTCCTAATAAGTGCTG…
Obcdi002286	TRINITY_00005712	chr1	182373240	182374833	2	no	NA	4	0.58125	2	0.25375	4	0.44875	FALSE	FALSE	AGTCAGGACTGGAACTCAAGCAGGTCAGGAAGCAGGAGCTGATGCAGAGGCCATGGAGGTCTTGCTATATAGCCAGGGTGCTCTGGAACTCTGGTCATCACAGAGTGCTCAGGTCACAGGTGCGCACCACCCCATCAGGATCCTGATGCATATTCGGAAGTGGCATGTTTCTTTACTGGAACATTGAGTCCTGGTGTATACTTCCTGATGAGACTCGCTGTCGGTTTTTCCCATTCCTGGGGATTTTACAATTTTCTGATGCTTCATCACTGACAAGCAGAGGAAGAAACACAGAAGTAAAGAATTACAACGTGTCAGGAACCAGTTAGGAGGATTTCTTTTTCTGGAGATATTTTTGTGGGG
Obcdi002286	TRINITY_00016170	chr1	182374097	182374844	2	no	NA	4	0.58125	2	0.25375	4	0.44875	FALSE	FALSE	AAACACCTCCTTCAAGTTCCTGCCTCTGTGTCCTCCCTGCTATGATGGACTGTAACCTGGAACTATGAGCTGAAACAAGCCACATATCAGTCTTGCTATATAGCCAGGGTGCTCTGGAACTCTGGTCATCACAGAGTGCTCAGGTCACAGGTGCGCACCACCCCATCAGGATCCTGATGCATATTCGGAAGTGGCATGTTTCTTTACTGGAACATTGAGTCCTGGTGTATACTTCCTGATGAGACTCGCTGTCGGTTTTTCCCATTCCTGGGGATTTTACAATTTTCTGATGCTTCATCACTGACAAGCAGAGGAAGAAACACAGAAGTAAAGAATTACAACGTGTCAGGAACCAGTTAGGAGGATTTCTTTTTCTGGAGATATTTTTGTGGGGGCGTG…
Obcdi002460	TRINITY_00024891	chr1	4410226	4412611	3	no	NA	0	0.11375	0	0.10875	1	0.3375	FALSE	FALSE	GGCCAGGCTCAGCCCTGTGGAAAAGCTCCCGGTTCCTGCCCCGCTGAACTGATAGGAAATACTGGACTGGTGTTTTCCCTCCCTTCTCGGTCCCTTGAGATGTGAATCAAGGAAGGGGCAGAGAGAGATCAGCACAAGTCTTTCCAGAGATCCACCAGATATCGAGAGCAGCAGCCGTTCCCTGGAAAAGGCTTTACTCATATGACATGGGCTCAACCACTTATCTTCACCCAAGCCCCTACAGTAGCATCATTGAATAATAATAAAAAAAAAGACACTGAGATCCTCTCATCTACTCCTTCTTCACTTTGCAAGGTATAACTTGGTAAAGACTTTGAAGTAAACAAGAACAAACAGCTGGGGACCTTGATCCAGGGTTCCAGATATCCAAAATCAAAA…
Obcdi002510	TRINITY_00024907	chr1	9544422	9545209	2	no	NA	0	0	0	0	1	0.38375	FALSE	FALSE	GGCAGAGGTAGTGCAGTAGGACGCGGGCTGCTCAAACTCTTGGAAGTGCCTGCATTGTAGCTTCCGAATGGAGCGTCTACACCACAGTGTCTATGGTTTAGATCACATGAACCGGAGGCCGAGCTTGAACTCCCTGTACATCGAAAGAGAACTTGACTTCTTTTTTGTTTGTTTGTTTTTTGTTATTTTTTGAGACAGGGTTTCTCTGTATAGCCCTGGCTGTCCTGGAACTCACTCTGTAGACCAGG
Obcdi002690	TRINITY_00032223	chr1	23961060	23966287	2	no	NA	0	0	1	0.08	0	0	FALSE	FALSE	AGGACTCTCTTTTCTGTTGCCCCAAAGGCATTTTTCCTTAAAAGAGACACAGCTTAAAGTATATGTTAAATGGAAAGATCTAGAAACTAATCAGTGGAAAGGGCCCTATGTTCTTCTAATGTCAAAGTAAGGCAATGCTTATATCTATTTAGAAAATGAACAAAATCCCAGATGCCTCCAGCTCTGAATCACCCACCCAGGACACCATCCCAGAGACCACCGGCCAAATGAAATGTTTGAAGGTAGACAACAAACCCATCAAGAGGAGACATCCCAAGAGCATCTATTAGGATCCTCCAAGAAGCACCTAGGACCATGTGTAGAAAAGAGTATGTGCTG
Obcdi002897	TRINITY_00017197	chr1	45857806	45873431	2	no	NA	0	0	0	0	0	0	FALSE	FALSE	CAGCATTTTTCTGAGAGACTGCATCCCACAGTATTTAAAGTAAGAAGCCAGGCTGATAATAATGACTAGAAGAAAGTCAAGAATAATACCAATGCTGGAAAGCCTCCTTGAATTCTGCGG
Obcdi002997	TRINITY_00007437	chr1	55887105	55892617	2	no	NA	1	0.23	0	0.2225	1	0.23	TRUE	TRUE	AAGAAGAAGAAGAAGAAGAAGAAGAAGAAGAAGAAGAAGAAGAAGAAGAAGAAGAAGAAGAAGAAAATTTCTTTTTTCCAAGAAGATTAATGAAATACTTAATTACTGCCTGTCACGCAGTGGAAGATTTCAGGCCAGCCAAGCAGAGTGAAATGTGGAGCCTTTCAAAGCAGAAATGCACTCCGTCAACAAATGCAGAGCGCAACACCTGATAGGAGCTGACTTGGCGCTTGCTGCCACGGGGACTGGTTAATGAACACACTCACTCAAACTGGGCAGCTCCAGCCCCACAAGGAGCTCAGGCCAAGGAGGAGCTAAGGGGTTAGGGGTGAAACTGCATCTCCCTAAAATTCACACTCTGGTAGTCTAAACCTCACCATCTCAAAAGCTCCATTAAAG…
Obcdi003010	TRINITY_00007468	chr1	57326882	57328052	2	no	NA	1	0.15125	0	0.055	0	0.18375	FALSE	FALSE	TGTGAAAATAACACCAAGCTGCAGAGACAGCAGCAAAGAATCATTTTTTTCTTTTGTTCATTCTTTTGCCTCTAGTCTGGGGCTCCTTTTGGCAACCTGCTTATTTAACACTCCAGATGCCAGAAGAGAAGACACTGTTGAGAGCAGAGCAAAGCAGGGCTTGGAAAAAGTGGCGTGAACAACCGGCAGTTGCTGTGACTACTGGTCCACTCACCTCATCCACACTCTCCTGAAGTGCTTCCGGGTCTACAGCCATCACAACTCCCTCCTCAACAGACCTCTGCTTTCATGAGAAGAGTTCACCCCAACCCATCTCTAACTAGAAGCACATTTTGGCTGCTGTCTTCCAACTTTCAAATGTTTGTGAAATTCCCAGTAATACTGACTTTTAAAAAGCAA…
Obcdi003061	TRINITY_00032782	chr1	59409098	59420160	4	no	NA	3	0.52875	2	0.515	2	0.4575	TRUE	FALSE	GCCTTTGAGTTCATATGAGGAAGAGACATTCTGGCATGAGAGTTTGGTCTGCCCAGGCTCTGGGGGTTCAAACCTGTTGTCTTGGGCTGGTCCTGGGTCAGAGTTATACACTCCACAAGGACAGCTGCTCAGGGGACAGGACTCACAGGGCCCGGAAAGACACTGTTGAGTCTCCGATGCTTTTAGAGATGCTGAGCTGGGCTTTAAAAGGAAGCTGAGGCAGGAGGATCATGAATTGGATGCCAGACCTGAATTACATGGCAAGACCTTACCTCAAAAGCACAGTCTCCATTCGGCCTCCATCCCTGCCAGCACAGCAGAGGTACCAAACCCCTGTAGGTCATGGTTGCCAGAAGTGCCTGTGACAGAAGAGACCAAAGCAAAGCATGGCTTTTCACA…
Obcdi003365	TRINITY_00008428	chr1	86456826	86457515	2	no	NA	1	0.19	3	0.3675	1	0.28375	FALSE	FALSE	ATTATTTTAAAGAGAAGAGAAGAGAAAAGAAGAGAAAAGAAGAGAAACAAGAACAGGAATATGCAGGGAAGTATTATACAGGGCACCCACGGAACCCAGAAGCGACATCTTCCTGGAACTGGTCTGACAGGCGGTTACCACCCAGCGTGAGCACTGAGATCTGAAGAATTATGGCGTACACCCTTTCCTAACTGTTCTCTCAGAGACTCGGGCTTCTGTAATTAGCCTCGCCGAGACATGAAGAGCCTGTTTGTTCACGTTCATGGCAGAACAGAACACCTCCAGGAGTTGAGTTCATTCTGCTGTTTATTTCACTGAGCCTCATTTCCCGACAGTGCCCCTTCCCCCACCCCTTTCCTACAGAGAAAAGGGAAATGCCCCAGTAAGTATCCTGGCGCT…
Obcdi003454	TRINITY_00008660	chr1	92787776	92791283	2	no	NA	1	0.145	2	0.51	0	0.115	FALSE	FALSE	CACTCAAGGTTGAGCCCCACCCCCTTTTTTCCTTTGTATCCAGCCCCGCCCCTTTTCTTCCCCTCCCCTTTCCTGGACGAGAGGCCGGGCGGAACTCTCCAAGGCCCTCTGTCTTGCTTTTACCTGCAGCTCCTCTCTCTGCAGCATTCCTGCCATCACTGTGGCACACTGTCTAGAAGCCGTGTTAACTCCACAAAGGGCAGAGGTATAGCCAGAGATTCCCATGCCGACTTTGTGCTGTGGAACGGGAGTTTTCCTTCAGGAGGTGCTCTGAGGCACACATGGCAGTGTCTTTGTTTCTCGTCCCCAAGAACTAATGCCAAGAGGGTTCTGTGAGTTGAGCACCTCCCAAGGAGCTGAGGGGGTGTGGGTGATGGCCGGCTTCACAGCACCAAGGGC…
Obcdi003454	TRINITY_00018431	chr1	92795209	92796799	3	no	NA	1	0.145	2	0.51	0	0.115	FALSE	FALSE	ATGGTCAGTGAGCTCCAGATTCAGTGAAAGACTGACTCGAAGAATAAGGAAGGTGGAGAGTAACTGGAGAGGACTTGGAACTCAGACCTCTGTTCCACATTTACATTGACACACCTTCATGTTCATCTGCTGCTTTATGAATGGTCTTCCAAGTCCTTTGCTCATTAAAGGAAGCCAATTTTCAGGGTTGGGATGATGGCTTAGTGGACAAAGAGCATATGCAAGCATGAAGATCTGTGTTTGGATTCCTGGCACATGCAGTAACATACATGGATCCCACAAACATGGAGGGCACACCCTCATGAATATGCAACTCCTATTGATCCTGTTTCTATGGAGACCACCAATCAATACAGTGTGGATTCAATAAGGCTCATGTGTAAAGTGAAGACTTGGCTT…
Obcdi003706	TRINITY_00033681	chr1	128559230	128561611	2	no	NA	0	0.11625	1	0.32375	0	0.185	FALSE	FALSE	GTTGCATCTGGTGCCCCTGGACCAGAATCATTTGTCCAGAAGGTGACCTTCACCATCGTGGCTTTCGCCTGAGAATCAACCTCCAACAAACGGCGGTGCAAACTGAGAGCCAGGAGTCCTAGCCAAGGGCTGTTGGCCATCCACCTCCCAGATGTCAGAGCCCAGAGACAGAAGGTGATTGTCTCCAAACAGCCCCATCCTATGGCTCAGCAGGGGAGCAGCCATGTGGCAGACATGATGGGACCTGCTTTGCCAAGACAGAGCTCTCCACAGGGCCAAAACTGAGAAACTTCCCAGATTCTGGAGGAAAGGCTGGGCCAAACTCCGTGAGCTTTGTCTCAATTTCCCCTCCTGGAGAATGCGCTTTCTCCTCGGGCTCAAATAGGCACGGCAGTACTT…
Obcdi003787	TRINITY_00009473	chr1	134059880	134060952	2	no	NA	2	0.33625	0	0.20875	0	0.195	FALSE	FALSE	GCTGGGTTCCTTGCTCACCGCGGAGCACGCACAGCAGGACCTTTCAGGAAGGGCGGGTGGCTGTGGTGCTTTCGGTGCCTCCCCACTTCACCACCTGCTGCTCGAGTGGCTAAGTCTCTGAAGCTTCGGATTTTTCCACAGTTTCTGGCTTTCCTTGAAGGACCTACCAACACCTGCTACCTTTGCTCCGAAACCAGGAGGAAGGTGGTCCAGGTCATCTCTGATGCACCGGACACTGGGACATCAGATCAGCCTCACTCCCAGCACTGCATCGGACCTTTGAGTGGCATCTGATGAAGCCTGCTCAGAGACGCCTATGAGCCATAGTTCATCAGACAGCGGGGTGGGATGAGGGCTGGAGAGGAAGGAGAGGTAGTGCTGTTTCTGAGATCCGAGTCT…
Obcdi003825	TRINITY_00027307	chr1	135368241	135369760	2	no	NA	0	0.17	0	0.19625	2	0.3575	FALSE	FALSE	GTGGCTTTATGTAATCAACCAATCAATCAATCAATCAATAGGCCTATACACTGTATGAGACCCTGGGCTTGCTTCTCAGCTGAAGCACGCACAACCCTAGACAAACATGGACCTGTTCAGGTGTGAGTGTTTGTCAGGGGTAGGGTTGGCAGAGCTCCAAGGGGTTTGGGTTCTGGGAGGGGAGAGGGCTAGAGCAAAAGACAATGTGGGAATACAGCGGGGCCAAGGGAAAGCTAAGGAAGAGGAGGACGCAGGGTGTTTGACTAGAAGGGAGGCACCTGGACAAAAAAAGTCTTTCTGGCTATGAGGGAAGGAGGGGAAGGAAAGGAAGAGGGGAGGAGGAGGGAGTTCCAGAAGGGGAGAAGGGTTTTTGGGCACTGACGGGCCTCCCAATGAGTG…
Obcdi003863	TRINITY_00034026	chr1	137806416	137806881	2	no	NA	0	0	0	0	0	0	FALSE	FALSE	CGAGAACGAACGAAATGGAGAAGGGGAGGAGCTACCAGGGCCACTGTGAAGAGAAGGTTGTTGCATGCAAGACCTCTCAGTGCTGTATGGATCACATATTTCCACGTGTCCCTCTAAAATAATGCTTAAAAGCCATTTCCTCAGACATAAAATCCAGCGACTCTCAAAAGATCCCGAAAGAAATGTCTCAACCAAAGCCATATTTTGTAATTGAATGGAACCTTGAAAGTCTTAGAATGGACGTGTTTATGTCAAGGGAGCTGACACACTTCCGTGATTGCAAACTGTCGGGAAACTTCTATGATCTCTGGAATTCCATTCACAGATGACCAAGGAGCAAGCCCAGCCCGGAAAAGCAGAAACACTTGGG
Obcdi003967	TRINITY_00009967	chr1	151242464	151245804	2	no	NA	8	6.415	8	6.30625	8	7.13	TRUE	FALSE	GGTCTTTCCTCCTATCATGTATGTGTGTTCCAGGGATGGAACTCAGGCTGGCAGGCTTGGTAGCATTGGTAGCAGGCCCCTTTATGCTCTAAACCATTTTACCAGCCCCTGAAGCCTTTCCCCCATCTTCAACAGTCTCATTGACAAAACGGGAAAAGCAGATTCCTACGATGCTGTTGTTAAGCTGATCATGTGGGATACAGCGTCTGGGGAGGATTCTCATGAAGGACAACAAAGGCGGGGTGGGGGTGAGGGATACTCAGATGGTCAGTTCTCTCCCTCACAGCTTCTCTCTGGGCCAGCCCAAAGAGCGACTAAGCTTACCGGAAGTGGTGGAGTGTGACGGTTCCTCGATGAAACCTCCGTTTCCAAGTGTTCCACTCTGTGCTGGGGACACGG…
Obcdi003967	TRINITY_00009968	chr1	151242464	151250886	2	no	NA	8	6.415	8	6.30625	8	7.13	TRUE	FALSE	GGGTGGAGGGGTGGGGAGTCACGTGATGCTGCTTCTGCTATATCCCGTGATCCCATAACTCTCAAAGTCACCCCAGATCCAAGGAGGTGGGAAAATAGACGCCACCTACTTAAGGTAGGAGCTGTGAAGAATATATGGCCATATTGAACCCTCCATAGGGCAATTTCGATGAGTAAGGCAACTTCCGGGATGGAGCAAGGACGACTGAATTCGAGGAGTTTTAAGGAATCCTACTTCATTTAACAAGGACTCCTATATAAATGAGTAGCTTCAGAAGGAACCAACATGAGAGACCCGAACACTAAATACTTAGAACCAGGGCTTTAAGGAATTGAAAGAACAATTCTCAGCTTAACAGGGAAAGACAAAAAAACTCAGGCTAGCTAAAGCAATCCTGAA…
Obcdi003967	TRINITY_00009969	chr1	151242464	151250886	3	no	NA	8	6.415	8	6.30625	8	7.13	TRUE	FALSE	GGGTGGAGGGGTGGGGAGTCACGTGATGCTGCTTCTGCTATATCCCGTGATCCCATAACTCTCAAAGTCACCCCAGATCCAAGGAGGTGGGAAAATAGACGCCACCTACTTAAGGTAGGAGCTGTGAAGAATATATGGCCATATTGAACCCTCCATAGGGCAATTTCGATGAGTAAGGCAACTTCCGGGATGGAGCAAGGACGACTGAATTCGAGGAGTTTTAAGGAATCCTACTTCATTTAACAAGGACTCCTATATAAATGAGTAGCTTCAGAAGGAACCAACATGAGAGACCCGAACACTAAATACTTAGAACCAGGGCTTTAAGTCCACTGTAGTGTTTCCTGGCCCCTGGAAAGAGTGATCTAGATGTCCTGCTTAAGGGTAAGCATTTAGCTG…
Obcdi003967	TRINITY_00009970	chr1	151248414	151250886	2	no	NA	8	6.415	8	6.30625	8	7.13	TRUE	FALSE	GGGTGGAGGGGTGGGGAGTCACGTGATGCTGCTTCTGCTATATCCCGTGATCCCATAACTCTCAAAGTCACCCCAGATCCAAGGAGGTGGGAAAATAGACGCCACCTACTTAAGGTAGGAGCTGTGAAGAATATATGGCCATATTGAACCCTCCATAGGGCAATTTCGATGAGTAAGGCAACTTCCGGGATGGAGCAAGGACGACTGAATTCGAGGAGTTTTAAGGAATCCTACTTCATTTAACAAGGACTCCTATATAAATGAGTAGCTTCAGAAGGAACCAACATGAGAGACCCGAACACTAAATACTTAGAACCAGGGCTTTAAGTCCACTGTAGTGTTTCCTGGCCCCTGGAAAGAGTGATCTAGATGTCCTGCTTAAGGGTAAGCATTTAGCTG…
Obcdi003967	TRINITY_00019397	chr1	151242885	151250835	3	no	NA	8	6.415	8	6.30625	8	7.13	TRUE	FALSE	CCCATAACTCTCAAAGTCACCCCAGATCCAAGGAGGTGGGAAAATAGACGCCACCTACTTAAGGTAGGAGCTGTGAAGAATATATGGCCATATTGAACCCTCCATAGGGCAATTTCGATGAGTAAGGCAACTTCCGGGATGGAGCAAGGACGACTGAATTCGAGGAGTTTTAAGGAATCCTACTTCATTTAACAAGGACTCCTATATAAATGAGTAGCTTCAGAAGGAACCAACATGAGAGACCCGAACACTAAATACTTAGAACCAGGGCTTTAAGTCCACTGTAGTGTTTCCTGGCCCCTGGAAAGAGTGATCTAGATGTCCTGCTTAAGGGAATTGAAAGAACAATTCTCAGCTTAACAGGGAAAGACAAAAAAACTCAGGCTAGCTAAAGCAATC…
Obcdi004077	TRINITY_00034461	chr1	156743576	156745224	2	no	NA	0	0	1	0.33875	2	0.2875	FALSE	FALSE	GGGGCTGAGTCTAGAGACTGAGACTTGCTCTGTTTTCCCTTTGGAAGGAGAGGAAACTCCCTCCCCAGAGGCCCTAGGAGTTGGGCAGCAAAGAGCAAAGATGGCCGGTCAGCCTGGAAGAGGAAGGGGAGAGGAGAGGAGTGGTGGGTCTTGGGTGAAGGTAGACTTTACACAAAGGTGAGATGGCTCATCGGGTAAGAGCACTGACTGCTCTTCTGAAGGTCCTGAGTTGAAATCCCAGCAACCAC
Obcdi004104	TRINITY_00010443	chr1	159976774	159995789	3	no	NA	4	0.68125	8	1.52	8	1.21375	TRUE	FALSE	GAACTAATATGGGTTTTTTTAAAGCCTCAAAGCCCACTCCATGATATGTCTCCTAATCATTCTCAAACAGTTCCAATAACTGCATTCAAACACAGGAGATCATGGGGAGCACTCTCATTCAGTTCACCAATACAGGTTCCTTCATTTCTGTACTGGGAGAAAACATATAGAAGTGTAGGTACTTCCTCCTTAGGAGATTCTGTTTTCCTTCAATGAATTGGTTCTACTTCCTGATCCTTAGAAAGCAGAGCTCAGAGCAAGTGCTACATGTCCAGCTACAGAAGGCTTGATTGATTTTATTGCTCCTCAAGGAACAGGTCGGAAAACCAGGATCTTCTGCACGATGGTGAGAAGGACAAACCCTGCAGAGAGCTGTATGGATGACTAAAGTTATTGGGT…
Obcdi004104	TRINITY_00010444	chr1	159976793	160025972	3	yes	NA	4	0.68125	8	1.52	8	1.21375	TRUE	FALSE	GCTGTGGGCAATCTGCAGGCAAGTGCCTACTTGAACTTCTACATACTTGCCAGTTTTAAGGATACAGACATATGTCATAAATTCTTTCATTAATGATTGCACAAATTAGTTGAAAAAACAGGACATAGGGGATTGGAACGATGTCTAGGACAAGGCATGAGATAATCAAGGACCAGACTGTGTGATCGGCTTCCTGTGGGTGTGGCTGTGGGTGTGGCGCATGGTAGCAGCTTCTGGACATGGTCAGGGCACGTCTGTGACTCCAGCAGTCTGGAGGGAGAGAGCAGGAGAAGCAGGCGCTCAAGGCCACCATGGATGTTGTTTCTGGTTGTCTTCTGTCTCCATGCATTACTCATTCTCCCTCTCGTATTACCTATGGCTGCTGAATGCGAGCGATCC…
Obcdi004148	TRINITY_00019832	chr1	161694004	161704654	2	no	NA	1	0.21	0	0.13125	2	0.3875	FALSE	FALSE	GAGGGAAGAGTGTAAACACTGATCTGGAGAGCAGAGGAGGCTATAAGGAAATAAACAGTAAAGACAGAGAAGCAAGATGGCAGCGGTGGAAAGGGGACGGAGGAGGCCTTGGTGGTGCAGAGGAGAATCAGAGAGCCTGCTCTCTGCCTATGAAGAGTAGAAGGCAATAGTAGCATCCAGCTGGATTGTGTCCAGGCCCAGCAACAGCAGACCACACAGCACTTGACTCCTTCCAAATGCCCACAGGGCCCTGTGTTTGGATGAGGCGTCCACACTAAGAACACACGTGACAAGATTAACCAAGAGCAGAAATGGAAAAACTACAGTGACAGCCGTCATGACCATTCCTTGTTGGGCTCTTCTCAGGTAAGACATGCTTCCTTGAGTGACATATCTGCT…
Obcdi004176	TRINITY_00010759	chr1	164002615	164004167	2	no	NA	0	0.05875	1	0.22625	0	0.12625	FALSE	FALSE	TCCCAAGTGCTGCGTGTATCACCATGCCTGGCCCCACTGTAAATTTTAATTAAGAAAAACAAATCTGCTTCTATCATTTGTCATCTCTTTCCTTTCCCTTCTGTCTTATTTAGCTTGTTTGGTCTTTGGCTCTTTGTGTATTTCTCCTTTTACGGAGATGCTTGAGTCAAAAGCTGCCAGTTATCTACTGGTTGGTTTCCCTTGCCAAAAATGTCACCCTTTATAAATGAAGCTTGACAATGTCCCTCGACTGACAAAGGAAATGCAAATGTCGCAGTAAAACATGACACACAAAGCACAGTTATAACTGGGGACATGCCTGGTTTATTATTTTGCTTTTATTAAAGGGCCCAGGAGAAAGGCAGTAGAACTGGAAGCAGGCTGACTTATTATACAATA…
Obcdi004230	TRINITY_00010888	chr1	166966610	166968773	2	no	NA	1	0.33125	3	0.6475	1	0.305	FALSE	FALSE	AAGAGGAGGAGGAGGAGGAGGAGGAGGAGGAGGAGGAGGAGGAGGAGGAGGAGAAGGAAGGGGATTATAGCAATTCTGAAATCCAGGCTGGCGTAGGCAAGGGAAGTTTCATATTCAAATCTTGCTTTTGTTTTCTAGAATTATTCTTTTCAGCCTTTGGTTTCAACCTCTGGGACTTTGGGTCTTATCTCTGAGTCATTCTTCCTGAGCCTAAAGAAAGGAACAGAGGCTGTAAAGCAGGAAGTCACCCTGGGAGAACAGATAAGAAAACAGTTTGACAGAAAACTTTGGACTAGAAAACCAAGAGACTTGTTCAAAGAATCACAACCAGGACCAGATTCACACCTTCAGATCAAGAAGCCTTGACTTCATTACTTCAAGGATGCACTACAGAACTGC…
Obcdi004250	TRINITY_00020118	chr1	168581481	168582842	2	no	NA	0	0.08375	0	0.265	0	0.1175	FALSE	FALSE	GCACTTTCTCTCCATTTATCCATGCTGACAGTGGCTCCTCAAGACAGTGTCATCATCCCTAATCCACAGACAAAGCCACAGGAGAGAGTCAAGTGCCTTGCTTCAAATCCTCTAACTAGAAGAGCTGCACAGACTCAAAGCAATGGCAGAAGCACCAAGCAAGCACCAGCGGGAAGATCTGAGTCTGCCCTGCTATTGATCTGTCCTCCCCCCAACAGACACAAGCTATTGCATTTGGTGACCAGAACTACGTCTCTACTCTCCTCCTCGACATTATCATACTCCCTGAATCAAAGCCCGTGGTCAGTAAAAGGTATTTAATAAGTGATACAATATCAGAGAAGGAAATGGATTTACAAATTTATCAAGTGGTTTGGGGGAAAAGATATGCAAGGGGAG…
Obcdi004493	TRINITY_00020626	chr1	181255339	181257703	2	no	NA	0	0.35375	2	0.45	1	0.3025	FALSE	FALSE	CCCAGATCTAATTCGGGAAGGACTCGCTTAAACCGCAGTCCCCAAACAACCTAAGAAGCAAGCAAGTTACTGTTAGCGCTTTGCAGGTGGAGAGGCTCGAGTGAGTATGGACTCTAGCAGGTTCACTCTGCTCATGGTTAAACCAGGTTTCCAGACGTGAGTAGCACAGAGGATTTGCAGGAGGGCCGCGGGTAGACACACCCGAAGCCCGGGTCTGTCTATCTAAGTTCCACAGCTGCCGTACACACCCGTACAGCCTTGGGGAGAAATATTCCAGATTACCAAACACAGCGCTTGTACAATAATCAGGTTGTGCGAAGACCAGATTAGGGAAGACCCACCCCGTGTAGAGCCCCGAGGCTCGAAACCCTCCGGATGGTACTGGCTAGGGCTGGTGAT…
Obcdi004512	TRINITY_00011617	chr1	182369025	182370134	2	no	NA	0	0.1425	0	0.0525	0	0.07625	FALSE	FALSE	TGTCTTTTGAATTCAGGTATGAACCTCCTGCAATTGCCTGTGTCAGGCCCTATAGCTCGCCACCAGCTTCACAGGTCAGATTCTGAGCATGTGGATTAAAGGAAAGGCTGTGGGTGCTCCGGGAACTCTTCTCTGCCCACAAAAACCACAACCTGGATACATCTTTACCGGGAGAGGAAATATCAGCTTTTTCTGAAAAGCAGCATGACCTAATAGAGAGCTCTCTGCCTCCAGCTTCCTCTGTAATTGCCAAACACAGCCTTCCACGTCTCCTAGAATTGGCTTTAGAACTGCATGACCAGCTGGCACAGAGATGCATACCTGCAAGCCCAGCTTTGGAGGCAGGAGGATTGCTTGACCCAGGGTTTGAGGCCAGCCTGAACAACAAATTGATCCCCT…
Obcdi004521	TRINITY_00020685	chr1	183054926	183062050	6	no	NA	1	0.2775	2	0.3825	1	0.35625	FALSE	FALSE	CTTATTCCTCCGCTCATTTATCACGCAGCCTTCCAATCCAGTAGGGCAGAGGCATCGTGGGATAGAAAGTCTAAGAACCCCCCAGACAACTGCGTGCGTTCAGAGGGGAACTGCTCTCAGGAAAAGGACTCTGAAGGAAGTCAGCCGTGTAAGGGAAGACAATGTGGCTTGTGAAGAAACAGAAGGGGACGATGGAAGTGTAGCTCTGTCTTTGGAGACCTGGGGGAAGACCAGCGCCCAGCAAGGACAGCAAATCAGAGCTTATCCTCTTCCTTGGCCAGTGACCCCTGGAAGGGTCCTGTCATCAGGCTGAAGGTGGAGAGAGGAAGAGGTGGAGGAAGGGAGGAGGAGAGAAAAGAGAGGATGAGAGGAGAGAAGAACGAAGGATGGAAGAGATGG…
Obcdi004521	TRINITY_00028550	chr1	183056378	183062097	5	no	NA	1	0.2775	2	0.3825	1	0.35625	FALSE	FALSE	TGTGTGTGTGTGTGTGTGTGTGTGTGTGTGTGTGTCCCCAGCTATCACTTATTCCTCCGCTCATTTATCACGCAGCCTTCCAATCCAGTAGGGCAGAGGCATCGTGGGATAGAAAGTCTAAGAACCCCCCAGACAACTGCGTGCGTTCAGAGGGGAACTGCTCTCAGGAAAAGGACTCTGAAGGAAGTCAGCCGTGTAAGGGAAGACAATGTGGCTTGTGAAGAAACAGAAGGGGACGATGGAAGTGTAGCTCTGTCTTTGGAGACCTGGGGGAAGACCAGCGCCCAGCAAGGACAGCAAATCAGAGCTTATCCTCTTCCTTGGCCAGTGACCCCTGGAAGGGTCCTGTCATCAGGCTGAAGGTGGAGAGAGGAAGAGGTGGAGGAAGGGAGGAGGAGA…
Obcdi004622	TRINITY_00011943	chr1	191137819	191138266	2	no	NA	0	0	0	0	0	0	FALSE	FALSE	GAAAGTCAGGCCTCTCATTTCCTGAAGCATCTCCAGTCACATCTGGCAGGCTGAGGTGGGTCTCACACACGCTATTGTCTCGCCAGCAAGAACACACGTGTGAGAAACCGGATCCTTCTGCAGCAACTATATTATACCAGTTTCAACATGAAGAGGAAGACCCCAAGCACCAAAAAGGCGCTGCTTATATACACCTTAGTGTGCCGTGTCCACACCTGATTGGCTGCTCTCCCAGAGCCTCATCACCACGCCCCGGGATGGGGCCGTGACTTGGCACGAAAACACTCTCGCACATGCGCACATTGCTT
Obcdi004644	TRINITY_00011999	chr1	191854399	191855535	2	no	NA	0	0.155	1	0.205	0	0.18125	FALSE	FALSE	CCTTAGCCTGCTCCTTCTGGGACAAATTTCAGACAGACAGGGTCCTCTTGCCCAGTGCCTGACCAGTATGGTTGAAATTGTTCTCATACTGCAGGAAGGCTTCAGAAACTAGCAGTCTCTGGAAGTAAGATACGTGTTGCCACTCGAGTAGAGCTGCTGAGAAGGTGGGAAGAGGGAAAGAAGCATGCATTCTCCAGATGGGCTTGCCATATTCCCAGATGGTATTCCAGGGCCCAGACAGGCCCAGCATCGCATGCTGCTTCCCTCACCCCAACCAAGGAGACTTTGAGGGTAAGCAAGAAGTGACTCACACATGCCTGGGTCTGTACTGTACCTAATGCTCTGAGGTCCAAGATGGGCCCTGTGAGGAAAGAGGACTGACTGTAAGGGAGCCTTCTA…
Obcdi004776	TRINITY_00035550	chr10	7212328	7215185	2	no	NA	5	0.61125	4	0.60875	2	0.68	FALSE	FALSE	GCTCCGGACGCCAGGGATCTACTTTTCCTCTTCAAGGGGTGGGCTGGAGCTGCAGCCTGAGTCCTGGAGAGCCGCTTGGCTCCGAAGAGGTCCCAGCTTAGTGGCAGCTGAATCCTCTTGCAAGACAGCAAGTAATCCTGCGAGTTCCACCAGACATATATCCCAGAGGGGGCAAGTGTTCTCTATGATGTCACCTGGCAGCAAAGTGATGAGTCAGGGAAATTACCCCGGCTGCTGACTAGCTTGTCTCTGCTCAGCTCCAATGGGCCTGGATGCTTCACACCACAGTAATGAAATTATCTCCCTAAACACACAAGCGTCCCATCAGATAATCCAGGCGGTAAAGCTCTCAAACATTTTTTTTTCATTGAAATAAATGCAGCCTTATTTATTTGAATT…
Obcdi004788	TRINITY_00044846	chr10	7628444	7629372	2	no	NA	0	0	2	0.2475	0	0	FALSE	FALSE	GAAATTCGGGCTGGCCTTGAACTTGTGTAACCTAGGATGACTTCTGACCCTTCCTGCTTCCAAGTGCTGGGATTTCAGTGCTGCTGTTCAAACTGGCTGTTCATTCAACATCCTAAAGTTTCACCTCCTAAAAGTGTCAAGTCTAAGAGCAAGGCTTGGGCACAGAGTTTCTGTACAAACTGGGTGAAGTGTATGGTGCCTATTTATAAACTGTCCCCGCCACTGGACGGCAAACTGACCTGGAAGCACCTCTTCCGTCCTGAAGCCCAGCACAGAGATTTGCGTGCTGTAATGTGCAATGACTACCAAGGATCCAGAC
Obcdi004822	TRINITY_00035623	chr10	9156539	9157729	2	no	NA	0	0	0	0	0	0	FALSE	FALSE	CATACAATCATTTTCAAGTTGATGCTTATTTAGCTGGGTCATCATATTAAAATAATCACAACTTTCAGAAATTTGCTCCTGAACTTATTTTATGGGATTAGATCTTAGATGTATGTGAATATGAATTCTATAAGAACTGGAGATAATGTTTTATTCTTTTAGTTCTAATGATTGTAAAAAAAAAAGGGTTTATTTTAAAGACAATGCCAGTCTCAAGTGGGAGGCTTTGGTGGAAGAGATCACAAGACATCATTTCTTCAGTTTAATAATCCATTTAATACCATCTTTCAATCCCATTTCATGCTCAGTAAAGCAAGAATAAGTGAACCTTTTGCTGACACTTTTTTTTGTGTGGAAGAGCTTTT
Obcdi004890	TRINITY_00035746	chr10	14545107	14551310	2	no	NA	4	0.44875	3	0.48375	2	0.35875	FALSE	FALSE	GCGCAAGGTGGACCCGGGGCGCGCGCCGTGGAGTTCAAGATCAGGTCCGGCGCGCGGGGGAGCGGCTGACCGCGGCAGGTTCTGCCGCCCGGGCGAAGAACTTTCACAAGAGTTGGGACGAAGGGCTCCGGCGAGCGGGTGGCGTCCGATCCCGGCCTGCGGGGCTTGGAGAGGCTGAGATCACCAGGCTCCTGAGCCTGCGGCCAGTCGCGGCGCAGCGCTGGCGTCCGTTTCCCCCTGAGGCTCAGCCAATCTTATAGCTGGTGCAAACAAAATGGAGGAAGAAGGAAGGACGGTATGGTTGGAGAGGCAGTTTGTGAGATCTGAGAGCGCTGAATTGTTCCCAAGGATTTTGAACCTGTTCTTCTGCTTCAGAAAGAGACCCATTGATGAGTCAAG…
Obcdi004909	TRINITY_00052139	chr10	17772343	17773620	2	no	NA	0	0	0	0	1	0.2975	FALSE	FALSE	GAGAGGCCAGCAAGATTTTTAACTGTCATCTCAATAAGAAGCTCCGTCTTGGGGCCAGTCCCTAAGAGTGTGCTGTCTTAGACACACAGGAAGTCAGTCATCCTGTGCTGATGATTCGTCCCAAGATGACGTTCAGCTGCAGACTGGTGTGGGAAAGAAGATTTCTATCAAACTGCTTTATTTTGAATGTGGAGTTTGATTGGTTGGTTTGGTTTGGTTTGAAGATTGGACTTTACTTTAAGAAAATTCTAG
Obcdi005025	TRINITY_00036018	chr10	24391614	24398068	3	no	NA	0	0.18125	0	0.02625	0	0.07375	FALSE	FALSE	GGAAGACTGGCTGATGGAGTCTGTGGCTGCATTCGTATTCCTGAACCCCAAGGCAGATTATCTGGTGAATCATCTCTCTGTGACTCCCCCGGATGTCTCCAGCTGCCTGCCCCCTTGCTTTCTTTGTGCGTTGGCAGGAACTCTGAAATGTATCCAGCCCTCTACTTCATGCACAGTTGTCCGGAAACTCAGGAAAAGCATCCTGCATCAATCAGACCATGGTTCGTTTGTCTCAGAGTGTCCTGCTCTCCTGGATCTGAAAGAATATCCCTCCTGGATAAAGAACAAGATTTTATAAAGTTCGAGATTTAGTTCTGGACCTGCAGACAGAACCTCCTCCTGCGATAATCTCTTAGACATCCCTAAATTCATTTCTTACAGTCCGGTCCGTTTCCTTGA…
Obcdi005037	TRINITY_00036030	chr10	24842316	24854800	2	no	NA	0	0.08375	1	0.2125	1	0.1925	FALSE	FALSE	CTGTATCTCAAGCTAGCAGAAGTTAATAATGTAGGCAAGGCTCCTCATGTTCCTGGTTTTCATGGCAGCAGAGCTGTAAAGGAGGAGGCTTATGGAGATCAGCTGAGGCTGGGCACTTAGAGATGCTGGAAAAGGACATCGGCTAGGGAAGGTAGAACCTCAGTTCCAGGGAACATGCTGGGATTGGCAGGATCCTGGAGAAAAGCAGAGGTTTGGCATCATGTGGCAGAGTCAGAGTCTTGAAAGAGAAGCCAGGAAGTCATTGGTATGGGTGTAGCCTCTAAAGACTCCAGCATATGGAAGATACCAGGACAGGGGTGTGAGCCCCAAGGAAAGCAGCAGTTACCCAGTAGAGCCTGCCTGAGCATACAAGATGTACTTACTCTGTGTTCCCTGAAT…
Obcdi005160	TRINITY_00036230	chr10	37270005	37320099	3	no	NA	5	1.05375	7	1.88	8	1.1975	TRUE	FALSE	GTCAGATCTAAGCTCTGGTGCCAAGGCAGAGCTGAGTGGTACGTGTCTGACTGTGAGTGTTTGCCTGGGCCAAAGTCTCCCCTGGAGGGGTCACGCTAAAGGAGTGGAAAGGTGAAACCCAGAGGAAGAAGAACCTACTTTGAAGGCTTCAGTGGATTAAAAGATATGCCTTTCCTCCCTGTGTCAGGTCTTTGGAAAGTGGTGTTCTGCTGTGAGAGGAAGTCGGGTCTGGAGGTATTGGAAAGGCTTGGGAGATCATTCAAACACACTGGATATGAGAACAGAAGCATGTCAGCGTGGAAGGTAGGACATTTGGGCATTTGGTTATGGGAATGATATATATGCATTGAAAAGCAAATTTATCTTCACAAAAAACCCTATGTTTCTGGAATGCTGTGG…
Obcdi005160	TRINITY_00052422	chr10	37270057	37285552	3	no	NA	5	1.05375	7	1.88	8	1.1975	TRUE	FALSE	GTGAGTGTTTGCCTGGGCCAAAGTCTCCCCTGGAGGGGTCACGCTAAAGGAGTGGAAAGCAGGTTCTGTGGAATGTGCGTCTGCTTGTCAAAGGTATGGCAGTTGTATTTCAGTCACTTGGTACTAGGGAGCTAAGACGTGACTGCATCCCTGTTCTCTGCATAAAGTTTTCTGGCTACATTCAGGTCACTTTCAGTGGGAAAAGCCATTTATTTCTCACAACTGTTCTCGGTAGGATGAGAGGTGAGGACAGATGCTATTTTCTTTTTGAAGCAGTATCTTGCTATTTTCTCCACGCTGGGCTTCTGAGCTGAGCGCTGTAATAACAGACAAGAGCCATCCGACCTGATTTGCACAGGCCCTGGTAACTGGTCTAGCATTCTTCTTATTTTCTTTCTC…
Obcdi005163	TRINITY_00036245	chr10	37541278	37616299	2	no	NA	3	0.64875	7	0.81125	5	0.75375	FALSE	FALSE	GCTGTGGTTTCAGTTAATAGGACAATCTGGACCCAACTGAAAGAAAGTCGATTGCAAACTCATAGGGTTTCAGAAGTCTGAAAACTGCCTAGACTTTTTGCCATAGCATTACTGCCTCCTGGATGTGTTTCAGCTTGCTGCTAAGATGTGGTGATCAAAAAGCAGCGGGAGTGAGACAGAATCATCTTTGTAGAGGTGCAATCAATGTCAGAGCACCAACAAGCCTGCTCTGGATCTGGAAGCCTGGCCACCAGGTCTCCTTGCCCAGCTGAAGAACAATGGATCTGAGCAACTGTCTTAGGCTAATACATAAAATGTGTGAATATTAGTTAGTGTCTGGATTTTTTTCTTTTTCTTTTCCCTTTTTCTTTTAGGCAACGACTTAAAATATAAAATTAA…
Obcdi005280	TRINITY_00036533	chr10	43706342	43708888	2	no	NA	5	0.65	6	1.105	8	1.25	TRUE	FALSE	GTCACAACACTGAGACCCGATTTCCCTTGAGAAGGCTGGAGGTGAGTGGGTGGGAAGGAAGGAGCCCGCTAGATTTAAATAAGTACTGGGTGTGTTACCGCTGGTGTTTGATGCATGTGGGTAAGTACAGAGAGATGTTGGGCGGGGCTTTTAGGGATGGAGGCGGAGCCGTGGGTAAGGGAAAGCTTGGAAGCCTTGTGGAGGCGACCATCTGGTACCTGAACCCAGAGTCAAGGGCAACATCTGTCAGAGTTCTTTCACAGTTGGTAGGAGGGTTCTCCAAAGTCTCTCACCCACCAGTGTTCCATCCACACCTGGAGGATTTGGCACAAACCTCTTCCTAACCTCAGGACCTGCGCTCATCTTGGCTATCTGCCCTAGAACAGGCATGGAGATTGT…
Obcdi005280	TRINITY_00052608	chr10	43686459	43706320	2	no	NA	5	0.65	6	1.105	8	1.25	TRUE	FALSE	GCCAGCCCGAGAGTGAAGTGAGGACTTAGGAGACCTGTTTAGGCTGCCTCGGCAAGGCCTCTTCTCTTTCAAGTCGATGGTCTAGCTCTGGAGCCGAAATCACTCTTATTTCTGCGTCCAGAGCGGGCCTGGGGAACCTTTTACCCGAGGCGATGAGAGGAAGACACTGTGAGCCACCCTCTCCCCACTACAGGCTGTGTGACTACAGGTGAGCCGCGGAGTTGCTGTTCTGAGCTGTGGCTCTGCATGTGTGTGCTGGGATTGAGCCCAGTGCGTTCTATGCTCCAGCTCTGTTCTTGTCTGTGCAGAAGCTGGGAGGGCAGTAGCTTCTAGCATAAGCCCCAGGGTTAATAGTGATGATCTGGTACCCAGAAGTCACATAGGATCGGGTCAGAGTTT…
Obcdi005304	TRINITY_00036551	chr10	44599627	44689082	3	no	NA	4	0.55875	4	0.5	2	0.53875	FALSE	FALSE	GCCACTTATTCTGCTAGAGAAAGTGACTGTTTTAGGTTAGGGAAACTGGAAATCACTGACAAAAAAAAAACAAAAAACAAAAAACAAAAACCCCAGTACCTCTTGTTTTGCTCTATCACCCTAAAAGAGACAATCTCTGTGAACCTTCCAGCTTGCTGTTTAGAAACTGAAAAAGGGAAGGAACCGAAAGGGAAAGGTTACCTCCCTGTTTCTCTCCGGGACCCATCAAGATATCTCTGCCTCTAATAATCGCCTGGATAGAAATTTCCATCTTAGCCCAAAGCAGCTCAACCTGGTTTTGACTAACGCCCCATCTCCCTTTTTTTGTGTTCCTCTAAGTCAACAAGAGGACCTGGACGAGTCAGACCCTGTGTGGGAAGATTGGAGAAAAGAAGGAAG…
Obcdi005339	TRINITY_00036619	chr10	47454611	47474759	2	no	NA	3	0.89375	4	0.935	7	1.355	FALSE	FALSE	GAGTCTGTTCCAAGTTCCAGTGAGGGAGGCATCCACCCACTTGGGGCTTCTGTCCAAGGTCATGATGCTTTGTCCAGGAATACAAACCCCGACTAAGACAAACGGTACTGTGACAGCCTGACCATGTTATTGGGAGGACTGTGAAAGGACTGGAAATTTGAGCTAGAAGTTCCATTGGGATGTTAAGAGCTCTGTGGGATGTTTTATAAGAGCTTGGAAGATAACGTTGAGAACAGTACATATGATGGAGGCCTGGCTTGTGAAATTTCAGAAGGAAGATTAAAGACTTTTGTCAGG
Obcdi005411	TRINITY_00036700	chr10	56719388	56736801	3	no	NA	0	0	0	0	0	0	FALSE	FALSE	GTGGAAGCCCCCTGCTCTGTCTTCTTCAGCAGTTTGCCCATGTGTTTAGCTCTGTCTTCATTTTGACAAGTATAACAGCTGTTTCAGAAGTCTCAGTCACTGTACTGAGGTGAGAGGTAAGACTTCTTGTAAGCCACACTGGCCTGTAACTTACTATAGAGATGAGAATGATCTTTGACCTCTGATCCTGCTGTCTGTACTTCCCAAGTGCTGAGATTACAGTGCCTTCAAGAGAGACAGCCGCCCCATTCAACTTAGCCACTTAAAAAGCTTGGGGAGCTTCATAGGATGTGGCACGGTGTTCCAGGT
Obcdi005415	TRINITY_00036708	chr10	57203765	57290949	3	no	NA	3	0.39875	4	0.52125	1	0.38875	TRUE	FALSE	GCTAGCCCTCACTTCTGAACATGCATTCCTACTATTCTGCCATGCACAGAGACTCCTGTTTCACAACACCATTGCATTCAGTGACCATCGCTCCACCAATCAACTATATCAGAGTCTTGAGAGGGCATCATCTCTGTCCCAGATCTTTCATCTGTATTCTGCTCCTCTGAAGATACCATATCCTGAGTCATGCCAGAAGACCCACTACACTCAGAATATTTGGTAAAATTCCTCCTGAAAACCACAGCTGCACCTTGAAGCCCAGTGGATTGGGACTCATCATACCCCAAAACCCCAGCCCATCAAATTACACTGCCTTCTGCCCAGTCCTTTCTGCTGGGACACACAGTTAGTCAGTCTGATTCCCTGAAGATATGATATCCTGAGGCATTTCAGGAG…
Obcdi005623	TRINITY_00037179	chr10	67418332	67419481	2	no	NA	0	0.0325	0	0.05875	0	0.025	FALSE	FALSE	CGCAACATGAGGAGCTATGTTAAAGGGTCACAGCATGAAGAAGGCTGAAGACCACTGTGCTAAGGAGTGGGAGCAAAGGCTGGGAGCGAGTCAGCCAGAATCCCAGCTCCTGGGTCTTAGCCAACTCTTCCCATCACGACTTCTATTGCCCCTCAGGCTTGTTCTCCAGCCCTGGAACATTTTGGAAGAGTGAGTGTGGACTTTCCAGCACATTCTACAGCTCCCTCGTTTGCAATGGCAATGGAGGGGCATTCCTAGGAAGAAAGCATGCCTCCCGAGAGGTTCTATTAAATCGACTTGACTGTCAGGCATCACTGAAGAGTTACAACAAGAAAGAAGGCACATTGCCTTCATCTCCCCAGCTCTTTGTGTCTGGGTACATTTTTGGTTTCAGCTTCC…
Obcdi005626	TRINITY_00059211	chr10	67588816	67591476	3	no	NA	0	0.22625	0	0.23375	0	0.28625	FALSE	FALSE	CCTAGGCACTGGCACATAGTGGTTTCTTGCTCTTTGAATAGATCAGGAGAAATCCCCAGGGAGGTATCACCAGGAGGTTAGAGGCTTTCCCATGCATACTTCATGTTTTCGTTCATGTCACGGGCACCTCGCCATCTACCGACTTTCAATGGTCTGTCCCCTTGCTCCCTTAGGGTCTGGGCAGTCAATGAGATCAGAGCAACAGCTTGGTGGGCTGTGACCATAGTGACATTGCTCTATAGATTCAAGAGTGCCAGGCACCGTGTCTGTTCACAACCCCTTGTTCAGAACTAGCCGAATCATCTCACTCCAGGAGACTGAGACATTATGAACATACGAATAGTATCATCCCATCTGGGGACCGCACTAGACATGCAAAAATAAGATGGTAGGAGTGGC…
Obcdi005757	TRINITY_00059400	chr10	77225680	77234687	3	no	NA	0	0.17	0	0.1775	1	0.17375	FALSE	FALSE	GGAGGAAGAAAAGGTGGCCTGGGCATGGTGGCACAAATCTATCATGTATACGAACCTGTTCCACAAGAGAAAGGACTGTGCTACTCAAAGTGCCTCCAGGATCGTCCTCATTACACCATGGATTCTGGGTGTTACAAGGTCTTTGTCTTTTGGCCAGATACGGAGTCTGCATTTCTGTTTCTCAGAAACTCATTGGCTTTCCAAATGTGGCTCTGACCAACTAACGGGCAAGTGCTCCAAGAGGAAAGTAGACACCCGTGAATACCTTCCAACGAGACGATCTTGAGATGTGTGCTGAGACTGGAGCATCAAGGACCTCTTCCTCATCAGAAGGACTTGGGACTCACCAGCAAGAATCAGCATCACAGAGCGGCCTCCAAATAGCTCTCCAACGTACGC…
Obcdi006080	TRINITY_00038575	chr10	91103502	91104449	2	no	NA	8	2.03625	8	1.46625	8	2.03875	TRUE	FALSE	CCAGGGAAAACATTCTAGTACTAGTGGGTCCTTCCTGAGGACTCCACGTTTGATTCCCAGTTTGTACATGGCAGCTCACAGCTGTCTGTAAGTCCAGTTCCAGGGCCTCTGAATTTCTCTTCCAGCTTCTGCAGCTACCAGGTATGCACATAGTACACAGACATAGAGGCAGGCAAAACCAACCATACCCATAAAAAAAACAAAATCTTTTTTTTTTAAAATCACTTACAAATAACAGCAATCTGTTCCTCACTGTTCTAGAGGCTGAGGAGTCCAGGATCAAGGCATGGGCAGGCGCATGTTAGGTGAGGGCTTTCTGGTCTGTAGAGTGTCTTCTCACTATGTCCTCACATGACACACCTCTTTGGGCTTCTTTCCTGAAGGCGTCAATTGTAATCC…
Obcdi006086	TRINITY_00038578	chr10	91729894	91730916	2	no	NA	2	0.86	0	0	0	0	FALSE	FALSE	AGGATGGCGGCGTTTCCACTGTCTCCATTGTACAGATCAGAAGACTGAGACAAAGTTTTGCTTGTCCAAGATTCACCGAAGTGGAGCAGGATGAAGGATTCACTTGAGGCACACCCTCAAGAATAAAGGAAAGAAGACAGAGTGTTAATCCACATAAAGATTGAAGTTATATTTGCACAGGCGCTCTGAGGCAGATGGGCGAGGGAGAGAACATCTGGAGGAGACAAGGTAAGGGCAGTAGCCACATAGACAGGGGAC
Obcdi006091	TRINITY_00038580	chr10	93143267	93144372	2	no	NA	0	0.08125	1	0.29875	0	0.21	FALSE	FALSE	AGAGAGCAATAGCTTTTCATTTGCTGCAAGAACAGGTGTCACCCTCCCTGCCTCCTTTAAGAAAACCGACAGAGTTGCCTTACCAAACCAACTTCACAATTGTTTAAAAAAAAAAAATGACAAAAACCAGATTACCAAAGAGTAATTCAGGCGCGGCTCGAGTGCAGCGAGGTGGATGAATAGAAAACTGTAGAGACGGGCTGCAGTGTATTATCGGAGCAGTCAAGAGGCCCATGTGTAAGTAACATTTAGTAAGATGGAGAGCAGCAGGAAAAATATGCTTTCTGAAGATAAGGAAATGTTGGTGTAAAACGGTTGCAAGAAAACTGAAGCGGCATAGGAAACAGAAAGGTGGGTCAGTTAGCACCAATCACAGGCCACACGCTTCATCCGTGTGCC…
Obcdi006164	TRINITY_00047273	chr10	95808814	95812486	2	no	NA	1	0.2975	4	0.58875	5	0.61	TRUE	FALSE	AACAAAACAAAAGCCACACAATACAAAACAACAACAACACACCAACAAAGACTGAAGAAGGCTTTCCCTTCCACAGTGTTCTTTCCTTCTTGCGATCCCAGGATGCCCGTAAGGGTTCTCTAGATGGCATGCATCTTTCCACTCATGGAGAGCAGACACTAGGATACAAGGTGTTCTTGGCTTGGGCCCAAATTCCTCAAACTGTCACTGTTGGTTTTGAAATTCTACCTTAGCTGGAGAAAACAGAGACGGGGTAGAGGGTGGGGTAACAACAGTTGGAAAAGAGGCAGAAAGAAGCTGTCCTGGTTCCATAAGTGTTGTGGGACAAGAAGGAAGGGCAAGAAAACAGCCCTGTCTCAACGTATCAGATGCTTCTCAGCATTAATGGAGGGCCTGCTT…
Obcdi006164	TRINITY_00047275	chr10	95848126	95849150	2	no	NA	1	0.2975	4	0.58875	5	0.61	TRUE	FALSE	GTGACCTGAGACAGTATTCCCTGAGCTCCATCAGTCACCAGCTTCTTGTTGGGAGGAGCCACTTAGTAGTAGCAACAAGAAATCAACAAACTCAACAAGGATAGTCTAGGAATTCTTGCTGCTTCACCTCACCATGGTTTGGGCATGATTGTATTCTCGTTCATTATGCAAGCTGAGGATGGCTTGGCTCCCTAGACTCACAGCATCCTGGAAACGCTGCTTCTCCCAACTTAACTCATTCAAGACTGTGGTGTGGGAGATCATCTTCAGCCCTTGTGTATATTCTTCTGCTTGGGGCAAATGTGACTCGGGACAGCATCCTCAAGGCTCCATCAGTCTCCAGCTTCTTGTTTAAAAGTAAATGATCCACCCTATTTATTTGCTGCTATTTTATTATAT…
Obcdi006179	TRINITY_00047304	chr10	96176677	96177912	2	no	NA	0	0.08625	0	0.17	2	0.2475	FALSE	FALSE	AGTGACACACTTCCTCCAACAAGACCACATCTACTCCAACAAGGCCATACCTCCTAATAGTGCCACCCCCTGGACCAAGCATATTCAAACCACCACAACAAACTAGACTCATGAACACCAAGGGTACAGTGAGGGTAGGGATGAGCTTGGTGTTAGCTGACAACTCTGACGAACTTTTTGCAGGATCTTGGAGAGCTGTTCAGAGACTGCTTCTGGATTTGGTAGAAATATGGGTGGTATTGACTTTCAGATCGCCCTTAGTGCCAGAGAAAACCCTTATAAGTCAGTAAGTGCTTGCTGACATTTCCTCTTCCAGGCATAGGAAGCAAATTGGGCAAATGCTTTAGCCTGTGTGGCATTGGGCATATCATTTCAAATTTTGTAAAATGGACAGGCACC…
Obcdi006182	TRINITY_00038801	chr10	96220377	96221092	2	no	NA	0	0.0725	0	0.03125	0	0.03125	FALSE	FALSE	AAGGAAGGAGGGAATCAGATTAGTGTAAATTTTAATTGACAACTTTAACTGAGCTGGGATTTTTATCCGGACTATTTCTATTTTCATGTTTCCTCATCTTCGCCATGTATGTGTATAGACAGCATCAGGCTAAGGCATACAATTTGGAATGAAGAGGAAAGATACGGAGGTCGGTTTTAGAGACCTGGCTTATTTCTAGATAAGTCAGGTCAACAGCATGTGCATGCAATTAGCCCAGCAGCTTGACTGAGTGAGTCTCTTAAAGGATGCTTCCTATTTTGTTCTCCATTGACAATATATCCATGAAACTGTGATGCTGTTTATGGGGCACAGTAAAAACTCAAGGGTATCTGTCTGGTCCAGATGCATCTCCTTGCCCAGTCGTTCATACTCAGTTCT…
Obcdi006209	TRINITY_00038854	chr10	99459620	99489146	2	no	NA	0	0.0875	0	0.26125	0	0.255	FALSE	FALSE	GTGACCTCAGAAAAGCATTGCTTTCACTGCGAGAAAATTGCAAATGTCATTTTTGAATGAACCCTTGGCAAAGTGAAGTGCTCACGGAGTAGAGAAAGCCCTATCTGACTTTGAGTCGTCATTTTAACCTGGAGATTGTAATATTTGATACCAGATGTGCAAATGTTTCACACTTTCTGCAATTGGTGGTAAGGTTGTGAAACTGTAAGCCCGCCTGAGCAGAAGAGGCAAAGGGCAGAGTAGGAGAGTTTCAGGAGGTAAAGTCAGAAGCCGACGGGACTGCGGGTTGACTTTGACTGAAGGCAGCAGGATTGCTCAAGAGCAGAATCCGACAAACACCAAGAGAAAAAGGAAACGTTTCAGCAGAGTCAGCCACCCCCAGCATCTTTCTTCAAAACC…
Obcdi006219	TRINITY_00038863	chr10	99913094	99913908	2	no	NA	3	0.34125	1	0.14375	0	0.0775	FALSE	FALSE	GTTTGTTTAACTTTATCAGTAAAGCAAGCGCCGCATCAAGCACAGACATATCGGTGCCTGCCCTGAGGGTAAAGACAGTCTTCAAATGGGTGGACAGCAACGCTGTAAGCCAGCACTGGTCACTCTGGGACCTCGCTACACAATTTTGAGAGGCTCTCGAGAAGAGATGAAGAGGAGGAACTTTGTGGACATTTTAAACGATTTCTTTCCTTCTGGGACCAGATGAGTAAAACAAAACAGAACAAAAAAAATCTCGACTTGAAATCAAAGCCCAGCTTAGTGACTGAGGTTCGGGTTTTAACACAGTCAAGAGATATGGGGTCAGCGGGGTGGGGAGGACAGGGAGGAGAGGAGAAAATGAAGAGGGAGCAGCACAAGAAATTTATTACAACGAACACT…
Obcdi006234	TRINITY_00038948	chr10	104921235	104922075	2	no	NA	4	0.79	5	0.7325	1	0.3525	FALSE	FALSE	GGGCCACAAGACACATCATCATCTACAAGCGGGAAAGTTCTTGATTCGGTTTTGGACTTCAAGCTTCAAGAACAATGAGAAACTGAGTCTTGCTTGCAAAACCCACCCAGCCTGTGGTACTTCGTGATAGTAACCTAAGAAGACCACTGAGTGGTAGAAAAAGCTGGAAGGACAAAAGGCTACTCAGGCAAGCCTAACACCGGATGAGTGGCTTGTATTCAAGAGGGCTCGATAAAGAAACAGCAGAAATGACCATTCCTTTGGAAGAACAGCTTTTATCAGATATAAGAGAAAGAAAATATCCAGGAGCATACAGAATGGCTCGGAGCAGAGAAAGGAAGTAGACTGGATATGGCCAGCACTGTCTGTGAGAAAAACGACAGAACGAGGGTCACAATA…
Obcdi006234	TRINITY_00038951	chr10	104921235	104928215	2	no	NA	4	0.79	5	0.7325	1	0.3525	FALSE	FALSE	GGGCCACAAGACACATCATCATCTACAAGCGGGAAAGTTCTTGATTCGGTTTTGGACTTCAAGCTTCAAGAACAATGAGAAACTGAGTCTTGCTTGCAAAACCCACCCAGCCTGTGGTACTTCGTGATAGTAACCTAAGAAGACCACTGAGTGGTAGAAAAAGCTGGAAGGACAAAAGGCCTTTCATGATCAAAGCAGAGAGGAAGAAAGAAGAGGACAAGGATGATAATGACGATGATGATGACGATGATAATGATGATGATGAAACCTGGTATTTGACTCATTTCATTGAAATTCAAAACCAGACTAGTTACAATGATAGAGACAGGCTTGGTCATTCTTTAATTCTGCACTGTGATTTACTTACAAAGAGTTTGGAATCGTCATATCAAAAAAAAT…
Obcdi006235	TRINITY_00038952	chr10	104936303	104947135	2	no	NA	0	0.1975	0	0.11375	0	0.0825	FALSE	FALSE	CTTAGGGAGAGATTTTCATTCTTAAATTCATCAATTTACAAACTCCCATAGTGTTTCATAAAGTGGTGGCTTTCATGTGACATATATTACCACTTTTCTCATTCCATTTGCCCTAGATAAATGACCTATGGACAACCTGAACATTTTGGAGATAAGGGATTGTTTTTCATCTAGTTAAGAGCATGTGGCTATGAGCAAAAAAATATGATGGATCACACTTACCCATTCCTGAATCAACTAGATGCTGTATGTGTGGAAGGAGCAACGAGACACCGCCTCAATGCATGAAACTGAGCTACCTTCCAATGTCCCTCAGAAAAAGTTGAAGACATGGGCACTACGCCAGACTGTGTATGCTGGAATATTGGTTCTGCCCTTATGAGGACCACATGGCTTAAT…
Obcdi006309	TRINITY_00060250	chr10	111724985	111727528	3	no	NA	2	0.455	2	0.4525	3	0.72875	FALSE	FALSE	CCCACCTACATGGTTGAGACCTCTGCTGCCCCTCTCCAGACAGATGTCTGAGTGGGGAATCTGGCCTGAACACCAAAAGTTGTCATAGAAGTCACTAAGAGCAGTGGAATGCTGTGGGCCGGAGAAACTCAGGCAGCTGGCAGTTTGACTCTTAAGCACCAGCATGGTAGACACCAGCCTCCCCTCTCAGTCCTGCGGGCCGTGAAGTGGTGATAATAACACACTCTGAGCAGCTGGAGATTTCTCTGGAGCCAGACTACAGGGGAGACCATGAAGAAGAAAATACAGATGAAACAGGAAGAGCTGAGAATGCTCCCCTATGGAGATGAGCTAGCCCGTTTCCCCTGTCAGCTGGAATAAGAGCGTGTTTCCAGGATGCTGTATACCGCCATCAGAGCT…
Obcdi006314	TRINITY_00039167	chr10	112006029	112008419	2	no	NA	2	0.33625	4	0.50125	3	0.3875	FALSE	FALSE	CTTCACACTTGCCATGGCACTGGTAGGTTTCAGACATTTCAAAAACAGTTCACATCCTCCGGGTGCATTTGAAGCTGAAAGACAAGGAGCTCGGTTTCACATGAACATCAGAGGTTTGATGATACTTGAAGAGAATCTGCCCCGGGCGCTCTGTCCAGCTTCCCCAGGGAGATCTACTGGAGAGATGTCTGTGTCTCAGATGTTACATTACTGGATTCTAGGTATCCGAGAAGACCACTGAATGGGTGGAATACTGTGCGGGAAGAGCAGCTCTCCTGTGGAATGGCTGAGAGATGCTTCGAGGTTACTATGTTCCTGACTGGCTTGATTATTGTTCTTCGAACTCAATACAACTCTGCCTATCAAAGAGGAAAAAAAATAAAAACAAAAACCTAAGAA…
Obcdi006442	TRINITY_00039395	chr10	121488465	121490619	2	no	NA	2	0.5125	7	0.885	4	0.64875	TRUE	FALSE	GAGTTCGAGACCACCCTGGTCTACAGATGGGGTTCCAGGACAGCGAGGGCTACACAGTGAAACCCTGTCTTGAAAAACCTAAATAAACAAACTAATTAAAACAAATAATAAATAAATAAGCTCTACCCAGTCACCCAGGCCCTCAATCACACTCTCAGTCCCCTGTTGAAAAATCTAAAATTGTTATAGACTAGTCGACGATCCATGCCTTGAGCCAAGGTCTTGAACATACACTGAGGAAGTAAGACTTTCTCTACCAGGGGCAAGAGTCAGGACAAGTCATGCAGAACTGTTATGGGCCAGTGGATGGGGGCTGTGTCGAAAGAGCAAGGAACAGGGGCAGACAAACAAGCTCTGCCTACGCTTGGGTAACGCTTGGGTAACTTCCCTTGTTTATGA…
Obcdi006485	TRINITY_00039443	chr10	123198990	123199660	2	no	NA	0	0.1625	1	0.12	0	0.08875	FALSE	FALSE	AGGATTTTAAAAGCATGCAGTGCATTTATTTTCTAGATGAGTTGAGTGTGTGCCTGTGACAGCCTACTGTGGAGATCACAAGTCAACGTTGCAGGCGTCAGCTCTCTCTACTATGAGGGTCTCAGGGGATCAGACTTGGAAAGGATCCCATGCGTCCCAGGTTGTCAGTGCAACAGAAGATGACTTTGAACTTATCTGATCTGTCTGCTTCCGCCTCCCCAGTTCTGGGATGTTTCTGCAGCACTGGGCATCAAGCCCAGGGTTTCGTGCTTGCTATGTAAGCACTCTTCTGCCTGAGTCCTATCTCTAGACCCCATTAAGGATTTTTTTTTCTAAAAAAAAAAAAATGAAGATTAAATGAAACAATATGAGTTTGTTGCCTGGAACTTAATAGCCAAT…
Obcdi006508	TRINITY_00047832	chr10	127075175	127076995	2	no	NA	8	2.2125	8	2.97125	8	1.78	TRUE	FALSE	GAGCAATCATAACCGGGGCTGGCTGTCGGAGCTGAAGGGCCAACGCTAGAGGGGGCAGGAGGTGTAAGAGGTAGTGCAGTGTGGGTTGTGGGTTTGAAGCTCACCAGTCAGGAAGTGAGGCCGACAGACGGAAGGGCGGGCAGGGTCGAGGAGTTCTGGGGCACAGCAGAAGGGGCCTTCTGAAGTTTGGGGGTTGCAGGGTCATGGGCTTCAGAAGCAGAGGTGGTTGGTAGTCTGGCAAGGCAAGTCTGCGCAACATGCATGCCCAGAGGCAGTTGGCTATAGCCACAGTAAGAGCAGAAGTCAGGCGACATGAGGTGGCCAAGCAAGCTCTGAGCCGACTCAGGAAGCTGGCAGAGAGAGTGAGTGACCCCGAACTCCAAGCTGGCATCCAGGCCT…
Obcdi006849	TRINITY_00048607	chr10	16906456	16922071	4	no	NA	2	0.2325	3	0.4225	5	0.56875	FALSE	FALSE	GTGATAGAGTACACTGCTCCTCACTTCTAGCCTAGTGTCTGCTGTTTAATAGTCACACAACTATTTCTGCCCTTTAGAAACTGGGTGACCACGTTGCCTGGACTTACAATTGTTACCATGGAGATGAGAATGTGAAAACTTACAGCATAGAGCTGACAGCAAATAATGTTAATATTGAAATACGGAAGGCCTTGGGGTTGATTGAATCACTACAGAACTGGTGGGATCATCTTGATAATTGAGAGGAAGCCCAACCCATGTGACCAGTTCTATTTCTTAGCCAGGGAGTCCTAAGCAGTATCCAGAAAAAAATGGTTGGCTGAAAGCAAGCAGAGAAGGATGTGTTGTCTTTCGTTGCTCTTGACTTCAGATTGTGATGGATATAAGAAGACGCCTTAC…
Obcdi006849	TRINITY_00055361	chr10	16906457	16921489	3	no	NA	2	0.2325	3	0.4225	5	0.56875	FALSE	FALSE	ATCTGATTAACTTTTATATGACGTTTCTCTGACAGAATAATGTTAATATTGAAATACGGAAGGCCTTGGGGTTGATTGAATCACTACAGAACTGGTGGGATCATCTTGATAATTGAGAGGAAGCCCAACCCATGTGACCAGTTCTATTTCTTAGCCAGGGAGTCCTAAGCAGTATCCAGAAAAAAATGGTTGGCTGAAAGCAAGCAGAGAAGGATGTGTTGTCTTTCGTTGCTCTTGACTTCAGATTGTGATGGATATAAGAAGACGCCTTACCAATGTGATCTTTGGAAGGAAATCGATGCTGTATTAGATTTCAATACACTGACATTCCTTGACAGATGCTGTTAATAGATTGAAAAGACAAGGTAAGATTGAGAGAGAGGG
Obcdi006854	TRINITY_00048615	chr10	17512024	17519187	2	no	NA	1	0.145	5	1.12	2	0.35625	FALSE	FALSE	ATTCTGTTCTTCTGCAAGAGCAGTCTGTACTCCTAACCTCGAAGCCATCTCTTCAGTTGCTGTGAACAGAATCTTAATGAGAGATGATCTAGATCAGTGTGAAATTCTGAAGCATAAACAAGAGCAGAAAGAAGAGCAGCTTGAGAAACGGAGAAACAACAACGCTCCTCTCTCCCAGGGCCTTTCTCATCCCTGCCTACAGCTGTTGCCTCCAACCGCTCCCAGAGATCACTCGAACCTGGTCCTCCCTCCCAGCCCCCGGTCCTCCCTCCCAGCCCCCGCCCGCACCCTGCCTGAAAGGAAAGGGCACTGTCAGGTCTGAGAATAAAGCTGCC
Obcdi006929	TRINITY_00040565	chr10	20868936	20891521	3	no	NA	2	0.34625	0	0.03875	5	0.68625	FALSE	FALSE	CTTCAGACTCGGTGTGAAGCTATTTCTGAAGTACTTCATCTTCTGATGGAAACCATCACAGAGAACCACAACTAATCAAAATGCAGAGTTCGGGAGCTCAGACCCAGGGGATGCATCTACTTCCACACTGACAGCTCAGGGGACATTGCAGATGACGGAGCAGAAAGATGGCAAGGCCAGAACATCAGAAGTGTGCTGTGAGACCATCCCCATGGTAATGCCACAGGCTGCACCCACAAAGTCTCACCTAACTATCACCTGGACAAAGATAACATCGTGGACATGCCAAAGTGGATGGAGGCAGCTCACAAGACCTCCACTCCACACAAAGGGCTGCAGGCACCTAAGGGAAGCTGAGAGCAGGAGAAACAGCCTTCCCCAGGGAAGAGCTCACCAACT…
Obcdi006929	TRINITY_00061085	chr10	20871078	20891503	2	no	NA	2	0.34625	0	0.03875	5	0.68625	FALSE	FALSE	GCTATTTCTGAAGTACTTCATCTTCTGATGGAAACCATCACAGAGAACCACAACTAATCAAAATGCAGAGTTCGGGAGCTCAGACCCAGGGGATGCATCTACTTCCACACTGACAGCTCAGGGGACATTGCAGATGACGGAGCAGAAAGATGGCAAGGCCAGAACATCAGAAGTGTGCTGTGAGACCATCCCCATGGTAATGCCACAGGCTGCACCCACAAAGTCTCACCTAACTATCACCTGGACAAAGATAACATCGTGGACATGCCAAAGTGGATGGAGGCAGCTCACAAGACCTCCACTCCACACAAAGGGCTGCAGGCACCTAAGGGAAGCTGAGAGCAGGAGAAACAGCCTTCCCCAGGGAAGAGCTCACCAACTAGTTATCCACTACCAAGT…
Obcdi007001	TRINITY_00048824	chr10	25031544	25050095	2	no	NA	0	0	0	0	0	0	FALSE	FALSE	GGGATGCATATAAGCAGACCTCCCCTGGGTTCCCGGGGTCCCTGTCGCAGCATCGAGGTGTTCCTGCAATAAAGGCTGTTGAGAAGAATCCGACCATGTTGTGTCTTCCTTGCCGGCCAAGGTGATGTGACACAATGGTGATATAACAAATAGAGACACTTAAAAATTATGTATGTGGATGTTTCGCCTGCATGGACGAGTATGTGCCACATGCCTGATGCTCATAG
Obcdi007080	TRINITY_00040885	chr10	31252050	31252754	2	no	NA	6	1.18	6	0.97625	7	1.36375	TRUE	TRUE	AGTGATTCCTGCGCTAAGCCCTGTGTCTTCAGAGCTGTTTCCCGGAAGCCACTTTATTATTCTTCCTTTTCTTCCTTTTTTTCTTTTTCTTATTCAGTCCCTTCTCCTTTTTCCCCCTCCCTTCCATATCTGTTATAACTTGCACGTGGGTTCAGTTGTTTTATGTAGACACTTCAATCATCTTAATGTTTACGGCACTGTACAACTGTCAGCACAATTATGTCTGGGAATGCTTTTTCTTACCCCTAAAGAAGTTCTGATATCTACTTATCACTGCTATTTACCAACTCCAGGTTGTGATATAAGTGTCTAACATCAGTGCCTTGTTCGGGGAAGCTTCTTCTTGGAGAAGATAGATAGATACAGAGAGTACACCTGGATAAGGTGCAGAGAGTGAGA…
Obcdi007080	TRINITY_00048943	chr10	31250374	31251190	2	no	NA	6	1.18	6	0.97625	7	1.36375	TRUE	TRUE	GGTTGTTTCCAGTTTCTGGCTCTTATGAGCAGAGCAGCAATGAAGATGGTTGAGCAAGTGTCTCTGTAGTGGGATGTTGCCAGTGGGGATAAGTCCAGCCTGTCCCACCACATCCACTGCCTGACCCACACGGACAGAAACTGGCAATGGTCGCAGCTCCTCATCAAATGTAACCAGCATCCGAGGCTGCATGGCGGCTACCAGCCGATACAGGACGTAGTGAGACTTGCCTAGGATGATGTTTCGAACATCCAGGAAAGAAACAAGCACCGTGAGCAGCCCTGCCACCGCTACTTGACTCATGAGCTGCCTATCAGTGTGATAGGGGCAGAGGGTAAGTGTGCCCTTCCCTAAATGTGTCAGGCCCTGTGCCAAGCGCACCATGAAGAGGTTATTGGG…
Obcdi007133	TRINITY_00061279	chr10	38085690	38099066	3	no	NA	0	0	0	0	0	0	FALSE	FALSE	TTCTTCCATGGCCTCTGCTTCAATTCCTGCTTCTAAGTTTCTGCTTTGAATTTCTGCCCTGACTTCTCCGGATGATGAATTATAGTCTGCTTTGCAATCACAAACAAGCTAATGAAATACTACATGTTTGTCTTTTTATCTGGAGAAAAACAGCTAGTCTGGTTGTATTGGTGAAGACCCAATTCAACAGCTTCCACAGTGGAAAGAAAGCCTCCTCCGGCCTGCACCAGCACCAGGTCATCATGGGCCAGGACTCGGCAGGCAGTTCCACAGTCTCCAGAGGACTCTCCACCCAACAGTTGCC
Obcdi007134	TRINITY_00048984	chr10	38116126	38122016	3	no	NA	0	0	2	0.4125	3	0.42125	FALSE	FALSE	GGGCTGTCAGGATCTCTCTTCAGCTGTGGTCAGAAAAAATATTTTCTTTCCCTGAAAACTGATCCCAAAGTGGTCCCAGATGTGAAGACAAGGGATGTCAGAATACTAAGAAAATACTTAAACCAGACGAAGTTTGAGATCTCTCAGGAAGACTTAGCAACACTGACCCTACCATGAGTAATACAACCCAAGTCCTTTACTAACACCATTTAAAATTATTTGGCTTGGAGGAGAGAAGCCTAGGGAAGACCACAGTACATAGGCTGAACTGAGCTAAACCTCATGAAGAATGTCTGGAAAGAAAATGAGTCTGTTTCCTGTTTGTACCTATGATTCCATCT
Obcdi007135	TRINITY_00048985	chr10	38849259	38855308	3	no	NA	0	0.04	0	0.15125	0	0.06875	FALSE	FALSE	CTCCTTCCTGCCCTGCAGCCCCCAAATGAAATCCTTATAATCCAGGAAGTAACAGGCCCTTTCAGTGCTGTCTCTGTGCTACAAGAATCAAAGACTGAAATGGATGTTTTCCTCTGAGAACTGGCATCGCACAGAAGGAAGGAAGTGCCTACTCTAATTCAGCTCCCGCTTGCCTCCCAGGTGAAACCTGGTTCATGTGAGCCCCGTGTCGGCTTCCAACATCGGGTAGTTCTGGTGATTTGCACTTGTAAAAGCTCTCAAGGAAAATCATTGCTGTCCTCACCCAGAGGACCAAGCCTCACAAAGAAAGTCGGAAGCCGCAGTTCTAAAGGTGCACAGTAGATGGCGCCCTGCCACACAGATTCCCAGGTGACTCCGTCGGGAGAGGCAACTGACACC…
Obcdi007276	TRINITY_00061393	chr10	43793343	43815167	3	no	NA	0	0	0	0.0625	0	0.09375	FALSE	FALSE	GTACTGGCTTGCACCTGACTATTACCCACAGTCCTCCTTGGCCCTGCATCTGGACAGCAGTCTTGCCATCTTGGCACTCCCTCTCTAATGTGGAAGCCCTGTTTTAGTTCCGTCCGGAAGTCATCTGGGTTTGGGTTCTTTGAAGTTCTCTTTTCAAGGAACACTATTCATTTTAGCAATGAATTCAGCTTTCCAGTGCCGAGGCCTTTGGAGTTGGCAGAATCTATCTCCAGTGGTGCCAAGGAGACTCGCCATCTTTCAGAGTTACCCTCGTCAGTGGACTGTCTCCATGGCTGAAGGAAGTGTTGCCATGACCCAGGAACTTGCTCAGCCCGCTGGAAGAGGAGCCTCGAAATTCTGTCATCCCGGAAGCCAATTGCTCTAGTGTGGATAAGGAGT…
Obcdi007293	TRINITY_00055904	chr10	44818988	44821824	2	no	NA	0	0	0	0	2	0.31875	FALSE	FALSE	CTCTCAGTCATATAGAAACCCACAAGAATATCTCCTTTTGACTCTGTTCTCCACATCAAACCCACAGTGAAGCTAATGCTGCTGTCTATCTTCTCACAATCTACTAGAAAGTGGCCTGCTTTGCCTTGCTTACTCTGCTAAAGGAGTGAGGAAAGACAGAAGTTCTATTTTCTTTTCTGAAGAAGAGAGGACACCCTATCAAGGAATCAGAAGATACACACTCACAAAAACAAGATGGAGCCATGAAAACTTGAGTTTTCTCAAGTGTCAATTTTCTATGTGGAAGACACCATTTTGCTATGGTTAGCTCCTAAATGTGCTGTGAAGATGAACTGAGTTAATACAAACATTTATAAACTTGGAGGCTACATAAAGATCAACTCGTGTTATTACTTTATT…
Obcdi007295	TRINITY_00041254	chr10	45065287	45067133	2	no	NA	3	0.41625	2	0.44875	3	0.39	FALSE	FALSE	AAGAGGGAGCGGAGTCGCCGCGCGGGCGCCGGAACGGGCGCACAGCTCCCTCTGCAGGAGCACCAGCCGCGCCCGGGCGCACGGAGGAGCACGCTGGCGACGCCGCGCCACGCCGCTCGGCGACCGGCCTCCCGCAGCCCCGCGCTACGCCGCCTCCCCTCCTTCGCGCCCAGGAAGGAAAACTTTGCCTCTTCCCTGACCTAGGCCGGCTTTCCCCAACCCGCCCGTCCGCCTGCCTGCCACCAGCCACTCTGTATATGGAAGAAGAAATGCTTCAAGGTGATCGTGAAGGAAGTACAGCTTCCTCCCTTAACCCTTGATGGACACGGACTGCTCGGCCTCCAGGCTGAAGAGGTTCTTCAGAGGTGTTGCCAAGACAATGGATGATCCCTTGTTGGA…
Obcdi007388	TRINITY_00049308	chr10	56875745	56876797	2	no	NA	2	0.28875	1	0.315	1	0.17875	FALSE	FALSE	ATTTATAACAGCTATGCCAAGCTCAAGTTGACACCAGAAGAGCTTGTGAACTTCATTCACAAAAAGTGAATGCTATGTCATAACCCATCTCTCCTTATGTCTACAATCTTCCATCTTCAATTCCACATCTACTCCTTATAAACTTCATGACACCACAGAGAACAGGGAACTGGGATTTGGGGTTTACACTTTCAGTAGCAATGGAATTAAGCAAAGGATGCAAAAATGTTCCTTCTCTACTTTTCCAGCATCCCTCGCTCTCAGTGACTATGGTTCCCAGCCATAGCGGCTGCAACCACACTCATCTCCATGAAGAGAAGTTTCTGATAACATTCACCATGTCTACCGATCCCACGTTCCTATGAAGCTCAATGCAAATCACCGCATCTTACATCATTT…
Obcdi007392	TRINITY_00041435	chr10	56991026	56998585	3	no	NA	8	23.4862	8	11.7812	8	10.885	TRUE	TRUE	CATTATGTTAAGAAAAATAACTCAGTCCCCAAAAACCAAACTGAGCTGGAGAGATCGCTCTGTGGTAGAACACTTGCCCTGTATGCTTGAAGCACTTGGTTCAGTTACAAGAACCACAGAAAAGAAAAAAAAATGAAAAGAAAATAGAACAAAAACAAATAAAGGAAGGAAGAAAAACGGGAGAAAAAGAAGGAAGGATGGAAGATGGACAGACAAATACTGCCTGCTAACACCTTCATGTTTTAACTAAAATTTATCTTCCATAGTAGGGAGTAGAATGGTAATGGTGGGAACCTGGGAATGGTGTGATGGTCTCATGGAAACAAGATAATATATGTCTCACCTTCTAACCCTGCTTCAGCTCCTTAGCCAATCAGCTATCTTGTCAGCTAATGAATC…
Obcdi007392	TRINITY_00049310	chr10	56970528	56998306	3	no	NA	8	23.4862	8	11.7812	8	10.885	TRUE	TRUE	GGTAATGGTGGGAACCTGGGAATGGTGTGATGGTCTCATGGAAACAAGATAATATGAACAACTTCAGAAGATGCAGAGTGAGTTTTGATGGGAAAGAGACTCTTCATGGGCTACTCTAGAACAAACAATGGAAACGGATCACAGGAAAGAATGAAGGACATGGTTCATGTCTGATTCAGACAGGAACATGCTGTCCTCTGAGAGACTCCATTCAGCAGCTGACTCAGATGCAGACACCCACAACTAAACAGTGGATGGAGCTTGGGGACTCTTACGGAAAAATAGGAGGAAGGATTCTGGGCCTAGAAGGAGATAGGAACTCCACAGGAAGACCAGAGCCAACTAACATGGACTGCTGGGGATCTCAGAACATATATGACCTGGACCTACACTTCCCTG…
Obcdi007392	TRINITY_00061493	chr10	56971964	56998582	3	no	NA	8	23.4862	8	11.7812	8	10.885	TRUE	TRUE	TATGTTAAGAAAAATAACTCAGTCCCCAAAAACCAAACTGAGCTGGAGAGATCGCTCTGTGGTAGAACACTTGCCCTGTATGCTTGAAGCACTTGGTTCAGTTACAAGAACCACAGAAAAGAAAAAAAAATGAAAAGAAAATAGAACAAAAACAAATAAAGGAAGGAAGAAAAACGGGAGAAAAAGAAGGAAGGATGGAAGATGGACAGACAAATACTGCCTGCTAACACCTTCATGTTTTAACTAAAATTTATCTTCCATAGTAGGGAGTAGAATGGTAATGGTGGGAACCTGGGAATGGTGTGATGGTCTCATGGAAACAAGATAATATATGTCTCACCTTCTAACCCTGCTTCAGCTCCTTAGCCAATCAGCTATCTTGTCAGGAACAACTTCAGA…
Obcdi007450	TRINITY_00041503	chr10	60147647	60162377	2	no	NA	3	0.60375	1	0.27625	6	1.915	FALSE	FALSE	TAGCAGATGAACAACACTCCCTGAACCCAGGAAGCAGGAGGGTGATCACCTGTTGGGAGCTATTAAGACAACACAATTGTCCTGATCTCTGAATTGGGCCTCTCCCCCCAAGAAGAAAAAGGGGTCAAAAGCGGGCCACCGACACACCGTTCCGAGAACAACCACAGAATGTTCCAGCCCTAAATCAGCGCCAGATATCTGGACCACACCCTGATACCACCAAGTTCCAGCTTCCCCGTGTAACTGCCAAAAGAAAAATTT
Obcdi007553	TRINITY_00041885	chr10	66901105	66911145	2	no	NA	5	0.7275	3	0.53875	2	0.4125	FALSE	FALSE	AGGGGACATTCTCAGAGTCCCTTCTCAGGAGCACACTGGTCACTGACTGCAAGATGCGTGCCTCCTGGGTGATTCTAAATCCTATCGCGTTAGAGTGAAGATGAACCACCACGGGGCAGTGAAGAATGGCGCAGGCTAGGGGAGAGAGGCATCCGTATCATGCCTGTTTAACTTTTCTGTGAGGCTTCAGTACTACAGGACGGAAGCAAGTGAGTCCAGGCTGACCTTTTATAACTCCGCGGGAGAAGGATGCCTGGACAGTAACGGCTGGGAATTCAATGCAGTAGTAGGTACCTACAAACCACTGGGGTGCAGAGTGTAGACATGAGGAACACAAGCCTGGGTACCAGATACCTTTTGAATCCTGCCTCCCTTCCTAAATTACGTTCTCGTTGCTCT…
Obcdi007573	TRINITY_00061772	chr10	67701271	67712901	3	no	NA	0	0.11125	0	0.11875	0	0.09375	FALSE	FALSE	GTCCCTCGAAGAACTTGGCATGCTGTCAACGTGCATCCTGTTTTATGACCCTGTTGGTAAAGTTGAGTCTTAGACTGCACACAGAGAGGTTGCTCAAAGAGTTGAGTAACTACCCTGCTTCCCCCTTGACTCCACTGTCCTCGATACCAATCAGAAAATACAACAGCTAAAGGTGAATCCCTGATACGAAGGCTCTCTTGGGGACAGTGGTGGTCTGACCCATGCCAGCTTCCTGATGGGTCAGGGACTGTGGTTTAAACAGGATTCATGGATCTGACCACAGCAATGGCTCCCCCACACCCCAAGATCCAGCTATCAGAGCAACCAGGTAGATGCAAGCCTCTACCAATGAAACGCCAGGGGAACAGATACAGTTGAAAGACATCAAGAGGAGTCTGC…
Obcdi007574	TRINITY_00056337	chr10	67789361	67792193	2	no	NA	0	0.155	1	0.255	2	0.38375	FALSE	FALSE	CCTGAGTTTCATGTCTGGAATCCACGCGGTTGGGAGGCAAGAACTGACTCTCACGGAGTCTGCGGGGGCGCAGGGTGAAGTCTGCAGGGGCTGTGACGGAGACACGGAGGAAGGAAGTGCATTGAACGCATGCAAAGGAAGGGGATGAGCATCCATCAGGCAAATCTGGAGCAGTCATTCTCTCACTATAGAAATGAGCCTATGCGAGAAACGGGTCATATACCGGCGAGCTGGAGGTAAGTCTCTGTCTCTGTTAAGGCACAGTGCACAGGGTGTTCTGGCTTTCCTGGACCCACGAGTAAAATGACCAGAAAATCTATGTGTAAATGGGGCCTGGTGACAACAGACAGGCTCTTTTACTGCAGTCGAGAGGCCAAGGAGGAGTTTCTAAAGGTTTGT…
Obcdi007753	TRINITY_00042406	chr10	79415157	79417692	2	no	NA	4	0.72375	2	0.47125	3	0.5775	FALSE	FALSE	CACAGGGACATCTGGTGCCGATATCCCGGGAATTCTACAACATCGCTGGCACTGAGGAGACCCCCGGAAACGGGGCGGGTCCAGAACTGCAGTGGAAGGAGGAAGATAATCCCTTTTGGATTCCGGAGCGCCTCACTTGAAGGATCCAGCTCTTGGACAATGAGTCACAGGAACAAGATCCCAAGACATCGATGGATCATACTTCTCATGCTGGAGATTCTGGTTCCTAGTATATCTGGAGAGTTAAGATGGGGAATTATTTCAACTTTCCCTCTTCCTATGCCAGTTATGCATAATGCAC
Obcdi007903	TRINITY_00043004	chr10	83206231	83215642	2	no	NA	2	0.24375	0	0	0	0.06	FALSE	FALSE	CCCAGACAAGGCCCTCTGATGAAGCTGGGATTATGGTCATCACCATGGCTTCAGGCGGGAGCATAGACCATGGATTTCCACATGGACTTTGGGTAGCACAGGCCACAGACATCAATGCAGATCCAGCTACACTAAGACCGCAGACCCTAATATGGCCCTCTGTGACAGGACGAACCTGGACATCACCATGACCTTAGGTATCAGTTGCAAGGTGCTGTTACTCACGGTTCCAGCTAAAGGAAAGAAATTAAAGCAGATAAGCCTGGAGCCAGCAACCAGCAGAGATATGTACCCCTGTTCCCAGGCAAC
Obcdi007932	TRINITY_00050608	chr10	84107106	84110545	2	no	NA	0	0	1	0.15125	0	0	FALSE	FALSE	GGGGGGTTTGCTAAGTGGCAGCTCTGGAATTCCCCATTTACATGAAAAGGGGATTTGATACTCAAGAGGGTAGTTGTCTTTGGGGGGGAAGGTTAAGCCAATTACTTTGTCTGGAGATGAAAAAGATGAAGAGTCAGTTTAATAACAAGCTTTGGGTCTGTGAAGAGCCATTTCTAAGGAAGATGGCGACCACCTGTCCGAGCTCTATATCTGAAGAAGAATCAGGCTTTTGTGGCCGAAGGATCTGAGAGGAGGCAAATGGAGATACTCTTGGGCAACAATATCCCCTGCTGTGGGCAGATGACAAAAGGGACCTCCTGACAGGAAGGCATTAGAAGGTGTGAGTTGTGTGCGCACACACATGAAGAGTGCAAGCATGTGTACATGGGCTGGTAGACA…
Obcdi007962	TRINITY_00050647	chr10	85727742	85729629	2	no	NA	0	0	0	0.09375	0	0.03125	FALSE	FALSE	GGGCTCTCATGCCAAACCCTGCTTTAGAGTCCTGGAGTGACCACAGCTCCTGCCACCTGTCCTTGAGGTACAAGAGCATGTTTACCTCATAGAATGTTTGGTCTGAGGAGTAACAGTGAAATCATTTTGAAGAAAACAGTTCATTGCCAAGGACGACACAAAGACATACCTTTGAATTTTACATCCTCTGTCCGCTACACATAAAGAGGACCAGATGTTGGATACGGGTTTTGCTGATCAGGTGGAAGAAATTTTATGTGTGGCATACAAGAAAGATACTGAAGACAACCCCCAAACATTACTTTTCTCTGCAACTTGCCCTATTTTGGGTATTTATTGTTCTAAAAACTCCATGAGATCTACATACGAACAGGTGGACCTGATTGGTAAAAAGACTCA…
Obcdi008058	TRINITY_00043543	chr10	93452549	93453264	2	no	NA	8	1.49875	8	1.8575	8	1.32375	TRUE	FALSE	GGGTGTCTGGGGCAGGGCTAGGGTGGGTTAGGGGAAAACGCTGAGTGGAGTGGGGACACAGCTAATGGAACGCTTTCATTTTAGTTCTTTTCCGTTGCGATAGGAGCCATGATGGCAGCACGAAAAGCAAAAACTATTGGCGTAAGTTTGTTGAGGGCGGTGCGGTCTTGAATATCTATTCAAGAGCCCTATCAGAAAGGCCACCACTGTGCAATTCCTCGTTAGTATAGTGCTATAAGTACCAAAACCGAAATAAAACATTAACATCTGAGAAGCGAATTATGACACGTGCACTGACCACAGTGGCAATAATAGAACAGCGGCAAGTCTACTGTGAAAATCAAAGGAATGTTGAAAGATGCTTGGCAATTTAATTCTAAACAACTTTTAAGGAGACCT…
Obcdi008120	TRINITY_00043655	chr10	98672805	98708556	2	no	NA	2	0.46375	3	0.45	1	0.46625	FALSE	FALSE	CAAAAACCATAAAATAATTGGTAAGATTTGAAAAAAGGATAGCAATAACATCTTATTGCAGAAAATACGCTTGCGTGGCTGAAAAACAAAACAAAACAAAAACTAAGGAACATCTACATTACCAAAAAGAAGGAAGCAGAAAATGTGGGACATTGATGACTGGGTCAAAGTTCTGCTGCTGTGACAAAGAACCGTACAGAAGGAAAAGGCTCATTCAGGTCGAAACTCAAGAGGCCTCAGTGCATGGATTTTGCAGTTCAGCAGGTGGCCAGGCAGAGAACATGGTAGAAGCACAAGGTAGAACAAGAACATCCACCAGAGGGCTGGAAACATCTGGCCATGACACTAAACTACTTTAGGGTAAAGGACTTCAATTATTTTCAAGGTGTGAAGAGTTTG…
Obcdi008120	TRINITY_00043656	chr10	98676745	98708556	2	no	NA	2	0.46375	3	0.45	1	0.46625	FALSE	FALSE	CAAAAACCATAAAATAATTGGTAAGATTTGAAAAAAGGATAGCAATAACATCTTATTGCAGAAAATACGCTTGCGTGGCTGAAAAACAAAACAAAACAAAAACTAAGGAACATCTACATTACCAAAAAGAAGGAAGCAGAAAATGTGGGACATTGATGACTGGGTCAAAGTTCTGCTGCTGTGACAAAGAACCGTACAGAAGGAAAAGGCTCATTCAGGTCGAAACTCAAGAGGCCTCAGTGCATGGATTTTGCAGTTCAGCAGGTGGCCAGGCAGAGAACATGGTAGAAGCACAAGGTAGAACAAGAACATCCACCAGAGGGCTGGAAACCGAGAGAAGGATGGCATGACCAGATGGAACAAAGTGGAAGTTCAAGTCAAGATTCGAGGAAGGAATGA…
Obcdi008128	TRINITY_00043667	chr10	99226226	99228946	2	no	NA	1	0.22375	1	0.29875	0	0.22	FALSE	FALSE	AAAAAATAAAAAGGGCTCCACTTGCCACATTGAAACACCATGAAAATCAAATACCAAACAAACACCCCCAAGAAAGTAAAAGAGCAGTTTCAACTGAAGGATGCAAGAGTGAGCCGTAACCAGGGAACATCTAATGCCTTCCGCAGCAGAGCAGCAAGGGTGCGCAGAGCCATTCAAACCAGGCACCTGGAGCCCTGCAAAGGTCGGCGCTATGAAGGATGTCTGGCCAGCTGTTTGAAATGGAATTTGCACGAAGGTTTTCCAGGAAGGACACTAAAAGCTGATCACAGGCTTGCTGTGAAATCATCAAAGAGAATTAACCACTGAAGATATCTGGAATACAGGTCAATGTCCCCGACTCCACCTGCCCCCTCCTCCCCTTCCATTCTCACACAACCT…
Obcdi008131	TRINITY_00043668	chr10	99453154	99460709	2	no	NA	3	0.24875	0	0.245	1	0.22	FALSE	FALSE	AGGATAGTTTTGTCTAAGATCTTGTTAAACCCTATTAAAATTATTGAACAGTTTACCTTTCAGATCAACAACCATTGGCATCTTATAGCCTCCATTTAAAGAAACAAAAGAGTAATGATATAGGGAATGTAAACTTCTTCCTGGCAAGTCCTCAAGAGATTTTAGTTCAGTAAAGAAGACAGAAGTATAAATAACACGAGCCACTATGACCGATGTAACAAAGAACTAATTAATTAGACTAAGGGGTGGAGGGAGTCCTAAATTGAGGAGCTAAGAAATACTTCTTGAAGCAAAAGATGTGGGTTCAAATTTGGGCTTTGAAGAGAATCTTTCCAAAGAAACAAACAAACACGCAAACCACACTACAGCAAATGAGGATAAAGGCAAAGTGCTGTTTCT…
Obcdi008175	TRINITY_00043752	chr10	107200128	107205548	5	no	NA	8	7.31625	8	7.01625	8	8.8025	TRUE	TRUE	CTGGAGGCCGAAGAAACACATTATCCAGAATGCTTGCCAGCAGCTTTCTGGTTTAGAATCTACCAGGCAGAGGCCAAAAGCTCTGAAAGGTCAAAGACAAGAAGAAACGGTTATTCTCTGTCCAGGGAGTGAATCCTTGTGGGTTTCAACAGATTGTGACTCGTTTGTAACCAAAAACCGTGGGAATTATTCTCTTGCTGCTTTGGTGATCAAAGAACATGGAGGGAAGATTTCCTGGATGCCGGAACAATACTAGGCTTCTCACCGCAGCCCATGAAGCTAAGACAGGGTGAGCTCTGTGTTTGGCCCCCTCAGGTTCCAGCCCTTGGCTCGGCACTGGCATTGGCTACGTTGACAGCTAAGATCGATGGAGCATGTATTGGCTAGTCATCGCATTAT…
Obcdi008175	TRINITY_00043753	chr10	107200128	107205548	5	no	NA	8	7.31625	8	7.01625	8	8.8025	TRUE	TRUE	CTGGAGGCCGAAGAAACACATTATCCAGAATGCTTGCCAGCAGCTTTCTGGTTTAGAATCTACCAGGCAGAGGCCAAAAGCTCTGAAAGGTCAAAGACAAGAAGAAACGGTTATTCTCTGTCCAGGGAGTGAATCCTTGTGGGTTTCAACAGATTGTGACTCGTTTGTAACCAAAAACCGTGGGAATTATTCTCTTGCTGCTTTGGTGATCAAAGAACATGGAGGGAAGATTTCCTGGATGCCGGAACAATACTAGGCTTCTCACCGCAGCCCATGAAGCTAAGACAGGGCACTGGCATTGGCTACGTTGACAGCTAAGATCGATGGAGCATGTATTGGCTAGTCATCGCATTATGCATTTCATGAGCGATATTGGAGACTGACATCTTTCTGTTTCAG…
Obcdi008175	TRINITY_00043754	chr10	107200626	107205553	4	no	NA	8	7.31625	8	7.01625	8	8.8025	TRUE	TRUE	AGTGACTGGAGGCCGAAGAAACACATTATCCAGAATGCTTGCCAGCAGCTTTCTGGTTTAGAATCTACCAGGCAGAGGCCAAAAGCTCTGAAAGGTCAAAGACAAGAAGAAACGGTTATTCTCTGTCCAGGGAGTGAATCCTTGTGGGTTTCAACAGATTGTGACTCGTTTGTAACCAAAAACCGTGGGAATTATTCTCTTGCTGCTTTGGTGATCAAAGAACATGGAGGGAAGATTTCCTGGATGCCGGAACAATACTAGGCTTCTCACCGCAGCCCATGAAGCTAAGACAGGGTGAGCTCTGTGTTTGGCCCCCTCAGGTTCCAGCCCTTGGCTCGGCACTGGCATTGGCTACGTTGACAGCTAAGATCGATGGAGCATGTATTGGCTAGTCATCGC…
Obcdi008175	TRINITY_00043755	chr10	107200626	107205553	4	no	NA	8	7.31625	8	7.01625	8	8.8025	TRUE	TRUE	AGTGACTGGAGGCCGAAGAAACACATTATCCAGAATGCTTGCCAGCAGCTTTCTGGTTTAGAATCTACCAGGCAGAGGCCAAAAGCTCTGAAAGGTCAAAGACAAGAAGAAACGGTTATTCTCTGTCCAGGGAGTGAATCCTTGTGGGTTTCAACAGATTGTGACTCGTTTGTAACCAAAAACCGTGGGAATTATTCTCTTGCTGCTTTGGTGATCAAAGAACATGGAGGGAAGATTTCCTGGATGCCGGAACAATACTAGGCTTCTCACCGCAGCCCATGAAGCTAAGACAGGGCACTGGCATTGGCTACGTTGACAGCTAAGATCGATGGAGCATGTATTGGCTAGTCATCGCATTATGCATTTCATGAGCGATATTGGAGACTGACATCTTTCTGT…
Obcdi008175	TRINITY_00043756	chr10	107200641	107205548	3	no	NA	8	7.31625	8	7.01625	8	8.8025	TRUE	TRUE	CTGGAGGCCGAAGAAACACATTATCCAGAATGCTTGCCAGCAGCTTTCTGGTTTAGAATCTACCAGGCAGAGGCCAAAAGCTCTGAAAGGTCAAAGACAAGAAGAAACGGTTATTCTCTGTCCAGGGAGTGAATCCTTGTGGGTTTCAACAGATTGTGACTCGTTTGTAACCAAAAACCGTGGGAATTATTCTCTTGCTGCTTTGGTGATCAAAGAACATGGAGGGAAGATTTCCTGGATGCCGGAACAATACTAGGCTTCTCACCGCAGCCCATGAAGCTAAGACAGGGTGAGCTCTGTGTTTGGCCCCCTCAGGTTCCAGCCCTTGGCTCGGAGCGATATTGGAGACTGACATCTTTCTGTTTCAGTATCTTGATGGATCAGAAGACTAAAAGTCAT…
Obcdi008175	TRINITY_00043757	chr10	107200626	107205553	3	no	NA	8	7.31625	8	7.01625	8	8.8025	TRUE	TRUE	AGTGACTGGAGGCCGAAGAAACACATTATCCAGAATGCTTGCCAGCAGCTTTCTGGTTTAGAATCTACCAGGCAGAGGCCAAAAGCTCTGAAAGGTCAAAGACAAGAAGAAACGGTTATTCTCTGTCCAGGGAGTGAATCCTTGTGGGTTTCAACAGATTGTGACTCGTTTGTAACCAAAAACCGTGGGAATTATTCTCTTGCTGCTTTGGTGATCAAAGAACATGGAGGGAAGATTTCCTGGATGCCGGAACAATACTAGGCTTCTCACCGCAGCCCATGAAGCTAAGACAGGGAGCGATATTGGAGACTGACATCTTTCTGTTTCAGTATCTTGATGGATCAGAAGACTAAAAGTCATCAGGGTTAAAGCAGGAGTTAAGATTGACATAACTTTGAG…
Obcdi008208	TRINITY_00043838	chr10	111133899	111134703	2	no	NA	5	0.925	8	1.32625	6	1.155	TRUE	FALSE	TGATATTACAAGTTTTCCTAGAGCTCTGTATATAAACTAGGCTGGCTTGTAAGCCACGCAGATCCACCTACATTTGTCTTCCATATGCTGGGATTCAAAGAATGAGCCACTGCGCATGCCCAGCCAGAGCCACGCTCTTCGTATGAATCATTTGCCAAGCATCTCATGTGGTACATGACCTGGAACACCCATGAAGCTGAGAAGAACCATCATGAACTCCTGATCCTCCTGCCTCTGACCTCCTAGGTGCTGGGCTCACTGGGAGAGACACCACCCCTGGCTGATACATGTCAGTTCCACAACATTTCACCAGGAAGCTAAGTCACATAGCTTCATCGGGCTGCAGGAACACTGAAAAAGGCCAGCCCGCTGTGGGTCCACGGGGTAAAGAGCAGAGAG…
Obcdi008289	TRINITY_00051368	chr10	118498904	118500809	2	no	NA	0	0.03875	0	0.17	0	0.145	FALSE	FALSE	GAGAGAAGGAAGCTCCTGCCTGATGCTGTCTCCATGAATACCTGGGTTTCTGCCTGACTTTTATCATGTCACCTCATGTGTATTGTCCTTTATCATGTGACCTAAGATACAGCCTGGGACGTGAGGAACTGGCTCACCTATTAACCTCAACCCCACCCTTAGGAGATACACGCAGTCTTGTAGGAGTGCCAAGGAAGTCATGCTCATTTCTTCCTGGACATTGACCAGAGGCCACCTGCCCTTGAGACAGAGGAATGAATGTGTGACAGATCCTCTATCCCTGTATGTGCAAGGATGTCCCAGAATTCTCAAAGACATCAGCTCTGGCGGCTACACCCCAAGGAATCCAAGGGAAGGGATGGCCCTTCTCTGGGCCAGTCTCTGCAGGTGTTTTCCTCT…
Obcdi008301	TRINITY_00044012	chr10	119019212	119021100	2	no	NA	8	1.65	7	1.61	7	1.5475	TRUE	FALSE	AAGGGTTTTTGAGTGGATTGAGCTACTGCTGACCAGTGAACTGAACTGCGGGTTCCCAGACAACACAGACAAGAGTTGCTCCAAAGAACCTTTCTAAACAGGTCCATCTCCCCCGTATCCTTTCTTCTCCACTACCTCAGAACATATTTGAAAAACTCTTTCATGGAAAACAAAAGCACCAAGACACCGCGTGAGAAAATGCTTCCAGTCACCCAATGCAAGTGAACTGTGGTTCTCCAACTGCTCCGTGCCGGCTGCCGATTGTGTCCACTTGACACAAGCTAGAGTCATGTGCGAAGAAGAAACCTCAATTGCGCAAACTCCTTGGTACGATTGGGCACTGTATCAGTGAGGGAATGATGGAAGAGAGCCTAGTC
Obcdi008301	TRINITY_00044017	chr10	119044099	119047133	2	no	NA	8	1.65	7	1.61	7	1.5475	TRUE	FALSE	GTAAACTTTCAGAAGGAAGCAAAAGCTCTTCTGGGCCATTTGTGTGAGGAATCTATGGTGTCTGGCCATCTGGGGCTGAAGAATTGGTTGTGATTAATAAGAGACCAGGACCACTAAAGTAGAACCTTTGCTTTGCTAGCACAGGGGAAGCTGGCCACCTGGGGCAGGAAAATTAGTTGTGATTAAGAAGAGGCCAGCATCATGAAGGTGATGTCTTCTGGGAAATGTTTCCTCAGGGCCAGCACACAGAAGCTGTGTTCTAGGAGTGGCCAAGGTTGTACCTCATGTTGGCACCTGAACTTGGTAGTTTCAGAGTCACCCAGGTGGTACTGGCTTTGAAAGTATGCATGGGACATGGAAAGAAGCTGAGGCTTGGCACTGTGCGGCAGGACTGTGGGA…
Obcdi008391	TRINITY_00044273	chr10	125376686	125389727	3	no	NA	6	0.7625	7	0.87375	7	0.87625	TRUE	FALSE	GGTCTCTCAGGCCACCTCACACCTGCCTCCTCAGGTTGGGCGCCAAAGCGCTAGGCCGGAGCAAGTCTGGGCTGCCCAGCCACAGCAGATCGCTCCGGGTCAGAACTAAAATCCGAAATGGAGTGCCGGGAGCCACAGAACCCGCGCAGACCAGCGCCAACCGCTGAGCCCTCAGGAGCATGCTCAGTGCGCCTCCCTTCCTCGCGCCCCCAGCCCGCACCCCGCTCCCGCGTCCACCCCCTCACCGCACCCAGGCGCGCTCCCGGGCACCCCAGCCCGCCTCTGCTCCCGCACCCCTCTCCCGGGCCTCGGTAGGGGAGGACACGTCAGGGGACATAAATAAATAAATAATTCCATTCAGCGGATGACAGCGAGGCCGGGCGGCTGCTGCTGGGCGGG…
Obcdi008482	TRINITY_00051878	chr10	128668430	128669343	2	no	NA	2	0.3575	4	0.505	2	0.45625	FALSE	FALSE	GGGCGCTCGGTGTTTGGCCCAGTCGCCTGTCGCGAAAGAGTGGGACCGGAAGTTACTCGGGAGGGGGGAGATGGCCGTAATGGGGGGGGCCCGGCGGGGGGGCCGGTCCCTCCTCAGGTGAAGCCCCTGATGGAGATGGAGCCGCCACCGCTGAGCACCCAAATCCGGGCAACGGTCTGGCTGCCGCCGCCTCAGTGACCCCATACCCCCGCGGTGGGCCACCTGGACCAGAGTGGGGGACTCCTCACCCCTCTTCTCCCACCCGACACGGTCCTTCTCCCTCAACCCCCAACAGCCTGCGCGCGCGCCGAGACGCCTCAGCACCTTGGCCAGAGACCTCAGAATTGGAGATGGGTAGGAAGATCGGTCCAGAGAAGGCTGAAGACAGACAGAAACTGA…
Obcdi008566	TRINITY_00063592	chr11	4304168	4305212	2	no	NA	2	0.26375	0	0.04125	0	0.06375	FALSE	FALSE	GAAAGGACTCCTTAGGCATGGAAGCGTCGGTGTGCCTCTGTCCCAGCAATCGTTGACAGTACCTGAGATTATGACCTTGTTTGCTAGTTTTTGGAGAGTCAAGCCAAGATGAGGCCATAAAAGGCCAAGCCTGGCAGTCTTCTGAGGGAGAGATTTGGAGATTGACACATGGGAAGAAAGCCACGTGAAGAGAGAGGCAGGAATTGGATCATCACAGCCATGAGAGATGGCATGATTGCCAAGCCCCTGGGAGCCCAGAGGGAGGCATGGGATAGCCCTGTGCGCAGAGCTTTCAGGAGGAATTAATCACTGACATGTTGACTTCTGGCCTCCAGAACACAGAGAGAATATACATTGGTTGGATTTGCATTTCTGGTTTTTTGAGAAGGCTCATGTATG…
Obcdi008798	TRINITY_00064150	chr11	22657915	22666503	3	no	NA	2	0.435	5	0.65	3	0.51	FALSE	FALSE	GGGGAACTAAGGAATACTGTATGAGCATAGGAAGAAATGCCTTTCAGACCTGGAAAAACAGCTTAGTCAGGAACCCCACTACAGACAAGGCTGTACCAGAACCCAGAGATATCCCTCACTCAGGAGAACCAGACATAGTCACCCACTGGACAGTGCATAAGCAGAAACTAAAAGCAATGCTCTGCACATCTGGAAAGAAAACACCTAGATAAACCCTGTGGATGGAGAATCTCCCTCAAGATCCTGACCCTCAATTCAGAGACTTCTGTTAGAGACTGGACCTGACCTCCAGCTAAGATATGTCCCACAGGAAAATATGCATAAGAAATTCAACAACGATGTATTCCTACAAAGTTATGTAATGCCAAAGATAAGAAAAATGGCTCATATCACAGCAAA…
Obcdi008798	TRINITY_00078884	chr11	22658180	22658993	2	no	NA	2	0.435	5	0.65	3	0.51	FALSE	FALSE	CTGTTAGAGACTGGACCTGACCTCCAGCTAAGATATGTCCCACAGGAAAATATGCATAAGAAATTCAACAACGATGTATTCCTACAAAGTTATGTAATGCCAAAGATAAGAAAAATGGCTCATATCACAGCAAACCTGGATGCTGAAAGTAGATCCAGACTGGAGCTTGTCTACAACCTTCAAATGCCCAGCCCCAGTGATCACTTCCATCAACCAAACCCTGCCTCCTACAGGCTCTACATCTTCCAAAACAGGACAACCAGCCAGGAGGTCAGTGTTCAAAACATGAGCCCCAGGGGAACATTTCATGTCAAGTCACAATAGCTCGAAACAAAATAAATGTACTGTGTCCGTCATGGACCTAGAAGTATGAATCAGGGCCGAGCTCCCTTAGAAGGC…
Obcdi008970	TRINITY_00079216	chr11	32304971	32309690	3	no	NA	1	0.1375	4	0.61875	1	0.14	FALSE	FALSE	GCTTACGGATCCATCATTGGGGGAAGCAAAAGCAGGAGCTCGAGGGCGAATTCAGAAGAAACCGAAGCAGGGGCGGCATGGGAGTACTAACTGCTTACTTCCCTAGGTTTGCTACCTTTTTAATACAGCCAGGACCACCCAGCTAGGGATAGTTCTAGCCACATTTGAGGAGACACTCTCACATCAATCAGCAACCAAAAATATGCCCTACAGACGTGTCTGCAATACAGCCTCTGTCCAGGAAATCACCCTCCCGGTACCCAAATCGACTGCTTCTGGAGATCTTGGCAAAGTCCACAGGCCTAAAAAGTAGCGGACACACCTCATTAAACCCTCTGGACATCTGAAAGACAGCACAGCTTCTGCATCAAGATGAACTGCAGGCCCACGGAACCCAAG…
Obcdi009014	TRINITY_00100019	chr11	34783965	34788970	2	no	NA	1	0.55375	1	0.255	1	0.56125	FALSE	FALSE	CACTCCCTCCTCCCCCTTCTTCTCCAGCAGGGGCACACACAGCCAAGGGCTAGAAGATTGCCTTCAAAATTTGGAGACCACCCTCATTTGTCTCTTCCGGAGGAAAGTGGCTACAAGGCATACAGGGAGAGGCACTATTAGGAGGTGTGGCCTTGTTGGAGGAAGTGTGGCACTTTCAAGATCTTCATCCTAGCTGCCTGGAAGCCAGTCTTCTCCTATTTGCCTTC
Obcdi009064	TRINITY_00100084	chr11	45296486	45300332	2	no	NA	0	0	0	0	0	0	FALSE	FALSE	GAGAAAGTCAAAGTGCTCACTCTGACACAAGAATGCATCCACCTTCAGAAGAGAATCTCTGCAAATGAGTTGATCCGTAGTCAGAGATGTGGTAGTCTGCATCAGCTCTCACCTTCTAGTACTGGTATCAAGGTCAAAGAGATATGCATTAGGAGCTGCAGTGTCTGAAATTCCATGGGATGCACTTCCCTTCTCAGGGGACCCAAAAATAACCATAGGATGTAAGACTGTCTCATACAAAGGTATGTATGACATTGTTTCCCAGACAGATGATGTCCTCACAATGAAGATGACCAACAGAGGGGAAAGTCAATATTCTCCAG
Obcdi009204	TRINITY_00065175	chr11	51898322	51903299	2	no	NA	3	0.46375	1	0.11375	0	0.09625	FALSE	FALSE	GATCTCCTCCTCCCAGAAGTCTTGTCACAGAGGGGAGAGGAAAGAAGGAAGGTAACTGAGAGCATAAGGTCAGAGGAACTTTTCCCTTCAGAAAGGAAAATCAGAGGCTTTCTGCGTGCTGACGGAAACGATCAGAGAGACAGGGGAGCGTGGTTAGGAGAGGGTGAGCGCTGGTTGGCATGGAGCCCTGGAGAGGCAGGTGGGGTTGGCATCTGGTGCACAGCCGGGTGGAGTGGCACATGCCTGCAATCCCAGAAGGTAGAGGAAATCAGCAGTTCAGCTCGCAGGTCAGCAACAGCAGCCCGATCCAGTCACCAACACTTCACGGATACACCAGCAGTTCACCAACACTTCATGGATACCCGAGCAGGTCAGTTCAATAGTGCCTGGATAGGGGCA…
Obcdi009205	TRINITY_00065177	chr11	51903534	51908760	2	no	NA	5	0.77875	3	0.77375	3	0.5775	TRUE	FALSE	ACATCCCTCTGCCAATCGGCCCAAATCTGCAGAAGCAGCAAGAAGCCACAGCACACCACCAGAAGTGTTTTGGTGCGTTTCTCCCTATGGAGTCCTGACAAATGCAGCTCAACTACGCAGTGGCCTTGTGCTCCTCCCTGAAGTTTCTGAACCTTGGATGGTGGCGTTTGATACCCATGACCCAGTGCAGCCGAGCTCTCCATGTTACTTATTCTTTAACCATTTTTGAGCCTTTGCATTAACCCAGTGCTGGACCCTGCATGCTACAATGCTGAGCGGCTGGCAAGCTGTGCTCACCGGTGCAATCATGGTGTGATGGTTTTGGAGAGCCGTGAGAAGCTGACTTCTGGCACATGTGGCTGCTGCATGTGTCAGGGCACAGCAGCTGAGATTACCTGA…
Obcdi009208	TRINITY_00100296	chr11	51947980	51949487	2	no	NA	0	0.065	1	0.1125	0	0	FALSE	FALSE	CTAGAGTCAAGTGACCAAAGGGACTCCGGTGGCAGACAAGGCATGGGAGCAGGGACCTGGAAGGGACTCTACAGGACCTGGGTCTTCTCCTTACTCCCATCCCCAAGCCCTTCTCAAGGTTTCTGTTCCTCCTCTTCCCAGGTGGAAGCCGCTGTTGGGCTTTGTTGCTGTTGTCCAGAAGGCCGTGTGCTTTACTAATGCTGTCAGTAATGCCGTGAGTGTCTGCACTCTGCCCAGAAGAAAACATCTGCTCGGATGAATCAGAGGAAAGCTTTGCTACAGGATAGATGTGGTGGTGCAACTGGGCCCATGCCTCCTCCTTTCCAGGC
Obcdi009545	TRINITY_00080502	chr11	69370128	69390015	3	no	NA	8	1.39	8	1.3525	8	1.3125	TRUE	FALSE	GTGTGTGTGTGTGTTGGGGGGCATGAAGGATTTCTGCATAAAACAAAAATGGCTGCTGTGACTTAACTCCCCCCCTTATAAAAATATTTGGGGGGGTATTAATCAGTACTCATGCTCAGTCTGACATCAGCATAAATTGTTAAAGGTTAACTAGTTAGATACTAGTCCAACTAGATTGAATTTTTCTTTTCTTTACTAGTCTTCTTCCTCCCCCCACCTCCCTTCTCTAAAGAAAAGCTTTTTTTTTTTTTTTCTGAATACTTCAGAAGGGAGTGGTTTGATGTGAAGGTTTTTTTTTTTTTTCCTTCAGGCATTGAAAAGGAAAAAGATGAAATATATGTTTATATATAACTCTCTACATACCTCATTGAAGTCAAAATGCATTTAATTGTGTACGTA…
Obcdi009666	TRINITY_00091841	chr11	72605600	72606277	2	no	NA	0	0	0	0	0	0	FALSE	FALSE	AGCATCTGATGTCCTCTTCCAGATTTTGGGTACCAGGCATACACATGGTACACATAAATTCACCCCGGCTCATATATATACCCATTAAAACAAAATCCTTAAAAACAAACCCACAGAGGGATATGGTGGGCAGTATTTCAAAATGGCAGATTCACTCAATGTTTGTTTCTTTGGTCTGGTGGGACAGTGCTAGGGAGGTAAGCCAGGGCCTTGTGCCTGCTTGCCCAGTAATTTTTATTACATGCCTAACGGAATCTGCTCCTCTTGTTCACTTTACTTGGAGTTCACAGAAGCTTCATGCTTTTGTGGGTAGAAATGGACCTGATTTCCTATGCACAGTTTTTGTTTTCTACAGTCCAGGTACAGGGAAGTAGGGATTGAACAAACACTTATTGAAAG…
Obcdi010056	TRINITY_00092689	chr11	86385937	86387300	2	no	NA	0	0.08	0	0.0825	0	0.06125	FALSE	FALSE	GGATGCTCTACTGTAAGCTGTGCAAATACTCCAGAAAGAGCGGCAGCTGTGGATAGTTCAGTGAAGTCGAGGACGTATGAGAATTTGTTCAATGGACAGGTGTTCCAAAAGACAGGATAGAATGTCTGGTGAGGTGGAACAAGGCGGAAGTGCACAGCAGCGTGGGGACTGGAGTGGTTTGTGGGTTCAAAATGGTGGAGTCAGGAAGGCAGTATCTAGAACAGTAGCTGTGGGGGGAGGGCCTGCGTGTGTCCTGCGTCAAATGTGTTGTGTGCAGAAGCCCTGTAGACACCTGTACTTGCCGTGTAGACTCGTGCCTGTTCACCTTCACCTGTAGAATCTGGAACTCTGAATTCCTTCACTTCCTTCCTGTTTCACCAGTCCTGCTGGCACCTTCGT…
Obcdi010308	TRINITY_00068930	chr11	98775502	98777280	2	no	NA	6	0.95875	4	0.8825	5	0.69	FALSE	FALSE	GTGCTTGCTGGCAGCGGGGAGGAGCTGAAAGTGGACTGGGGTGGGGTTTTCTGAAGAGTCAGGGTGGCGTGTTTGGAAAGCCTTGTATGGCAAGGGCATGTGAATTCCTGGGGAGGGCCTGGCAAGCTTTACTGCTCCGTGGAAGATCAAAGCTAAAAGGCCCTTTCTGCAAACCTAGCAAACGTGAGAGCTTCACGTGATTGGAGAACTGACCTCACCCTGAGGAAGCTCCAGAGAGTTCTGGGAATCCTGGGAAGCAAGCTACCTTGGAGTCAGAGAAAAGCATACGGGGAAACTGAGCCAGGAGGACCACTTTGAGCTCAGTGATTTGAGACTTAAACAACATGAGACCCTCAAAGCTGGAATTAGGGGTACCAAGGAGAAAGAAAGCTGAATGTT…
Obcdi010308	TRINITY_00068933	chr11	98775758	98778160	3	no	NA	6	0.95875	4	0.8825	5	0.69	FALSE	FALSE	GGGAGGAGAGATTTCCCTTAAATCAAGAACTTAAGCATCTTTTGCTATGGTGACAAGGAAGCTCCAGAGAGTTCTGGGAATCCTGGGAAGCAAGCTACCTTGGAGTCAGAGAAAAGCATACGGGGAAACTGAGCCAGGAGGACCACTTTGAGCTCAGTGATTTGAGACTTAAACAACATGAGACCCTCAAAGCTGGAATTAGGGGTACCAAGGAGAAAGAAAGCTGAATGTTAAGGTCAATGATCTTGACCGGGTTAACCACTGATCATCTGAAGGGTCTACTTCTGTTGTCTGGCCTTGCATTTTTAATCTTCCTGCTTTCTGCCATCCAAGTGTCCAAGTGCTGGGGTTACAGATGTGTTACCTATACACCCAGTCAAAGAAGTGTCTTTGGAGACT…
Obcdi010309	TRINITY_00082523	chr11	98782196	98783490	2	no	NA	0	0.17125	1	0.1875	0	0.1375	FALSE	FALSE	GCCAGCTCAGCTTGTGTGGAAGGAATAAGGCTCACGTTCCCGGTCCTCCTCCCTTGGTTGCAGCTGTTGGTTGGAAGGAGTCGGTGTGACAGCCAGCCTTTCTAGGTCTCCAGCGCCTCCTCAACACGGACTAGCAAAGGGACTTCCCCTTACAATCCATTGGCCCCACAGACCCCCGCTGCAAACACATTCTTAGCATCCTGTCCCCGGCTCGTAAATCGCTGGTTTCTCCTTGTTCTAATCTTGGAGTGGGCACTATTCTTACAAACGTGTGACATCGTCCTTCCTAGAAAGAGGGGACAGGGAAGCCTGGTTAGATGAGCCCAGGCTCCAGGAAAAGCAGGTCTCAGCTTTAAGGTGGCTGGGGTGAGAGATGCTGTGCTCCTGACCCGGAGAGGC…
Obcdi010323	TRINITY_00069034	chr11	99168065	99171758	3	no	NA	3	0.63	6	1.01875	8	1.3125	TRUE	FALSE	GTCGCTGGCAGGCAGCTCTGTGTAAATAGCAGAAGTGAAACGATAGGGAGAAAAAAAAAAGCGACTTCATTTCTAGTGTTAGAGCGCGCGGGCCAGCCATGGTTGAGGGGGCAGGCATGGTAAGAGGAAGATTTGGTAGTTTTTTTCGTTGTTTTTGTTTTCGTTCTGTGATGATGTGGGGGGGACTCTCCAGGGACATCATGCGTCACAGAGCAGGGAAGAGGGGGTGGTGAAGGCAGGCATGAGCAGGTAGGAGAATGTCACCCTGTCACTGATGTCATAGGGCAGAACTGGGGATCGAGAGAACAGAAGTCAAGGCATGGAAAGGGTCAGGTGACTGTCTTGCCCTTCTCACCTCCTTCTCGGGGGACACAGACGGCCCCATCTAGCTACCAGGAG…
Obcdi010323	TRINITY_00082584	chr11	99168065	99171758	4	no	NA	3	0.63	6	1.01875	8	1.3125	TRUE	FALSE	GTCGCTGGCAGGCAGCTCTGTGTAAATAGCAGAAGTGAAACGATAGGGAGAAAAAAAAAAGCGACTTCATTTCTAGTGTTAGAGCGCGCGGGCCAGCCATGGTTGAGGGGGCAGGCATGGTAAGAGGAAGATTTGGTAGTTTTTTTCGTTGTTTTTGTTTTCGTTCTGTGATGATGTGGGGGGGACTCTCCAGGGACATCATGCGTCACAGAGCAGGGAAGAGGGGGTGGTGAAGGCAGGCATGAGCAGGTAGGAGAATGTCACCCTGTCACTGATGTCATAGGGCAGAACTGGGGATCGAGAGAACAGAAGTCAAGGCATGGAAAGGGTCAGGTGACTGTCTTGCCCTTCTCACCTCCTTCTCGGGGGACACAGACGGGCTCAGCAAGATGAAAGGAA…
Obcdi010323	TRINITY_00093172	chr11	99168319	99177134	4	no	NA	3	0.63	6	1.01875	8	1.3125	TRUE	FALSE	AGAATGTCACCCTGTCACTGATGTCATAGGGCAGAACTGGGGATCGAGAGAACAGAAGTCAAGGCATGGAAAGGGTCAGGTGACTGTCTTGCCCTTCTCACCTCCTTCTCGGGGGACACAGACGGCCCCATCTAGCTACCAGGAGAGCTGTTTACATGGAATCCAAGTTGCCTGCCAGGGGCAGAGCACGTTTTTCCACAGCTGCTGAGAAAGACGAGTGAGTCAAGACAGAATAACAAAAAGCCACTTCAAAAACACACCAGAAGAAGTACGAAGCTGAGACAATCACAGGACAATAGAGCCCATTGAAGAGGAGCCTGGAGTTGGAGGTATTGGCTCAAGTCCCTCCGACTGTCATTCAGTTGCCATGAGACTTTAGGTTGCTGACCCACTTAGGAA…
Obcdi010400	TRINITY_00102554	chr11	102377142	102378868	2	no	NA	0	0.01625	0	0.03125	0	0.08875	FALSE	FALSE	AGAAAAGAAAGAAAAGAAAATCTATGGTTTATTAATTTATAAGGTGAATAAAGTGGACAAGAAATCAAGTTCAAGGGAGTCGAATTGAGAACTCTCTCTCCTCTCAAATTTGTAAGAGGAAATATTGACGCGAGTAAATGTTCTCCCCTCCCCCAACCTTGAAAACTCCTTGGTAATTACACCACCTGGCCTCCAGGGGGCTCATGCTGTTTACTGCCCCTAAAGAAGCCCGCGAAGAAGGTCCAGTCTATCCCGTGGAAACAACTTTCTGCTCTGCTCATAGCCTAGCACCCCATAAAGGCACTCGCTGAACTTGCTCGCTTCTAACGAAGCTGCTGACTTCAACCCTTTCTCTCCACACTATGTTTAACCTACTCACCACCAGGTTCTGCACACACC…
Obcdi010469	TRINITY_00069516	chr11	104963420	104966558	4	no	NA	2	0.26625	0	0.11375	1	0.12125	FALSE	FALSE	CAAATTTGAGTTAATAATTTTCTTCTCCTCGCCCTGCCTTTTTCTGGTTAGAGAACATCAATGTAAAAAATCTGGAAAATGTTCTAGGCAACATGGGAGTCAAGCTGACCAAAACAGAGTTGGACGATCTGTTAAAAAACCTGCCCATTGGTGCTGATAATAAAGTGCCTCTGAAAATGTTGCAAGAAGAACTAAAAGATTTTACTGGAGAAAAAATTGACCTCAATGACCTAAAACGTGAACTTAAAAATATGGGGATTGTGCTTTCGGACAAAGAACTGAGGAGACTCCTGAAAAACTTGCCTGTTGATGATGATGGAAAGGTGTTTCAAAACAGATTGCTGAGAAATGTGAAGGATAGTAAACG
Obcdi010471	TRINITY_00069521	chr11	105008929	105017122	5	no	NA	0	0.1025	0	0	0	0	FALSE	FALSE	CTTACCATCTCTGTTTTTTTGAAGGAGAAAAAATTAATGTCAACGATGTGAAAACTTTTGTGGAAGATGCTGGGATAACGTTGACATCCAAAGAGCAGGTGGAACTGGTTACAAATCTACCAGTCGATGATGAAGGAAATATCCATGAGAGCAGATTGATAGATCAACTGAAATCCTTCAAAGGTGGGGCAGTTAATGTCAATATCATAGAAAATGTTCTGGAAAACTTGAAGATCAAGCTGTCAGATGAGAAAGTAAAAGAAGTGTCACAATCCCTTCCAGCTGATGCTTCTGGGATGATTTCTCTGCAGACAATGCTGAAAGAAGTAAGAAAATTCACCGGAGGAAATATTGATGCTAAAGTCACACATAGAGTGCTGGA
Obcdi010569	TRINITY_00069774	chr11	107202095	107205775	3	no	NA	1	0.32625	2	0.28	3	0.30625	FALSE	FALSE	GCTAAAACTGTCTTCGTGAAGTTTAAGGAGGTACAGCCATTTTCTTCGTGAGGCTGCCGTAGTGGACGCCGTTCTCTGAGTGTGGCAATGCTGTCCAAAGGCAACAAGAAGGACAAAGATACAGGAACTCCTCTTCAAGTCCAGGCTGGTCACGGGCAGCTTCCCTCAGTGATGAACTATGATATGTTGTTACCTGAAAGAAACCCTCTCCTCCCTAAGTTGTTTTTGGTCAGTACGCTGGATAGTTTGATGTCAACGTGATGCGAGCTGGAGTCATTGGAGAAGTGGGAACCCCAAGTAAGAAAATGTCTCCATTAGATCTGGCTAAGGTTGAGCAAGCCATGTGGAGCAAGTCTGTAAGTAGCAAGTAGCACCCCTCCGTGGCCTCTGCATCAGCTC…
Obcdi010569	TRINITY_00083120	chr11	107205083	107205775	2	no	NA	1	0.32625	2	0.28	3	0.30625	FALSE	FALSE	GCTTTGGTCTGCAAGGGTTATCTACCCAGCTGTCTGGAAAGCCAGCAGGAGCAGAACACAGAGCTGCCAGCTTATACCCATGATTGACTTCGAGTCCTTCTTTCCCCTCTCCTAACACCCCTTCCTCAGGAACTCCTCTTCAAGTCCAGGCTGGTCACGGGCAGCTTCCCTCAGTGATGAACTATGATATGTTGTTACCTGAAAGAAACCCTCTCCTCCCTAAGTTGTTTTTGGTCAGTACGCTGGATAGTTTGATGTCAACGTGATGCGAGCTGGAGTCATTGGAGAAGTGGGAACCCCAAGTAAGAAAATGTCTCCATTAGATCTGGCTAAGGTTGAGCAAGCCATGTGGAGCAAGTCTGTAAGTAGCAAGTAGCACCCCTCCGTGGCCTCTGCATC…
Obcdi010641	TRINITY_00083230	chr11	109613432	109615790	2	no	NA	0	0.28125	4	0.9125	3	0.57125	TRUE	FALSE	AGTCTTTAGGGAACTAAGATGACATTCTGGGAGTGATGGAACAAGAGAACGGGCTAATGTGATGATACCAAGATCAGAAATGTTAGGACAGATGCAAGAGGTGTTTGGAGGCAGCAGTGCCCAGCGATAAAAATAAAGATCACACATATGAGATTCATATATAATCTGGAAAATTCTAGAAGATATACTTTGAAAAGAGAAGAATAAACAGGCAACAAGACCAGCCAGGCAGCTCAGTGAGTCAAGGTGCCCACTGTACAAGTGTGAAGACTTTAGTTCTGGCGCCAGAACCCAAGTAAAGGTGGGAAAAGAGGATCAACTTCACAAAGTTTCCCCCTGACCTCCACACATGTTCTGTGTTATGTGCACCCATCATAGCCACCCCCTTGATGATAAATA…
Obcdi010645	TRINITY_00069937	chr11	109745013	109748066	2	no	NA	8	1.6675	8	1.85375	8	2.11875	TRUE	TRUE	TCTGTCTGTCTCTCTCTCTCTGTCTCTCTCTCTCTGTCTCTCTCTCTCTCTCTGTGTGCACCCTGAAGAATATTCCAGAAATTCACAGGGGAAACTGGTTATGTGAGTGAAGGAGGGTAAGGGTTATGAGGAAGGAGCAATTTCCTGTTAGTGTGGAATAATTTCTGCTTATTTTTTCTGTGTCTAATCATGTCTATGTATTTTTTCTTCTAGTGATTAAAAGTTCTTAATCAGCGTCTCCAAAAGGAAAACAAAAAACATTTTCTCTGTTACTCACGAAGCTTTGTGTTATAGGCTGTGACTCAGATCTGGCTGTCTGACAGCTCGTGTGGAATCCCTCAGATCATACCAACATCACGCATCCCCAAAATGAAGGCTCCCTTTTCAGGGTTGACCCCC…
Obcdi010818	TRINITY_00083567	chr11	117557650	117558523	2	no	NA	2	0.44125	4	0.58875	7	1.125	FALSE	FALSE	GGGCTACCAAGCAGCTGGAGGAGGAAACTCCACCCTGAGTTTCCATTGTTTTTACAAAAAAGCCAAAAAGGAAAGATTGAAATGGGAACAGTGGCCTCTGGAGACTCGTGACTTGTTCTTTAACCCTTCTGATTCGATTGGCCAGGCGGACTCCTGGGGTGGGGTCCTGGCCATCGGCCCTCAGCTCTTCATTAGCCTCCTACTCTGAAGGCTCGGGAGCAGGACCAGTAGGGACTGGATGGGACATCCGAGAACCAAAAGGAGAAAGAAACCCCCAGACTTCAGAGCTGTGAGGGTCCTGTTGGTCACACTTCCTCTCTCCACAAGTGAAGCCCTCCTTCTTGAAGAAACCTGAACCCTCAAGCCAGCCAGCTGGGATCATCATGAATTCCCTGAGCT…
Obcdi011180	TRINITY_00084562	chr11	20912056	20917670	2	no	NA	0	0	1	0.19	0	0.09375	FALSE	FALSE	CACTTCCTTCCATGTCTTAAAGACACCAAGTGAAGCTGAGCATTTGCCATTTAGTTTTAATATAGGAACCTTTCACTTGATTAGATGAGGAGGGTTAATCAGTTGTCTGCATAGCTGAGTGTCTGGAAGGTACTGAATATAAAATCTCCATGAGCTGAGGTGACCCTGTGAAAGGATCAGTCAACACCCCCTATGGGTGTCGTGGGTTGAGAAGCACTGGGTTAAGGTTTCATGAACTGGAGGCACATCTACAGGAAGATTACAGAAAGTGGCCACCATGAGGATGTCGGCGGTCTGTGCTGCAGCCTGAAGATGCATTGATGTTTACAGGCCTGCTACAGCTGCAGGCCGTGTTAACAACTCTGCGCCCCACTGCCTCTCGGGGCTTGTCAGGGCTTG…
Obcdi011359	TRINITY_00071973	chr11	31707216	31708181	3	no	NA	6	1.43375	6	1.18125	6	0.9825	FALSE	FALSE	GTGGTTGCTGGGAATTGAACTCAAGACTTCTGGAAGAGAGGTTGGTGCTCATCTATCCAGCCCCCAAGTGAAAGTTTCTAATCCAGCCAATTGAGAATATACACAGCTACAGAGGAGACTTTATGCAAGCAAGCAGTTTAACAGAAGATAAGATAAGCAGCTAGCTGGAGAGGGAGGTTTGCACAAGTTTGCAGTTTCACAGAACCTAAGATCTGCTGTAAATGTCTATCCAGTACCTGCATAGATGTGACACCACTAAGAGATGTAGCAGTGATGGGTCCAAGGAACTGGGAAGGATAGAGTTCTGGGGTTTCCATGGTGTTGAATGAAAAGATCAGGATTGGAGAGGGCAATGCTGACTGACTCCCTGGGATGGATGGTGTCTTAGTCAGGGTTTCT…
Obcdi011464	TRINITY_00095188	chr11	44591425	44591898	2	no	NA	0	0	0	0.05875	1	0.12375	FALSE	FALSE	AATTAAGGTGTGGAAAACACATATTGTATAATTCCATTTCCATTTGTATCTGTTTCTAGGGACAGGAAAAGACCAAGCCCTGTGGTTTGAGGATGAGTAAACCCATGGTAATATGAGCAAAACAAGCTAGTATATATTCCACAACGGAAGACAGCAATTACGGCTGCAGAAGGGATCATGTCTGGAAAGAGATGCAAAAAACGGCAAGGAAAACAACACACACAGGGTCTGGCATGATGGTTTGTGACTGTCTCCCCAGGAGTTTGGATGCTAAGGCCGGAGAATCACCCCCAAGTTGAAGGCTAGCCTTGGCTACATGGTGAGTTCCAGGAAAATCTGGGCTACAGAATGAGACCCTATCTCAACTCCCTAAGCAATTACACATGTGAT
Obcdi011478	TRINITY_00104208	chr11	45503382	45510993	2	no	NA	0	0	0	0	0	0	FALSE	FALSE	AGCAGTACCTCTCCTGGGCATATATCCAGAAGATGTCCCAACCGTGCTGTGTATGGACCTCCGGGCCTCGTGCATGCCAGACAATCCCTCTGCCATTGAGCTATATCCCGAACACTAAGTTACTATGAATCACCCTTTGGGTAAGCTATTTTAGGATCTGTGCTGAATCAGTAGATGCTCTTTATTTAATGCTAAAAACCCCTCAGTGCTATTAAACTGACATGCTGATTTCCTGCCATCTACCCATCCCCCCTAAAGAGAGC
Obcdi011592	TRINITY_00072430	chr11	50548144	50553121	3	no	NA	4	0.80875	6	2.63	5	1.14875	FALSE	FALSE	CTGGAATTCACTTTGGCTGGCCTTGAAGTCACAGAGGCAGATCTGCCTGCCTCTGCCTCTCAAGTGCTGGGATTATAGACCTATGCCACTGTGCCCAATGATTCTTCTTCTGACTAACCCAAAGTTCAGTGATTGGAGGCATTAATGAAATTTGCAAAATCTTCTGGCATACAACAGCTAATAATCACAGAAGTGATCGCCTTTCCAGGAAAGGGGATTTGTCTGTGTGTCTTATTAATTCTTCATGGTCAACTTGACTGTATTTCGAATTATGACAGAATCACACCTTGAGAGTGTCTATGGAGTTTGCACAAATGTCTAACTGAAGAAGGAAAACCCCTTGAGAACCCCGCTGTTGTAAGAAATTTAAACCCTTTGACCCCATCTTCCTGTCCGGGC…
Obcdi011592	TRINITY_00085165	chr11	50548567	50557080	2	no	NA	4	0.80875	6	2.63	5	1.14875	FALSE	FALSE	GCTAGAACTAAGCTGGAAACATCCTCCCTGCTGCCTGGCTTTCAAAGGGCTGTGTAGGCTAATGGGGGAGAAAAAGCATCAGTGGTCTTATGGGAATCCATCTCTCTGGCAAATGTGTCCACCAGTGCAACAGTGGCATGACTGTGGTCGACGACACCAACCATCTTCGATTGGATCTGAGGCCTGCACCATGGGAAGACACTCATTCTTAGTCCGTAAGAAATTTAAACCCTTTGACCCCATCTTCCTGTCCGGGCATCGTTCTGAGTTCTCTACCACTAGCAACCAAGACTGATCTTGGGAACCGGAGAAGAGCACCTCTGGGAGCACCCTAGGTGAGTCTGCAGGATCTAGCGGTGATGGTTCACCTTGTGTCCTTGTGTCCTGGGTGCTAGGTTC…
Obcdi011592	TRINITY_00085166	chr11	50555083	50557091	2	no	NA	4	0.80875	6	2.63	5	1.14875	FALSE	FALSE	TCTGAAAGCAAGCTAGAACTAAGCTGGAAACATCCTCCCTGCTGCCTGGCTTTCAAAGGGCTGTGTAGGCTAATGGGGGAGAAAAAGCATCAGTGGTCTTATGGGAATCCATCTCTCTGGCAAATGTGTCCACCAGTGCAACAGTGGCATGACTGTGGTCGACGACACCAACCATCTTCGATTGGATCTGAGGCCTGCACCATGGGAAGACACTCATTCTTAGTCCGCCATCAAAAAAAAAAGAAGAAGAAGAAGAAGAAGAAGAAGAAGAAGAAGAAGAAGAAGAA
Obcdi011920	TRINITY_00095986	chr11	68978316	68979108	2	no	NA	1	0.08	0	0	1	0.2525	FALSE	FALSE	TAGGAAGTGTGGCCTTGTTGGAAGAAATATGTCACTGGGGGCCTGCTTTCAAGTCTCAAAAAACTCTGGCCATTTCTAATTAGCTTTCTTTGTCTCCAGCTTTTGGCTCGAGTTTTCTCAGCTCTGGCTCCAGCCACCAGCCTGCTACTTCTGAACCTTCATCGTGAACTCTAACCTTTGAAGTCCTAAGCCCAAAAACCTCTTCTGTAAGTCTTGGTTTGAAGTACGCTTTATTAAATATTAAATGCTGACCAAGAGATCAGCTTCGGTCAGGACCACTCCCTGGGGCTTCCAGC
Obcdi011975	TRINITY_00096300	chr11	70483023	70489850	2	no	NA	0	0	0	0	2	0.29	FALSE	FALSE	GGAACCAAAAGTTACTGACCGTTGAAGAAACTGGGATACTTTGATTTCTATCAAAAAAGGAAGAAAGGCCCAAGATGATGTCAGAGAGGCCAGCTGTCTCTTGACATTCTGGACAAGGACTTCTTCAACAGAAAAACCCCAATGAAGAGGAAGTTTCTTGGCAAGGCAATTCTTTTTGTAAAAAGGATGAGCAAGAAGCCCAGGCCAGCAGCACAAAGGGCCAAGGTCTTTTATTCTTACAGTACAATGGCTGTGTCATGATGGAGTATCTCTTCACCACCTGACCTGACTGCCAATTAGGC
Obcdi011977	TRINITY_00073947	chr11	70532134	70532966	2	no	NA	7	3.5075	6	2.1025	8	2.2825	TRUE	FALSE	CCCAAAGTCCCAGTCTCCACTATTGAGATGGGTCTGAAGGGGGCTTGGTGTTTCCCATGCTGTGGGTGCCGGAGACAGCGGGGGACTGAAAGGGAAACAGGCCTGAGACCTGCTTCCCCTCCAGTTCCTAGTCCAGCTGTAGCCCCCACTGTGACTGGAGGACTGCCTTCCCCAGGGGCTGGTGCCTACTTAAGCCGGAAAGCTCGTCTCTCCTTCCGCCACCAGCTGCATGACGTGGCGTCAGCCAATGACTCCACCATTTGAAAAGGACAAGCAGGGGCTAAGCCTCCAAGAACTCTTAGCAACCTGTCACTAGTCTCAGTGGACCCAAGACGGTCATAACCTCATTAAATTCGTTCAGA
Obcdi012540	TRINITY_00075507	chr11	94928551	94934220	2	yes	NA	8	1.0475	8	0.86625	5	0.8475	TRUE	FALSE	GTTTTGTATCAGAAAAGCACTTATCCAAAGCTCCCTTTCCCTGCTCCCAATCTAGCATCCCCAAGGCTCACCTGGAAGAAGAGACAAGAGCCTAACAGGTATGAACTGGTGATTGCTACATTAAGGGCCTGAGGTTCTGATGGAAACTTGGAGACCACTAGAATGGGTGTGGGGGAGATTGGTGTGTGTGCATTCAGTGACAGCCGTCACCCTGTGTCTGATTTCCAGGCCTTTGCCCCAGGAGTTGAAGGCAATGGGTTCCAAGCTTCCTTTACACGTGGCATGGAGCTGCAGCTCAGGACCTCCTCTGCCACTCTCTACTTGAAACGATTGGCGGGTGCCCAGCTCAGAGATGTGTCTTTAATTTCTGCAGCATGACAGAGAGAGGAAGAATGTGCT…
Obcdi012540	TRINITY_00087468	chr11	94928543	94934245	3	yes	NA	8	1.0475	8	0.86625	5	0.8475	TRUE	FALSE	GTGTGATCTGCTCACCCTTTGTTGGGTTTTGTATCAGAAAAGCACTTATCCAAAGCTCCCTTTCCCTGCTCCCAATCTAGCATCCCCAAGGCTCACCTGGAAGAAGAGACAAGAGCCTAACAGGCCTTTGCCCCAGGAGTTGAAGGCAATGGGTTCCAAGCTTCCTTTACACGTGGCATGGAGCTGCAGCTCAGGACCTCCTCTGCCACTCTCTACTTGAAACGATTGGCGGGTGCCCAGCTCAGAGATGTGTCTTTAATTTCTGCAGCATGACAGAGAGAGGAAGAATGTGCTTGGGGTCTCCTCCCAGCCTGGCGGGGCCTCCCTGGCTGGGCTGAGGGCTGGAGACTGGGGGAGGGGGAGTTGGAGCTGGGAAGGGAGGAGAACGCCACGCCACGC…
Obcdi012675	TRINITY_00075983	chr11	99139712	99141690	2	no	NA	3	0.295	0	0	0	0	FALSE	FALSE	CAGCAGCAGGGGAGCTCCCACTCCACAGCCAGATGGCCTGGTTCATGTCTCCGCTCCCTTACGGTGCGGTGCCTCGGTTTCCAAACCTGCATAATGGAGTTATTAGTCGTGCCTGCCTCCCAGGATTGAGGAACCCAGCTTTTCCACACACCAGGCATCCCAGCCAGGGACACAGATGAAGGCACTGTCAACAGAAGCACCAGCTAGAACTTCTGTGATCCTGAGGTCACATGGCCCACAGGTTCCTCCCTATTCTGATTTGTATGTGACCCGATCACACTTCCTTGCAGATGTTAGGTTTACCCCTTCCCTTGTGCACTTTGAAAATGGCTACTGCCAGCGGGGGG
Obcdi012760	TRINITY_00076436	chr11	102370440	102372775	3	no	NA	2	0.215	2	0.31375	0	0.1375	TRUE	FALSE	CTGGGGATTTCCCAGGCATCCTAGGCTGTTTTAGCCATCTGCCTACTGGCCCTGGGGACATCACACTGTTGCTTTCAGCTCTGGTCTGAGGCTGGAGCTGCCTGTGGGTGTTTTACTCAAACTAGCTTTCCTAGAAGCCAACGTAATAAAGGAAACCCGATGAGTTAGACAACTCTCTCTTGTTGGAAAGGAAAAACCCTATCTGTTCACACCTTGTCCAAGGCTTAGGTCCAGGAAGAATGTAGCTCATGGATTCCATCTGATCTCTCACCGGCTGATCTGTCAGAAGGCTACTGACAAAACCACCATGGATCGTGTTGGTCCAGTTAGAGGCTACCGGCTTGGCTGAAGTGAGAACTTGGAATGGAATTTCCCAGGCATGGCACCATCAGGCTGCAG…
Obcdi013163	TRINITY_00077808	chr11	117556565	117557565	2	no	NA	3	0.40625	3	0.565	0	0.07	FALSE	FALSE	CCTGGCTCCAGGCCTTGTGGCCTGCGCACTCACTGCCTGGCTGTCCAGATGGCCCCGTGTAGCCTAGAGTGTGGTGTTCAGTGTGTGGACGTTTCTGTCTCTCGTGGACCTGGGCTATGATGAGTCTCAGGTCTTGAGACCTGAGACTGGCAGGCTGGGCTTGAGACAGGAGAGTCTTTCTGAGCTAACCTAGTTCATTGGAGTCCTTGTGCCAAGTACTTCTGGGAACTGAATCTAGATGGCTGATGCCCTGTGGCCATCGTAAAGCTGGCTTTTGGCTAATGCTCCCGTAGACAGCCCGTTTCTCACGAGGAAACAGGGTCTTGCTGTGTAGCCCAGGCTAGCCCCAACTTCCTGAGAACTGGGATTATAGATGTGTCTCCAAACTCAGTCTGATTG…
Obcdi013197	TRINITY_00098997	chr11	118377792	118387898	2	no	NA	0	0.06625	0	0.06125	1	0.26125	FALSE	FALSE	CCGCCCGGCGCGGGAGCGCTTTGCCTGAGCATCGGCAGCAGACATCTTGGTTCCAGGACTCCTCCGAGAGTATTCTGCACAGGGAAACCAGTCAGGCCCGGGGCCTCCCAAAATACAAGTGATCTCCTCTCAAGACTCTTCCTTATCTTGTCACAACTGTAAAGACTCTGGGTCCAGAAGCCACACTCACAAGTCCCCGGGGAGTTAGGACCGAGTAGTATCATTGGTGTATGAAGGGGGCACCGTTCAAATCATAGGCATTCCTGATCAAAGCTAGCTGACAGCCCTTGGATGCTGGCGCCCTGGATCCTGATGCAGTAGGTGCTGATGCTAAGGGAGTAGAGCCCTGTTCCAGGGGACCATCCCACGTGCTATAATATCAGAGAGGATGGACCTGCA…
Obcdi013299	TRINITY_00078371	chr11	121673161	121676481	2	no	NA	2	0.44	0	0.1225	0	0	FALSE	FALSE	GGATGACAGCTCACAAAAGCTGGGATTGGAGAGTCAGTGCACAGCCTGCAGGCCACCCAACAGGTGGGGCAGGAGGACTTCCGCAGGCCAAGAAGCCACAGAGGCAAGTGAGAAGGACGAAGGCGCAAAGCCAGGGGCGCCCACGGACTCCGGAAGCCCAACCCTTTGCTCGGCCAGGCCCCGCCCACACACTCAGCTCTGGCCACCCCGGAACCCCTCGCCCGAGCTGCTCCCGCCGAGAACGGCGGCTCGCCCCTCCCGCTCCACCATCCAGAGAACACCGACGGGCCGCCTCCCTGAGCATTCTGCTCGAAGGACCGCCTTCCCTTACTGACTGACGTGTCTCTACACCAATAGAACGTGGCTGTTCCCCTAACAGCCCTCCCATACCCGTAAGTC…
Obcdi013421	TRINITY_00114857	chr12	10079714	10082051	2	no	NA	0	0	2	0.39625	1	0.11875	FALSE	FALSE	CAGAAACACAAGAAGTCTGTCTGAGATTCGGTTACATGTAAAGATTGGCTTCTGCTGGCTTTGCTCTTGCAGAATTCCCACCAAGCCGCTTGCCTGCCTCTGAGTCGCTCAGCAGCCAGCCTCCCTCTTTGGCTAAAGTTCTCAAAGAAAAAGTAAAACAGAAAGAGACATGATTTGTGTTGAGTTCTAAACCACAATATATAAAGAGGAACCTCCAAACAAAATGAAGTGGGAAGGATGAGTAAACAAGGACACTAAGAACGACACCTGTCTTTAGAGATCTCAAGCCAGAGTGAGATGTGAACCGCTGTGTTTTGTTTCCTACGGGACAAGAAACATGTGTAAACTTGCTGCACGAACCACTCAGAATCTGACTTGACTCTGCAATGCCAGGCAACT…
Obcdi013452	TRINITY_00108089	chr12	15606328	15728120	5	no	NA	1	0.34625	2	0.36625	3	0.51625	FALSE	FALSE	CTCTAGGGAAAACACATCTGCAAGACTCTAAAGCCAGAAAACAAAGCGTTAGAAATGAATTTATCTCCCTGTGCATGAATATATTCAGAGCAACTCCTGGTTTATAAAGGAAAGTATCCATGCTGACCTTGCGACCCTAAGAATAAACCCTTGGAATTTCACTTCGGGACAATTCCGCCTACAGACGACGTGGGCCACACAGCTCCTGACTCCCAAGGAACTCTGCATTCAGATGTGTGGAAAAGGAGTCACCCTCACACACAGAATATGGAGTCTTAAGCCAGCATTAGGACTTTCAGAGCAGTGGGAGCTGAGCTAACATATTGGAAACAACCTCCAGGAATCATGGACATGGCACAGTTGTGCTTTTCCTCTGAAACAGAGATGGAAGGGCTTACT…
Obcdi013452	TRINITY_00108093	chr12	15725159	15728120	2	no	NA	1	0.34625	2	0.36625	3	0.51625	FALSE	FALSE	CTTTTCAAATGCACATGTAGAGCTTATTACCCGGGCTACATGGACATCCCACAGATGTTTAGAAAGGGTTAATGTGACTAGCCAGAGACAGACTTATTTTGGCTGAATAAATGCCAATAAAATAAATGACATGGTTTTCTCGTGTTGAATTTTGTATTATTTGAGTCACATTCTTTCTTTTTGCAGGGCTTACTTCTCAGGTAGAGGCTATTCCAGATGATTCTGAGAACACATCTAAGCAACTGTATCGAAAGCCTTCACCCTAAACGAAAGCCTGGATTTGCTGATATGGAAAATATGAATCTGTAGACAGCTGCATCTTCTTGTGCAGTGCCAGCCTCGCGCCCATAGACAAAATGGTGAAGGTCGGTGTGAACGGA
Obcdi013522	TRINITY_00120109	chr12	18646527	18648293	3	no	NA	2	0.695	0	0	3	2.27875	FALSE	FALSE	GTGGAATTTGCTGGATCCTTCCCAGAAGAGTCTCTACAAAGATGTGATGCTGGAGACCTACTGGAACCTCACTGTTATAGGCTACACTCGGGAAAACCATCATATTGAAAGACATTGTCAAAGTTCAAGAAGAAATGAAAGGTATGTAAGTAATCATAGTGGAGAGAAACTCTATGAATGTAATGAACGTTCTAAAGCCTATTCATGTCCCAGTCATCTGCAATGTCATAAAA
Obcdi013654	TRINITY_00108338	chr12	21543299	21554783	4	no	NA	7	1.6225	8	1.3925	8	1.26375	TRUE	FALSE	TGGGTAACGGGGTCTGCAGCGGAGCCGCGATGGATGTGGAGGAGGTGAAAGCGTTCAGAGACCGCTGTTCTCAGTGTGCTGCTGTCTCCTGGGGCCTTACCAAAGAAGGCAAATATTACTGTACTTCCTGACACAGATCGATCTGAGGAAGTGGTGAGCGCTGCAGATATCCCCAACACCAAGATCAACTCCATCAACAGGGGGCTGAGACAGAGAAGCAAGCATGGATGAAGTCTTACACAATTTTTGGAAGCGCTACCTTCAGAAGAGCAAGCAGGCCTATTGTAAAAACCCAGTTCGTACAAGTGGAAGGAAAGCCAAAGTGAGCCCTGGACCCTGACATGAGACACTAAAATTCACTTTGTGTGGCAGAAAGACAAAGGCGTTTTTTTTTTTTTT…
Obcdi013726	TRINITY_00115214	chr12	25427879	25495066	2	no	NA	0	0.045	3	0.315	0	0	FALSE	FALSE	CTTTTGCTTCATTCCTATGTGAGCAGCAATGAGTGGGGTCAGCTATTTTTTTTTTTAATCATTGGAAAAAGTCGATAAAAGCTTCCTGAAGGGTTCCAGGATTCCCAGGGAAGCTGTGCTCTGTTCACACACGTTACTGTCTAGTCAGAAGCCAGCTCAGCTCAGGGCAGGAACATCTGACATCACCCCTCAGCCTGGCCCAGCAACCTGGCTGGAAAGCTTGTGGCTCAGAGCAGTGTGCCCGTCAGCACGTTACCCGAGACACGTAGAGTCTAGCTGGCACTGGCTGCTCCGTGCCATGGTGTCAGGAGAGGATGGCCAGACTTCATGAAAGCGGCTCTTTTCCAGAAACCAGGCCCAGTGCTGCTGGTGGCTACACTCCAGAGCGGGCGTGGATGG…
Obcdi013731	TRINITY_00108471	chr12	26486283	26486941	2	no	NA	0	0.155	0	0.2975	4	0.45875	TRUE	FALSE	AGTGAGCTCCCTTGTTGTTGCATGGGATGGCAATGTCCACATAGCGCAGGGGAGACTCTGTGTTACACAGAGCAATGGTGGGCAGGTTGACATAAGAGACCTCTGTGAGTGGCTGGTGGTCAGCCCTGGGATTGGTCACCACTAGAAGCTGTGGCTCCCTGAAGGCTGCTTAGATCTGGTTTAGTGAAGGTCCCAGGTGTGAAGCGGCCAGCGATTGGAGTGGCTCCCATGGCAGCAGCAAACTTCAGCACAGCTCGCTGGCCAGTGTTCCTGGAGGAGATGACGCTGAGATGTACTGCTCCATCTGAAAGTCAAGGTTGGTGCCACCTAAGTGGGTTCCGGCAGCAAGGAATTTGAGGACATCTTCCTCCTTTATCCGCAGGACGTCAAGGGCTCCGG…
Obcdi013807	TRINITY_00120422	chr12	33960489	33963577	2	no	NA	6	0.64625	2	0.4625	4	0.495	FALSE	FALSE	TAATTCAGCCTCTAGTTAGGACCATGTACACACACACAAACACACACACACACACACACACACACACACACACCTGAAGCTCCGTAAAACAAGGACAGATGGTGCTGGGTTTTATTTCTGTCAGGATATTTCTGGGACAAAAGCATAGTTTTTGTCTTTGTTTTTAACCATTAAACTAGTGATTTTTAAAAATCGGTTTAGTCCTTAATTTTTTGACCATGTTAATACATTCACATACAAACAGGGGTTTTCCAGGCTGGAAATGATTGAGGTGCCTAATGCACACAATCACTTAGATAAGCCTGCATCTCCAGGTAAATTGCATTTACATAACTGGAGATTATTTTATTACCTGAAGGTTTTTCTTTCACTCTTCACACAACAGTACCAAATGTTGCC…
Obcdi013861	TRINITY_00108707	chr12	40152696	40154661	2	no	NA	2	0.43875	3	0.41125	1	0.16125	FALSE	FALSE	GCAGCTTTCTGGAAGAGCAGCAAAGAAAGAAAGATGAGAACAGACTACAGAGCCGGCTTTGGAAAAGGCTGAGGCTTTGCTCTCAGGTCACTCATGAGTAGGATTGCAAGTCTGACTGCTAAATGTTATCCACGCCATCTCTACGCAGCAGTAGCTATCTGGAGCCAAACTCGGAAAGGCGTGGGGAAGCAAAGGCTGAGCATGACCACAGCTGTGATAAGAGATGAGAACTTCACTGACTGAGCTAGTACTATTATCCCTGGAGGAAAGCCCTATGGAAGACCACTCTGATCCCTAGAAAGCCAATTTATGAGAGTCAGT
Obcdi013919	TRINITY_00108853	chr12	51830165	51831238	2	no	NA	8	3.41125	8	3.16125	8	2.85375	TRUE	FALSE	AGTGGAGTCCTCACGTAACCGTGACACTAGAGAACTGGAGGCTGGAGTTCAAGGTCATCCTTGGCTACAAAATGAGGTCGAGACTTGTCTGGGCTACAGGGCGGCGACGGTGGTGATGAAGAAGGAGCAGCCAAGGGAGAGAAAAAGAGGAAGAAAAAGACTCCATACTGAACTCATCCTTTGAACAACAACAACAAAATAGCAGTAGATACCTAATTTTAGGAAAGAACTGTATGCAAAGACCGAGGCTAGTAGTTTTCAACCCTGGCGGCACATTAGAGACACCCGGAAAAGTTTTCATTAGAAGAGTTTTAGATCCACAGCAAATTGAACAGAAAGTACAGAGAATAAGTTATGGCTACCCTGTTCTGTATCATGTGTTCCTGGCCAGATGCCTGG…
Obcdi013930	TRINITY_00124976	chr12	52604900	52607758	2	no	NA	0	0	0	0	0	0	FALSE	FALSE	GCATGCCGGGACTGCGGGCGGTGAAGCCTCAACTTCTGTGAGCCGGCAGACTCCGTACCGCACAGCTCTAGACTAGTTGGTTTCACCACTTAAACGTTCTAGGGATAAGCACATTGGAAACAGAAAGTAGGGAACAAACAAAAGTCCCTAACTACCCTACCATTAGAAGAGCTGAGTCATCACCGCACCTATGATGGATGTGCTTCATCTCCTCTGACATGGATAAGCTCAAGCTTCCGAGACTGAGGTGATCAGCCTGGATTCCAG
Obcdi013931	TRINITY_00108874	chr12	52635525	52640146	2	no	NA	1	0.165	1	0.07625	0	0	FALSE	FALSE	AGCCACCCTCTTACATTGTACTGCTTGAGAGGTTTGTCCGGGGATTGTGTGCTGCACACATCTTCTAAAGACAGAGTCTTAGCTAGAATGTTTTCCAGGACTCTCAAGCTTCTCTCACTTCTCTTGTCTGCGTTGAAGCTCCTTCGACCTGGATATTGCAACAGCAACCCCTAGTGTGTTACAGGGTGAAAATAGAACTCCAGCTAATAAGTTTCTGAACAACCGGAAGCCATCAGAATCTCAGAGATTGGAGTCTTATGGACACACACAGAAGTTGTACCCTCAAGGCCACATGAAGAAGGTAAAGAAGGACCCCCGATTTACATACATGGGACACACTGTTACAATTATGTTCAAGAAGTGATCTCATTAAGCTTTTGCAACTTAGCTGAGAACTCA…
Obcdi014064	TRINITY_00109171	chr12	69497276	69501818	2	no	NA	1	0.28625	0	0.3675	0	0.32875	FALSE	FALSE	GCCAAGAGTCCGGCTTTCTCTCTGCCTGCAGTGTTCAGCCAGAATCCAGACTCCTGGGCTGCCAGCCACAGCCTCCACACAGGGCATGCCCCGGGGAACAGTACCGGCTCATCTCAGAACTGGCCACTGGAGCCCCTCCAGTGGAGGATCAGGATGCCAGCCAGAGACCAGGGAGTTTAACTTGGCCAAGAAGAAGCTTGGCGGGGTCTGATAATAACTGTAATAGTCAGCCATCATCGTGTAGAAACCACACCTAAACCTAGCGTCTTCCCACAATAACCGTTTGCTCATAACTCCTCCACAGTGGGGCCAGGAGGCTTTTCTCTGTCTGGTGTGGGTTTCTGCACATCGGAGGCATGTGGGACATCCAGGGACCGCTCTACCTCATTTTCCTTCCTT…
Obcdi014064	TRINITY_00109172	chr12	69497336	69501816	2	no	NA	1	0.28625	0	0.3675	0	0.32875	FALSE	FALSE	GCCAGCCACAGCCTCCACACAGGGCATGCCCCGGGGAACAGTACCGGCTCATCTCAGAACTGGCCACTGGAGCCCCTCCAGTGGAGGATCAGGATGCCAGCCAGAGACCAGGGAGTTTAACTTGGCCAAGAAGAAGCTTGGCGGGGTCTGATAATAACTGTAATAGTCAGCCATCATCGTGTAGAAACCACACCTAAACCTAGCGTCTTCCCACAATAACCGTTTGCTCATAACTCCTCCACAGTGGGGCCAGGAGGCTTTTCTCTGTCTGGTGTGGGTTTCTGCACATCGGAGGCATGTGGGACATCCAGGGACCGCTCTACCTCATTTTCCTTCCTTGTCCTTTACAGGCTTCTCATCCACAGGATGGCAGACTGAACATGGCTTCTCAGGGCATCA…
Obcdi014065	TRINITY_00115671	chr12	69506043	69506590	2	no	NA	0	0	1	0.66625	0	0	FALSE	FALSE	GAACACAGCAGCATGCAGGCAGACATGGGGCTGGAACTGGAGCTGGAGACAATGCTAAGAGTTCTACATTTTGCTCTGAAGGCAGTAAGGAGAGACCATGTGCGTTTTCTCTTTCAGAAGAAAAGGACACATTAGTCACACACCAATCACGATGCCTCTGGAACGTCCCTCTCTTCTCTTCTTCATACCTCAACTCCACGGAGACGAAAGGCTCTAGAGCAAGTTAGTCTGCCC
Obcdi014103	TRINITY_00115710	chr12	70972564	70973549	2	no	NA	1	0.21875	2	0.44125	0	0.07125	FALSE	FALSE	CAGGATTTCTCTATGTAAGTAGCTATGGCTGTCCTGGAACTTGTTCTGTTGACCAGACTGTCCCAGAACTCAAGAGATGTGCCTGCCTCTGGCTCAGAGTGCTGAAATAAAAGACAGGGCTCTTATATTGCAAGCTGGCCTCCCGTCCCTGCCTTCTGCATCACCCTGCTGGAAAATATTTTCTAGCTATATAAAATAAAAGTCTCCAGATATTTATTTATTTTGTTTTTTTGAGACAGGGTTTTTCTGTATAGCCCTGGCTGTCCTGGAACTCACTTTGTAGACCAGATTGACCTCGAACTCAGAAATCCGCC
Obcdi014157	TRINITY_00109371	chr12	73448360	73449490	3	no	NA	2	0.33	2	0.31875	0	0.15875	FALSE	FALSE	CGGGCTGGTTCTGTGTGTTCTAAAGACAGCCTCCTGCACTGCCATTGTGACAGCCTTCATGATAATGGCTGTTACCATCCGGATTGCAGACTCCCTGGGTAGAATGGCATCTCTATTCAGCGAGCGTCCCAGCTGCAGAGAATCCCTGCCTAAGTCTTTCATCCACTCCCCTGGGATCTGTTGAGGGCCCATCAGTACCAGGTGCGGCGGAAAATCTGAGGCACCTTGGCTAGGAGCCCATGGTGAAACCCGGCTTTGGCTCCTGTCTCCCCATCCTCTATGAGCAGTGGCAGCTACAGCTGCTGGAGTGGGAGCTGCAGCAGTGGGGCGTGGCCTGCAGGGCTGTTGGAGTCCATCGCACACTGATGGAAAGGAAGCGGAACCTTCACTCAAGTTGGC…
Obcdi014223	TRINITY_00109532	chr12	77177774	77178670	2	no	NA	1	0.26875	0	0.0425	1	0.19625	FALSE	FALSE	GTGCCTGGTTCACTGGAGTCTGGGAAATGACCTTGGCAGGATGTAGAGCAGTGCAAGGGCCAAGACCTTCCTGGGGCTCAGCTGCCACTCTTTGGACCTTCCCCCTGTTTTCAAGGCTGGAGCAGGGTAGAATGGCGCCTGTATTTAGAGAACTCCAGAGAGCTGCCTTTCTGCGCGGCCCCCAGCGTGCAGTAAGCCTCAGCTGTGGCATTTAGAAGGGCTACCTCCAGAGACCGGATGTGTGCACACTCAGAGAGAGCAGCGAGGACCTCGCCACATGAACCAGGAGGATGGATGGCGGTGGTTAGAGGAATATGCAATTATTTAACAGAGACCTGGTAAGCACACATTGAGTGTTACTGAGGCTGGAGAGAGGGAACATCAAGGGGACAACGGCAG…
Obcdi014274	TRINITY_00116013	chr12	78921393	78926374	2	no	NA	1	0.23	2	0.38375	3	0.385	FALSE	FALSE	GGTGGAGCCAAGACTGAAAGCCTGGTGGTCAGAAACTTCTAAATTATGCCCCACTGAATCCCTTGATGACAGAGCCTTGGGTACTTGAAACCAGAATGTCCCATAAATAGTCCTGCTACAAAGACAGATTTTGCAGTTGGTCAGGAAACAGGAGAAAATTTGTCCTTCCTTGATGTTTGCATTCCAGAGGGGGGACTGCTCATGTTCTGCTCTGGGCAGGATTTCAAGAACACCCCTCCCCTGTCTCAGCGGATCTAAGGATGAAACGCCAGCAGTGGAGAGGCCCAGGAAGATGGACTGGAGCCATCCATACAGCTGCCTTCACAAAGCACTCAACTACACAAACCACAGACAAGAGAGCCTTTGAAGGACTGAAGAGGGATTCAAGCAACAGGCATG…
Obcdi014302	TRINITY_00109698	chr12	79831092	79834219	2	no	NA	3	0.4875	1	0.4275	1	0.40375	FALSE	FALSE	TGTGAAACCAAAAAGCAAACTGTGAAACCGAAGGGAAGTTTACTTGAAAAGGAACCAGGACTGGCTGTCAAAGGGCACCCAAAGTTGGGTCGCACTCCCTCTCCCTCTCGAACACCCCCAGATAGACAACCTTGTCTAGGGTCTGTAGGGTCCAGCACTGTGCTCTTCATTTTGATAGTTGACTCAACTTTTTGGAACCCTATTGTCCTTATGTGTACAAAGGCGGCTACTGAAAGGATCGCAAGAAGTGACGCTTGATAAATATACAGCTGTTGTTCCTCTGAAAAGGAAAAAGCACAAAGAATTAGACTGAATGCAAAGCCCTTCCCAGCAGGGCCTTGACTTGCCCTGTATTCTCCTCCCCTCAGATTCATCAGGTCTTCATGCATCTGGGCTGGT…
Obcdi014437	TRINITY_00110057	chr12	84538163	84546370	2	no	NA	2	0.35625	0	0.2875	0	0.34625	FALSE	FALSE	GGGGGCTTGAGTCTGAGGCTTACACCTTCCCTGAGCTGGGCATGAAGCCCTGTGAACCTGCCCGCCTGTGAGCTGTGCTTCGCACTGATGGGCTCTTGGATGCTCCAAAGGAAAATAGCAGCGAAACCTGCTGCTTTTCACTTTCAAATGACAGACCCGTAGGAAGCCTGGGGGCAATGCCACAGAGGATGTAAAAGCTCTCAGGTCCACCCTGAGCTTTGGAATGAGAAGAGAATGGTGATGTCCTTTTGCTGCTGCCTGTCACTCTTCCACAGCAACTGAGCCAGGCTAGCGAGCCTGTCTTGTGACTTGGCACTACACAGAGCCGCTCGCTAAACACCTAAAGGCCCACGCTTTATGCTTCTTGTGAGGGAGAAACACAATTGTGTTCAGCCCTTA…
Obcdi014458	TRINITY_00121381	chr12	85424156	85441044	3	no	NA	1	0.14875	0	0.09875	2	0.3125	FALSE	FALSE	GTGTGGTGCGTGTGCCTAGGATGGGCACCAGGGCATGTCTTCCTGCAAGGGGCATGTTGGGAAACATGTGGCTTGGTGCCCCGGTGATGCAGATCCCAGATTCTCTCGTCAGGACTGAGGTGGAGGAGAGGAGGCTGGACCGGGCAGGAGGAGGCAGTGCCAAGGACCGGCCCCAAGTGTGCAGTCGACACAAAAGCCAAAACATTGGGAAATATTGGCTACTTTAACCACCTTAAAGAGGACTCCAGGAATATCACCTACAGCATGACCTTTTCGACCAAATCTAGCAACCAGAACTTCGTCATTTTCCTCAATGAAGTTCCATCATTGGGTATGAACGTTGTGATCTTCTTGCCGTTCTTAATGAGCTGCACCCTGACACACTTCCTGATGGCAGAA…
Obcdi014482	TRINITY_00116419	chr12	86309792	86310209	3	no	NA	0	0	0	0	0	0	FALSE	FALSE	GCCAAGCCAACAGCAGCCACCTGACCTGGAGATATTAGAGATAAGTGCGTGCTGTCTACCGCTGCCCCGTTTGAAGTGCCGACTGAGTATTCTAGCCACTGACTAGAAGGTTAAACTCCATCACCACATTGCCTTGTGGTCTAGTGACCTACATCACCACTGACTGGTGTGGTGTCTCTGTGGACCCGTGGGTGAAGTCCTAGAGAAGCATGCACCAGCCTGAGAAGTGCACC
Obcdi014574	TRINITY_00121532	chr12	99175883	99182544	2	no	NA	0	0	0	0	1	0.33625	FALSE	FALSE	GAGTGGGGATAAACAACGGAAATTTCAGCATCCGGAAAGCAGAAGTAAATGAATCAGGAGTTCAAGACCAGCCTGGGCTACATAGTCAGCTCAAGACCAGCCTGGGCTACGTAAGCGAGGGAAGCAGCTCAGTGGGTGAACTCGTTGCTGTGCAAGCATAAGAAGCAGAGTTCAGCTCGACAGCATCCAGAGTTCTGGACAGCATTTTGGATGATGGAAGCACCAGATGCTTAACTATGGATCCATTCTGGGGGAAGGGCCAAGTGTGTAAAAATAAATAGATACCAGAAGTAGC
Obcdi014739	TRINITY_00110806	chr12	109681010	109683609	3	no	NA	0	0.22125	0	0.16375	0	0.2475	FALSE	FALSE	GAGGTCTGTCCATGGAACTGGGTCAGAGGGGCCCTGAAAATCTACTTGGATGAGCTGGAATTCCACAACCACTCCCTTAGAGATAAAGCTGACAAGACAGTGCCCTTGAAATGTAGGAATCCTGGGTCAAACTTGGGAGCATGTCTCAATAGTTCTATTTTTTCTCTACCTTCCAACATCCAGAGAGCTGACCCAAGTGATATGAGAAGTTTGCTGTGATGGACAGTTTCTGGGTGCTTTGCCAACAATCCAGAGTACATGGTGACATGTCAACTCCAGCTGTGATCCTCCTGTGTGGCACTGACTTACAGAAATGGCGACCCAACAGATGGTACCAGCATGCTGAGATATAGAACCACCCTTGTATCACCACTGTGACATCTCAGAGCTTTGCCGACC…
Obcdi014851	TRINITY_00126190	chr12	113000882	113001557	2	no	NA	1	0.28375	0	0	1	0.17	FALSE	FALSE	TGTAGATGGCGCCGAGGCCACGAAGCTTTCGGCGCTGCTCACAATCTCAGCCATACCTGTCAGTCCTTGGGAAGTTTAGCAAATCTTGTGCACTACTACAGGTAAGAAACTCCAAAATTAGACTGCAGGATGCCACAGGAGCTCAAACTAAGAGGGAAGCATTGTAAATATGCAGACTTCTGATCAGCTTGCAAAACCAGCGTTATCAACACAATTTAGAAGAAGAACAAGA
Obcdi015152	TRINITY_00111676	chr12	12479905	12480637	2	no	NA	2	0.3925	3	0.58875	4	0.96375	FALSE	FALSE	ACTCACCAGGGCTCTCCTCCAATGACCTAGATTCTCCGGCTAGGTCTTCCTCAAACAATGTTTCCAAAATCTCCCCAAACAACATGTCCTGGATATATTTTTGTTCATTTTACATAAGTTAGAATTCTCTGGGGAAAAGAACCTCAGTTGATGAAATGCCGCCCTTGGATTGCCTGTAGTTCCTGCCCTGATTTCCCTCAGTCAGTGATGGACTTTGACCTGAAATGTATAAGCCAAGTAAATCTCTTCCTACCCAAGTTTTGTGGTCATGGCATTCATCAGAGCAACAGAAACCAAACTGGGACCAAGTCGCGGACCAATATTTCAACAGACACAGAGGAGACATCTCATGTTCAAACCATAAAACAATCTCTTAAAACACTCTGGTCCTTAAGGCCT…
Obcdi015171	TRINITY_00111739	chr12	16635560	16647000	2	no	NA	1	0.25375	0	0	0	0.31875	FALSE	FALSE	TCCAGCTTCTGAGCCGGGTGTCCCCAGGGTCATTTCTCTCCAGACACTGAATGAGGAGGTGGCTAGACCGTGCAGGTCCAGCCATGGCAGAGCAGGATGGTGTCTGTAGCTCCAAGTGGGAGGCATCACGAGACAAGAGCTCCCTCGACTCGGCATGGTCATGGTGCTAAGAACGACTCACTGGAAGGCATTTGGGATACAATCCACTCCCTGACGCCTGGGTTTCCTAGAAGAATACTGAAGTGTTCAAAGCAAAGAGGTGTGTCCTGCTGCTTACCTGGGCCAGTCAGAGCTTTGACCTTCTGTGAAAGTGCCACTCCAGAGGCTGGTGTTTTTCCCTCCGCTTTGCTTTGGCTCTGGTGCATCCTTGCTGTGTGATGTCGGTGAGTCACTCTGCTC…
Obcdi015438	TRINITY_00117710	chr12	25188657	25189635	2	no	NA	1	0.30375	2	0.35125	0	0.2275	FALSE	FALSE	GTGACCGAGCTGTGAGCCACCAGCTTCACTGTGTGACGCGCTTTGTGACAAGCTGCCAGGGCCAGGAGCTGTAGCAGCTGCGCTTGAACTTGTGGCTGGCTGCAGTCCCTTGGAAAGGGAAGGGGCACATCTGGAAGGCGGGTCTGAGTGCCCCATGAAGCTCAGGCTGGCTTACCAACCCAAGCAAAGCCTGTAGCAATTTCAAAACCTCAGGATCCTTCCAATTGCCTCAGTGAGCCTTGGAGAAGCCACAGACCTGATACACAAGGCTGAACACGGGGACAGCAGCACTTCCTACTGGCCTCTCATAGGCAGCTGGGGAAACCCCTTCTTCATGCAGCAAGTCGGGAAGATATGGATATCCAACGAGGGGTCTGAAGGTAATGTTGGTCCTGAGCT…
Obcdi015438	TRINITY_00126676	chr12	25187649	25189574	3	no	NA	1	0.30375	2	0.35125	0	0.2275	FALSE	FALSE	CCAGGAGCTGTAGCAGCTGCGCTTGAACTTGTGGCTGGCTGCAGTCCCTTGGAAAGGGAAGGGGCACATCTGGAAGGCGGGTCTGAGTGCCCCATGAAGCTCAGGCTGGCTTACCAACCCAAGCAAAGCCTGTAGCAATTTCAAAACCTCAGGATCCTTCCAATTGCCTCAGTGAGCCTTGGAGAAGCCACAGACCTGATACACAAGGCTGAACACGGGGACAGCAGCACTTCCTACTGGCCTCTCATAGGCAGCTGGGGAAACCCCTTCTTCATGCAGCAAGTCGGGAAGATATGGATATCCAACGAGGGGTCTGAAGGTAGAAATGTCAGCTCTAAGATCCTGGGCCCCATGCTACCCTCCCTGAGATGCTGCTATGTGAATGTGGAGGGAAAGAAA…
Obcdi015489	TRINITY_00112006	chr12	32076291	32081616	2	no	NA	1	0.185	3	0.54875	0	0.0425	FALSE	FALSE	CTTATAGGGGCCATTCTTCTTTAAAACACCACATCCTTGTATAGCAGTGGAGTCCCTCCATCATGTTTTCATGTTCCTCAAATAAATTCCTTATTTAAAATATAAATGTATTTTTGAAAATTATTAAATTTTTTTTTTCAGAGTTTTACTTGTGTAATTTTGATGTCTTGCTACTTCAACATTCGGAGTCAGAGCACTTGATACTGTGTTCTTTCAAGATTGTGTCTCAGACACAGGGAAGTTTCAACCCAGCATGTGGATTTAAAAAAAAAAAAATGCTGTAATGAAGTGATTCTGAGCACACAAAAGTTTACATTCACCTTGAGCTAGAGACATGAAAGAGACCTATGCAAGGAAGAGAGCTGCCCTGCTGTAAGACCACAGGAACAATGGTTGACA…
Obcdi015513	TRINITY_00112093	chr12	35007084	35018844	2	no	NA	2	0.33625	4	0.56375	3	0.41125	FALSE	FALSE	CACGCCCACTTGACAAACCACAACAGGAATGGGAAGCAGCAGGGGGAGCAGCAGCCTCTCAGGACTCCCGTACCCAGGTGGCCATGTTGTTTTGGGAAGCTGTGAAACCTTCAGGAGGAGGAGCTCTTGCTGGAGGAACTACGTCTCTGGAGGAGACTGGCAACCAAGGTTTGGACCCTGCCCCACCTTCTGTGCTGTTCTTCTTGACCTTGGAGATGTGAGCAAGCAGCTGTCCCAGGCTCCTACAGCCATGGGGGCCAGGGATTTGATTACTGTGCAGTTTTAAATGTCAAGTTGCCATAACCTAGAATCACCTGAGAAGGGAGTCTTAAGTGGGGGATTATCTAGATCAGGCTAGCCTGTGGGGAATTGGCTTCATTGTAATTGAGGGAGGAAGAC…
Obcdi015800	TRINITY_00112769	chr12	70773305	70784125	2	no	NA	2	0.47375	1	0.37375	4	0.6725	FALSE	FALSE	GAGAACCACAAGCTCAGTGTCACGGCGTCGTGGCACTGGGCGGGAGTGGGGGAAAGGCCCTGCCTAGAGGGCCAGGGACTAGCCTCATTTAAAAATCACTTAATAGAAAGACCTGCCAGAAACGATTAAGTGAGGGGAAAGGCAAGCCCAAGGCAACTCACGCACTAGGCTATCATTTCTGTCATGAAGGAGCCGAACAGCCCACATTTGCTGTGTGGCCACCAACAGCACTCGTCTCTGAGGAGGGAATGGTGTGGCGAGGAGGGAGCTGTTTTGGCTTTGTCGGAAAATAAGATAGCAAATTCAACAGACTAGTAAAAACGAAGCAGCTTTTAATATACAGTTCTGCAGAAAGAGACCCCAGTGTGGAGAAAAGGCCAGCGTGGCTTGCAGATTTGG…
Obcdi015800	TRINITY_00123211	chr12	70738513	70784197	3	no	NA	2	0.47375	1	0.37375	4	0.6725	FALSE	FALSE	AGACACTGCAGAGGGAGAGGGCGCAGTGACTGACGGATGGGAAAGGCGGGGACCAGGAATTAGGGACTGTAAGAGAACCACAAGCTCAGTGTCACGGCGTCGTGGCACTGGGCGGGAGTGGGGGAAAGGCCCTGCCTAGAGGGCCAGGGACTAGCCTCATTTAAAAATCACTTAATAGAAAGACCTGCCAGAAACGATTAAGTGAGGGGAAAGGCAAGCCCAAGGCAACTCACGCACTAGGCTATCATTTCTGTCATGAAGGAGCCGAACAGCCCACATTTGCTGTGTGGCCACCAACAGCACTCGTCTCTGAGGAGGGAATGGTGTGGCGAGGAGGGAGCTGTTTTGGCTTTGTCGGAAAATAAGATAGCAAATTCAACAGACTAGTAAAAACGAAGC…
Obcdi015890	TRINITY_00118472	chr12	77045362	77047074	2	no	NA	0	0	1	0.25375	0	0	FALSE	FALSE	GTTAAGAGTGACCTTGAACTTCGGATGCTCCTGCAGCTGCAGCTGCACCTGCCTACTAGGACTACAGGTGTGACAGTCATGACCAACCTATTGTGGTACTCGGAATGGAACCTAGGGCCTCATGGTGCTAGGGCCCCAGCTAACCAGACTGACTAATGAGTCATCTTCCCGTCATCGTGAGAGCCACTGTGGTACACCAGCATCTCCAAGACCGTTTAGGAAGCTGATTCAAGGTGAAGCAGCAATGGTAGAGGTCACAACTGATC
Obcdi015955	TRINITY_00123353	chr12	80076272	80079992	2	no	NA	2	0.3475	0	0.27875	0	0.3225	FALSE	FALSE	GCCAGTACCAAGCAGTGTGGCCCTGGATCTTCTGGTTTTTGTTGTTGAGTCAGGGGCTCATCCTCTGTTACATGTATTGAGTTGCTCTTCAGGGACCCTTCAGCTCATTCTCTGAAAAGTGAGGCCTGGGGGCTCATCTGGGTGGGGTTGAATGAGGGGCCAATGAGTAGGCTGCAGTTAGGGAAAGGGTCTGGAGAAACCCAGGAGGGTAGGGTAGGGATTGGGTTGGTGAGGAGAGAGTCAGGGCACCAGTCGGTTAGGCTTTTGTTCTGGCTATCTTAGAAAAGGTTCCCGGGATTTTAGGGCCGGTCTCTGAGGAGGCTGGAGTCAGCTACTCTTTTTGCCTTGTTCTGGAGGCCAAAAGGCAACAGAACCTGTCCTAGGTCAACCTGAGCTCTC…
Obcdi016101	TRINITY_00123541	chr12	85419400	85420016	2	no	NA	0	0	0	0	1	0.2	FALSE	FALSE	AGATAATGTTGCTGTTCTTGTTGTCATTGATGATGATGATGACGACGACAATGATTTGGTGGGAAGATACACCTGAAATCTGTGGCAGCCTACAGAAAGGCACGGGCAAAGGAAGCTGTTGTTTTTTTCCTGCTTGGACTTGCTCTCTCTGGTAAGCATTCCTTCACTGGCATTAGAGCCCACTTCTTTGGGATTCTGGTATATACTGAGGACCAGCTGAGACATCCAGTTCATGGACTGAACAACTACTGTAATACTGTGATTCTTGGACTTTCTGTTGG
Obcdi016177	TRINITY_00113581	chr12	92884972	92891129	2	yes	NA	6	0.66875	6	0.85	8	1.545	TRUE	FALSE	GTCGGCCGACTGCGGCAGCTGGCGCCCGAACAGGGACCCTCGGAGTAGTGACCCTTGTCTCTATTTCTACTATTTGGTGTTCGTCTTGTATTGTCTCTTTCTTGTCTGGCTATCATCACAAGAGCGGAACGGACTCACCACAGGGAGCTGCAGTCCCGCCTACGGAGAAGAGGATGCCGAATCACCAATTTGGGTCCCCGACCGGTTCATCCGACCTTTCACTGAGCGGAAGGGATCGACGCCCACGACTAGCACTGCGGAGAAAACGCCGCCGCGAGATGAGAAGGATCACCAAGAAAGTCCGGAAAATGACCCTAGACCCCATCAAAGAAAAGACGGCTTGACAACAACTGCAGGCGTTGATCTCCGAAGCGGAGGAGGTTCTTAAAACCTCACAAA…
Obcdi016185	TRINITY_00113587	chr12	96854383	96874914	3	no	NA	6	1.6775	3	0.9575	5	0.80125	FALSE	FALSE	GCTTCACTGGAAATTTCCAGCAAGAAATCTGCCTTCAGAGTTCATCTGTTCCTGTTAGGCTGCTCTTACATTGAATGTGTGTGTGAGAAGAGCAATTTCTACTATTTTAGCAGCTATCCATTTGATTCACCTCGGGAGTCAACCCTAACAGTAGTGATGCCAGTGAAGTTATTGGTCTCTTGTCTCCAAATCTCTCTTTGTCAATCACCCCTTCCCAACTTCAACCTAATCCTCATCCCAATTTCCATACCCACCCAGATGTCTTAGAAGGTAAGAGAAGT
Obcdi016185	TRINITY_00123641	chr12	96849169	96874829	3	no	NA	6	1.6775	3	0.9575	5	0.80125	FALSE	FALSE	AGAAGAGCAATTTCTACTATTTTAGCAGCTATCCATTTGATTCACCTCGCCCTTCCCAACTTCAACCTAATCCTCATCCCAATTTCCATACCCACCCAGATGTCTTAGAAGAAGGATCCTGTTGCAGCATCGTTACTGCTGGCCAGTCCGGTGTGCGCAAGAAGTGGTGCCGAAAACCCGGGACAAGAAACATCTTCAGGCACGAGCGAAGACCCCCTGCTACAGGGAGAATTCAGAACTGCATCATGGGGAAGGAGTGGTTAATAAAGGTTCCAGCAAAACAGACT
Obcdi016306	TRINITY_00127797	chr12	103429696	103431477	2	no	NA	0	0	0	0	1	0.2375	FALSE	FALSE	CCTCAAGATCTCCATGCCAAGATCCAGGTCAGAAACTTGTATCTCCCAGCCTCCAGATTAGGATCACAGATACTGTTTCTAGAGTATGCTGAAACACAAAACACTTGAACAGTGACCGATGCTAAACACTTCAAAGGCGTTCATTAAGACTCTATAAAGGCTTCAGAGACGATCCAGCCGTTAAGTGCACTAGCTACTCTTCTAGAGGATCCACGATCAGTTCTCAGCACATACAGACGCCATCTTCTTTGGAAACCAGGC
Obcdi016345	TRINITY_00119310	chr12	105902541	105906752	3	no	NA	1	0.2575	1	0.36625	0	0.1975	FALSE	FALSE	CCTGATACCAGGAGGCTCTAGAAGAAGACATGTGCTGCTCCTTGGAGGTTGGAACTGCCCCCCGCAGTGGCATCTGTGAAATGGGTGCCATCTCACAGCCTTCAGAGTCTGCATGATACAATCATGAATTCAACAGTGTGGATGTGCACACATGTGCAACACCTGGAGCTTCAGGGACTTCCTGTCAGCAGAAGGTCCTCAAGTCACCACACAGCTATTCAGTCACCTCCACGGGAACAAGAAGAACACATTGTGGGGCCGGGCCGTGGGGTGGGAGACACAACAGCGCACTGCCTCTTCTGTTACCAGAAATGCCTCTGATCTAAGGATGCACAGCAACACTGGGCCAGACTGTTGAGGCGTTGTGAAGAGTGAACCCTCCCTGCTCTGCATCAAAAG…
Obcdi016480	TRINITY_00114293	chr12	112816550	112817734	2	no	NA	3	0.4	4	0.705	2	0.295	FALSE	FALSE	CCAGGCAGGCATGGTGCAGGAGGAGCTGAGAGTTCTACATCTTCATCTGAAGGCTGCTAGGAGAAGACCTCCTCTAGGCAGCTAGGCTCATCTTTATCCCAACGGGAGTCTGGATGCTTGACTGCCTGACTGCATTTCTCTACGGTGACTGACGGCAAGCACGGACTTCGTGTGCCCAATGGCCGGCCACTTGCATGCTTTGTGAGAAGCCTTTTTTCTTGTTTTCTTCCTTCTTCTGGATAGCCTAACTTGCTCGCTGTTTCCTTCGCAGACAGCAGTACCTCTGGGGAAGCTGCAGCTGCTGCTTGCCCTGCCTGGTCAGTGCTGCTTTCTGAAAACGGAGTTAAAGCAGCTTTCTCTCCTAAACACCTGGCACCCCC
Obcdi016753	TRINITY_00145058	chr13	13539853	13543189	2	no	NA	0	0	0	0	0	0	FALSE	FALSE	AGAACGTAGTGTGTTGTTCCTTGATGCTGGTCAGAATCGGAGGTGACAAATGGTGGCCCGTACGGGGACGTTCAGAACTCATCACAGTCAGGGCAGCTAGCTGGTAAGGTTCCCAGAATCACCGGCAACCCCTGTGGGTCCCAGAACGGCTGACCAGAGCAAGCCATGGCAAGCAGAACGATGAGGACGTGGATGTTCCTGTGGCTGGGAATGCTTCCGCTAGTGAGAACTGAAGAGTTGGGGAATT
Obcdi016847	TRINITY_00135610	chr13	21034484	21036249	2	no	NA	0	0.05375	0	0.15875	0	0	FALSE	FALSE	CTCATCTTCCAAGAGAGAAGAATAGTTTCTCTTTTTTCTTAATTTTTAATTTCATTTTATTCCTTTATTTTATGTTCACAGGTTGGGAGTGGCACACATGTTATTGTTATGGGAGAACAATTGGCAGGAATCAGGTCTCTCCTTCCACTACGGGAGCTCCAGAGATCAGACACAAGTCATCAAGTCTGTGTCAGCTGCCTTTACCCTATGAACCATTTCCTGGCCCAAGAAGTACAGCTTCGAAGCAAAGCATCTCCAGCCAGCACTGAAGTCCCAAGAACACAGACTTTAAGGAAGAAAAACTACAAGTGCTTTGTTCACAGGACACCATAGGACAGATGAACAAAGCCAAGGTACCAAGTCAAGTGACAAAGAGCTGGCACAGTGTAGCAAGAGAGC…
Obcdi016966	TRINITY_00128823	chr13	32449640	32453443	3	no	NA	8	1.72	8	1.765	8	2.005	TRUE	TRUE	GTGTGTGTGTGTGTATGTATATACATATATATGTGTGTATGCATATGTGTATACGTGTGTGTGTATATATATGTGTGTGTGTATATATATATATATATGTATACACACACACATTTAACTACTGTTAGAGCCTTTTGCTTATCCAGGAACAGCTGCTGCCAATTGGTCTGACACTATGCGCTTTGGTAACGAGCCTGTATTGGAGAAGCACAGACAGCCTCTTGCTTTGCTTCCAAATAACAGCAAATTCCCTGGGCAACAAACTTAAGAGCGTGGCGTAGTTTCCCACTCTGCTTAGCACCTCTGCAGACGAGCTGTCTCAGAGGCTGACTCGCTATGTACTCCCCCTGAATGGACTGTGGGCTGCCCATTCAAGCCCAGCTCCTGTTTCTAAGGCTT…
Obcdi016966	TRINITY_00140883	chr13	32436892	32453444	3	no	NA	8	1.72	8	1.765	8	2.005	TRUE	TRUE	TTCTGACTTTGGTGCTTTGAGAGATGTGCTTAGCCTGAGGTCACTCTCTGGTTTAGGTTCTGGCTTCCTAATCTCCTATTACCCTATTCCTGACACATCCTAATCACTAACGTCACTCCACAGGCATCAAGGACAGACAATCGCTGCTCATGAGCTCCTGTCTCCTTCATACTGTTCCTCTTTGGTCTTTGGCAAACCAAAGGTCCAGGCAACGCTGAGGTAGGGAGTGACTAGCTGCCACGTCTGAATGACCGTGGGCAAGCTTTGCAAGACTGTTTTGTTCCAGGAATGAGGCAGACGATGACCACGAAATGGAGAAAATTGGTCGGCAACACTTGAGGCGTTCTCCGGCTGTGGGGGCGGGGCACGAAGTCCTGCTTCTGCGGGTCTACTCAGGAA…
Obcdi016966	TRINITY_00140884	chr13	32436892	32453444	4	no	NA	8	1.72	8	1.765	8	2.005	TRUE	TRUE	TTCTGACTTTGGTGCTTTGAGAGATGTGCTTAGCCTGAGGTCACTCTCTGGTTTAGGTTCTGGCTTCCTAATCTCCTATTACCCTATTCCTGACACATCCTAATCACTAACGTCACTCCACAGGCATCAAGGACAGACAATCGCTGCTCATGAGCTCCTGTCTCCTTCATACTGTTCCTCTTTGGTCTTTGGCAAACCAAAGGTCCAGGCAACGCTGAGGTAGGGAGTGACTAGCTGCCACGTCTGAATGACCGTGGGCAAGCTTTGCAAGACTGTTTTGTTCCAGGAATGAGGCAGACGATGACCACGAAATGGAGAAAATTGGTCGGCAACACTTGAGGCGTTCTCCGGCTGTGGGGGCGGGGCACGAAGTCCTGCTTCTGCGGGTCTACTCAGGTG…
Obcdi016989	TRINITY_00145296	chr13	34346994	34353925	4	no	NA	0	0.0275	0	0.04125	0	0	FALSE	FALSE	GTTGGTTCTTTCAAAGGAAGCCTGCTCCGTGTCTGGGTCTGACTCCTTTGCTCAGCTGCTCACTAGGAACCTAGCTGAAACTTTGTGACCTCAGGATGAGCCCTAGAACAATGAAGTAAAGCAAAATTGATATTCCAGAGTGGATGGCGGCCTCCAAGAGAGAGAAGAGAGCACAGTACCTTCCAAGTCAGAGAAGAGTGGAAGTGAAAGCCCGGAGGAGATGAAGACAAAGGCGTGTGCAGGAATGTGGAAGATCTATGTGTCTGGATGGTGGAGAGCTTTTCCACAATGTGATTTACTGCCGGAGGATGAGATGCTTTGTACAGACGCAGAGGCAGCAAGGTGCAAATGACCACGGCCTGAAACCTCTGACAGCATGAGCTAAATTCGATTATCTTC…
Obcdi017028	TRINITY_00128963	chr13	37482994	37483609	2	no	NA	3	0.445	4	0.63875	2	0.47625	FALSE	FALSE	CTTTCAATTACAGGGTGTCTCTAAAGGCAAAGCACCAGGCTCCAGCGTCAGCAGAAATACGAGTTGGAAAGACCCAGACCCAGGCTGTTGGAAGGGAAGGCACCCTCCAATCCCCAAAGCAGGCCCCTCTTGGCAAGGTCGAGCAGTGGCTGTGCAGGACAAAGGAGCGCCTGGGAGCTGCCAGCAGCCTGGGGGCACCACTGGGTTTGACAAGGAAGGACGAAACCTGATCCCTGCCAACGGGACAAGTCCTTGTGCTGTTCTGTGAGGTGACCCAGTTCTGAGACCAGACCGCTAGGCTCTGATCACACTGCATCTCTCACACACCCTGCTCGCACCCCTCGGCCTCCGAGGTAAGACCGTCGCATCCTTCCTTCCACCCGGACAAGTGAGAGCTGC…
Obcdi017061	TRINITY_00129020	chr13	40854915	40855976	2	no	NA	4	0.51375	2	0.33625	1	0.07	FALSE	FALSE	GTGACTGCAAACATTCGGGAGAGTGAGACAGGGCTCCGAATTCAACAATAGTAAAAAATTAAAACTTTTCAGGGAATCCAACAGCCTCTTGTGACGATCTCCAGCCCCAGGAGTGCTCATGGTACACATACATAAATGCGGGTAAGATACTTCTGCACACTAAGTAGAAATAAATCATATATAATAATGCTCATTTTTTTATTATTTATGGGTGGTGTGTGTATTGTGTGTGTGTGTACACATGTATATTGTATGTACTTCTATGTGTATATGGAGGTCAAAGGACAATCTATG
Obcdi017091	TRINITY_00129079	chr13	42192013	42192771	2	no	NA	0	0.1575	0	0.025	1	0.105	FALSE	FALSE	AATACATGTTTCGTGAAGGCCAGTAGACGTTAGCTACCTACCCTTTATTCTTGCTGGAGATAAACCATCTTTCACTCATTTGTTTTAGTGACTTGAAAGACTGTATGCTTCGTTATTTACCCATGGATGTTGCCAAATGAGATCTAAGGAAGCCAGGCTGGATGGAAGACATGAGGCTTTACATTCCTGGAGATTTGGATTTTGTTATTTGGAGCATCTTCATCCACTAGACAGAAAGGTATGCTCAGTTGCTTTGGCATTCAGAGTCACTGGAAGAATTTTACAACTTCATGCAAAGAGTCTAGTTATTAATAGCCACTCAGGCAATCATAATTATTGATTCCAAAAAAAAACCCCTAATCTTCATTAAAAGCATATTAACTATTCTGGTGAAGTGTT…
Obcdi017117	TRINITY_00129128	chr13	43711071	43716383	2	no	NA	6	0.915	2	0.3525	4	0.575	TRUE	FALSE	GCATGCTGTTACCAGTCATCTTGTGCAGAGAGGGAGAAGCGGGTCTCAGACTTCTACAAAAGGATTTTCCCATAAAGCTTGGTTTGGTTCTCCTGACTCTGGACTCTCATCATGCTGTCACGCGCTCACTGATTGGGCCCGGCGTTGTCACGAGAAGTCAGACGGCACAACAGTCCACGCAAGCTTGTCTGCTCCTCATCACAGTGTTTGAAAGCAGACTGCGGATGTTTGATTGGGAGCGCGTCTGTGTCCGGATATGTACGTACTTTCACGGACAAACCTTGAAGCCTTTGCTGACAAACACATCCTTTGGGGGAAAGTCATATTTTGTGAATCCTAGTCAGGAAGACTTGGGTATGGGGGCTTGCCCTTGGGAGGCGGAGGCAGAAAGAGAACCGC…
Obcdi017119	TRINITY_00129137	chr13	43865509	43867248	2	no	NA	0	0.2125	0	0.03125	1	0.2	FALSE	FALSE	GTTGTCTAAGCTCCCCTCTTCCGTAGGCACAAACCTGCCCCCTCTGCGTTTTTTACCTTAAAACAGGTGTTCTGAGGATTGTCTCTAGTTCTGGCGACGTCTTGAAAGAACTGAGTCTGAGCGAGGCAGACAGACGGCAGCATTAGTGGTGATGGAGCTGCACTGCTAAATGTGGAGATGGGAGGGGAAACACACCTGGGCTTCCACAGGGCAGGAGAAGATCTGTCACTTGGGCAGAGCCTTTGAGTCGCACTCAGGTGATCTCCAGGTATCTTTTGTCTGTTTTAACCTGACATTCATTTGCATCTAACAGGACTCCCGAAAGAAGCCTGGTGTAACTGAGTCTGGAATTTTTGCTGGGCTTGCTAGGTCTACACTCTCCCACCTGTGCTCCGAGGA…
Obcdi017121	TRINITY_00145397	chr13	44007591	44009413	2	no	NA	0	0	0	0	0	0	FALSE	FALSE	AGAAGAGCAAAATATTAGGTCCTTTAATCACATTGTTTCAAACACAGCCTTTAAATTTTTCTAATAGACTTTTTTCACATATGCACTTAGTATGAGAGCCAGCATACGTGCATGCAATTTATAAATACATTATTGTCACATGAGGCTGATTGTTCTAGATAGAATTCTCTGGGGAGTGGGAAGACAGAGAAATAAGTAGGTAAGGTGCTTACTGTGCGAACATGAGGATCTGAGTTCAATCCCCAGTACCCACTGCACCCACCACTTCAGGCTGCTGAGACGGCGGAGGCAGGTGGATTCCCGGCACGTGCTAGCCAGACAGCCAAGTCAACTGGTGAACTTCATGTTCAGTGGAGACTTCGTGTCAAAAGATAAGGCCTGCACTTGGCTTGGTGCCAG…
Obcdi017123	TRINITY_00145399	chr13	44504632	44508228	3	no	NA	0	0.08	0	0.085	1	0.17375	FALSE	FALSE	AAGAAGAAAGAGGAAGGGCTTTCACCAGGAGACATAAGAGGAGACAAATGTGACTCTGGGTCTGAAGGTCAAAGCTCCACTTGTAAGAATTGTAAAACAACAACTTGCAGAAGAAAAGAAGACATCTTCTAAACCTTGACTTGAAGTTGATTTCTTAGATCCCCTGTTTGAGGGACCAAAGGAAGCAGTGTCCGACCCACATCTCTTCTGGACACACTTGGGGAATATGCCTCCCCTCTCCAGCCCACCTCAAAGCAAGCTAATATCAGATCAATCCTGAAGGGTTTGGCAACAACAAAAGGTGTTGACGCCCCCCAATGAAAGGGCTACTTAGTCCAGGCTGAGCCCACTGGACTCTGTTTGTCCCCATGCCATGCCAGGGGAGGCCATTCAAGCAAA…
Obcdi017249	TRINITY_00129428	chr13	52550947	52557187	2	no	NA	7	2.23625	8	4.38875	7	2.155	TRUE	FALSE	CTCCTCTCAGATGACTTGAGCTTGTGTCAAGTTGAAAAAAAAAAAAAAAAGTCAGCACCGAGGTGGTTTCATTACATAAGCCTTCAGTCAGGCCCTCTGACTCCCAACCAGGAGACTCGGAGGGGGAGGAAAGCAGGATGTATGGTGACCAACAACTCTCTTTGATGCAAAGTCACTTCCCCAGGAGAAAACTCCAAATAACATTAGGGGCCTTGGACTTCTCATCCATGTGGACGGCTACCCGAGAGCACGTACTTCTGATCTGTTCTGTTGGCTTGACTTCTGAAGAGTTCACTTGCTGCGTTACACATAATGAAAACCCCGTGCTCAGATCTTTTCGTAAGAGGCCAATGTGGTGGCTTGAATCAGAATGGACCCCATGTGCTCATGTGCTCACAT…
Obcdi017249	TRINITY_00129430	chr13	52550963	52557197	2	no	NA	7	2.23625	8	4.38875	7	2.155	TRUE	FALSE	TGAGCTTGTGTCAAGTTGAAAAAAAAAAAAAAAAGTCAGCACCGAGGTGGTTTCATTACATAAGCCTTCAGTCAGGCCCTCTGACTCCCAACCAGGAGACTCGGAGGGGGAGGAAAGCAGGATGTATGGTGACCAACAACTCTCTTTGATGCAAAGTCACTTCCCCAGGTAAGAAATCTAGGTAGGCGCCTACACATCTGTTAGCTTGAGATTTCACTGTGACTCCATAGGAGGCCTGCCAATGTCTGTGAGAGGAGAGAGGCAGCGGCCAAAGGGGGTGAATTCTAACATCACATTCTTACAGGGATGCGCTCAGGACGGGAGGTAAACACCATCTCAATACACCAGTTCCCTGCAGTGGGATCCCATGAACTCACCCAGGTATGGGCAAGCCTGTCT…
Obcdi017256	TRINITY_00145543	chr13	53016566	53018487	2	no	NA	0	0.1125	1	0.2875	0	0.0875	FALSE	FALSE	GGATTGTCTCATTTTCCACTTGTTCAACTCAGCTCAGCCGAAGGCTTGGGGTGAGGGTGGGAGCAAAAGATAGACCAGGGTCAGTTTGATAGTGACAATCTGAAAGAACCGGCCGTGGGTGGATCAACTCCAAGTCTGACACAGGCAATGGCTTCCTGCTGCTCACAGAGAAACGTCCCTATGAGATGACATCAGGGAAGCCCTGAACGTTGTTGGGTAACAGATTGAGAGCAAGGGTCAGAGGAAGACAGAGCTTGCTTCTGTAGCAAGCTGCAGCCTGTGCCATGGCACAAGCACCTCCTGATGTGCAACACGGCTCCTCATTCCTGACCTCATCAGAGGGGGAGCCCAGCCTTGCTCCAGCTTGTTTCTCAGCAGGGTGACATCACCACCATTCTT…
Obcdi017277	TRINITY_00145563	chr13	54477690	54484234	2	no	NA	0	0	0	0	1	0.33375	FALSE	FALSE	GGGGCTATAGGAAGAATGTCATCATTCAACATTGCCTGAGGCTTTCTTTGGGGAAGGTGAACAAGGACCTGAAAGGGTAACTGGTCTGGAGGTCAGGCTATACATGGGTCCTGTAAGGACAAGTCAGCAGGGAGGAAGCCTTGGATACAACTGAGAGCAGGAGCAGCCTTTGGATGAAGATGTAGAACTCTCAGCTCTGCCAGCTCCATGCCTGCCTGGATGCTGCCATGCTCCCACCTT
Obcdi017334	TRINITY_00129682	chr13	55928881	55936571	3	no	NA	5	0.71	7	1.23625	3	0.5325	FALSE	FALSE	CTCTGACCATGTGAGTGCCAGGAATTGAACTCAGGTCACCAGCTTTGGTGGCAAGCACCTTTACCTGTTGAGCCATCTAGCCTGACCATAGCATACATTTCTAAGTTTGCAATAATATCTCTCTGTGCCGACAGGCAGCTAACACCGGACATAATAGAACTGTTCTGTTGAGTTGCAAGTTTAGCCTCTTGGGCTTGTAGCATGGGAGGAAGTCTCCTGCCCTAGTCCACCCAGCACAATCTCTGAGTGTCTGTTTATATCATGGTTATAGGTGCAAGAGAGGCCATGTGACCATTTTTATAGGGTTGCTGAGGATTTGAATTCAGGTCTTCGTTGCTTATGTAAGAAGTACTCTTGCACACTGCGCTGTTTCCCCAGCCCCAGGAAACCCTCTTAAAA…
Obcdi017334	TRINITY_00145663	chr13	55926036	55964043	2	no	NA	5	0.71	7	1.23625	3	0.5325	FALSE	FALSE	GCACTGCTAGCTGTTTCTTTGGCTCTCTGCTGTATTTCAAATGTGTGTCTACCTTGAGCTTTTAAATGGTATTTGTATGCTGACTTTCAGTTATGGAAGATGGGGAGGGAGGGAGTCTTTCCATTAAAACGTCTCTTCTCATTACATGGTCATGCTACTCACTTTTCCTGCCTCTGTGAAACACCGTGAGCAGCCTGGCTGTAGGCTGTTCCAGCCCCCGGTGGCTTCCAGTCCTTCTCAAGCTCTGCGAGAAAGCCAGACCCGAGAAAGCCAGACCTTGGTTTCTTCCGGCTGTAGTGAGGGGACCAGCATGGCCCTCAGGTGAGTGCTTCCCGAAGCTCTCCTGCCACCTGTTGGCCGCTGCTGGTGCTGACGCGATGGGAGGAGCTGCGTATCCAA…
Obcdi017340	TRINITY_00141355	chr13	56184796	56186131	2	no	NA	1	0.35875	4	0.59125	3	0.46375	FALSE	FALSE	AGGCCACTTCCCAATGCCCTGGCTTACATGCCTCTCCTTTCCACAGCATCCAGAAGAACAAGGAGCCATAGGGCAAGAAGGGAACCAATGTAGGGCTATCATGGGCTAAAGAATGGAGAGGTATTTGGCTCATGGTTCAAGAGACTTGAAGTCCAGTAGCCGGATACATACTCCTGTGCCTCCAACCCTCTTCAGTTACATTGACTGTGTCAGCCCCGCAAGAGTCTACACAGCTGGCTGTGGAGCCAGGAAGGAGTGAATTCTGCACTCTCAGCCACATGGGAACATTGGCAGACTCCATCTTGTGGGATCACTTGTGGTAAGGAAGCTGCTCTGCTTTCAGGATGGTGATGGCCCTGTCATTGACAGGGGACAGAGTGTCAAAATGGCCATGGATTT…
Obcdi017364	TRINITY_00141382	chr13	59177314	59177988	2	no	NA	0	0.06875	0	0.09875	1	0.15625	FALSE	FALSE	GTGAACTGCAATGCCACTGCCATAAACCACAGCCGCACATACGTGGCCTCTCTGTTTGCTCGGCTGTTAACAGGGACTATTGTTGTATCTTTTCTCCTGTGGCTACCACCCCGCAACCCAAAATTTTGGTCTTCTGATTCCTTATCCACAGCAGCCTGAATCTCCAAAGGTGATCATTGACGCCCAGAAGATGTGAGGACTAGCTGAATGCAGAGGGGACACAGAGGGGACGCAGAGGATCGGTCACCTCCCCAGTGAAGGTAACGGTCAGTGAGGGGAGTTTGCACTGGAGCAGGACTCATTGGGTCCTGAAGGCCAGTTGATTTTATAATAAGGATTTTTTTTAATTACTGGGAGAATCACAGATGAGATAAATAATTAATCAAATAACATCTTGAC…
Obcdi017547	TRINITY_00130016	chr13	65247688	65249071	3	no	NA	5	2.4675	3	1.05375	4	0.98	FALSE	FALSE	GTGGGATTTGCTGGATCCTTCCCAGATGAATCTCTACAAAGACGTGATGCTGGAGACCTACTGGAACCTCATTGCTATAGGCTACAATTGGGAAGATCATCATATTGAAGAACAATGTCAAAGTTCTAAAAGTCATGAAAGGAATGTAAGAAGTCATAGTGGAGAGAAACCCTATGAATGTAATAAGTGTGGTAAAGCCTTTGCAAGACCCATTTATCTCCAAAATCATAAAAGAAC
Obcdi017633	TRINITY_00136680	chr13	69000321	69003200	2	no	NA	0	0.11	0	0.15	0	0.1625	FALSE	FALSE	CTCGGGGACCAAATGCACGAAGCATGACAGACCTAGCTAGATCCTCGTGGACAGGCTGGGCAGGCATTTCGTGGTTGTGACCTCAACCTTTGTTCTTTCTAGATGACAGGACTAACCACTGACCTTCAAAAGACTGCTTCTAGAAGGTTCCTATTTTCCTGTCCTTCCATCCAAAGAACCCACAAGCCATTTTTCTCCCCCAAATCATTTTCTAAGGAGTCCAAAACACAACACCGCCTCAAGAGCTATTCCACATTCTCTGTCAGCCCGGAACTGCCTTAGACCTTTGCATGTTCCCTGACAGCAGCCTGCCTACCTGAGTTGCAAGCCAGCCAGCATGAACAGATCCAGTTGGATTAGTTCAGTCAATAAGGGTGTTGTCATACTCCTCCCAATGTC…
Obcdi017816	TRINITY_00130482	chr13	78483545	78562506	3	no	NA	4	0.635	3	0.52875	0	0.07375	FALSE	FALSE	GGTGAGGACGGGTGAGGAGGGGAAGGGAGAAAATGGAGGGAGAAGTGGAAATAAACGCACAAAAATGAAGAGGAAGCAGCCCTTAGGAAGGTAAACACACACAGTAATGGAAAGAACAGTCTTGCCAAGAATAACAAAAAGAAAGTTAAAGCGAACAGCTAACATAGATGTGAGGGTAGAGAGAAAATGCTGAGCAGTGCTCAAATACAAGAACCTCACAACTCTGCATTTCATCACTGACCACATAAACAGGAAAAGGAAAAGAGGCAACCTACACTATGAACATGGATGTTCCACCCCGGGAAGCTGTGTTATCTCAGGTCCTGTTGACTAGAGACATGGAGATGACTGCGTGAGAAATAATACTATCCCTTCTGGTCGGTGCCAGCTCCAAGTCAC…
Obcdi017816	TRINITY_00136916	chr13	78630653	78634827	3	no	NA	4	0.635	3	0.52875	0	0.07375	FALSE	FALSE	GCCTTCTCCTGCAGTGTCTACAAGGATGTATGTCGTAGCACAGACTTCTCCCTGGTGATCTACTGCAGTATCTAGAGGATGTGTGGAGCATCGCAGAGAGGCTCAGTGAACCGATCTAGGATGTTGATTCTCTTTCCTAAACTACGCATGTTGGAAAGCACTTTAATTTGCTGAAACTGCCAGCATCCTCTTGTTCTAATTATGGTATTGTATTCAGAAGCTCCCTAGAAGATTACTTCAGGAATTGATGGCAAGATCTATAGCTTATGCCCTCAGCTGAACTTCTCCACACAGCTCTTCCATCAATACAGTCATAGACTGTGCAGCCCGGAATTAGACTTGGAGGTTAGTGTAATTCTCACCCCTCCTCAAGGAAACTTCTCTTTGCAACAGATGGAG…
Obcdi018020	TRINITY_00137132	chr13	96698043	96701876	2	no	NA	0	0.13125	4	0.4725	2	0.24	FALSE	FALSE	CTCTGTTCTCATGCATCATGATCCCCTGGTGTCCGGAGGATGGTGTGTGAATTTTCCTTCCCTTTGTCTCCACATCTCATTGGTCTCTCGAACAGAAGACCAGGGAGCCAAGGGGACCGCAGATGGATGGCAGAAGCTGAGTAAGAGATGGAGTTGGGTGCCGAGAGAAAGTTCAGAGATGGTGTCCTCAGGAGTTTCCTAGGAGGTGTCATGAACTCTGAGATACCCAGCCCTCACCCTTCCTTCTCACAATGCAAGAAAATCTGAAACTTAATACTATGGTGCATAGATTTTTTTTTTTTAATGAAAATGTGAAGATAGCTGACTTGGATCACACAAGCAACTGGCTGTACTCTGGGCTTCACCAAAGCACGTTGTTGACACTGTTTTCAAGACAGC…
Obcdi018054	TRINITY_00130863	chr13	98996350	98996978	2	no	NA	1	0.19125	3	0.47875	0	0.1125	FALSE	FALSE	AAATTCTTCTTTATCATTTAGTAAGTCATTTAAACAGTTGATGTGTGTACTGTAAGATTATCTTTTGCCTGTCCATGCTTCCTCCTCCAGACAGACTGGATGAAGGGAGAAACATCTTTCGTCCCGACAACCTTCAGGAACTGTTGCTGGGTCTTAGATGAAGTCTGGTGTCTGCTAGCAAGACACACAGCATACTGACGGGACTGATGGCCAGCGTCCTAGAGACCCCAGAGACTCCAAAGCTGTTTCAGACCCTTTGCTCTGAGCCCAGAGTCCAGGATCGCTTTCCCCCCCAGACTCTTGCTTCATGCTGCGTGATGCTTCTCCTGATTGCGGCATGGATTCTACACTACCATCCACCTGTGGTTAAAGTGCTGCTTAAGTTACAGGATCTTGTGA…
Obcdi018054	TRINITY_00137181	chr13	98996296	99000961	4	no	NA	1	0.19125	3	0.47875	0	0.1125	FALSE	FALSE	ATAGTGCTACTTCCTATAGGCCAAGCATATTCAAACCATCATAGGGACTAACCTAAATTCTTCTTTATCATTTAGTAAGTCATTTAAACAGTTGATGTGTGTACTGTAAGATTATCTTTTGCCTGTCCATGCTTCCTCCTCCAGACAGACTGGATGAAGGGAGAAACATCTTTCGTCCCGACAACCTTCAGGAACTGTTGCTGGGTCTTAGATGAAGTCTGGTGTCTGCTAGCAAGACACACAGCATACTGACGGGACTGATGGCCAGCGTCCTAGAGACCCCAGAGACTCCAAAGCTGTTTCAGACCCTTTGCTCTGAGCCCAGAGTCCAGGATCGCTTTCCCCCCCAGACTCTTGCTTCATGCTGCGTGATGCTTCTCCTGATTGCGGCATGGATTC…
Obcdi018114	TRINITY_00142179	chr13	101546416	101582173	2	no	NA	0	0	0	0	0	0.145	FALSE	FALSE	CCTGGGATGGCTTGAGTTTGACTTTTGTATCATTAAAAAAATAAAAAGTAATGACTATGCTGTGCCTCAGAATTTCTTAAGAAGTCCTTGCAAAGCAAGTTATAGATGTCAGCTTCAGAACTCACACAGACAATGCATATTCTTGGGCCATTAAGTGGGAAGAAATGACCCTTAGTATAGCAAATGCTTATGAACTGCCCACTGTTCTCCAGTCCCCGTAGGAGATACAGCTCTGGAGATACCAAGATGTTGAGGCACACCCCTGCCACCTCTAAGTTTTCATTTCTCTCAAAGTTTCACTTCGTGGTAAAACACCAGTCTAATTAGTATGTCATTCCCTGACAATGTTTCCGGAAAAGTGGAAGTGTCCGAGTAGCTTCCTGCATCTGTACACACCCG…
Obcdi018115	TRINITY_00146455	chr13	101611872	101613245	2	no	NA	0	0	0	0.04875	0	0.02625	FALSE	FALSE	CCTGGCGTTTATCTTAGCAACCCAGAGACACTCTGTCTGCTCTGCCCCAAGTGAGCCCTGGGTGTCAGCTGAATCCCCAGGTTACATCATTTCTTATCTTCTGCCTGCTTCTTCGCCCTACTTGCTCACCGGCCCATCGATGGTCTGAAGCACTGCCTCAGGTCACATGTCTATGCCTACATTTGACCAGAATTTGCTTGTTCCTGCTCCCAGGAATGAAAGACTTACCAGGACAGAAATCAAATGAGCTAAGAGATGTCTGTTCTTCCCGTGGAAATAACCCAGGCTGCCTGTCCTGGCTTTTCCCTGTTGCATCAGTTCTCAGATGTTACCATCCATCAGAACCATGTGGAGATAGCTGGGCTCTTGCCAGAGTTGGATTCAGTAGGTCTGAGGATG…
Obcdi018169	TRINITY_00146534	chr13	107097901	107148556	2	no	NA	0	0.075	2	0.29625	0	0.1	FALSE	FALSE	AGCTGATGCTTCCATGGGCTCAAACTCAAGACCAAAACGACACAAAACAACAAAACACCAGAGCCCAAGAAAACTCATATGACGGTTTCCAGTAAGGAGCATGCGTGACTCGAAGGAATCAAACCCCCGAAGAGTCCTGGTCCGAGTATGAATGTCTCGAAACCACCTGTACTCTTGAAGAGCCTCGTGCGCAACTGACAGGCAGCTGCACTATAGAGGAGTCCCACCTGTATCAGCTGTTATCTCTCCTATCAAATTGGGAAGGAGAGGGCATCTGTAAAATCTGATGGAGCCTTAGAACCTGATGAGGCCCATGAAGCCATGACCCCTATGTGCCTCCATGCTCCCCCTAAGAGGGAGTACACATAGGCTGTGATTATAGATAGTCAGTTGCTATCT…
Obcdi018263	TRINITY_00131188	chr13	112100703	112101690	2	no	NA	2	0.34375	1	0.1775	0	0	FALSE	FALSE	TGTGCCAGTTCGTTCTCATCACAACCTAGAGTACGGTGCATGGGCCAGAGTGCACCGGGCTGCTTAGCCTTAACGCCCATTCCCATTCCGGTTTGCGGGAGTGCAAGATCAGGGCGGGGCTGAGCTCTGCCAGCCAGGCTCAGCCTCAGTCCTGTCTACCCTACCCAGGAGAAACCCCGCCCCCAGCCCCCACCTCAAGGAGCTGCACCGTTGCCCCGGGTCAGTCCATTGCCTGTGTGGTGGCAGCTTCCCAGGAAGGAAGAAGCGTTGTCTGCAGATCGCCTATCGGTCGGCTTTCCTGTGTCGGAGCGGTGGTTTTCCGGGGATGGCTGCCACCCCCGTGATTCCCAGCTGCCTGGAAACTTGGACCCTGCTCCCACAGAGATCTAGTGCTTTCCA…
Obcdi018286	TRINITY_00146657	chr13	113269843	113271083	2	no	NA	0	0	0	0	0	0	FALSE	FALSE	CCTTTCACGAAACCTTTCAGCATCTCTGAGCACTCATAATAGACCTCTTCATGTAACTGTATCCAATACATCTCATTCTCTCTCCATCAGGACTACCTCGGGGTTAGGAACGCAGCTGCGCTCTACTTCCTGCAGGTGGCACCAGAGACACGTGGATCACAAGCAGGCGGGAGAGGGTTGTGGAAAAGCCAGCAGGCCTCAGAAATGTCTGAGGGAGCACAAACTCTGTGGGGAGCTATTTCCTGGTGGCGGCACAAGAAGAAGCGATAATCAGG
Obcdi018344	TRINITY_00131360	chr13	119885205	119891873	2	no	NA	3	0.295	1	0.18125	1	0.135	FALSE	FALSE	CAGGAGTTCCTGGTTCATGTAAGCTGCAGGTGGCTTACAGTTACAGATTGGTGCTACGAACTCAGACCTGAAAATGGCGGGGTAAACTGAGGGACCGCTGTCTTATGTGGAGCTCCACGAGAAGAGAAGAACAAGAAGATCATATCGGGCACAGTGAGCAACAGGGCAATGCAGGAGCCAGAGACAAGGAAGGAGTCCTGGTCAGAAGTCAAAAGTCTCCATTGGCTGATCCACAGTACTCCTTCTGAGCTGCATCCCAGAGACTTCTTCACAACAGGGGGCGCTGCGGCACTGGCACTTGAGTTGGTGGTAACCTCAGTGCTCACACTCTGGACCCCCTTCTCTAGTAGCTATGTTTTGTCCCCCAAGCCAAGTTCAGCTGGG
Obcdi018363	TRINITY_00142492	chr13	3765741	3767202	3	no	NA	1	0.1775	0	0.04625	2	0.33875	FALSE	FALSE	GTAAGATGCTGTCTTGGCCAGCTACTTGGAGAAAGCAGCTGATTCAGTATGAAGAGCAAGTCTTTTTTCTGGCAGGACCAGTTTACAAGTGATGAAGGCATCCTGTCTGGAGTCTCTATCTTGGGGCTGGGGAAGATGATGGAGGACACACCCACTGTTCCAACCAAGGAATGCTGCTTGTTTTCATGCTGCTGTCTGGAGGGAGAGCCAAGAGTCCTCCTGGGGAGGAAAGTGTGAAGAACTGAATGTCTAAATAAAGGCTGTTCTCTGCGCACCTTGCATCACACAAGTACCCTCCTGCTGTATGGAACCTTCCTGCTTGCTCAGAAAAAATAGACCCAGCCAGTCTGCCATCATCCGTAAGTACACACACATAAATAACCTGGCATTTAAGCCAGT…
Obcdi018549	TRINITY_00142748	chr13	21874723	21897488	2	no	NA	0	0	0	0	3	0.66375	FALSE	FALSE	GCTACTGGTGTGCACAGGACTCCGTCCTTTGTGCGCGCTGCACAAAAGAGGAATGGCGATCCTCAGGTTTCCTTAAAGAGCGCCAGATCAGGAAGCTCTGCGATACAGAATTGGCTTTTCAGGGCAGACAGGAATGTGTCATCCTGCAGTGTCCACCATGATTTCTGGGGACCCCTCTGGGAATATCTTGAAGAAAGAGACTCTCATGGAGGAAAATCCCTTCATCCAGGAAGAAGCCATCATTCCTGAAGATACCATCACTAAAGGCCAACCACA
Obcdi018560	TRINITY_00131777	chr13	23444252	23445949	2	no	NA	2	0.4075	4	0.51375	6	0.71625	FALSE	FALSE	GCTCGCTCGGCTCCGTGGTCCTCAACCCGGAGTCGCTCTAGGTGAGAGCCTGACGGCCTCCGCGTGATGGCCTCCGCCCTCCGCAGCGGGGACCGGAAAAGAAGCCCGGGCTTTTCCACAAATGTTCTCGTGAAGGCGGAATCTGGAAAAGGCGGTCGCCCGCCCTACTACCGGGAGGACGGGGAAGAGCGAGCTGAGGGGCGGTTTGGCTGGGATGCCCAGAGCTCGGCCGCGTTCATCCCTGCAGGTTTCGGGCCGAGGGTAGTCTGAAGGACCCGATCTCTTTTCACGTCGTCCTCACCTAACCAAAAAGAAAGGCAGCCTGGAGGAGTGGCTCACACCAGTAACCGTTGGCATTTGGGAGGCTGTGGCCGGAGGATTGCTAGCTCTTCTCAGGAG…
Obcdi018616	TRINITY_00131891	chr13	28396943	28408994	3	no	NA	8	2.17625	7	1.26375	7	1.26875	TRUE	FALSE	GTGTGTGTGTGTGTGTGTGTTTCGTTTTTTTTTTTCTTTCTTTCTTTGTTTATTCCTCAAACAGGCACACATCTAGAGGAGCCTCATAGAAAACTATTGATGATTTACAGCCCATTCAAATGAGGAAGAGCAAACAGTTTTGTACCAGTGTGACTTCTCTTGACCTGTTCTCCACCGCAGAAGGATTTGGGGCTGGAGGTTGGTGGTCCTGCAGGGTGGTGGTGGCGCACACCTTTAATCCCAGCACTTGGGAGGCAGAGGCACGCAGATTTCTGAGTGCGAGGCCAGCCTGGTCTACAAACCTTTAGAGAACCTGAAATGTACTTTGTCAGGAAACCCAACACTGGAGACCCAGAAATCATGAAATTAAAATGTTTTCATGAAAGTGAATAATACAGA…
Obcdi018675	TRINITY_00131992	chr13	30976690	30978445	2	no	NA	0	0.21	0	0.13	0	0.04625	FALSE	FALSE	GATGGCCAGACAGAGGTGCCAGAATAACGAGTCTTGAGGCCCTGCCAAAACTCCTTCAGAGAGTCGTGCCGAAACCTTCTTGTGAGATCTCAGGGCTTAAAGCACTTCAGGCTTACTCCTATCCAACCAACTTTAAAAATGAGATTAACTGGAACTTTCCAAAGGTCAAAGACTCAGGAGTTACATCACATATGAACCAGAAAGTAGCTTCTGGATTTTCAATGTAATTTTTCTTTTAATCAATGGTGCTATAGTTAGTTCTTGATTTCTTTTTCAGGACTGTGGATATTTTTGTTTCCCATCATAATTTGCTGTTGAACACTTTGAATATTTCTTTTCAGGAGCAGTGAAAAATGAAGTACTTCTCAACTTTCCTGGTTAAGTGTCTTTGTTACAAGG…
Obcdi018727	TRINITY_00138141	chr13	35614582	35615275	2	no	NA	0	0.0975	1	0.1375	0	0.03875	FALSE	FALSE	AAGCACAAGCCCATAGGTCCTGAAGGAGTTGGTGTGGAGCTACTGGGTACTCAGCAAAGGACCCATGCAGGACATGAGGCTGGTGATCTCTCTTGCTTCACTCTATCTCAATCCCTGCTGATGCCACAGGTTCACGTGGAGAACTGGACAAACACTGGTATGAGAGCAGCCCCCGTTTATTGGTGGAGGAGACATTCCAAGATGCTCACTGAATGCTGGAAACCATATTCAACTGTGGATATGCTATATTCATACCTGGGATACTGTCTAATTTATATATTAGGTAAGTAAGAGATTAACAATGACAATAATACAGCAGAGCAATTATAGTCATATTCTACAATAAAGTCAACAGCATCATTATTCTTGAACTTTGGGGTAATTAGTAAGTAAAATAAT…
Obcdi018767	TRINITY_00132138	chr13	37633796	37640947	2	no	NA	8	2.57	8	4.42	8	2.66125	TRUE	FALSE	GAGGGAAGGAAGGAAGGAAGGAAGGAAGGAAGGAAGGAAGGAAGGAAGGAAAGAAAAATGACCCAGTGGGAAAGGCTCTTACACAGTTGTGACAGTCTGGGGTTGACCCACGGAACCGTGTAAACACAGGAAGAGTGCTGACCCCCACATGTGTGCCGTGGCTTACGATGTCCTACCACCCCCATAGTAATAAATACACAAACTTAGAAATTAAAATATAAAGTAATGCACTGAGCATCCTGTGTGAGGCAAGCGGTGTGCACATTGTACGCACACAACTGTATACAGCTAGCTGATGGAAAGTGCTGGAATGCATAAGCAATACCGTGACCCAAGCTCCTTATCTTTCCACTTGAAATGCACCAGTCTTTGGAAACACAAAGATAAATCGACTGTCCC…
Obcdi018767	TRINITY_00132150	chr13	37643731	37667619	2	no	NA	8	2.57	8	4.42	8	2.66125	TRUE	FALSE	AAGTAGCTGTCACTTGTTAGAGCAGAGTCCTCGGCACAGTGTGTCCGTCCTGTTTGGAAGTGTTCCCAAAAGGACTCGTGAGCTCTGTGCCATCAAGTACTTCCCTTCATCAAGCTGAGGAGGCACCCCACTATCACTCAGGATGGGAAGATGAAGGCTGAACTGAAAACATTTACTGATGAGCCAAGGATGCTGAGGGACCTGGGACCAGAATCAATGCAGCTGTCACCACCCTGAGGCTTGAAGGACTGGCAGGATTGTCAGAGTCTGATAAGAAATGAGCTATGTTAGGGGGAACCTCCCACAGGAAGGTGGCTTATGGGAATGGAGCAGCAACATCTGTAGACTGGGGGAGGGTGGAAGGAGCTGGTGGAATGGGTGCCTTCTTGGCTTTCCTGT…
Obcdi018767	TRINITY_00132153	chr13	37658367	37667637	2	no	NA	8	2.57	8	4.42	8	2.66125	TRUE	FALSE	GCCTTATCCAAAGGGAAAAAGTAGCTGTCACTTGTTAGAGCAGAGTCCTCGGCACAGTGTGTCCGTCCTGTTTGGAAGTGTTCCCAAAAGGACTCGTGAGCTCTGTGCCATCAAGTACTTCCCTTCATCAAGCTGAGGAGGCCACAGCCTCCGAGAGGAACTGGTGAGTGCTTATGGAGCAAAGAGCATGTAGAACCTTCTAGTCTCTGACCACGTGGTAAGATGGAGCATCTGTCTCAGCAAGCTTTGCTCTCTCTTTTCTCTCTGGCCTATTCTGGTCCCCTTTCTGCAAGAGTTTGATTTTCCCTCTCTTTTCTCTACATGTCTGCAGGTGTGTCAGTACATGGATGGATAGACAAACACACACGCTCATGCACACATACTTAGGCACATACACAC…
Obcdi018767	TRINITY_00138171	chr13	37622378	37640904	2	no	NA	8	2.57	8	4.42	8	2.66125	TRUE	FALSE	GGAAGGAAAGAAAAATGACCCAGTGGGAAAGGCTCTTACACAGTTGTGACAGTCTGGGGTTGACCCACGGAACCGTGTAAACACAGGAAGAGTGCTGACCCCCACATGTGTGCCGTGGCTTACGATGTCCTACCACCCCCATAGTAATAAATACACAAACTTAGAAATTAAAATATAAAGTAATGCACTGAGCATCCTGTGTGAGGCAAGCGGTGTGCACATTGTACGCACACAACTGTATACAGCTAGCTGATGGAAAGTGCTGGAATGCATAAGCAATACCGTGACCCAAGCTCCTTATCTTTCCACTTGAAATGCACCAGTCTTTGGAAACACAAAGATAAATCGACTGTCCCTGCCAAGGACTTTACAGATTGGTGGAGGAGTCGTACCCTCCAG…
Obcdi018767	TRINITY_00138178	chr13	37658367	37667613	3	no	NA	8	2.57	8	4.42	8	2.66125	TRUE	FALSE	CTGTCACTTGTTAGAGCAGAGTCCTCGGCACAGTGTGTCCGTCCTGTTTGGAAGTGTTCCCAAAAGGACTCGTGAGCTCTGTGCCATCAAGTACTTCCCTTCATCAAGCTGAGGAGGCCACAGCCTCCGAGAGGAACTGGTGAGTGCTTATGGAGCAAAGAGCATGTAGAACCTTCTAGTCTCTGACCACGTGGTGTGTCAGTACATGGATGGATAGACAAACACACACGCTCATGCACACATACTTAGGCACATACACACTTAGATACACACTTATACACACACACACACATGCTCATGCACACATACTTAGGCACATACACACTCAGACACATGCACACACTCACTCACATACACTCAGACACACACTCACACACACACATGCTCATGCATACATTC…
Obcdi018767	TRINITY_00147105	chr13	37633936	37667619	2	no	NA	8	2.57	8	4.42	8	2.66125	TRUE	FALSE	AAGTAGCTGTCACTTGTTAGAGCAGAGTCCTCGGCACAGTGTGTCCGTCCTGTTTGGAAGTGTTCCCAAAAGGACTCGTGAGCTCTGTGCCATCAAGTACTTCCCTTCATCAAGCTGAGGAGGTATTTTGCCAGAGTGATGCAGAAATAACGCATGCTGGAAGACTCCCACCAGAGTTCAGACACTTGCCCGATGTTCTTGAACTTTTAAGACTGTGAACAAAGTAAACTCCCCCCCC
Obcdi018767	TRINITY_00147106	chr13	37647070	37667554	2	no	NA	8	2.57	8	4.42	8	2.66125	TRUE	FALSE	CCAAAAGGACTCGTGAGCTCTGTGCCATCAAGTACTTCCCTTCATCAAGCTGAGGAGTGATCTAGATGTAGAGGTTTCGACTACCCCTACAGTACCATGTCTGCCATGTGTGCCACTGTGCTTTCTGCTATGATGATAAAAGAAGTTTATAAACTACACCTCTGAAGCTGTAAGCCAGCCCTGCCATGGTCATGGAGTCTCGTCACAGCACTGACTAAGACAATGCCTTTGGGTCATTCTCCTGATTGATGACTGACATGGGATGGCCCACTGTGGACATGGGATGCTCACTGTGAGTAGCACCATCACTAGGCGGTAGGTCTTGGCTGTATAAGAAAGCCAGTTGAGCATAAGCCAGTATGCAGCATCCCTCAATGGTCTCTGCTTCAGT
Obcdi018842	TRINITY_00147182	chr13	44485127	44487152	2	no	NA	0	0.025	0	0.0425	0	0	FALSE	FALSE	CTGCGCTCACTATTGCTCTATTCACAAGAGTCAGGAAACAGAACCTGGATTAGATGTCAATCAACAAATGAGTGAATAAAGAAAATGTGCTACAAGGGGATTTCATTCAGTCACAGAGAAGACAGATATTTACTGGAAAGGACAGAAGAATGTCATTTACCGAAAAATGGACGGGTCTGCGGGTCATCATGTTAGGCAGAATAAGCCGAATACAAACAGACAGAAAGCACACCACTCCTCTGATGTCCATGCCACAAGCACCCACAGCTGGGCAGAGGGAGCCCCGAACGTCCATGGCTCTATGCTGCTGCTGCGGTATGACTTTGACCTTGATTTGCTTTCAGCATCTTGTAGATTTGGCTCATCTACGGAAGTATTCTCAGCAGGAACAAGTTCATT…
Obcdi018894	TRINITY_00132461	chr13	48538189	48546715	2	no	NA	5	0.9	4	0.69625	5	0.675	TRUE	FALSE	AGAGGAGCCTGTCACGGTGGGCGGGCCAGACCCGCCTTCTCCGCGGCGGGGGCGGGCTCAGCCGTCACCCTCCAGTGGGGGTCCGGGTGAGCCCCGACCGGCTAAGGCGAGAGGGCGAGGCACACGTCCGTCAACAGCGTCCGCCAATAGGAATGCGCGCTGCCCGCAGCTCCCGCCCCCGCCTCGGATTCCCGGCGCGCGCGTAGCCTTCCCTCAGGCCGCCGAGGCGGCGCCCGCCCGCCCGCGCTTCCATCCGGGTTCTCGCGCGCTGCTCTCTCCCGGGCGCGGCGGTGGAGGGCCACGGTGGGGGGAAAGCCAGACCATTTCCCGTGGCGGCAGCGGGACGCCTTTATCCGCGAGCTTGAGGAAACCGGAATTACAAAGGAGAACGGCTTCCTG…
Obcdi018978	TRINITY_00132634	chr13	52555228	52556233	2	no	NA	5	0.74875	7	1.17125	8	0.99625	TRUE	FALSE	ATTTGGTTGTTGCTAGGGGCAGGAAAATCTACACTGGTATTCAGGAGAGAGGGGTGCGTATTTGGCCCAATTTGAGTAGGGGTTCTGAGGTTGCAAGGTGCATTTTTTTTTGAGAGAGAGAGAGATGTATGTTCATAGTCATTTCGGGTGATGGGATTAAGCTGGCAAGTGCATTATTGCAAGCAGAGCTGTATATTACAAAAACCAAATGAGGTTGCAGGTAACTAAACTGTCTCTCATATTTACCTCTCTCAGGAGGAACAATGAGCCACAGAGGAAAGCTCCTATGGTGATACTTTTTTCCAGGTGCCTAGCAACAAATGAACTCTCTTCAGAAGAGTAGATTTCAACTCAAGCCTTGAAGAATTACAGCCCCCAGATCTCCCCGCACAGCAGAGA…
Obcdi019071	TRINITY_00132926	chr13	56671123	56673720	3	no	NA	7	1.1825	5	0.7275	7	0.8825	TRUE	TRUE	CTTTCATGAAGAAAACAGCCCTGAAAGCCTTCTCTAAGGTATGCAAGCTTGAATCGGGATATTTCCACAGTGCTCCTCCACAGAGCTCCTCCTCATACAGTGCCCCTGGAGTAATTGCTAGCTCGAGGATGCTGGGGAAAAAAGAAACAGTCGCGGCAGGATGGCTGGACTCAGCGAGCACGGAGGAGCAGGAGGCATCTGGAAGCAAGGCACAAAAGGATGAAGCTTCCAGAGAGGAGGAAGGCGCTGAAGAGATTCTGCTCTGGGGAGAAGCTGTAAGAGTGGCCATGTTTCAAGTAAAAACACTCTCAAGGCAACAGAACGGGTGAACAACTTCAAAACAAGATGAAACTCAAGTGCTCGAGACTCTCCATCGACACTGCTTGACTATGAGACCTA…
Obcdi019071	TRINITY_00132927	chr13	56672063	56673763	2	no	NA	7	1.1825	5	0.7275	7	0.8825	TRUE	TRUE	GCTGAGGGAAGTCTGACAGGATGTGGTGTTCTCCAACTTAAGGCTTTCATGAAGAAAACAGCCCTGAAAGCCTTCTCTAAGGTATGCAAGCTTGAATCGGGATATTTCCACAGTGCTCCTCCACAGAGCTCCTCCTCATACAGTGCCCCTGGAGTAATTGCTAGCTCGAGGATGCTGGGGAAAAAAGAAACAGTCGCGGCAGGATGGCTGGACTCAGCGAGCACGGAGGAGCAGGAGGCATCTGGAAGCAAGGCACAAAAGGATGAAGCTTCCAGAGAGGAGGAAGGCGCTGAAGAGATTCTGCTCTGGGGAGAAGCTGTAAGAGTGGCCATGTTTCAAGTAAAAACACTCTCAAGGCAACAGAACGGGTGAACAACTTCAAAACAAGATGAAACTCAA…
Obcdi019189	TRINITY_00133206	chr13	62673888	62675781	3	no	NA	8	5.65	8	6.63875	8	7.7075	TRUE	FALSE	GTTTGTTCCAGGACAGCCAGAGCTATACAGAGAAACCCTGTCTCAAAAAAAAAACAAAAAAACAAAAAACAAAAAAAACATGATCAATAATGTCTCTATTGTACTTTCTTTTGCACCTGTATATGAGATTCTACAGAATGCAGTGACTTATAAAGACGTACATGTGAACTTCACTCAAGAGGAGTGGGCTCTGCTGGATCCTTCCCAGAAGAAGCTCTACAAAGATGTCATGCTGGAGACCTACAGGAACCTCATCGCTATAGGATTTAATTGGGACGACAAAAATATTGAAGAACATTGTCAAAGTTTTGGAAGACACACAAGGCATGAAAGAATTCAGAGTGCAGAGAAACCCTCTGAATATACTCAAGGTGGTA
Obcdi019189	TRINITY_00133207	chr13	62673888	62685174	4	no	NA	8	5.65	8	6.63875	8	7.7075	TRUE	FALSE	GGATGACTGAAAGATAGACTTTTGGAGGACAGGACTGAAAGAAAGTCTTGCAGATCTGAAAAGGGTCAGCTCCTAGATAAGAAATCCAAGCTGGGAAGCCTTATGCTGTGTGTCTTCAGCGCACTCTAACCCTAAGGGAGGTGGTCATGTCAATCAAGACTCACTAGCCAATCAGGGCCTCTGGATAGGCCCGCCAATAGAAGTAGAGGCGTGTTCTTCCGTGTGCCTTGTGCTCTCTGTTCCTCTCCGTTGCGAGCAGGCTGAAAGATTGATCTGATTTGTTTTCATCTCTGCTGACAGGGGCCTTAGGGAATTGCCAGCGATCTACAACGTGGCGACATGATTCTACAGAATGCAGTGACTTATAAAGACGTACATGTGAACTTCACTCAAGAGGAG…
Obcdi019189	TRINITY_00133221	chr13	62738811	62746671	2	no	NA	8	5.65	8	6.63875	8	7.7075	TRUE	FALSE	CCCGTGAAATCATACACATGAACATAGGCACAGACATGACTTCAAAGGTGCTAATATCTTATAATGCAAGGACTGAATCATCCACACTCTGGTTTTCTTTCCCCAAAGCACCATATGGTCTGTGGGTAAAAAATGAGTACAGAGCTAAAGGAAGAATTCTCAACTGAGGAATGTAGAATGGCCAAGAAGCACGTAAAGAATTATTCTGCATCCTTGGTCATCAGGGAAATACAAAGCAAAACAACTCTGAGATTCTACCTCACACCAATCAGAATGGGTAAGTTCAAAAACTCAGGTGACAGTAGATACTGGCAAGGATGTGGAGAAAGAGGAACACTCCTCCATTTCTGGTGGGACT
Obcdi019189	TRINITY_00133223	chr13	62746467	62760646	2	no	NA	8	5.65	8	6.63875	8	7.7075	TRUE	FALSE	TGTGTTTTGATGTCTGCTGACAGGGGCCTTAGGGAATTGCCAGCGATCTACAACGTGGCGACATGAAAAGACTCTGTGACCTGGGCAGGTCACTCAGGAAGCATTTTGCTTGGGGTGACCTGAGTTCAGATACCAACACCCATGTTTACTACCTGCAACTCCAGATCCAGGGGGTCTGACACCCTCTTCTCTGATGTGCCACTTGCACATACATGGAAAACTTCCTCTCTCCCGTGAAATCATACACATGAACATAGGCACAGACATGACTTCAAAGGTGCTAATATCTTATAATGCAAGGTAAGCAAATCAAGCAAGTTTATGTGTATAATAGAAATCATACAGTGTTTTAATCTGGGATTTTGTATTTTTTTAAAGTTTCCATTTCATAAATGTAGT…
Obcdi019189	TRINITY_00138941	chr13	62675610	62685169	2	no	NA	8	5.65	8	6.63875	8	7.7075	TRUE	FALSE	ACTGAAAGATAGACTTTTGGAGGACAGGACTGAAAGAAAGTCTTGCAGATCTGAAAAGGGTCAGCTCCTAGATAAGAAATCCAAGCTGGGAAGCCTTATGCTGTGTGTCTTCAGCGCACTCTAACCCTAAGGGAGGTGGTCATGTCAATCAAGACTCACTAGCCAATCAGGGCCTCTGGATAGGCCCGCCAATAGAAGTAGAGGCGTGTTCTTCCGTGTGCCTTGTGCTCTCTGTTCCTCTCCGTTGCGAGCAGGCTGAAAGATTGATCTGATTTGTTTTCATCTCTGCTGACAGGGGCCTTAGGGAATTGCCAGCGATCTACAACGTGGCGACATGAATGCAGTGACTTATAAAGACGTACATGTGAACTTC
Obcdi019189	TRINITY_00138956	chr13	62738803	62760734	2	no	NA	8	5.65	8	6.63875	8	7.7075	TRUE	FALSE	AATAGAAGTAGAGGCGTGTTCTTTAGTGTGCCTTGTTCCCCTGCTCTGCGTTCCGCTCCGTTGCGAGCAGGCTGAAAAATTGGTGTGATGTGTTTTGATGTCTGCTGACAGGGGCCTTAGGGAATTGCCAGCGATCTACAACGTGGCGACATGGACTGAATCATCCACACTCTGGTTTTCTTTCCCCAAAGCACCATATGGTCTGTGGGTAAAAAATGAGTACAGAGCTAAAGGAAGAATTCTCAACTGAGGAATGTAGAATGGCCAAGAAGCACGTAAAGAATTATTCTGCATCCTTGGTCATCAGGGAAATACAAAGCAAAACAACTCTGAGATTCTACCTCACACCAATCAGAATGGGTAAGTTCAAAAACTCAGGTGACAGTAGATACTGGCAAG…
Obcdi019189	TRINITY_00147702	chr13	62738997	62739524	2	no	NA	8	5.65	8	6.63875	8	7.7075	TRUE	FALSE	CTCTACTCCAATATTTGTCCCTGTCTTTCCTTTGGACAGAGACATTTCTGGGTTAAAAACTTTGAAATAGGTGGGTGGATCCATCCATTGACTGGAGGCCATGTCATTCTACTGGAGGTGGTCTCTAGAGGTTCTATCTCCCCTTTGCTTCTCATTTCAGCTAAAGTCAATCCTGTTGGGGCTAAAGTTATCCCCATTGTGTCCTGGGATCCTTTCACTTCCCTGGCTTCTGGGACTCTCCAGTGGCTACCCCCAGTTCCTCATCCACTACTGGACTGAATCATCCACACTCTGGTTTTCTTTCCCCAAAGCACCATATGGTCTGTGGGTAAAAAATGAGTACAGAGCTAAAGGAAGAATTCTCAACTGAGGAAT
Obcdi019405	TRINITY_00133749	chr13	74554364	74556149	2	no	NA	8	4.705	8	4.5925	7	6.62	TRUE	FALSE	GATCCTTCCCAGAAAAGTCTCTATGAAGAGGTGATGCTGGAGACCTACCAGAACATCACTGCTATAGGTAAGTGAATTTCCTCTTGCTTTTCTGAATAAGGGACTAATATTTCTTTGTTATTGATCCTCTGTTGTTTCAATTGAAGAGGAGGAAGAATGAGCTGAATAAATCAGGTTCATGGAATGTTCACTGTAGCTTTCCACTATTGTGAAAATTCACAGTAACTCGAATTTGCCTAATTTTTAATACTATATCATTCATATTCTGGTAATGTGTTTTAGGCTACAATTTGGAAGACCATCATATTGAAGAACATAGTCAAAGTTCTAGAAGACATGAAAGGCATGAAAGAATTCATATTGGAGAGAAACCGTATGAACGTAACCAGT
Obcdi019405	TRINITY_00133759	chr13	74611347	74612966	2	no	NA	8	4.705	8	4.5925	7	6.62	TRUE	FALSE	CTAACCATCTTTTGGCAGAGTCAAAGCCCCGGTGAAGATTCTGTGACGGTTCATTGTATAATTTATGATGATGAAGATTGAGTTGCATTTTGCGGAAAAGAGATGTTGAGATATCTAAGGCATTGAGAAATCTGTCATGCAGACATGCACACAGGGAGAGGGAGTACCCAAACTGATGAGAACTTACAGGAATTGGACCATCTAAGCCCTTAGAAAGTGAAGTCCACTGTGTCTCAAACAAAGATCTTCATCCACATCTTGAAGTTTGAAGTTTGGCCAAGAAT
Obcdi019405	TRINITY_00139382	chr13	74607655	74609306	2	no	NA	8	4.705	8	4.5925	7	6.62	TRUE	FALSE	GGAAGAGAAGAGGGGCTAGGTGGCGAGAGAAAAGAATGTAGCCAAGACAGTTACTCTGATCAAGGCTCCGAAAATTGCCTAATTTTCAATACTATATCATTCATTTTCTGGTACTTTGTTTTAGGCTACAATTGGGAAGACCATCATATTGAAGAACATTGTCAAAGTTCTAGAAGACATGAAAGGCATGAAAGAATTCATATTGGAGAGAAACCGTATGAACGTAACCAATGGGGTAAAGCCTTTGCAAGTGACAATCATCTCCA
Obcdi019405	TRINITY_00148027	chr13	74556159	74564507	2	no	NA	8	4.705	8	4.5925	7	6.62	TRUE	FALSE	GGTGAGTGCAGGACCACTGACACAAATGGAAGGATCGGGCAGCTGAACAGCCTGAGCTGAAATGCTGTGTCCTCTCCCATGGTTTGGAGGAAAGGCACAAATTCTTCTGGAGTGCAAGTCAGACCAGAGATCTAGAAAAGGCCTGACCCAAGACTGGAAGCTCTATTTAACCTAGAGAAGGGGTAAGACTCACTGGCCAATCAAGGCCCCCAGGCGGACCTGCCAGTCAGACAATGAGGAGGGTTCTTCCGCGTGGCTTCCTGCACGTTTGTTTTGGTGTGCAGGCGTGAATAGTCCTTTCTGTCCTGCTTTGAGTACTGCTGTTGGGTGCCGTGGGGGGACCTTAAGCGAGCTCGGAAGTTGAGACATGGTGAGTGCGAGATCACTGCCCACAAAGGG…
Obcdi019694	TRINITY_00134260	chr13	95907424	95912334	2	no	NA	4	0.66	0	0	0	0	FALSE	FALSE	TTTCCAGCATGGCAGACGGTGGAGAGAACTGCAGCTTGCAGGGTGCTGTGACTTGTCATACTGCTGCCAGAGAATTGCTGCTCCAACCTACCAGGCTTAACCCTGTCCCACCTGATGTCACAGTGTGTCAAGATGGAAGGCACCTGCCCCATTCTGGAGAGAGAAAAGGCTCTATATCTGGGATGGCACCCCCAGGTTGCCTTGTTGGTAGGAGTTTCCGTGGAGCCAGCAAGAAGACATGCGTTTGATACCCAGAACCCGTGTGAGAAGGCCCACAGTGGTGAGTGTTGGGAATCAAGCCCAGAGTCCTACACATACTAAACAAG
Obcdi019709	TRINITY_00144406	chr13	97809285	97813567	2	no	NA	1	0.0925	0	0	3	0.4475	FALSE	FALSE	CCTCTATATACTCACTAAAGCTTTTCTCTTCCCTTTTTGACAGCAGGCATTCTAACTGGGATGAAGCACTATATCACTTTGCCAAGTGTCCGAGCCGGCCGGCCATCTGTATGTTCTCTAACATGGACATCTGTTCCTGATATGTATACGCAGGGCCAGTTTGATGCCCCACTCTCCAAACCGAAAGCCCTGTTCTTTCTTTCTCTTGACTGATAGCCACTGCCAGGGTTTCTACCACTGCGGCCAACAGAAAAGTGTTCTATGCCAATAAATAGTCTCCCACGCATGGAAACAGAGAGCCCTGGCTTCTGCCTGCCCTCAGAGTGAGCAGCCGTCACACCTGTCCAGCCTTGTGTTTTCTGAGGGCTGTAGCAGTATGCTATGGCCCCAGGTCTCGGT…
Obcdi019710	TRINITY_00144407	chr13	97831897	97833585	2	no	NA	0	0	0	0.06625	0	0.10375	FALSE	FALSE	TGTCTCTAAGTTATATTTTCTTGAAATGTAGAGTCTTGAAAAACATCACTCTTCATGCTTGTCTCTAAAAATTAAGGGTCTTTTTCCTTTTCTTCTTAAAACACATTAATAAATTATCAAGGAAGCATTAAATTAAACAAAAAAGGAGGGAAGTTAGTAGGTTACAGGCGCAGTGCCTCTGTAAGCACTGTGTCTATGTTCCTTCCACAGCTCCATGGTTCATAAACACGTCCCTGTGTAATGCCTGCTGATGTAAAGCTAGACATTTGAGGGTTGATTTTCCCCCCATTTTTTCTTTCAGATAATATTCTAAGCCATACCAAAAGCCCACCCAGAATATCTGTCACCATCCATGCTGAAGAGACTCTGTCTTAGGCAAAGAAACTATCAGAATGAATT…
Obcdi019722	TRINITY_00134380	chr13	98608358	98610617	2	no	NA	2	0.42375	0	0.305	0	0.2625	FALSE	FALSE	GTTCTTTGTATCAGTGTAGAATCCCATGGAGCTTCCCCCCCTTCCACACTGGCATGCCCCTTGATCTTGCCAGTGTTCTAGCCTTGTTTATGCAGCCAGTTCTGGTTTCTAGGAGAGGCAGTTTCACAGAAGATGTCCTGGTATTCTGGCTTTTACAATCGTTCTGTCCTCTCTCCCTGTGTTCCCTAGGCCACAGATGCAGGAACTGTGCTATACATGTATCCTTTGCGGTTGGACTCCCCAGGATCTGTTGATCTTCACATTGTATCCAGTTGCGGTTTTACGCAACAGTCTCCATTTGCTGTGAAGAGAAGTTTCTTTGAACGGGACCATGACCATATCAAGCTGCAAGGGAGTCTGGAAAAAATCGTGTTTGGTTGTTACTGTTCTGCTACAACG…
Obcdi019793	TRINITY_00144595	chr13	101521254	101523698	2	no	NA	0	0	0	0	2	0.82625	FALSE	FALSE	ACTAATTTGAGCAACTGTCTTCTCCCTGAAGTGTACACCCAGGGACATTTAACAACATTCCAAGATGAGGTCATCAGGGAGAGCTTGGTCAAGTTACCATTGAAGAAGTCCTCTCATCCATTTCCCAGAAATCCAAGTTGAAAGGTCTTCTGGATTTTGAGTTGTGTGCCTTTGGAATGTTCCCATTCAGCAAGGACTTAGCTACTCATCTCTAAGCACACTACTGGC
Obcdi019803	TRINITY_00139993	chr13	102661588	102666759	3	no	NA	0	0.12625	2	0.3025	2	0.31375	FALSE	FALSE	GCCTCAAACTCAGAAATCCGCTTGCCTCTGCCTCTCGAGTGCTGGGATTAAAGGCCTGCGCCACCACACCCGGCTTAAGCTTTCATAACTTAATGAGACAGGGAGGTCTTACTTTATCATGCTCCTAGACGAAAATCCTGTTGATAAAAACTTGTAAGATAGTATTACCCCCTGTTGGGATACTGGCCGTTACACAGTCCTCAAATATATGTAGCAGGAAGTATCTGTGCTGAGAAGGCAGGGGAGTCAAGCCCAGGAAACTCACACTCTTAAAGCTAGCACACACACTCAAAACGCTGCCAAGCGCATCCAGCCTTTTGACACTGTGACACCACATTGCCCTGTACAAAGTTTACGTCTGAGAACTACACCATCAAGTTTAAGAATTGGGACGGTATC…
Obcdi019803	TRINITY_00139994	chr13	102662607	102666759	2	no	NA	0	0.12625	2	0.3025	2	0.31375	FALSE	FALSE	GCCTCAAACTCAGAAATCCGCTTGCCTCTGCCTCTCGAGTGCTGGGATTAAAGGCCTGCGCCACCACACCCGGCTTAAGCTTTCATAACTTAATGAGACAGGGAGGTCTTACTTTATCATGCTCCTAGACGAAAATCCTGTTGATAAAAACTTGTAAGATAGTATTACCCCCTGTTGGGATACTGGCCGTTACACAGTCCTCAAATATATGTAGCAGGAAGTATCTGTGCTGAGAAGGCAGGGGAGTCAAGCCCAGGAAACTCACACTCTTAAAGCTAGCACACACACTCAAAACGCTGCCAAGCGCATCCAGCCTTTTGACACTGTGACACCACATTGCCCTGTACAAAGTTTACGTCTGAGAACTACACCATCAAGTTTAAGAATTGGGACGGTATC…
Obcdi019868	TRINITY_00134869	chr13	106712044	106717096	2	no	NA	3	0.58625	0	0.245	0	0.21	FALSE	FALSE	CACAAACCAGTTCCCAACAAGCCCAGCCTTTATATGTGGGTTTAGGGGATCAAACTCACGCCCTCATGCCTTCAAGGCAAGGACTTTATTGACGAGCTATCTCCCCAGCCCCAGGAACACTGGATATCTTTTACAAAGTACTGATGGCCGGGTTCCATCCTAGACATCATGTGCTGCTCAGGAACTCATGCTCAGTGGACGTGGGCATAGGGAGGGTCAAGGATGAACCGGCTCTGTCCTCTCTCATACTTTATTTGGTTAGAGGTTTCCTGGAATGATGGTGCCTGTATGATAATGTCTTTTATTTACTTTTGTTCCACTGTTGAACTTGTAGGTCCTTGTGGCTCACCCTGACTTCTTTCAATCCTCCCTAAGACTGGATGGCTCCAACAGGGCTCT…
Obcdi019868	TRINITY_00134871	chr13	106735250	106737907	2	no	NA	3	0.58625	0	0.245	0	0.21	FALSE	FALSE	CATCCACCGCTTAGACAATGAAGCCTGCACTGCTGCACGCAGCTCAGCTCAGGTCTAGAGGATCCGAAAGCAAGGAACATTGAATTGCATTTACCTGCGTGCTGCTGGGAGCTAGGCTACGACTGCTACACTGGAAAGAATAGGCCTGTACAGGATTCTTACCGATGGATCTACTTCAGAGAGGACTGAAATCCAATCAAAGAAATCTAATGACCCGAGAGAAACATTTCCCCAGTGAGGTAATCCAGACACTAGCGGTACCGGAGCCTGGGGTTCAGGTGGTGCTTTTCCTGTGTATGATTCAAATGACCGATCCATCTTCAAGCACCAGAGAGAGACTGACCTCGGTACAGTGTTTCCCTGAAGGAGCAAGCAAAACAAGGAGCTGTCCAAAATAAC…
Obcdi019869	TRINITY_00140125	chr13	106738456	106760475	2	no	NA	0	0	2	0.31625	0	0	FALSE	FALSE	CTTGCCTTCTCCCTTGTTTAGCTTCTTACCCTCTTGTCTGTTTTGACAGATGGCTCTCCAGTGGAATCTCACTTCCCTTCTGCTTATCTAGCTTGTCCGACTTTCATTTCCGCCAAGGACAGCTGTCCCTGTGTCTGAGGAGCAGATGTGCCTTTTGGACTCTTATTTCTCCTTGGCACCTTCCTGTGTTCGCAGCTCGCTACGCCTTGCCCTATTTCTGTCGGTCTGTAAGTTCCTTGACCTCTCCTACTCCTGTGCCTGCCTCTGTACGTAACCATGTGACCTATGACTCAATGAGGCACGGAGAAGAGTGTTGGGCTCTGCCAACTTCACACATGAATGTAAAAGCCATTTCCTGTAATCAGGTGAGAAAAAGCACACCTCAGACTTTTGTTCTGT…
Obcdi020195	TRINITY_00149020	chr14	13961460	13968882	2	no	NA	8	2.3825	8	3.03375	8	2.5975	TRUE	FALSE	GGACACCGCCGTCCCGCCCTGCCCGCGCCCACAGGCCGCCCTGGAGGCCGCGGCCAGCCGCCAGCCTGGGGAATCCAAGACCAAGAGGCCAACATAGTAAAGGCTGGATTAGGGGAGGTCTCCTGTTTCAAGACAATATCCTGTGTTTCAGGCTTACACTGTGAAAGGTGCGAACAGGCTTCCTTGCATTGACTCTTTAAGAGCTCTTGTATCACCACCCATGAGGGCTCAACCCTCCCGAGCTTTCCAAATGTCACACCTCCAAATAGCAGCTTCCAAGGACAGTTCCCAGGAGTTCAGCAGATGAATTTGGGGAGACAAATATTCAAACAGGGCTGTATAAAATGATGGTGTCTACCGGTCACTGTGGTAACTGGTGGCAGCTCTTTTTTGCTCGGT…
Obcdi020442	TRINITY_00155884	chr14	27562449	27568177	2	no	NA	1	0.25375	2	0.4875	0	0	FALSE	FALSE	ACTGAGGAGGCCCCCCGGAAACGGGGCGGGTCCAGAACTGCAGTGAAAGGAGGAAGATAATCCCTTTTGGATTCTGGAGCACCTCACTCGAAGGATCCAGCTCTTGGACAATGAGTCACAGGAACAAGATCCCAAGACATCGATGGATCATACTCCTCATGCTGGGGATTCTGGTTCCTAGTATATCTGGAGAGTTAAGATGGGGAATTATGTCAACTTTCCCTCTTCCTATGCCAGTTATGCATAATGCACAAATATT
Obcdi020496	TRINITY_00149866	chr14	31974678	31977223	2	no	NA	1	0.355	1	0.3275	2	0.24375	FALSE	FALSE	GAAGATGTAGAACTCTCAGCTCTGCCTGTGCCATGCCTACCTGGATACTGCCATCACCTTGATGATAATGGACTGAACCTCTGAACCTGACTGAAACTCTAAGACAAGATTTAAACCATGACAGTTTACGGCATGTTAAGGCATGGAACTGTAAATGCACCTGGGAAGCATCCGGTGGCGTGGCTCAGTAAGGAGACCCTTGAATACAAGCTTGGCACTGTTGGTTCAGCTGACAGATAACTATATCCACTTATCTGCCATCACCATGATTCAGGGTACACAAAGGTCAGGTGAAAAGGACTCAGGAGTGTGAGAGCAACCAGCAGCAGAGAGTGGAGGAGTCTTCGGTGTCTTCCTGAGGAGGAATGAATTTGACTGTGGTTCAGGAGCAACAGGAAG…
Obcdi020536	TRINITY_00156183	chr14	34661992	34662630	2	no	NA	3	0.6325	5	0.97125	2	0.82625	TRUE	FALSE	GGTGCAGATAGGCCGGGTCTCCTTGCTCGGTGAGGAGTTGGGTGGAAACCACGGCGTCCTGGAGAACAGAAAGCGCAGCTGCCAGCGATGGTAACAGTACCCGCGAACACCTTGGGAGCGGCTGACACTCCGCCAGGGCCTGTCCCAAGCCTTTCAAAGAGATTAACTCTGCAGGAGGAGACGAAAGTCACGTCTCGCTGCTTTCCAGAAGCGCTCCAACACTTGTTCCTCATTGTCTCATGGGATGTGATAAATTGGGGCACACTTCCTGCTTGGCTATGGGTCGGAGTTTCGCAGATGGACCGCCTAAGGACTCAGAGTTTCTGGGTGCTGGAGAGGGCTGCCCAGGATATCAGTGGTTCTGGAACATTTCCAGGTTCCCCACAATTCTCCAACTTC…
Obcdi020610	TRINITY_00150111	chr14	45565001	45585972	2	no	NA	0	0.23375	0	0.13125	0	0.11625	FALSE	FALSE	AACCTTACACACTGTAGGCATATTTGTGTACTCAAATAACATTTCTGTAAAAACAGACAAGAAAGAAACTGGGAGGCCCCATGTTTGCTTCTAATCAGGGAAGTAGATGCCTGGCGTAGGTAGACACGAGGTGGGTACTCATTTCTTATTTTATGGTGTTTTGACTATTTTGGGTGAGTGCTATGAATGAATCCTCTGTTCACAATTGTTAGTAAAAATGGGTAATGTTTTGCCACCCAAACTCCCTCTCTCTAGAACTTCAAAGGAGGGGCGTGCTTTTAGACAGACACAGCCAGTGAATGCCCCTCTGTCATTAGAAAAGCAGAGAACTGCCTTCTGCATCTTAAAAGTGCAGCTTAAAATAGCACACTGCAGAGCTCTGGGCTCAGCCCTGACGAC…
Obcdi020658	TRINITY_00156361	chr14	48538374	48544640	2	no	NA	1	0.3225	5	0.9625	3	0.60375	TRUE	FALSE	GGTGACTGGAGGACCATTCAGGTTCCTAGGGACTGGGTCTTGGGGAAGGATTAATGTGAAGAGCCCTTGGAAATCAGCATTGCCCCTGCCTGCACGGCTATTGTTCAGAGAGACAGCAGAGTTCCTGATGTTATTTCTTTTAAAACTGCTGTTTGCACAAGTAACATCTAAATGACAGGGAATAACAGAATATTGATTGTGCTCTGTGAGAGGAGACGAACCCCACCACGCGCTGGGGAGGCGTGAGGGAGCCATGGAGCACAGCTACCACGCTAAGAGACCTACCAAGAGGAACGCCAGAGTGAGCAAACTCATTAAAAAATTTCCAAGTGGAGCTTGCTCATTCAGTTGATTTCAAGTGCCTTGCTGGACTTGAAAGATGACCTTAGAAGAATTCAG…
Obcdi020658	TRINITY_00156363	chr14	48538322	48560375	3	no	NA	1	0.3225	5	0.9625	3	0.60375	TRUE	FALSE	CGGAGATCTCAGGAGACAAGGGCAAAAATCACCCGTCATTTTCTACTGAATGGGTGACTGGAGGACCATTCAGGTTCCTAGGGACTGGGTCTTGGGGAAGGATTAATGTGAAGAGCCCTTGGAAATCAGCATTGCCCCTGCCTGCACGGCTATTGTTCAGAGGATCCAGGGCTCTCCCAAAGGAAGAAACAGGGAACATTCAGACTCGGCAGCTGATGGGACACCACGAGGCTCCTCCTCTGGCTCTTCCTGGTTCAGCTTCACCTCAGGAACATTTCAGGAGGGCCATCTCCCGCTGCGCTGCGCTTTTTGAAAAGCCCTTGTAAGAAGCAACAGTCCCACTGCCTACTCTTTTCTCCCTCCTTTCCCTGTTCCTCCAGGTAGGCGCACTAAGAACGA…
Obcdi020864	TRINITY_00165824	chr14	60253271	60262147	2	no	NA	0	0	1	0.135	2	0.2325	FALSE	FALSE	AAATTATCATATATTCATGTATGATTTATGGCAAAGTTTAGCTATACAACAGTGATAGTTGACCCATATCCCACAGAGACAAAAAACCTGGAATTTTTGATCAATGGTATTATAATATATTGCATGCTAGTGGATACATAAAGTTTAAGACTAGACTTAAAAAGTCCCTTGCCTCTGTTAATGCTTCCCAATTGTATGTAATTCTGCCCCAGCAGCATGTGGTGTTGAGAGGTGCTACAATTTACAGAGTGTGGAAAGTTAACTGAAGAGGGGACTCCATCTATACACTTCTGGAGAAGCCCCCTCCATGCTGAGATAAGATTTCATATGCAGCTGTTTTGTACTCCTAACCCACTCCTCTCCAGGTTGCCTCCCAGGCTTGAACCCGGACATGTGAGC…
Obcdi020895	TRINITY_00150867	chr14	61707005	61707955	2	no	NA	1	0.1425	0	0.0275	0	0	FALSE	FALSE	GGTGGCTACAGTGAGAACACACTTTGGAAGCCGAGTAGGGGCCTGGTGTTCAGTCTTCTTTGGGGCCAGGCTTGCTTTTTTGTCCCCTGGTAGAGGGAACTGGACTTACATGCTTTTACTTGCACACCCGAGATATGCAGTCTGCTATTCTTGGCACTTCCTATATTCCTTTACTACCTCATTGACCTGCAGCTACTTCCGGGGTCTGCTGGGGATTGCATTTTTTCGTCTATAGAACACAACAAGCCAGAGAGAGTCCGGAGCTTCTCGTACAGACCCAGAGTTGCAGTTCTATACGGGATTCTGAAAGCTGCTGTCTAAGGATGGACACAGAGCAGAGTGGGAAAATGGAAATGGATCACACCAGCGTAAACAACGGAACAGAAGCTAAAGCCGTTC…
Obcdi020979	TRINITY_00151031	chr14	67499996	67500494	2	no	NA	1	0.22125	0	0	0	0	FALSE	FALSE	ATAATCTGAGCTTCCAACTTCCCGATGAGGGTCCTTCTAGAAGCCCTGGGTGGGCATTTTCACCGTATCACTTACCGCTTGTCTCCTGGCATTTAAACTGGCTGGACCAGCAGAGGCAAGCAGGAAGTCTCGCGTTCCGTTGCTTTTCAAAAATGCAAAATAACAGTGAAAGGTACCAAACCTTGCTCCGTTGCTGACGGGATCGCCCACGGGGTCACGGAGGTCACCGGAGGTCAAAGGAAGAGTCTAGAACAAGCTGTTTCTTCCTCTCGAATTTGTTGCTGAATGATCAAGTGATCGCATTTAGATTCCCCCAACTTTCTGAAAGTCTCAGGCGAC
Obcdi021190	TRINITY_00151526	chr14	100286076	100292882	3	no	NA	8	0.98125	6	0.8875	6	0.97875	TRUE	FALSE	GCGGAAAGGGCCCGGCGGGGTGCAGGGTTAGGGCTTACCCCGGGCAGTCCTGGAGGGTCGGGGCACTATGGGTACCACTTTCTTGAAACGGAGCCTTTCAAATTTAAACAAAGCCATGTCTGTGACCGTGGTTTGGAGTTATCTATTAGAGTCTGGTGGGCTCATTACAGGGTACAAAACTGGAGGCAATGTGCCCCTCCCACCAAGAAATGGACAATCTTCTATTAGTGAAGCATGGAGTCTCTCCCCACTTTGAACTGTCTTACTATTTTGCAGGGACACCATCATGCTTAGAGGGCCATTTTCTCTTATTCTTGCTAATGGTGAAGTACTTAAAAACAAAACCAACCAGTCAAACAGACCCTTAAGGCATTAAAGAAGAATGGCTTGAGATGACAC…
Obcdi021190	TRINITY_00151527	chr14	100286076	100292882	3	no	NA	8	0.98125	6	0.8875	6	0.97875	TRUE	FALSE	GCGGAAAGGGCCCGGCGGGGTGCAGGGTTAGGGCTTACCCCGGGCAGTCCTGGAGGGTCGGGGCACTATGGGTACCACTTTCTTGAAACGGAGGTGAGCTCCTGGGGCCTGACAACCCCTACCCGGTGCCTCCTAGCCCGCCCTGCGTGGGAAACCGGCCTGAAGCCTTTCAAATTTAAACAAAGCCATGTCTGTGACCGTGGTTTGGAGTTATCTATTAGAGTCTGGTGGGCTCATTACAGGGTACAAAACTGGAGGCAATGTGCCCCTCCCACCAAGAAATGGACAATCTTCTATTAGTGAAGCATGGAGTCTCTCCCCACTTTGAACTGTCTTACTATTTTGCAGGGACACCATCATGCTTAGAGGGCCATTTTCTCTTATTCTTGCTAATGGTGA…
Obcdi021190	TRINITY_00166197	chr14	100285449	100292844	3	no	NA	8	0.98125	6	0.8875	6	0.97875	TRUE	FALSE	GGCGAGCGAGGAAGGGGCCCGCGCCCAAGCTCTCCCTGCGGCTCAACCCCGGCTAAGTTGGAAAGCCTTTCAAATTTAAACAAAGCCATGTCTGTGACCGTGGTTTGGAGTTATCTATTAGAGTCTGGTGGGCTCATTACAGGGTACAAAACTGGAGGCAATGTGCCCCTCCCACCAAGAAATGGACAATCTTCTATTAGTGAAGCATGGAGTCTCTCCCCACTTTGAACTGTCTTACTATTTTGCAGGGACACCATCATGCTTAGAGGGCCATTTTCTCTTATTCTTGCTAATGGTGAAGTACTTAAAAACAAAACCAACCAGTCAAACAGACCCTTAAGGCATTAAAGAAGAATGGCTTGAGATGACACCCTTTGAACTCTGGGAAGATGAGTGAGA…
Obcdi021229	TRINITY_00151589	chr14	103346905	103441113	3	no	NA	1	0.4275	1	0.25375	0	0.1575	FALSE	FALSE	GCTCCCTCCGCCTCCGAGCTGTGGATGTCCAGGGGCTGAGTGGTGCCAAAGCGACAAGCAATCCGCTGCTCCGGGTTTTACGAGCAGCACGAGGAAGAGCCTGGACCGGGCTGGGGAAGCTGTCAGTGGAGGCGGTCTTCAGGAAAGCCATCGCTTCCCTTGGGCAAAGGGCATCTAGTTCCCAATTAACCGAAGCAGCTTGCATCAGCTCAGAAACTCTGACCCTATCAAATGAAATCCTCTTGCTCTCTCCCAATGAGAGACAGCCCTGCAATGTGTCCTCCCAACAGAGCATGCTCTACCCAGGAAGCAGTCAAGATGCTTTCGAAAATGTGGTGTCTCGGTGTCTGCTGTTTCTGTTAATCCTGAAGATGCTCACCCGTGAGACTGAATCAGAAG…
Obcdi021254	TRINITY_00162118	chr14	110053288	110054687	2	no	NA	0	0.1425	1	0.12625	0	0.1225	FALSE	FALSE	CAAGCAGTTGACTAAGGTATATATTGGAAATAGTTTTTCCATGTGTTGATTTTTTTTTAATGTTAGCTCTTGTACTGTAAGAGATATGCCCACTTCCACCACTTTTTAAAAAATCTATTCCCTATGCTTTCCACAGGGTTGGTAACTCAGGGAGCAAGGCCAACATCTGACATCAAGACATGGGAAAACCTGGTGGGCACAAGTTTCAACTGAGGTTCCATCTTCCCAAGTGACTGTAACTTGTGTTAATTTGCCATCAAAATAGCAGCAGATTTTTTTTCAGAACTGTACATTCAGATGGCAGTGAGAAACTTTCATTAGAAATGGAAACCATGTCGGAGTCCTCTGGAGAACAGAACTGCAGGGATAGAATGGAGAGGAGCCTGAGGAAAAAAAAAT…
Obcdi021616	TRINITY_00151977	chr14	17598409	17660063	4	no	NA	0	0.30875	3	0.44625	5	0.5975	FALSE	FALSE	CACCAATGGGCAATGCCTTGCTTGCCCTAAATGAGAAGTGCCCCCCCCCCCCAACACCTCACTGAGTGTGTTCCGGGTTGGTTCTACAAGTAGGGTTTAAAGGGACACCTCGTTATTTCGCCTCTGTCCTAGAAATATAAGTACAAAACCAGAAGACAAAAATAATCTCCACCCTGGAAGGGTTCTGCACTTGCAAGCATAGCGCTGAAATGTCCATACCTCAAGTTCCGAAGGTCAGGTTGGGAGAAAACAGCGGGCGACAGTGTGCTGTTCCAGATGACCCAGGCAGTCTTCCAGCTACGCCTTGGAGTCTCCTTACAGACACTGCCATGCTTTGGATGTGAAGTGACTCCTGTGTTGTGAAGGCTAGGCCCCCAGCTGATGGTGCTCTTGAAAGAT…
Obcdi021616	TRINITY_00157762	chr14	17659355	17660825	2	no	NA	0	0.30875	3	0.44625	5	0.5975	FALSE	FALSE	CGGGGTCCAGTACTGCGCGGGCTCCCGAGCGAGCCCTATTCCCTTGACCTGTCAACTCTCCTCCGGCGCCGACGCTGAGGGGCGCAGCGTGGGTCCCAGGACACCGGCGACCTCTCTGCCGCGACCTGCGCGGGCGGCGAGGTGCAGGGCCGGAGTCTCCGACTCCGGAGGACCCAGCGCGGTAGCCTTACTAGGGACTAGGGTGTCAGCTCCTCCGCCGCTGGCGAACCGCCGACCGTTCTTCCCCTCTGGTCCTCTAGCCTGTTCGATTCTCCCAGCAGCTGCGGCAGGCTCAGGCCACCCTGGCTCCGCCAGAGTATCAGAGACGAAATGGCTTCCGGGCTGTGCTCCCTGCCACTGCCCGAGCAACCCTCCACTCGAGTGCCCTGCGCACCTGCC…
Obcdi021636	TRINITY_00162358	chr14	18545310	18546725	2	no	NA	0	0	0	0	1	0.65625	FALSE	FALSE	TTTCTTTGAATGAGCACTCTTTGAACCCAGGAAGCAGAGTTCCTCTGGTCATGGTGTCTCTTCACATCAATAGAATAATTACTAACACAGAAACTACTTCAGTGTTACGCAACTAACTATCCTAGAAAGCTTTAAAAAGCAATCTGGAGTGCCCGGGCCAGAGGCGGGACCAGAGCCCTAAGGGGCTTGAAATTACGGAAGTT
Obcdi021904	TRINITY_00152773	chr14	32841284	32843709	2	no	NA	2	0.66375	0	0	0	0	FALSE	FALSE	CTAGGACTGGCAGCTAAAGACTGATGCTGCTGAGACCTCTGCCCCCAAGGACCACGGTGGAGCCTAGGGTGATGGTCCAGCTGGCCAGCAAGTCTGTCATTAATAGAATCAGAGGCTGCTTGGTCTGAACTTCCTGCTTACTCAGATGCCCATGGAGGCCAGAATGGAGCATCAGGTCTCCTGGAGTTACAGGCAGTTGTACGTTGTCATGGAAGTTCTGAGAACCCGGATCCTCTACATGAACAGC
Obcdi022008	TRINITY_00167063	chr14	46866752	46867186	2	no	NA	2	0.22375	0	0	0	0	FALSE	FALSE	CAACCATCTCTCTCATATTTCCCAACTACAGAACATTTGCCTGTCCTGGAAGTCATTTTCCTAAACACAGATAATTCTGGGGAAGTGGAAGCAGAAGATCAGCAGTTCACGGCCAGCCTGGGCTACACACATCCCCGTCTCAAAACAAGAAGGTCATTTTCATGTTCTCTTGCAGACCAAAGTGTCAAATGAACTACAGCTGGAGTCCTGGGTGAATGACTGCTCTGATGTGGGTACTGGGAACCAGACTCAGGTCCTCTGCCAAGAGCAGTGAGTACTCAGACTTACTGGTGAGATAGTGTGCCAGCCCCACGAACCCAACTCGTTAAACTACTCCTTTGGGTCACAT
Obcdi022030	TRINITY_00163184	chr14	47997308	48001399	2	no	NA	0	0.065	0	0.0475	1	0.22125	FALSE	FALSE	CACACTCAAAGCGCAACCCTTTCACTAGCACACGGCCTCATAAGGTAGAATGCCAGGGATACCAAGGACTGGGACCCAGCTCCTATCTTGAGTTTGCTACTAGCAGCCAGGTATCCTTGGGCAAGCCGACCCATCCTTCTGAGGCCTTAGTCTCCTCATCTGTCAACAGAAGAATCAACACCAGCAGGACCCTGGTGACACTGTCATTCCCCCAAGGGTCCTTCACCAAATCTGAAGGCTCCCAATTCAACCTGACTGGCAGCCAGTGAGCTCCAGGATCTGCCTGTCTCCACTTCATCCAATCCGAGGGTCATTGATGTGCCCTGCCACACTCAGCTCATCCATGGTGCTGGGATCCAAACCCAGATCCTCACAGCCAGGCAGCAATCATTTTATCAA…
Obcdi022065	TRINITY_00153234	chr14	51056598	51057661	2	yes	NA	2	0.34	4	0.5375	0	0.27125	FALSE	FALSE	ATTCAACATCTCCTTATCAGCTCTGGTCTAGGAACAGTGAGACAGGAAGGATTTTCTCACATACATGATTAAAAGGGCATGCTGTCTGTGAGAACAAGAGCAAAAAGGGCAGGAGTTCAAGCCAGAGATGTGAAGGGAATCTTGCCCCTGATGGTCCTAATGGTGGTTGTTTTCTTGCTGCTTCTGTTCTGGGAGAATGAGCTCACTGAAGATGTTGTGCTGACGTCCATAGAACAATTGCATGTGGACTATCCTCAGAATGCTGTTCCTCTGAGGTACTGCAACTACATGATTCTCCAGAGGGTCATCAGGGAACCCGACCACAGATGCAGAAAGGTGCATGTCTTCATCCACGAGAGGCCTCAGAAGATCAACAGAGTTTGCACTTCCTCCAAGAAG…
Obcdi022120	TRINITY_00153477	chr14	54694891	54695667	4	no	NA	4	0.92875	0	0	0	0	FALSE	FALSE	GCTGGTACCAGGTCAACCACAGTGCCGCAGAGGAACTTTTGTGGGGCCAGGGCTCTGGTCCAGACTTTGGCCTGGTGAGCACATGCAGGACTGGATCCTCAGATTTCTTCTGCACCGGCAGTGGCCTGGGCTGTCACTACTTGCACCTGGACAAGGGAAGCTGTGACTCTGACTCAACACTAGAAGGCTGCCGCATATACAAACCCTTAGCCAAAGGGAGTGAATGCTGGAAGGAAGAGAATGGACTCCACACCAGAGCGGAGAACCCCCACGGGGAGATCTACCATAG
Obcdi022174	TRINITY_00153733	chr14	56665756	56668122	2	no	NA	2	0.2725	1	0.2675	2	0.2125	FALSE	FALSE	CGGACTCTGAGGAAGAACGCTGCCTCAGGGAAGAGCGGAAGGGCTCCCCTGGGGAGACTGCGAGGGGCGGTCCTAGCACCTCACCTCCCAAACTCCGGTGACGCCCGCTGCCTGAGGAGACCTGTTGTTTGGATTGTCGGAAGGAGACCATGAGGATTCTGGGAAAGGGACCCCCAGTGTTAGCGAGACCCGCCTGTGCGGAATGGCTGCCCAGGAATCCTTTCGCCACGCTGAGACAGAGCGGCTGACAGAAATGCTTGCCAGCATCCTAAACCAGCTGGGTGCAGACGGTCTGACTAGTTTAAGGAGACCGGCTGAAGTTCTGCCCAAACAATCTGTGGATGGAAAAGCACCACTTGCTCCTGGAGGAGGAAGAGGAGGAGGAGGAGGAAGTTCCAG…
Obcdi022286	TRINITY_00154009	chr14	63093101	63104210	2	no	NA	3	0.49875	1	0.33375	2	0.39875	FALSE	FALSE	GCTAGTTTCTTTGGTCCTCTATCTGGAGCTCTTATAGAATGTTCCAGAGTGGTTTTGTTCTGGGTATGCCGTTTCCCCTCGGGACAGATCTATTGACTTAGCTCTCTGAAAAGCAGCTTTGTGCTTTCAGCAACTTCTGTGATCAGAAAGGATGACAAAAGGAAACTATGCACTGTGGTTTCTCTGTCACTTTGACCCAGCTCACAGGCCAGATGGGAGAGAAGTTTCTTGGTTGCGGGCCAGCAGAAAGAGTGTGACTGACAGCCATCTTAAGAGTAGGAAGCCAGGCAGAGGAGGTCAGTTTCAAAAAAAAAGGACTTGAAGAAGCCAGGGACAAAACACAATGTGGCTTTCCTCGCACAACTGGGTCCAGAGATTGAACAATGCGTGAGCTGTTTG…
Obcdi022516	TRINITY_00154742	chr14	79302776	79304984	4	no	NA	1	0.2875	0	0.09	5	0.57125	FALSE	FALSE	GAGAAAGCCAAGTGAGGGAGACTTACTCAGGAAGCCACATAGGAGAGCTCTGTCTGCTGCCCAAAATTTAGTCATATCACCAATTTTAACTCAAGATAGACTGGAAATATACTGTTTCGGGAATGCATGAGTCTACTTGTTTGTTTACAGATTCAACTAGAAGCATCTTCCATAGAGTGTTTGTGGAGAAATATCAAGCGCAGAAGTCCTATGGGTAATTGCAGCACTAGAAGTCCTGACTTTCCTGTTGGAAATTAAAGGAGACATCAAGTCTTTTTCTTGAGGCCATTGCAGCCAGAGACTGAATGACTGAATGAGCTTTTGAAACCTGGAAGTTAGGGAAGAAATCAACACATGTGCAGCACTGAGTGAGGCCTTTGCACTGAGATGTGTGTAAGG…
Obcdi022605	TRINITY_00160067	chr14	101247736	101256020	2	no	NA	2	0.34875	3	0.925	4	0.55625	FALSE	FALSE	AAGTGTCTTCTCTCTGAGATTGGGAAAAGATCACCAGGATGTGGGACTCCTTAGATTTTCTAAAAGGTGACTGCTTTTAGACTTGAACCTCTGAATCAAGAGATAAACAGGAAGAAAAAAAAATCCAAGTAAAACCCAATCAACCAACAATACCCCAAGAAAACAACTGTCTTTCTCTTCATAGGTTGAAATTTTAGGTAACTGATTTTTTTTTTTAATAGTAACTAGTAACCGAATTTGTTTTTGTAGCTTGCATGGAATCAGTCGTTCCAGCCCCCCACCCCCATTCCCACTTTTTGCAAAACAATATGGTTTCCCTGTCTATTGGAAATTGCCAAAATAATATATAAATATGGCCCGTGCTTTAGGCTTTCACCTTTCTTACTCTCATCTCTAGCC…
Obcdi022619	TRINITY_00160094	chr14	101982742	101986056	2	no	NA	1	0.19375	1	0.39625	2	0.83125	FALSE	FALSE	CAAGCACTTCTTGACATTTAGACAGAAGCATGCCAAATAGATTGCAATCATATCTATGTATGGTTTCTATTCCAGTTAGAGACGACCTGAGCTGTAAACCTTAAAAAGTAGTCACACAGCCAGGGCATTCACCGGCAGCAAGATGCCTTACTATGTGATGCACCTAAGATGGGAACCTTGACTCTGGAGAGAGAAGAAGGCAGCCGAGCAAGATGCCCAAAGGGAAGAAGGCCA
Obcdi022624	TRINITY_00154935	chr14	102819156	102828213	5	no	NA	5	1.035	6	1.42625	6	1.455	TRUE	FALSE	AGGCAAGCCTGAGTCCTCCTGCCACAGACTCTTGGTGGTTGTTGATACACCCTGCTCTTGAGATTTCTCAGAGAATCCACTGGGCAGCTTCAGGTTGTGCCTGGTGGTGAAGGAACCCTTGGTGCTTGCTTGGAGGAGCTTTCTGCTGAAGAACAAAGTCCTGCTATCGTCCTCTCCCTCCAGAGCTCTTCCCAATGTGCCTCCAGTTATCTGGTCCTGAAGAGACCTGCCAGAAAAGCTGTCTAGTTCAGAAACTTCTGAGAGTAGAATAAAGCCTACTTAAACAAGTGTGCCAGGGCCTTCATCTCCTTAGCCGCTGTCCACTGCCATCTGAACCAATTGGATGAGAAAGTTGGTCACATACAAGGCAGATTGGACAGTGACTCTCAAGATCTTGTC…
Obcdi022624	TRINITY_00154936	chr14	102819156	102828213	2	no	NA	5	1.035	6	1.42625	6	1.455	TRUE	FALSE	AGGCAAGCCTGAGTCCTCCTGCCACAGACTCTTGGTGGTTGTTGATACACCCTGCTCTTGAGATTTCTCAGAGAATCCACTGGGCAGCTTCAGGTTGTGCCTGGTGGTGAAGGAACCCTTGGTGCTTGCTTGGAGAGACCATGAAACCTAGCATGCTGACTTGATGGAATGTGATTTAGGGAACATTATTCAAACTCTCCAAGCTTCAGTTATTCCTTATATTTTAAATGTGCATATAAAATATACAATGGAAAAAGGAAAGCATCTCAAATAAGTGGTGCTGGTCTGACTGGCTGTCTGTAAGTAGAAGAATGAAGATAGAACTATATTTGTCACTTTGTACAAAGCTCAAGTCCAAGT
Obcdi022624	TRINITY_00154939	chr14	102825112	102828447	2	no	NA	5	1.035	6	1.42625	6	1.455	TRUE	FALSE	AAAACATTTTCCCCCTTTATTCAAAGCCCACTCCATGCACTGGGAAATCCTGAGCAATTGTTAGTTCTTTATCGTGGTTGATGGTAAATAATAATCCTTTCTTGGGAAAGTTCTACAAAAGATGTCAACGGGGTAAGGAGTGGCACATTTCCAAAGATGAGCTTTTTTTTCTTTTAGGTCCTTTTCGGGCCACTTCTTTTTCCTGTTGTGTAACTGGAAACCCTCAGTTGGATGAGGCAAGCCTGAGTCCTCCTGCCACAGACTCTTGGTGGTTGTTGATACACCCTGCTCTTGAGATTTCTCAGAGAATCCACTGGGCAGCTTCAGGTTGTGCCTGGTGGTGAAGGAACCCTTGGTGCTTGCTTGGAGGAGCTTTCTGCTGAAGAACAAAGTCCTGCT…
Obcdi022795	TRINITY_00186061	chr15	5322244	5333051	4	no	NA	0	0.09375	0	0.1525	0	0.06125	FALSE	FALSE	GACGTTGATACCGAATTCCATAACGACTGCACCAGTTTGCACAGCCACCAAAGAAAACTGGAAAATGACATATGCTTATAATTTAGAGGCCAACTGACTGTGGGGACCCAACCCCAAAAGATACATCTACAGATGAACCCAAGGCTCACAACCTTTTGGAAGAAGGGGCACCAACACTGAAGAATCAGGCAACCAGGAAGTCTGCTGTGAGATTGTTTCTCTAAGGAATAACAGGAAAGCAGCATCAACCAAATATCAACTATATGGATGGCTAACAAAACTAGAACAGAGACAATTTCAACAAACATGGCATGTCGGCATGTGCCTGTTACTCCCACACACACAGAACTTGTGTGGGAAGATTTCAAGTTCAAGACTAGCCTAAGTTATGTATAAGGC…
Obcdi022815	TRINITY_00186125	chr15	6930405	6944277	3	no	NA	0	0.1375	0	0.10125	0	0.065	FALSE	FALSE	CCTTCTCTTTCCAGGGACTGGCTCCGGAGTGGGCATGTGTACAATGTCTTGTGGCGATGAGGCATTTACTCTGTGATCCTAGAAGTCAGAACTTGTCTCCCTGACACTGTTTAACATTCCATAGAATAACCAACATGCCCTCCTTTCTAAGTTATGCCATGGTTCGTTTTACTAACCAAAGGAAAGCAACAGAGAAAACCAGGTGGCTCTCTAATGTGATCACAGAGTCTCGCTGGGAAGACGATATTCATTAGAGGCATCCAACATGCAAAAGTTATTAGGTCCCGGAAGCATGCATTCAGGTTCCAGAATGTGCGGTAGGGCTGGATTCCCTGTATGAGGTCTTGAGCAGGCTGTGGATGAAGCTGTGAAGGTAAAGCCCATTACAATAGAGACTCC…
Obcdi022817	TRINITY_00181455	chr15	6986561	6987368	2	no	NA	0	0	1	0.22875	2	0.27125	FALSE	FALSE	CTTCTGTATGATGCTTCATCACAGCAATGATAAAGGCTGCCTGGGACCAGATGTACGGAGCTTGTCAGCCGAGGTGCAGTGGAGGCTGAGTGAAAACCAGTTTTCTGGTACCTGCCAATTATGAAGGTTATCCAACTGGAGCTCTGCCTGTCTTTCTATCAAACAGTGAGAGAAGAGCAAAGAATAAGATGAAGGAACAGACCAAAGTGTGGGTGCTTTGATCCTTCTTAGAAGGAGAACAAAATACTCACAGGAGCAAATATGGAGATAAAGTGTAG
Obcdi022819	TRINITY_00168471	chr15	7034090	7041977	3	no	NA	4	0.5975	1	0.42875	2	0.52625	FALSE	FALSE	GTGGTCAAAGAGAGACAGGGATTTTCAGGGAGCTGGTCTCCAGCAGTAGTATTGAGAGTCATACACAGACTGTCTACTGCAGCAGAGTGAACAAACTACTGGAAGAGCTAAGAAGAGCTTGCACTAATGAAGCAAGTGTGAACTGTTGTCTCCATGGTTCCCTAGAGGAACTTCTACTTCATCTCTGGATACTGCCTACAGGCCACCCTCTGTGAAGCATCTGTCATCAATGACAAGGAGCAGCTGTGACAGATAGTCTAGAGAATCTTAACCCTTAGATACTTGGGATTCTTCCTTGGGTCTTCCATGAGTCACTTTTTACCTACAGGGAAGAATAGAGAGAAGCTGGTCTTTGTCGACAGCCCTCAAAGTGTTGGGAGAGTGACAACTTCCAACGGG…
Obcdi022819	TRINITY_00176002	chr15	7039105	7041977	2	no	NA	4	0.5975	1	0.42875	2	0.52625	FALSE	FALSE	ATCGCTACCCTTAAAGCTTTTTTTTTAACCTCCTAGAAAACTTATTGCACTTGATGATGCTGATTGGTACAAGTTTAGGGGGTGAACCAAGGCCTCTGGATCTGCTTCTGTCCTCAAGGTGGCAGGAGTTCCTCCTGGACGGTTCTGCTGCGTGGGAGAGCCTTGGGCCAAGGCAAACACAGCACTATGTACACGCACAAGGACACTGTGTGCTTTTCTTGATTCCCAGGAAACCAGATCTAAGTGAAGGAAGCTTGTCGAGGTTCCCAAGGAGATACTGAAGAAGTCAGGAGACCGCACCACACAGGCATCCAACGTTGGAGGACAAAGTAGCTGCTAGGACCTATGGCTCATCTAATCGTTTGGACCAAGCTCACACTGGGATAAGCTGTTTGCAGC…
Obcdi022819	TRINITY_00181457	chr15	7023171	7041958	2	no	NA	4	0.5975	1	0.42875	2	0.52625	FALSE	FALSE	CACCACATACTTTGGCTAAAGTGTGCAGAGCAATTGATCTCAAATGTGCCAAGAAGCTTCCTTTCTCCTGACTCCCTTTCACAGGACCAGAGGATGCTATGTAAGGCACTGGGGAAGAAAACTCATCAATGATCTTACAGCATCGGATGCTGCATGCCACAGTGGTGGCCTTCTAGGAAGCTTGTCGAGGTTCCCAAGGAGATACTGAAGAAGTCAGGAGACCGCACCACACAGGCATCCAACGTTGGAGGACAAAGTAGCTGCTAGGACCTATGGCTCATCTAATCGTTTGGACCAAGCTCACACTGGGATAAGCTGTTTGCAGCTAATGACTATCCTTCAGGGATGTCGAGACAGGCCTGTTGCTAGGTGGCATGGGGCTCGTTTGGCAGCTGGCTC…
Obcdi022851	TRINITY_00168582	chr15	8488849	8500378	2	no	NA	1	0.26625	0	0.16625	0	0.06625	FALSE	FALSE	GCAGGGTTGGGATGCTGGCATGTGCCGCTAAACCCAGCAATGACAGGTTGTTGTTTTTAAACTTATTCCTAGAATTGCTTATTGTTTTTAATTTAAAAATCCACCTGTTCATAATTAACTTCTCGTGTTTTCATATTTTACTTTTGAAGATATACAATGAACGTCTTCCCAAGCACCTTCCTGACTGATCCTCCCATTTCTTGGGGAGCAAATCGTCTACTGGTTGAGTTTCATTCTTGTTCTTCTACAGTATTATGAACAGAGCAACAGCGAACAGCTACAATAAAAACTTTAAATCTTAGAAAAAGGAAGATTGTGGAAGTCATTAGAAGATGTGAAGAACTTCCATGCCCATGGAATAGTAGAATTGATGTTGTGAAAATGACCATCATATGAAAA…
Obcdi023013	TRINITY_00168939	chr15	32793312	32795840	2	no	NA	8	4.49875	8	2.36375	8	3.9025	TRUE	TRUE	ACCTTCTTGAGTTCTTTATATATATTGGATATTAGTCCCCCATCCGATTTGGGATAGGTAAAGATCTTTTCCCAATCTGTTGGTGGCCTTTTTGTCCTATTGACGGTGTCTTTTGATAGTCTACTTTTAAAGATATTAATTCAGGGGAATACTGGCCATGCTAATCAGGCACATTGGAGAATGACAAAAGTTTCTGTTAATAATTTACCTTTTCCCACACTATTTTTCCTCTCCCTCTGTTTTCTTTTTAAGCATTATTTCAGTGCCCATTCTGCACAGAATTTTAGCTATTTGTTGAGGGAACACCAGTTGCTACTAGCAAAGAAGGAGAATGTTCACAGAAGAGGAATGAGTGGAAAGAAGGTTTGATACCACTGGGTAAAATGATTGTGAGAAAAG…
Obcdi023013	TRINITY_00186416	chr15	32779353	32795698	2	no	NA	8	4.49875	8	2.36375	8	3.9025	TRUE	TRUE	GCCACATCCCTGGGGAATATGCAGCGCGCGTGGATCCTGCTCACCTTGGGCTTGATGGCCTGTGTGTCCTCAGAGACGGGAACACCAGTTGCTACTAGCAAAGAAGGAGAATGTTCACAGAAGAGGAATGAGTGGAAAGAAGGTTTGATACCACTGGGTAAAATGATTGTGAGAAAAGAAATTTCATATATGGGGAACAACACACACAACCTGGAAGCATGACAGAAACTTGCCTTATTTGGAAAATTTATAGGGAATTTGCACTGTGGTACCAAGGAATGGTGAAAGATGCAGGAAATGAAAAGCAAGAAGTGGGCAATTTATAAGTCTTAAAGTTCTAAGGAGACCATGCTGTTGTCTGCCACACCCACTCCAGTGAATTCTGTGTGTGAAGCTTGG…
Obcdi023073	TRINITY_00176394	chr15	34723436	34726842	2	no	NA	0	0	2	0.29125	0	0	FALSE	FALSE	GTGTGTACACTCAGTCTTACACTTCCCTAACCATTATCTGCACCCAGGCTTCACTCCCAGACCCAACCAGAATGGGCAGATGACATGATGACAATGGTGGAAGGCAAGAGGAACAAACACATGACAGTCCTACTCCCTGTTGACCTAAAGTGTTTCTCCATACACAGTGAACATAAGCTTACCCTGGTCCCTGAAGAGTACGACTGTTTTGCAAACCATCATCTGGCAAGTTCTCAGGAGGGCACTGTTTCCATCTGGAAATAAAGTTTCTGACATGGTTTCCAATGACACAAATCTCATCTGGAAATCCCACTTCCTTT
Obcdi023122	TRINITY_00181857	chr15	36321385	36330704	2	no	NA	0	0.1225	0	0.0925	1	0.24	FALSE	FALSE	GGGGGATCAAAAATTCAAGACTATCCTTAGCTACATAGTGAGTTCAAGGCCAGCCTGGGCTACATGAGACTTTTTCTCAAAAAGGAAAAAAAAAAGCCATGGTTTGAGCTGCTCTGGTTTCATTCACGTAGAAGGAAAGGAATCCCGACGAACACATTTGGTGATGATAGTGGCCAGCAAATGTAAGTTCCATCAATGTTACTGCTGACCAAGGTAAGGGTCTCCCTATCTGTTTAAAGGCTGCTAAATATCTGACAAGTCAGGTTAGACACTCCTTTTGGAAGCTGCCTGCACGACATAGGATTTCAGCAGCATCTCTGAATCCTAGGCACCATCTGCCAGTAACACCCTCACTACCACGCTCCATTAAAACAACCAAAAATGTCTCTACTCACCCCC…
Obcdi023133	TRINITY_00169132	chr15	36726860	36728736	2	no	NA	4	0.6325	1	0.1375	0	0	FALSE	FALSE	GGTCAGCATAAACGCCCTCTGGTCCCAAGGGAGGGCTGTTGAGCTTGCAGCCACCCCGTGGTGTCCTGGTCTTCTTACTGATGCTTCGTTCTCGGACCTCTACCCCTGGGTCTCCGAAGAAGATATGGGCACAGTGACAAGATTCTACCTGGACTGTGGTATGATAACCACTGAGAAACACTGCTCCATTGCCTTGCCCACTGTCAAAGCTTGGCCTACACTGTGGATAAATAGAGGCTACCCAAAGAATTTAATGTCTCATATTGGATCATTTTTCATTTCACATGTACCATACCCGTACTTCCTCCACAGGAAAAGCTTCTTGTCTTCTGCGAATGAGGCCAGATTGACTTTGCCCGAGGGACC
Obcdi023134	TRINITY_00186536	chr15	36942441	36945199	2	no	NA	1	0.11625	0	0.045	0	0.135	FALSE	FALSE	CAGAGGCAATGAGCAGTGCCAAGCACTGAGCTAATGAGCTCTGAGATCTGGCCAGTCTGGCCATCTCACTTGGAGCCATCCTGACCCTCACTGTCTGGCTGAACACTGCCCAAAGCCCTGGCTCACAGAGCTGAGAGCAGCAATGGCTTCTGGTTTAAGCCATGGCATCTTCAGGCGGTTTTCTAGGCAGAATGTGATGTTGATTCTTTCTTCCCTCTCCAAGTTTAGAACAACATCTCCTAAGATTGCTCAAGGTTCTTTATACAAGGGACTCTCTCAACATCTCACCCCCAAACAAGAATCTGAAGTCAGGACAAATGCCTGAAACCTGGAGACTTCATCCAGGCAGCCACCATTCATGAGGACAGGGAGACAAAGCTTCCTGGAGGCTGATTTGCT…
Obcdi023160	TRINITY_00169142	chr15	38335458	38343163	2	no	NA	2	0.40875	3	0.4675	2	0.53375	FALSE	FALSE	CACTAACACAATTCCATGGCATGCAGTCTTTCCCCCAGGTCTTCCCTGTGGTTGTTGTCATGAGTATTTTAGATGGCTCATAGTCTCTACAACCTTGATATTTGGTAGCAACATATGAAGGCTGTGCTTTGTGTAAAAGGAGCAGACTTGGCACACAGGGAAGTCAAGTTGATATTTTTGTGAGAAAACACTGACTTGTATGAAATTCCATCAGGCAGATACCATCAGCCAGTTTCCAATGAGTGGAAACTTCCACCCACTATTGACTACAGGTGATTTCTGTGCCCCAGGTGTCACATGGCTATGTTCCTCCTGCCTGCCTAACTGTGGGATGTCATCTCTGTCACAGGCAGGTGGAGTGTGCAGAGCACAGAAGGTACAGTGGGTGGACAGGAAGGA…
Obcdi023181	TRINITY_00169188	chr15	39176771	39180434	2	no	NA	7	3.27875	7	2.71375	6	2.6875	FALSE	FALSE	AAAGACTCACCCGAAAAATCCAGACTGACCAAGGGAATACTAATGTCCCTCGTCTTGGTGATGTCCAGGGCGTCAATAATAAAGAGAGAGCAGCGTTGGGGGATAATGTCGACATTTCCACTCCCAATGACGTTTGCTGGAATCTGCTGACTGAAATGAGTTATCCAACTTCCTTGCTGAAGTTGAGAGATCTGTCAACTTCCTGAGCATTCTGTGAAGAAGTGATTGGAAGAACTCTCATCGTCACATCATCAACATCATCCCTATCACCACCATCATCGCTATCATTATCATTATCATCACCATCACCACCACCACCATCATCATCTGACTTTAATCATGCTATCCTCATAACACATGTTAACTACG
Obcdi023322	TRINITY_00169407	chr15	58166386	58168240	2	no	NA	5	1.08875	5	0.91875	3	0.33875	FALSE	FALSE	CTCACCTCTCATCACAACCTGATTACGCCATTTTACTATGACTCCACCAAAGGATGGATCCCTTCATCAGCAGGCAGTGTCCCAATCACCCTGGCACGTGAGCATGTATGTCACTGTAACCAGCAAGGCTGACTTTGCAGATGAGATGATGTGGGATCAGCGAAGTAAGTATGCATGGTGATAATCCGGGCGACTTCATTGGTGAGTTGCTAATCTTATAATACATAGTTTCAACTCGAGTATAGAAAAAGTTGGAAAATACATCTTGGCAAGTATTCTAGTGATAGAGCAATGGCCTAGTACTGGCAAGGCTCTGGGGGGGGG
Obcdi023322	TRINITY_00176746	chr15	58166277	58171730	3	no	NA	5	1.08875	5	0.91875	3	0.33875	FALSE	FALSE	CATGGTAGGCAGGAAGCAGAGGAAGTGGGAGGCAGGAAGAGGTCAGGGCAGGATATGTTCCCAAGAACATACTCCCAGGGACCTATTTTTTTCCAGCTAGTCCTTGCCTCTCACCTCTCATCACAACCTGATTACGCCATTTTACTATGACTCCACCAAAGGATGGATCCCTTCATCAGCAGGCAGTGTCCCAATCACCCTGGCACGTGAGCATGTATGTCACTGTAACCAGCAAGGCTGACTTTGCAGATGAGATGATGTGGGATCAGCGAAGCCCATAACACTAAGCAGAGAACACCAAGTGGACCCTAGTGAATCACAACGGGTGCTTCTGTAAAGCCTATCCCAAGTTGGACAACCACAGGGATGCATCTTACCACACAGAAAGTGTCAACTCAG…
Obcdi023386	TRINITY_00176897	chr15	66868852	66869760	2	no	NA	1	0.29	2	0.47375	2	0.43875	FALSE	FALSE	CAGGTGATGTCAGGAGCCAGAAGAGGCATCTGAAAGAACAAACTTTACCAGACTCATTCAGGGTCAAGTCTGGTCTCTGCTATTCCTGCGTCCTTGGGAAAGCCAGCTGCTTCCAAAAGAACTGAAGGGAAAGGGAGCAACTGCATAGGTAAAGAACTCACATTCACCTCAGCACAGCAGCAACGAGGTCAGGTGCCTTCCAGAAGGCGCTATCATCAGGCCATCATGAAGACAGTGGCATGTTCAAATGATGGAGTTACGAGGTACAGTTTAATATTTTGGGGAAAAAATGGTACTATAGGTGAAACACCACTCAAGCTGCTGGTCACAGGTCACAGGAGGGGTGCACTGAATGGTGACTAGTTAACAAATCACCTCTGATTTCCTGACAGAGCAGAG…
Obcdi023386	TRINITY_00176898	chr15	66868852	66875871	3	no	NA	1	0.29	2	0.47375	2	0.43875	FALSE	FALSE	CAGGTGATGTCAGGAGCCAGAAGAGGCATCTGAAAGAACAAACTTTACCAGACTCATTCAGGGTCAAGTCTGGTCTCTGCTATTCCTGCGTCCTTGGGAAAGCCAGCTGCTTCCAAAAGAACTGAAGGGAAAGGGAGCAACTGCATAGGTAAAGAACTCACATTCACCTCAGCACAGCAGCAACGAGGTCAGGTGCCTTCCAGAAGGCGCTATCATCAGGCCATCATGAAGACAGTGGCATGTTCAAATGATGGAGTTACGAGGACTCAGGAACAACACAAATGTCAGCAGTTCTGGACCACCTTCCTTTAACTTGAACTTGCTGCCTTGGAGCTATGTTACCTTGACTTTCCCTGTAGCATCATTAACAGGACCCATCATCATCTTGCTTGGTAAGAT…
Obcdi023391	TRINITY_00169586	chr15	67040205	67040831	2	no	NA	2	0.2825	0	0	0	0	FALSE	FALSE	CTGAGGCTGGATTCTGGAAGTTTCCTCCATCAGTGAACTACTGTCAAAGGGAAGGGCCCCACACACAAGGTAGCTGGAAGCAAGGATTCCTCTGTGGAGCTGAAGGTGCATGGGAAAACCCCCACCCAGGACAGCCATCCAGTTTCCCTCATGACTGAGTACTTGGTAGCCAGAGAATGATGGGCCCACTGCTTAGTTCTTAAAACTGCAGCAGACAGCAACACACCCCCACCTTGTCAACAACGTTTCAATGAAAGTCACAGCCACAGGG
Obcdi023439	TRINITY_00169614	chr15	73486047	73486737	2	no	NA	1	0.35625	1	0.16625	0	0.22375	FALSE	FALSE	GCTGAAGGGTCAGTCTGCTGCTGCATCTGCCATCTCTCTGCCATCCTCCATGACCTGAATCAAACTCCAGCTGCTTTTTAAACCTTCTAACAGGGACTGGAAGACCAGCAACTCTATCGGAATAGTCTAGACCGGCAGTGCTACATTGGGTCCTTTTGATGAGAAGATGACACTGTATAAAGAGGCTACAACAAGAACACCGAGCTGCTGCAAGGTGCCTGGTCCAGGCAGACACAAGGAACAGGTTTTCACTGGCATGGGGCCAATCCTCTTGCTTAGGTATCCGTTCACAAGGCATATTTGCTCCCTTTGGCTTTTTAATTTATTAATTGATTGAATGATTAATTAATTAATTAATTTCTTAGGACAGGGTTTCTCTGCTGGCTGTCTTGGAACTCA…
Obcdi023457	TRINITY_00169688	chr15	74934649	74935801	2	no	NA	8	4.54875	8	9.4975	8	7.92	TRUE	FALSE	GTCCTGGAACTCACTTTGTAGACCAGGCTGGCCTTGAACTCAGAAATCCGCCTGCCTCTGCCTCCCGAGGGCTGGGATTAAAGGCGTGCGCCGCCACACCCGGCTTGTTATTTTTATAGATACCGTTTCAGGATGGGTAGAAGTCTACCCTACAAAGAAGGAGACTCCCAATGTCCTGGCAAAGCAGCTTCTGGAGGGCCTCAGACCCAGGTGAAACCAGAATCTGTCTGGATTCAGAGACACAACCACAAGACTCTGGAACCTGGCAGGAAAGGGCCTCACACTGCCATCCTGACCACACCTATGGCTGTTAAGGTGGACCGGATCTGGATACACCCCTCTCACCTTAAGTCTGCCAGCTGAGGTCCCCGCGGAGGAGCCTTCCGGGTGAACTACCAC…
Obcdi023457	TRINITY_00176971	chr15	74931479	74932139	2	no	NA	8	4.54875	8	9.4975	8	7.92	TRUE	FALSE	AATGATTCTTTGATTTCTAGGATGGGACAGGCACAAAGCACCCCGCTGGGTTGGTCCTGAATCATTTGCCTAGTCGCAGAAGACATCAGTCTGGTTGTTCGTCCCTGCAAACTAACCCATCTTTTGCAGGAGTGAATGGCCCACCTGTAAAGTCGGATGGCCTAAGGAGGGGACTTTCCATCTCCCCGTCATTTACAAGGATGGTCAGCCTCGGCCCCCTGCCTTGCTTCCTCTTTCAACTTCCAAGAAGTCCCTGTTCCTGTTTCTGCTGCCCCTGCTGCTGCTACCTCTGCCTAGCCAGCACAGGCAGAAGAGGGAAGAGCAGCCCCTGACTCTTCTGACTTCACTTGGAGTCCACCTCACACTCTGGCCCCAATTGCCTAGATAGTGAGCCGACTC…
Obcdi023457	TRINITY_00176973	chr15	74931557	74934824	3	no	NA	8	4.54875	8	9.4975	8	7.92	TRUE	FALSE	GAAGACATCAGTCTGGTTGTTCGTCCCTGCAAACTAACCCATCTTTTGCAGGAGTGAATGGCCCACCTGTAAAGTCGGATGGCCTAAGGAGGGGACTTTCCATCTCCCCGTCATTTACAAGGATGGTCAGCCTCGGCCCCCTGCCTTGCTTCCTCTTTCAACTTCCAAGAAGTCCCTGTTCCTGTTTCTGCTGCCCCTGCTGCTGCTACCTCTGCCTAGCCAGCACAGGCAGAAGAGGGAAGAGCAGCCCCTGACTCTTCTGACTTCACTTGGAGTCCACCTCACACTCTGGCCCCAATTGCCTAGATAGTGAGCCGACTCTACCATGGTCTTACTTCTCCAATACCGTTTCAGGATGGGTAGAAGTCTACCCTACAAAGAAGGAGACTCCCAATGTCC
Obcdi023510	TRINITY_00169838	chr15	76363136	76364039	2	no	NA	8	1.68125	8	1.8475	8	2.26375	TRUE	FALSE	GGGGAAGGAGGAGGAGGAAGAGGAGGAGGAGGAGGAGGAGGAGGAGGAGGAGGAGGAGGAAGAGGAGCATTTACCTGTCTCACTCCTACGACGCCACCAGCTAAGGCCCAATGCTGTGCTGCGGCCGCGCCGGGAACGCTGGTGCGCATGACAGTGGGTCTGTTGGGCTGACCCTGCATGGGTTGCACCGAAGGAAGGTCTGAACTAAATCCTCTCCCTTCTTCAGGCTCTATCCAATCCTCCGTCTTCAGGAGGCCAAGGCACCAGACTTTGGTGTGTTTCTCAGGAGTCACAAGATGCAGAGCAGGGAGCTGACTACTGATGGTTCTCTCCGAGTGCTGAAGCTGCCACTGCCAAGAGTGGACTTGCAGCCCTTCCCCCCAGGCTGGCCCACACCCC…
Obcdi023510	TRINITY_00169839	chr15	76363136	76364039	3	no	NA	8	1.68125	8	1.8475	8	2.26375	TRUE	FALSE	GGGGAAGGAGGAGGAGGAAGAGGAGGAGGAGGAGGAGGAGGAGGAGGAGGAGGAGGAGGAAGAGGAGCATTTACCTGTCTCACTCCTACGACGCCACCAGCTAAGGCCCAATGCTGTGCTGCGGCCGCGCCGGGAACGCTGGCTCTATCCAATCCTCCGTCTTCAGGAGGCCAAGGCACCAGACTTTGGTGTGTTTCTCAGGAGTCACAAGATGCAGAGCAGGGAGCTGACTACTGATGGTTCTCTCCGAGTGCTGAAGCTGCCACTGCCAAGAGTGGACTTGCAGCCCTTCCCCCCAGGCTGGCCCACACCCCCACGGGCACTGCCCCCGCTCCTCCTTCAGCCTTCACTTCAACGCTACTTTCTGCTCCAAGATACATACCCTGGTGCCTTCAGTTG…
Obcdi023535	TRINITY_00169998	chr15	76819876	76820638	2	no	NA	2	0.24375	1	0.165	0	0	FALSE	FALSE	GTCTTCATTTCTCTGTGTCGTATTTAAATTCCACTTGCAGACAAATAAAATGGCCCAAAGCTCTTCCAGGACTGCACACAGCGTTCCATCTGTATCCAGACCAAGAGAGCTCAGAGCCTTCCACACCCCGCAGTGCTGCAGACCCAAGCCCTGGGGATCTCCACTGTGCTCACACTTAGCACGTCCTTGCTGAGTCATCCTGGGCTCTGCTCTTAGTAAGCTGACTTGGATGAAGGAAGACCGTCTCCTCCCTGCGGCTGAAGAAACATTACCAACATG
Obcdi023547	TRINITY_00170028	chr15	77320986	77324078	3	no	NA	0	0.30375	0	0.3375	1	0.39	FALSE	FALSE	AACAAACAAAAAAAAAAAAACAGAAACTGAGGCAGGGTGTTTAGTTCTTCTGAGGGGACGAGTTTACACACTTTTCTCCTGGACGGGTTGAGGAATAAAGATGTGGCTTGCTTCTCTCAATAACTGGAAGGCCAAGGAGACACAACAGCTGGTCTTGTGACACACACACACCCCCTCTAGCCCTCCTGTGAAGTCCCCTGCTGTTCTGTAGGCAATACCCACATGCTCCACACATGTCATTTGCTGCCATAATCTGGCAAAGCTGTGACTGCAAGGGCTGCTGGGGATGTGTGCTGGGGTTTACCATGCTGGCAGCCATGCTGGACCACATGTAGGAGGAGTCCTGTATGAAGTTCCCAGCTCCCTCCCTCCACGCTTAGGACCACTGTGAGGAGTTTC…
Obcdi023713	TRINITY_00187392	chr15	82358288	82363137	2	no	NA	7	1.07375	7	1.14875	6	1.16125	TRUE	FALSE	TTTTACCATATGTTAGATCGATGCTTTCTTAAAATTCTACTACTGAGGGAAAAAAGGAAATCAACAAGGAAAAGACATGGCTGCTTCTAGGTATGGTAGAGGAGGTTTACTGTAGATATTCGGGAGAGAGTAGCCAGAGGTGGGGACATCTGGGAGAGTCCGGAATGGACATGACCCAGAGCTGTGGAAGGAGAGAGGGGAGGGGAGAGAGGAGAGCTAGACCAAGAGACCAGGAGGGTAAAGGGTAAACAGGGTAAACTTCAGAGTCAGGAGCCAAGTCAGAAAGGAAGCAGACATGTGAGAGACAGAGCAGCGTGGAGCTGGAAAGAAAACAGGCATGCGAGAGAGAGCAGCATGGAGTTGGCATGTGTGGGGTTGTGGTCACGTTCTGTGTGTTCC…
Obcdi023761	TRINITY_00177702	chr15	84599269	84600150	2	no	NA	0	0	1	0.13125	0	0	FALSE	FALSE	CCCATCATACCTTAGAAAGTTGCAACAGAGACATGACTCCAGAGAGGATGACTTGGACCTGTAAGAATCGGACAGACTTCCAGGACCAGCCCAGGCCCCTTGTCTTCTGTAGGAGCTGTCTTCTTGTCTTCAAGCCTTCCTTGAAGCCAGGTCCCTGACAGATGACATCCAGCCAGGGCACCCAGCTGCAGCTTCATGTTGCCGTTGGCCTGGTGAATAGAACTTCCCCCAAGCTGGAATGCCTGGACATCCCATCTCAGCACCCCCAACCTGAAAGCTGAGGTTGAGGGGCCGCCCCCTCTCCCTATGACAAAGGACCACAAGCCCCAGAGTCTGCTCCTGGGACACGGAGTTCCTTCCAAGCAATTTACTG
Obcdi023958	TRINITY_00187711	chr15	97467257	97469354	2	no	NA	3	0.27375	0	0.065	0	0.105	FALSE	FALSE	CCCCAGTGCACTGGAACAACACATTCCTCTTGCTTTTTGCATCGATCCAGGCTCCACGTGGTTCACTCAGGGGGTCCCCAGGAAGCTAAGGCTCCCTGGAGTCTTACAGTCCAGGAAGCCACTGAAAAGCTCTCTAGAGGGAAGACGATAGCCTGACTCCACCCACGTGGGTCACTGTGTGGCCTTCATACAGAGAGCAGCAGGTCATCACAGCAGTGCCACGGTGAGATGATGAGGCAGCACAGCCGGGGTGGGCAGGTTTACGATGTCTCGGAGAAGAGACCTCACTTGCTGAGGAGCGCAATAGCCAGGGACAGGAGGAGTCCAGACTGATTCCAACTTAGACTGGAGAAAAGATGCAGACGATGGAGCCGTGTCCTTGCTGGGCGAAGCCTGGGG…
Obcdi023970	TRINITY_00171272	chr15	97913350	97916095	3	no	NA	1	0.27625	1	0.32875	1	0.34875	FALSE	FALSE	GTACTTACATATAATAAATAAATAAATTAAAAAAAAAAAAGAATTCCACAGGGGCTCCATGGTGGCATTGGAACTTTGGGGATTTCTTTTCCTATGGTGAACATGAGGTCCCTGAGACAACCTGTGTCTACCAAGGTTTGCTTTCGTGGCCTTAAGTCAAGTGTTACCTGACCACTGTCTTGAGTTTTCTAGCCTTCCAGCCTCGGGCAGCCTATGGCATCTCAGGCATCCTGGCTTGTCCAGCATAGGCCAGCTCTGAGGAGAGTCAAGAGTGAGAGCCACAGACCCCACCTGCTCTAGAAACAGTCAGGTGCTGCCAGGTAGCCTCTGGCTCTAAATCCTTCTGGCTCCACGGCTCCATTCCCAGCAGCCCAGCTCATGTCTTATCCTTGAGGGGTT…
Obcdi023996	TRINITY_00178112	chr15	98939083	98941990	2	no	NA	0	0.15375	1	0.30625	0	0.21	FALSE	FALSE	ACTGATTGTTCCTCAGCCTTCCTTAATAACAGAGCCCTGGTTTTGTGAGGAGAAAGGTTCTATATATTAGCCATGTCTGTGTGAGTACTTTAGTGGTTTGGTGATGTTTGTCAGACAGTTTTAAGGGCCAGCACTTAGGAGGAAGGTAGATCTTTGAAAAACAAACAACAGAAAGCAATCTGTTGCTAACACATATATGTCTCCTGTTTTTTTCTTGCTAGAATGTGGATCAGTGACAACCCTGAGCACAAGGCAACCCTAAGTCACATGCTAACAGTGGAGGAAGACAGAACATAGGTCCCTGTGACAATGCTCAGCTACAGAAGCCTTGGCCTGCTGCATTGGCCGAGCACATTTGTAATAAATTCAGAGTCACCAACACTGTATCGGTGACACAAT…
Obcdi024204	TRINITY_00171982	chr15	7437565	7470662	4	no	NA	2	0.49125	0	0	0	0	FALSE	FALSE	ACTGACCAATGTGTTCAGTTGTCCTGGCTGCCTTCAAATGTGCTGATCAATGCATCTCTCAACCCTCATCAGAGAAGCTTTTTTCTGAGGTACATGGCAATCAGCACAGAGCTCCTCACACTGGGCATGTGAACCTACAGCTGCAACAGCATGAACAAGACCTACACAAACTCAAGCCAGAAAATGTTTCAGTATGGATAATAGCACAAAGCCCATCTCGAAGGTGAAGAATCTGGTGGAGAGCAGAGAAAGAAAGCCAACTTCACTTTTCTCATGAGGATGCAAATCCCACGC
Obcdi024253	TRINITY_00172089	chr15	10420472	10422242	2	no	NA	1	0.51625	0	0.20875	0	0.27875	FALSE	FALSE	ATTGATGCATGACAGGCCATCCTCTACAACATATGCAGCTGGAGCCATGTGTACTCCTTTGTTTGATGGCTTAGTCCCTGGGAGCTCCTGCCTCTATTCTTTTAAAAAATGTACTTTAAGTAGTAATCAGTGATGCTGCTAGTTGGGTTTTCCATGAAACGGAGGGAGAGTTAGGGAAAGAATCAGCTAGTGTTCAGTTCTCAAATGGCTAATGGACTGCTGACAGTCAGTCTGGACCTTGTTACAAGGAAGGGGATAAATAGGGCCAGGAGTAGAATAAAGAACTTCCAGAGTGTGCCAAGGGCTAGCTGTGAACTTTTTAATCAGCCAAGACAGGTGTGATGTCTGGGAGAGTTTGCCAAAGCCATTGACCTATGATCAGCAGGTAAACAGGGAAGC…
Obcdi024270	TRINITY_00172141	chr15	10949749	10950336	2	no	NA	1	0.2475	0	0.1275	1	0.13875	FALSE	FALSE	GAAAAATCAGAAGGGTCACACAGTGGGAGAGTGGTCATCGGGAACAGACCCTACCAGTCTTCTAGTCTGTACTCTCTGCCTTCCTAAGCAGCACAGGGAGATGCCATCAATAAAATCCTTGGAGAAGATGAAGATGAGGATCAGGGCGATGCTTTTACAAGCCAAGAGACATCCAAGATTGCCAGCAAGCTGCCTGAATTTGAGCAGAGGCACAAGATGATCACCCATCCCCGCAGGTCCCTCAGCCGGAACAAATTCACTGACATCTTGATTTCCGACTTCCCGCTTTCAGAATGTGACAAGAGGATTCTTTCTCTGTGGCACTTCACTGAGGCAATCTTCAAGTAAATAAAGATGCCCTGTGTGATAAGTTGAAGAAGAAGAAAAAAAAAACAAAAA…
Obcdi024511	TRINITY_00172439	chr15	36632349	36645255	2	no	NA	1	0.2175	0	0.32125	2	0.23625	TRUE	FALSE	GGTCGAGCCAGCCTCGTGGCAGGACACAGTGCCAGGATTAGTCGGGTTAAGCTAGATAGCTGGCTGGAAGACTGCCCTAGGTAAACGGCCTAGGCTTTAAACTGTACTTTTAAAAGCCTCTGTGTCATTATTTATACCTCTGGCAGGTCCAAGAGAGTTCCGCTCTAGAAGGAGAGGCAAGTGTCTCGGCTTCATAAGAAAAGGCTTTGTGTGTGAGAGCAAGGTGCATGTACTGTTTCCAGGGCTGTCACTCACCCTTCAGCCTACCTGCACTTCCTACAGTCTACAACCTGCATGCTTGCACATGGCGGACCAGAAAGGACAGTGTGGACAGGTGACTGGAGTCAGAAAGCCAATGGCTACTGAGCAAAAATAAACCTGGACCCAGGAAGGAATGGG…
Obcdi024512	TRINITY_00178910	chr15	36686427	36695754	2	no	NA	3	0.4675	6	1.3175	8	1.0975	TRUE	FALSE	CCAGAAGGTTGTAAACAGAAGTGCTGTTTGCTACTTGCCTGTCTTCTGTTTAAAAACATTGGCCCGCGCTTCCCAATACAGTTCCCGCTTCCCCAGAAGTGGAGGCGAGGATGAAGAAGACCGGCCCCAGACCACCGCTCTAGTCCCCTCTCTGTCTTCTGTTACAGAGGCAGTAAGCTATTGGCAGCTTTTGCTCTTTTGTGGACTGTTGGAGATGCCACAACAGAGACCCGATGTCCCTCTGAGCTTGGCGTGTCCTTTGTAGTATGGTAAGTACAAAAAGGAAGATGAGAACCTCCACACAATATTTCAGAATCTCTCAAACGCTATGACATGAAGAAATTAGACTTCTCAGTTTCTTCTTCTCCCCATTGTCCAGATGCTCCCAGGTAATTCGCA…
Obcdi024513	TRINITY_00178911	chr15	36717860	36719302	2	no	NA	0	0.06	2	0.3325	1	0.26375	FALSE	FALSE	CAGGAGGGCTGCTTTACCTTAGCCGTCCCAGCAGCAGCATGAAAGTCCACTCAAGCTCAAATCATGGAACCAGCTGGTCATGGCCAGAAACTTCGGAGGTCGTGAGCCAGAATGACCTTTCCCCTTTAGGTCGGTGTTTCAAGGATTTGATTTCAGGAATGAAACATCAAGTAAATCAAACCTAGAATGTCTGCAGGAACCGGATTTAAGATGTGGAAAGATGACATCTCTGGCCCGGGGTCACACAGCTAGTAGCCACTGATTGAATCCAGACTATTTTAATGAGCGTTCAGATTCTTAGCCCTCCCGCTGCAGTGGGAAAGACTTAATGAGAATGTGAACTTACAAGTGATTACTTTTTCGGCCTTTCTGACCCTTTCATAGCAGTCTTATTTATAA…
Obcdi024546	TRINITY_00172514	chr15	38183719	38186763	2	no	NA	1	0.4325	0	0.18375	3	0.56875	FALSE	FALSE	GGAGCACATTCAAGCTGGTTCCTTTCTCTCAAGGCTCAGAGCCAGAAGAGACTGCTCTCACAGGCTTGGTCTCAGGCGGGCAGAAGCGACCTCCTCCTACTTCCATTCCCTCCCTCCGGTATCTTTCACTCAGGACATCACAATCCAAGAAGTCTTGATGACTCTGACAGATGTCTGGTCTGACCAGAAGAGAAACTGGGAATAATCATGCTTGCTACTTGCTACCTATGCCATTTTGAGAGGAAAGAGGGACATCTGAGCCATAAATTACAGAACAGACGTGTCAGCAAAGCCATATTCCCTCCAAAAGCTCTGGAAAGAATCCTTGCAGCTGCTAAGTAAAAATCGGAGGCCAGTGTTGGGATCAAGCCACACCAAGACTCAACAGAGAAGGCTGAA…
Obcdi024546	TRINITY_00172515	chr15	38184014	38186714	2	no	NA	1	0.4325	0	0.18375	3	0.56875	FALSE	FALSE	GACTGCTCTCACAGGCTTGGTCTCAGGCGGGCAGAAGCGACCTCCTCCTACTTCCATTCCCTCCCTCCGGTATCTTTCACTCAGGACATCACAATCCAAGAAGTCTTGATGACTCTGACAGATGTCTGGTCTGACCAGAAGAGAAACTGGGAATAATCATGCTTGCTACTTGCTACCTATGCCATTTTGAGAGGAAAGAGGGACATCTGAGCCATGTGAAAATTACAGAACAGACGTGTCAGCAAAGCCATATTCCCTCCAAAAGCTCTGGAAAGAATCCTTGCAGCTGCTAAGTAAAAATCGGAGGCCAGTGTTGGGATCAAGCCACACCAAGACTCAACAGAGAAGGCTGAAGTCCAACTGGAGTCTTTCGTGTCCATGCTGAAGCTGTTGGACTAG…
Obcdi024577	TRINITY_00172557	chr15	42066652	42067537	2	no	NA	2	0.32625	2	0.31375	2	0.26875	FALSE	FALSE	GCGAGAGAGATGAAGACTGAAGCTTGCTGAATAAACTGCTGTCAGAAGAACTGGTGGTCGTGTCGTTCTTGCTGATTGAGAGCGGATGCGACAAGGGCCTTCCCACCTCAGGTGCACTGTGAACAATCAAGAGCTTCTGAAAGAGAAAATCTTTCTGGAGAGAAGGCCTTGAGCCCATGAGCTGTCAAAGACAGTGACACCTGTGAAGAGATCTTTTCTGTACCCACTGACAACATGGAAAGATGTGGAAACCAAGGAGCTAGCTTCCCGGATGTGCTATTTCTACCTATCTACACTGGGACATCATTGTTAAAAGGTAAGGTGTGGCAATCAGCCCATTTTCACAAACTGATCAGACTTAAGGCAATTGTCTCCACAATTGAGATGGCTATAGTGACC…
Obcdi024577	TRINITY_00188530	chr15	42066795	42067543	3	no	NA	2	0.32625	2	0.31375	2	0.26875	FALSE	FALSE	GATGAAGCGAGAGAGATGAAGACTGAAGCTTGCTGAATAAACTGCTGTCAGAAGAACTGGTGGTCGTGTCGTTCTTGCTGATTGAGAGCGGATGCGACAAGGGCCTTCCCACCTCAGGTGCACTGTGAACAATCAAGAGCTTCTGAAAGAGAAAATCTTTCTGGAGAGAAGGCCTTGAGCCCATGAGCTGTCAAAGACAGTGACACCTGTGAAGAGATCTTTTCTGTACCCACTGACAACATGGAAAGATGTGGAAACCAAGGAGCTAGCTTCCCGGATGTGCTATTTCTACCTATCTACACTGGGACATCATTGTTAAAAGACTCTTAGGCTGTGTGTTCCAGTCAATGGCAATGGAAACAGCTGCCCATCCAAGGATAATCTATTAGATTAAAGAAC…
Obcdi024635	TRINITY_00172660	chr15	53363421	53400419	3	no	NA	4	0.58625	4	0.63375	1	0.3875	FALSE	FALSE	ATGTGAAGTCAGCCTACAGCAGCAAAGAAACTAAAAATAGAAATGGCTTTTGCTTGGCGTTGATTTGGGGCAGTTTTATTTGTTAAACGGCTGGAAAACATGCAAGCTAAATGTGTTTAAACAAAACTAGTGTCAGAATATTATCGACTAAAAGAGGAAGAGGAAAGAAAAAATCATAAGAAAGGAAGGATTGCTTTGAGTTCCCTCTTGCAGCCCTCGTCCACCACCCAAAGCTCCGGAAACACAGAGGAAGCCGAAAGAGTGGCCAAGCAGAAGGGTGATGAGGAGAAACGCTGCCTGACAGATCTGAAATGGCATTTGCACTCATGAAATCACAGGAATGTGGTTGCCTGCATAAAAGCAAACTAATCAACGTGGCAGCATGGATAGGTTCTCTGA…
Obcdi024635	TRINITY_00172662	chr15	53398811	53400510	2	no	NA	4	0.58625	4	0.63375	1	0.3875	FALSE	FALSE	GCCACAACAGTCAACATGAGAAATGAAGCTCTGCTGAAGCTTTGGCTGGGGGTGGGTCTTGAGCCTGTTAGGAAAGTCATAACTGCTTCCCATGTGAAGTCAGCCTACAGCAGCAAAGAAACTAAAAATAGAAATGGCTTTTGCTTGGCGTTGATTTGGGGCAGTTTTATTTGTTAAACGGCTGGAAAACATGCAAGCTAAATGTGTTTAAACAAAACTAGTGTCAGAATATTATCGACTAAAAGAGGAAGAGGAAAGAAAAAATCATAAGAAAGGAAGGATTGCTTTGAGTTCCCTCTTGCAGCCCTCGTCCACCACCCAAAGCTCCGGAAACACAGAGGAAGCCGAAAGAGTGGCCAAGCAGAAGGGTGATGAGGAGAAACGCTGCCTGACAGATCT…
Obcdi024771	TRINITY_00184292	chr15	67733678	67772205	3	no	NA	0	0	0	0	2	0.405	FALSE	FALSE	GCTTCAATGGAGCCTGAACTTTGGAAGAGGAGCAATAGGTACAGACAACACTGACTCCAGAGCCCACTGTCTGAGGCCTCATGCAGATATTTCCTCTGAATTGTGATATTCTGTCTTGAAGAGAAGATGTTAAGATTCAAAATGAAATGAAATTTACTTGGCTTGGGAAGTAAACAAACTCAAATCCTGGGAAACTCCTGAAACTTTGAAGAAAGGGTGGTGGGATGACTTGAGCACCGGTTGAAGAGTTCCATGGTATTGGAGAAGAAGAGTAAGATTGAGAGG
Obcdi024830	TRINITY_00188876	chr15	73653877	73654918	2	no	NA	0	0.2425	3	0.53625	1	0.355	FALSE	FALSE	CTCGGGTTGTCAAGCTTGGTGAGAAGTGCCTTTATCCACCGAGTCAGATCACTGGTTCTCAGCTTTCTGTCGGCTGAACGCTGAGGGAGGCAGGAATTACTGTGAGCTACAGTGACCTGTGAAGGCTGTCTGGAGGGGTGGCACACCGGGCAGTCTGGCCCAAGAAAAGCAAGGGTCAGGAGGTTTTGATCACAAAGGTGAGAGGGAGGAGAGACAGCTCCAAGTGATGCGAGGTCTTGTCCTAAGAGATGGATTCCTGGCTGAGGGCTGTGACCCCATAGGGAGGAGCACCCTGGAGACTGCAGTGCCTTGTTGATGCCAGCCAGTGGGGCGGTCCCATACATAACCTGTCTTCACCCTTCATTCTTAGAGCTGTGCCAGGTGCCTCACCCTGTCACC…
Obcdi024836	TRINITY_00188880	chr15	74480907	74487638	2	no	NA	0	0	0	0	0	0	FALSE	FALSE	GCCCCACCTCCCCGAATGTTGGAGCACGCCCCAGAGGATGAGCCATTGTGGAGCTGTAACTGACTATACCCCATCTTTCTGATGTGATATCAGAGGCCACAGCTGCTTATCCCAAGTGGCCCTTCTGTGGTAGGTTACAGCCCAGTCCTGCCTCCTTGGGTCTGACAGGATTTCTGGGCCTCTTTTCCTTGCCTGTGCCATCTGTATACTACCTGTGCATATGGGTGCAAGGTGAGTACAAGGTAGTTGTGTTGGCACATGAGCCCACAAAAGCCAGAGGGGCTCTGTCAGCAGGG
Obcdi024847	TRINITY_00179477	chr15	74900343	74901863	2	no	NA	0	0.34625	5	0.55125	3	0.5175	FALSE	FALSE	AAACAAACAAACACAACAAACCTGAAAAAAATGTGCACACGGAGAAGAAGTATTTGTGCTAAAACTTCCTGGAGTAGAAGAGGAAAGCCTGGGTTATCACAAAGGACAGGAGGTCTGTGTGTAGTTTATAGACACTTGACTTTCTTTAAAAAAAACAATCTTTTTATGTAACTGCGGCTAAGCTTGTGATCCTCTTGATTTAGCCTAAGGATGGAATTATAAATACATCACTGGTTTCTCACTTTTTTTAAAAAAAAAAGTGGGGGTTGTGTTCATGTATTGAATGGATGCATATTATGCAACCAGTTGTTTGATGGGTATTTGTGGAATGTCCATCTTGGACTGGCCTAACTAGAAAGGTCAATCCAGTGTTCTAGACCCTCTGTCTAGTTCATGTGG…
Obcdi024847	TRINITY_00179478	chr15	74900319	74901860	2	no	NA	0	0.34625	5	0.55125	3	0.5175	FALSE	FALSE	CAAACAAACACAACAAACCTGAAAAAAATGTGCACACGGAGAAGAAGTATTTGTGCTAAAACTTCCTGGAGTAGAAGAGGAAAGCCTGGGTTATCACAAAGGACAGGAGGTCTGTGTGTAGTTTATAGACACTTGACTTTCTTTAAAAAAAACAATCTTTTTATGTAACTGCGGCTAAGCTTGTGATCCTCTTGATTTAGCCTAAGGATGGAATTATAAATACATCACTGGTTTCTCACTTTTTTTAAAAAAAAAAGTGGGGGTTGTGTTCATGTATTGAATGGATGCATATTATGCAACCAGTTGTTTGATGGGTATTTGTGGAATGTCCATCTTGGACTGGCCTAACTAGAAAGGTCAATCCAGTGTTCTAGACCCTCTGTCTAGTTCATGTGGATC…
Obcdi024954	TRINITY_00173814	chr15	77596274	77598596	2	no	NA	7	0.8975	5	0.97125	7	1.27	TRUE	FALSE	GGAGAAGGTGCCCTGCCACCTAGCTTGAGCCAAGTATAGTTAATCAGCCAAACTCTCTCAACGCCTGGAGAGAGAACCAATCAATCAAGGGAAAGACAGACTTCCAGTAAAAAGCCTGGTCCAGATCAGAAGTTGTTTTCTCTGCTGGAAAGATGTGGATTGAAGTTGTTTCTTTCGGCCTCAAGAACGGAATTAAAGGTGTGACGTCCACGTCGCAGATTTAGACCAGAAACAGATCTTTACTCTTCAGATTTAATAATCATCCCTCCCAGGTTGAAGTGCACAGGCAGCTTGCTTCTGCACTCTTGCAGGTCTCCCTTCCCCCACCCTAGGCCCTCTCCCACAGCAAACATGGTGGGGCATGCTGGCAGCATGCCTCTGTGCTTTCCCTCAGAAGTT…
Obcdi024987	TRINITY_00173974	chr15	78803116	78804520	2	no	NA	5	0.75875	8	1.65	8	1.0775	TRUE	FALSE	AGGCGATCCTTGGGAGGGAGCCTAGTGTGAACCGAGCCTGGGGAGGGGAGAGAGGCCAGGGCGGATCCAGTGTGTGGCAAGTTCTTGCTCTCTCTGGGCCCCTGCTTCCTCCTTTGTAAAGGGATAGGTTTGCATTAGAATTCAGTCCTTTCTACAGAGCTGCTTCTGCAGGTGAACTGGTGATACTCCAAACAAAACCAAGTCAGCAAAAGTCTGTGGTTCTTCAAGGCTGGGAAAGGAACTAGGTTATGAACGGCCATTTAGAAATGCAAGCATCCTGGTCCCCGTGTGCCATCAACTTGACTCAGGAATGAAAGTGCAGTCAGTCTGGACACTTGCAGGGACTGACTCCCTTCTTTGGAAAGGTGCCCATGACCCCTCCCCTCTGCTGCCCACACA…
Obcdi024987	TRINITY_00184890	chr15	78803118	78804404	2	no	NA	5	0.75875	8	1.65	8	1.0775	TRUE	FALSE	TAAAGGGATAGGTTTGCATTAGAATTCAGTCCTTTCTACAGAGCTGCTTCTGCAGGTGAACTGGTGATACTCCAAACAAAACCAAGTCAGCAAAAGTCTGTGGTTCTTCAAGGCTGGGAAAGGAACTAGGTTATGTAGGAACGGCCATTTAGAAATGCAAGCATCCTGGTCCCCGTGTGCCATCAACTTGACTCAGGAATGAAAGTGCAGTCAGTCTGGACACTTGCAGGGACTGACTCCCTTCTTTGGAAAGGTGCCCATGACCCCTCCCCTCTGCTGCCCACACAGGCTGTCCTGGGCTTGGTGAAAGATGTGAGCTCTTGGCAGCGTGTTCGGGAACACTGAGACTGTGGAGGGGCAATTGTCCAGGTCACCGGCAGATAAGAGGCCTAGCTGGGA…
Obcdi025030	TRINITY_00189414	chr15	80020130	80027034	3	no	NA	0	0	0	0	0	0	FALSE	FALSE	GGTTCACGTGTGAAACAAGCGACACTGAGGCACCCGACATGGGAAGCAGGAGAGGTCAGGTGGGCCAGTTCCAAAAGGGGACGTCTCTACATGAGCTTCATTCAGCAGGATGGTGGTCATACTTGTGGAGCTTCCTGAAACCTGCTATGAAGCCTGTCGGTGAAGCCTGCCGTCTTTGATGGGGGATGGCGAGCACAGTTCCCTTCTACATACCCCAGGGTTGCACACGTGCCTCCATTCACTACATTAACCCAACACCATCACCTGATTCGGCTGGCTTCAGAACAGGACAAACCCAGGAGTGAATTCCAACAGCAGCCTTCCCTGGAGCTCAGGGAAGATGCGGCCATCTGCCTGTCCTTGCTTCCAAGGCGCGACCGTCC
Obcdi025166	TRINITY_00180385	chr15	84562858	84565235	4	no	NA	1	0.25875	5	0.7375	5	0.7075	TRUE	FALSE	GTAGCAATGAGAATAATTGTATGGTTGGAGTTCACAACATGAGGAACTGTATCAAAGGGTCGCAGCATTAGCAAGGCTGAGAAACCTTAAGCCAAATAAACGCTTCCTTCTGGGAGTCACCTCGGTTGTAGTGTTTTACCACAGTAGTAGAAACGAGACTAAGGTGGTGTCTCTCGCTTCCATTTCCCGAGTGAACAGGTTACACTTGTCAGCACGATGCAGCTCACAAGTGCTGACTGTGGACATCCCTGCCTGCGCAGCCTTAGGAGGAAAGCGCTCTCTTCAGCCACTACATCGGCTGCTCTCGGCTTCTTCCTTTAAACTGCGTTTATGACCAGTGTGTGTGGGAGTCATTAACACAGTATGCATGTGGAGGACAGAGGGCAGCTCTGCGGACCT…
Obcdi025360	TRINITY_00175030	chr15	97201499	97203783	2	no	NA	2	0.31875	2	0.2175	0	0.0675	FALSE	FALSE	TCTTCCCTTCTTTTTGTCCTTTTTATCTTCGTCTCCTCTTCCTTCTTCTTCTGCATCGTTTCTACACAGCTTCTCCTCCTCTTCACCCTCCTTTTTCCTGAGCAGGGTGAACATGGATGTATGAAGGAGTGAGAAAGCCCCTGGTGGGGGCAGAACCTTCAGCGTTTGCTTTGTACACCGTCTGCTCCACTCTGGGCGTCTCCTTCCATGTGAAGGATGAGTGTGGCCAAGCAGACGTGACCCATGTCCCTGGAGCTGAATGGAGCCTTGGACGGCCTGAAATTTACTATATAGACCCGGCTAACATTGAACTCACAGACACCGTCCAGATCCCAACTCCAAGTGCTGGAGTTAAAGGCAAGCACCACCACCCCCAGGTCAGTACCAGCTGTCCATCTA…
Obcdi025399	TRINITY_00185720	chr15	98778248	98779787	2	no	NA	8	5.0925	7	2.83625	8	4.0025	TRUE	TRUE	CACACACACACACACAGCTCTACCTGCCCCAGCTTGCCCTAGTCCCTTCTTGACATCTGACTGAATGATAGAACTAGGAGGTAAAGATAGCATTAGGGACAAATAGGAACAAGACAAAATCCAACGTGTGAATGGAACTGCAGCCACGGGAGAAACGTGAATATCCTCGAGATACTGATGAAGGATCTGCTAAATACCCTTCCAGGGCCTGGGCTCAGAGTGCCCTGGTGCGCACAGGCTCGTGGGCTCTTCAAGAGACCGTCAGTAACCCTAAGGTCGTCTAGATCCGTCCTCAGCGTGTCAAAGGAGCGCTTCAATCACCCACTCTCGGAGGCAAAGGAAAACGATGAAAGACCCTGTCATTGGGACCAGATCCTGGTCCCTTGGGGTCACCGCACT…
Obcdi025435	TRINITY_00185813	chr15	99729141	99730138	2	no	NA	1	0.2425	0	0.06	0	0.045	FALSE	FALSE	TTTTTTTTTTTTTTTTTTTGCCTTTGAGACAGAGTTGTACTGTAAAGCCAGGCTGGCCTGGAACTCTCAGAGATCCCCTTATCTCTGCCTCCTTTAGTGCTGGAACTAAAGACAGGAACCATCATACCTAGCAAGTGTCACTATTTAGACAAGCTGTACCTTGGTCCAAGATATCCTAATATATTTACACTCTTAACTGGTTTTGCCTGCTTCTCTCTGATGGGTTGTGCACTGCAATGTATAGACCCATGAGCCAGACATCTTTTAAAAAGAAGGAAAACAGCACTCGGGAGGCAGAGGATTAAGGGTGTGTGCTGCCACTGCCCAGCTAATTAAAATTCTTTTAAAGATTTATGTGTACGGGTGTTTTTCCTGCATGTGTATCTGCACCATGTGCAT…
Obcdi025621	TRINITY_00190540	chr16	5306844	5451180	3	no	NA	5	0.81375	5	0.92375	2	0.48875	FALSE	FALSE	AGAAACCCCACTGCCACCGCGAGGCGGCTTGCAGCGGGAGGCGCCTGCTTCTTTCCTCATCCCCAAGATCAGGCATCGAGAGCCCCCACCTAGAGCCATGGCCAGCCCCCCAGGCAGCCCTGAAGATGCAGACAAGCTGAGAGGAGGCAGGGAGGGCCGGCAGAGGAGGGAGGACGACGCTCCGGAGCAGAAGAGGTTGAGGCTGGGGCTGCGAGCGGGAAGCGAGCCCCAGGACGGAGCCACGACACCGCGTCCAGCCCAGGACGAGCTCGACACCCACACAGGTGGCGAAGGCAGAAGTGCTCTGCTGTCTCTGCCTCCCAGCCTGGTGGAGAGTCAGAACAGTCACTGTTAATGGATCATCCAAGACTCATGAGGTGAATGAAACCACTTGGTATC…
Obcdi025706	TRINITY_00190688	chr16	11257168	11264500	2	no	NA	1	0.255	0	0	1	0.2875	FALSE	FALSE	TGGTCATTGGGGAGTGGCACTATTTGACAATGATTAGGTATAACAGGGCCCCAGCGCAACTGATTCCATGATGGAAGTGCCATTCAGGCCATAAAACTCAGCACACAGACAACAGCACCTGCCAAAATGAAAACAAAGGCCTAATCCATCAAAGTGGTTCTGGGTAAGTCTGTAAATGTACTAACTTTGCTTTTTGAGAAACCCACCACCATCGGTCCTGCTACCC
Obcdi025924	TRINITY_00205378	chr16	19362417	19386674	3	no	NA	1	0.25	1	0.30875	1	0.2325	TRUE	FALSE	CATCAGACTCAGCATTTGTCTTCTTGATTTGGAGGTATCGAGAGGAGGTTAGAGAATTGGATTTTATGTTGAGTTCCTTGATCCATTGGTCTATTTGGAATTGTGCTTTAAGCAAGTACCTATGCACACACATGCATGTACAGTGCCTGCAGAAACAAGAAGAGCATGGTGTGAAACCATGGAACTTTAGCTACCATATGAATGCTGAGAATTGAACCAGATCCTCTGAAAAAGTTGTAAGTTTAAATAACCATCTTTTTGACTTTTTGGCTTTTACAGCCCTCAGCTGCAACAGAGTTGGCACTGTCAGTACCTGCAGGGCCCACCGACAAATGTGAGGAAAATGAGAAGTCTGGGTGATGTTTCTTTCTCAAAATGCAAGGATGTGACTTCTCATGG…
Obcdi025971	TRINITY_00205547	chr16	21321993	21330184	2	no	NA	1	0.17375	1	0.18625	0	0	FALSE	FALSE	ACTTTTGTCCTAGAGAGAGTGTGGCAGGTTCAGAAGTTCCAAGGTTCTATTCCTGACTTTCCCACCATTCCTTCACGGATGGATGCTGTTTTAAGAGTTAAACAATGGCACAGGGGACTAATTTGGACTTACTCGAAATGGGAGACTGAAGACTGAGGAGATATGGCCTTCAAGAGTAAAGCTAAGTCTGAACAAACTACGTATGTGATGTGTAACCAACACTCTGAGAGCCCTGAAAATATCCACAGTTAGGATCGAAGTTCACCAATAACACCCCAACCTTATGCTGC
Obcdi026031	TRINITY_00191610	chr16	24096381	24097963	2	no	NA	2	0.30875	0	0.05375	2	0.4225	FALSE	FALSE	GCCAAGCTGGAACTGTAATTGCTCTGTTCTCCAAATTGCCTTTTCTTACAACAAAGAGCAGTTTCTGAATCTTGTCCTGAACTAGATGGAAAAAAGAAATAGACCCTCAGGAAACAAGGAAGCAAAACCACCCAACTGTGTGGAAGCCGTGCATTCAAGCTGCAAACGAGTGGAGTGGCTTCAATACCTTAACTTATCCCCATTGTTGCAAAGGGAGACCCAGATTCTTGAATGACCACAAGTGGCCTCGGTTTAACAAGCCTTGCCAATGAGGCACAATGTTCCCGTCCTCAGAAATAGAGCCCGGCAGAGCTTCCAAAGACCCATAAAAGTCTGCACTTTTGGAAGGATGTGACAACCCTGGCAACAAGCACAGATTCGTCATTCTCTATATTAAGA…
Obcdi026051	TRINITY_00191630	chr16	25072487	25073197	2	no	NA	2	0.23875	2	0.38875	1	0.2225	FALSE	FALSE	CTGGAAATGCCTTGTGGGCAAACTGTTCTCTTACACAATACCATCGATGCTACACCATTAAACAGACTTGCATATTAAAACGTGAAGCATGTGAGCCTCTTGAGAATCAACAGAAAACCAAGAGTCAATATATGTCTTATCAGATCCAAAGAAGTAACTTGACTAAGATGCTGTGGAATGAACATGAGTTCTTCATATGTGGAGTTGGAGGAGAGGTTATTCCTGTTTCCTATGGAATTAGCACTGGGAAAAGTCTCCTTCCCCTGCCATTTCCCTTTGAGTCCCCCTCCATCCTCCCTCTTCTCTCCTTCCTCTCTCCTTCTTCTCTGCCCTCTCTTTCTTTTTTATCTCCCGCCTTCCTTCTCTCCTTCCCTCTCTTTTAATCAAGTGTTCAGCTGT…
Obcdi026372	TRINITY_00192553	chr16	45205075	45216336	3	yes	NA	3	0.46875	1	0.4375	1	0.4075	FALSE	FALSE	CTCCAGCTCCGGTGCCATAGCCATCATGAATGACACAGTAACCATCCGGACCAGGAAGTTCATGACCAACCGTCTGCTTCAGAGGAAACAGATGGTCATTGATGTCCTTCATCCTGGGAAGGCAACAGTACCAAAGACAGAAATTCGGAAAAAGCTGGCCAAAATGTTCAAAACCACACCAGATGTCATCTTTGTATTTGGATTCAGAACCCACTTAAGTGGTGGCAAGACCACTGGCTTTGGCGTGATCTATGATTCTTTGGATTATGCAAAGAAGAATGAGCCTAAACACAGACTCGCAAGACATGGCCATTATGAGAAGAAAAAGACCTCCCGAGAACAGCGAAAGGAACGAAAGAACAGAATGAAGAAGGTCAGGGGCACGGCGAAGGCCAATGT…
Obcdi026372	TRINITY_00202542	chr16	45212610	45216309	2	no	NA	3	0.46875	1	0.4375	1	0.4075	FALSE	FALSE	AAGATATCTACATAAAGATATATAGATGTGTGTGTGTGTGTGTGTGTGTGTGTGTGTGTGCATACGCACATAGGTGCTCATACAGACCAGAAGTGGGTGTTAGACTCCTTGGAACCAAGGTTAACAGGCATTTGTTATCTATCTGATGTGGATGCTGGGATCAGAGCTCTGGTTTGCTGACAGAGAAATAAGTGCTTTTAACAACTGTGTCATCTTTCCAGCTCCTGAACCAGTAGTCTTCTGTATGCCAGTAAGAAACACACTGAGAAGGAAATCAGAACAATAAATTCTATTCAAGATAGACTCAAAACAAGGCACCCAGGAATAAATTTAACCCGAGGGATGGAAAGCCTCTCTAATGAAAACAATAAAATACTGAAGAAAGCAGCTGAAGAAGAC…
Obcdi026492	TRINITY_00202722	chr16	58794322	58795864	2	no	NA	1	0.39125	2	0.295	1	0.385	FALSE	FALSE	CTTACATCTAACTAGGTAACTCATTCGTATTTGTATTTTACACATGGTACAAAATGATGATCCAATTTAAACTGAATTCATATGGATATTCAGCAGTTCCTATAGTATTTGCTGAAAGACAAGTGTATCCTTATTTTATGTTCTTGGTACCTTTATCCAGTTAAATTGCTCATTAGTGTATGGGTTTATTTATGTATACTGTTTTATGCTTTTGATATTTTGTTTCTATTTTTATGCCAGCATATTCTACTTTGATCATTGTAGCTTTATTATAGATTATGGAAATAAGTAGGACATGCATTGCTCAGATAGACATGGGGCAAGTCCTAAATTGATGTGTTTAATTTCAAATGGCCAAGGAAATCCTGAAACATATGAGTATAATTGTAACATACTACA…
Obcdi026517	TRINITY_00206242	chr16	65125018	65150041	3	no	NA	0	0	1	0.20375	0	0	FALSE	FALSE	AGTGTATGCTCTCTCCAGTTTCTTTTTGGAGGCACTCAGACCTATGAGTTTTCCTTTTAGTACTGCTTTCATTGTATCCTACAAGTTTGGTTACCAAGTTGCGAGATGGTCATTTATAAATCTTAGAGGAAGAAAAGTGGAAACTCCAGGCAGTAATAGTACCCGTGAAAAGATGAGGTCACAGGTCCCCCCTTCAGGAGCCCCCCTATCCCATTCCCCCCTCCTCCTGCCTCTATGA
Obcdi026655	TRINITY_00206345	chr16	91185366	91190726	2	no	NA	0	0	0	0	0	0	FALSE	FALSE	GCCATTTATATACGAAAGAAATCACTGAGATCTGGCATCTGTGGGTGTAGACCGACAAAGTGCATTTGGGAGATGTGGCTGAAAGACGAACAAGGCGAGGACAGTACCCGGGATTTCCTGTGTGCTTGGCAGCACTGTCTTTCTATCTCAGATTCTGCTAGTCACTGAGGCACAGAGACCGCTCGAGGGGACTTCGGTTCACAGTCTCGGACAAGGGGATGGACTACAGACTGGTG
Obcdi026658	TRINITY_00193122	chr16	91353783	91355923	2	no	NA	0	0.31	2	0.3725	0	0.265	FALSE	FALSE	CTCAAAAGAGAAGCTAGAAAGACCGCAAGAGCTGGAGGTGGAGGAGAAGAACTGTGAAATGCTGTCATCTAGCCCTGGCACGGCTGTCAGACTCATGAACTCGTAGCAGCTGCAGGTGCCTGTTACAGGACCTGTGTAAGAGCAAGACAGCCACAATTCCAGCACAGAGAAACGTTGCTCAAGGCTGGACAATGGCTAAATGGCAGCTAATTCCAGATCTCGGGAAGAAACTTTTCGCCATGGTTAGCCTGTTGTGCACATCATCAGAAGTGGTGTGTCAGCTCTGTGGTCTCTCAGAAGCGGAGACGGAATGAGAAGAAAGAAGGGAAGAGAGACTCCCTGGTCACACCACAGCAACCACCACGGGTAAAACAGAGGAGAAAGCAGAACCATCTACAG…
Obcdi026810	TRINITY_00206536	chr16	3627445	3633114	2	no	NA	1	0.10125	1	0.1475	1	0.17375	FALSE	FALSE	TAAGCTACCAGTCCTAGTTAAACACGTCACACCTTAGGGTATATAAGCCACACACGTTTCTGAGCCTTCTTTGTCTACCTCATTATGTTGTGAAATAAAGTAACCACGGAAGGATCTGTGTGTCCTGTGTGTGTTACTGCGGGCAGGGACAAAGCTCAGGATAGTTGGTGCTTGGAACCCGGGAATACGCCTTACCAATGCGCCCAGAGAGAAGACCCTCCGACCAACCGGAGCAGATTCAGAACCTTGGTGGATTCAGCTCCGAGAGGATACTGGAAGAAGACAACCCATTCTGGCTGCCGGAACGACTGACGTGAAGAATTCTGACACCTGAAGATGACTCCCGGATGGATCCCTTGGAAAC
Obcdi027001	TRINITY_00194117	chr16	14997825	15058284	2	no	NA	7	0.88125	3	0.54625	5	0.795	TRUE	FALSE	GGGGGAGAAAAAGAAATCTCATTTTTTTTCTCAGTAATAACTCAAATGGGCCCATGTAAAATTGTGGGGTTAGATGGTTCTGACTTATGAGAGAGCTTGTTTGTTTGTTTGATTTTGCTGTCATTGTTGTTGTTTTGTCTTTAATTCATTCACGCATAGGCCCTGTAATAAGGAAAGGAGATCTATCTGGTCACTTCTGCACACATGCTGGTCTGCAAGTGTATAGATCAGAACCTTCACTTCACATTCAGGAGCTTGGCTTTTGTTTACCAAGTGACTTAACTGTATAATAAAATGGCAGTCAAGTGTGGCCACATATGCTTGGAATCATCCTGCACAGAAGGCCAAAGCAGATGAATCATGTGATCAAGTCAACTTGACTACATATGGAATCAACTA…
Obcdi027131	TRINITY_00207079	chr16	19045536	19051148	2	no	NA	1	0.20375	1	0.15	2	0.245	FALSE	FALSE	CTAGGCTATCTTCTGATACGTATGCAGCTAGAGACACGAGCTCCAGGCGTACTGGCAGGTCCACTCAGGAGATTACAGACAACAGAGCTTCTACAACAGGATCCTACAGGCCTACATCTGCAGCCAGAAACTGGGGCTGTTCTGCAGATGTCTGTGCACTGGTCTTGCCAGTAGAGAGCTGGTCTTCCAAGACTTTTGACACAGGCTAACAGACTCACGGGAGGAACAAGCTCAAGCTGCAGACAGGTAAAACATCTAACATCAAAGATTACCAGATGGCAAAAGGC
Obcdi027225	TRINITY_00194770	chr16	23100361	23102901	3	no	NA	0	0.1025	0	0.1525	0	0.095	FALSE	FALSE	CACAGCCAGGCGGAAACGAGAAGAGACCCCGCCCCAACAAGGTGGAAGGCTCTCCAGCGGTGGGGCTTTCAAGGACTCCTGAAAGCTGTCCTGACTCTGCTCTCACGCCCGTGTGCACACAATCAATGTATTAGAACGAAGTTTGCACTGGACAAGCAGCTCTGAGTGAGCCTCTCTCCTGTAATCCCAGCACCTGGGAAACTGAGCACGCTCCAGCCCGAAGGTAGGAAGCTTGTACTGGCCTACAACTAAGACACTCAGAGTATTCTGGTATGTGTGGTGGAGGGACGAGCCTGGGAATAGCCCATGGTCTCACGGTGCGGGCTGTGCCAGATGAAGTAGCGCTGTAGGGCAAGCTGTCCCGTATCTGCAAAACCCAGACTTTCCTGCTGTTTGCAT…
Obcdi027236	TRINITY_00194792	chr16	24087636	24089452	2	no	NA	0	0.20125	2	0.37875	0	0.21625	TRUE	FALSE	AGCCAGTTAGAAGGGTAGGATAGTAGTCGGTTATACATAGAAATTCGCCCTCAGAGAGTTCCAGTTCTGAACTGAATCTGTTGTTAAAAGCAGCTGGGTTATCCTGGGCAAACCACTTAACGCCTCCAAACTTGGTTGGCCCAGGTAGAACGGACTGAAGGGAGCATCATGTTTCCTCACTAAAGTCTCTAGACAAGGCAATGAAAGCACAGAACTTATGTGAAGCACATGGAAGTGTCTATCAATTATGTGTGCTAGGCGGGACCAACCAGCTCCACTTAGCCCTGTAGCCAGCTCTCAGAAGCAGGCAGAAGGGCTCCTTGCTTTCAGTCCTCATGAACCTGAAACACAAAGTGTGACCACCTAGATCTTTTGGGATCTGGTTCATAACAAACTATG…
Obcdi027238	TRINITY_00194796	chr16	24185752	24193582	3	no	NA	4	0.67	5	0.96625	8	1.04875	TRUE	FALSE	GTGTCAGGCCCATCTGGTAACTTTCCCTGCCTCCTAGTTCCTCCCTGTAAGAGGTTTGACATTTGCCATCTCATCAGATCTGTGTGGCAAACTACAGTTTGGGCTGGGTGCTTACCACAAGAGGGAACCGGTCCAGGGAGGGAAAGAACCCATCCATCTGCTAAATGCCACGGAGAGTGACCCCAGCCCAAGTCTCCTCTCAGCATGTCGGAGGGCTCCCCTTTACTGTATCTGGCAAAGCCCCATCTGGTGAAAGACCGTGTCTCTTCCTCAGACTCCACTTGCACCTCAGCAGCAGGCTGTTGTCAAAATAACACCGGAGACTATACTGATGGGCTTCCTTCAAATACGCGATCGGATCAGAAACTCCTGTGGGCTCACCAGATGTCAGGAGCGATG…
Obcdi027238	TRINITY_00194797	chr16	24185752	24193582	3	no	NA	4	0.67	5	0.96625	8	1.04875	TRUE	FALSE	GTGTCAGGCCCATCTGGTAACTTTCCCTGCCTCCTAGTTCCTCCCTGTAAGAGGTTTGACATTTGCCATCTCATCAGATCTGTGTGGCAAACTACAGTTTGGGCTGGGTGCTTACCACAAGAGGGAACCGGTCCAGGGAGGGAAAGAACCCATCCATCTGCTAAATGCCACGGAGAGTGACCCCAGCCCAAGTCTCCTCTCAGCATGTCGGAGGTTCTTTCCTGCCCGCCGCGTTGCCTCCCAGGGCTCCCCTTTACTGTATCTGGCAAAGCCCCATCTGGTGAAAGACCGTGTCTCTTCCTCAGACTCCACTTGCACCTCAGCAGCAGGCTGTTGTCAAAATAACACCGGAGACTATACTGATGGGCTTCCTTCAAATACGCGATCGGATCAGAAACT…
Obcdi027238	TRINITY_00199725	chr16	24192821	24193960	2	no	NA	4	0.67	5	0.96625	8	1.04875	TRUE	FALSE	CTCATCTCCCTGATGGGGTTGAACTGGAAGGGGGCTTCTCCCCACTTTGCAGCGATGGTGACTGAGGGTTGGAAAAAGCAAGGCACTGAGAGGATTGGGGAGTGATCACAGATCGTCCCCTCACTGTGTATAGGGCCTCGAACAGCCTGCAGCAATATCCTGTGCTGGCTGCGGGCTGACTGGTCATTGCACAAAGAGCTTGTAGCTTCCCATGACCGATGTTGAAACGCTCTGCTTTTCCTTGTGAGAATTTCATCAGTTTCTACTTTTAAGGCAGGTTGCTTATGGGCCGTGGTGACCTATATTCACTGACATTTGAAATCAAAACCTCACACCAGTAAAAGCCTTCGATTCGCGCTCAGCACCTCCTTAGAGGCTCCCCTTTACTGTATCTGGCAA…
Obcdi027238	TRINITY_00207230	chr16	24185752	24206414	3	no	NA	4	0.67	5	0.96625	8	1.04875	TRUE	FALSE	ATTCGTGAGAATACCTAAAAGAGTTGTCAGGCTCAGTGGTCACATCCTGAAGCATCTTCAACAGGGGTCCTGATGCCTGGGACTCGCCACCAGAAGGGCTCCCCTTTACTGTATCTGGCAAAGCCCCATCTGGTGAAAGACCGTGTCTCTTCCTCAGACTCCACTTGCACCTCAGCAGCAGGCTGTTGTCAAAATAACACCGGAGACTATACTGATGGGCTTCCTTCAAATACGCGATCGGATCAGAAACTCCTGTGGGCTCACCAGATGTCAGGAGCGATGGGACACCAGAGGCGGAAGAACCTATGTCCCCAGGCTACAGCAAAGCTCCCAGCCCTATGAAAATCATCTAGCCTGCTCTGAGCCACATGCCTAGAGGTCACAGAGGCATGCGGGAAA…
Obcdi027294	TRINITY_00194910	chr16	30790478	30793405	2	no	NA	1	0.255	2	0.3	1	0.12375	FALSE	FALSE	GGCAGCCAAGTTCCCCGAGGATGTGTTAATTGATTTTAAATCCAAATCAGCCTAATGCACTTGGGCACTCTGCCCAGTGGGAGTGAGCTTTGGCTCCTGGAAAGGAAACGGCTCTATGCCAACTGATTTGACACATTTTTATCACTGCGGAGGAGGTAAGCACAACCACGGGTGGAGAAGGTCCAGCAGCACCAGGTCCTCTGTGCAGATAGAACTTGATTAAAGCTGGCTGCCAGACAGAGCTAGCCTGCGTGTGTGGCCACTTCAAGCCAGGCAGAAGCAGCTCCCAGGCCCTCGTGGGTCCACTGCACTGTGGAATCGGACCCTTAGACCCTCTGAATCCTAGAAGAAAAGAGGTGATACCACTGGGGAGCTAAAGCCTGAGCTTTTACCTCCTCT…
Obcdi027307	TRINITY_00194947	chr16	31286520	31291106	2	no	NA	2	0.30125	0	0.2725	0	0.19875	FALSE	FALSE	TGGAAGATGCTCTGGGAACCTACAATCTGAGGCTGATGTAATGCATTTTTCTTAAGGGCGTTTTGTCAACAGATGATAATAGGTGTTGGAAGCAGCCCAGATGAGTCACTTTTGCAAATTCCTAATAATTGCTTCGGAAGGCTGGAAGCTGAGGTTGTCCGAATTCTGTTAAGTCTCGGCTTGGATGACGCACACCTCAGGAAGCTTCTCCCCAAAAGCAGGTGACCTGGGAACTTTCAGCACTTCCTCCTTTTGATTTCTTTCATAAGACTTCTTCTGCTGCCTGAACAGCTCCTGCTAGCACTTTGAAAGCTCGTGAGCAAGAAGTTTCTAGTTCAATCAGCTTGCTTTCTGTCTACCTTAAAACTGAGGCGTGTGGTGTCTTCAGCATCAGGATCT…
Obcdi027311	TRINITY_00194953	chr16	31591858	31592638	2	no	NA	3	0.85875	0	0	0	0	FALSE	FALSE	AGAGCATCTGCCCTACCTCATTTGCTGGGATCTATTAATCTCTTACAATAGCCAGCAGCTAACCCATCTGGCAGACACCTGGTCTTGATTTAATTAACTGGAGAATTGAAAGAAAGGAGGAAATGAGATCCTTTCCTACACCACATACCTGGAGGTGAGGTGCCTTGTTAAGCAAGGGGGGAGATGCTTGCTCTGCAGGCTCTTCAGAATATCTAAGGAAAAAATGGACAGGATTAAGAGGC
Obcdi027404	TRINITY_00195103	chr16	34683236	34685593	2	no	NA	1	0.355	0	0.03875	3	0.43875	FALSE	FALSE	GTATCACTCAATGTCGTTCTCCAACTTCAGGTCTTTAGTCAACAAGAATAGCCAGCTGAAGACAGAAGAGAAGTGAAGTTAAGGTGTATTGATCCACCCGAGTTCCTGGGCTCCAGTTCTCGCGATCTCTAATAAAATATTATTTTGGGCGTAAGGGTGATAATGGTTTGCTAGTTCCTGTGTTCTTCAACATTCCTTTATGGCTCCCTTTGTCCATGGCTTTGTAAAGTTTCTTCTATTTAAAAACTGGTATATTTTCTGTTCCTATCCAGAAAAAAACTGACCAAAGTCTATGTTCAGTATGAGGGCGTTGGGAAGGACGGGGAAGAGAGGTTTAACAGGGAAGGATGAAAAGGATACATTTGAAAGAACATAGGAGGTAAAATGGTCCCGACTTGA…
Obcdi027404	TRINITY_00204053	chr16	34683236	34687566	3	no	NA	1	0.355	0	0.03875	3	0.43875	FALSE	FALSE	GAAAAGAAAAGTTACCTATAACCCATATGACTCTTTGGTGTGTTTCCTTCCAGATTTTTTCTCTATGTGAATATTCATCTATAAATATACTTTGGGACAATTGACAACAGGGAAGCTATCGGGATCATTGTTGCTGCCCCCCACCCCCACCGCAGATATTTTGTTGTGGAAGAATGACAAACAGGATGCCTCTGGGGCATGTTGAATTACGCAGAGCCTTGGGATGATTCCACAGTGGAGTGGGTCAGTGACTGGTAGTTGTGTGAATCTGGAACTTGGCGAAGACGTGGGCTGAGACGTCTCCTTCAACTGAAAGCTTCGCAGTTTGCTCTCAGGAAGAAGCACACACCATCTGCTCTGAGGATCTTCCGTTGACAGCCTGGCCGGGGTCATGCTAGG…
Obcdi027473	TRINITY_00200049	chr16	37851013	37856214	3	no	NA	0	0.2025	0	0.17375	0	0.21375	FALSE	FALSE	GAAGAGGTGCGGGCCCACCCGTTCACTGACGTGAGCCTCGACTGTGAGTTCTCCTTCATAGACAGCACCGAGAACCTTGAGTTTTACTGGGAAAGAGAAGACATAATAGAAGAGTATGACGCGGAGGACCGTGAGTTTTATCGGTTTTTCAGGTACTACGACTTCTTTCAAGTTTTCACAAAGGTGGTCTACCAGTTTTATGACAACGAAGAACAACTCGAAGACCAGAATGCCTTATATGAAGGACGGGTCTCTGTGGACCAGAGTGAGATTGCTGAGGGCATCCTGACCCTTCAACTGCAAAACGTGGATTTCTCAGACGAAGCCTTGTACAAGTGCAAAGCTGTCAGCCCCAATGGGAGAGGAGAGAGCACAGTCAAGCTGATAGTGGAAGATTCT…
Obcdi027591	TRINITY_00195493	chr16	49548488	49550915	3	no	NA	1	0.21	0	0.22875	0	0.05625	FALSE	FALSE	GGGAGATGCAAACCTACTGAACTCTTCCTCTGATCTCCAATCAAACCAGGGGCAGAAGAAACAGATACTCTGCTGCTGATGCTCAGTCTTACCTGGTTCCCCTGGCAGAGGAAGAAGTGAATTGGGGTTCTGATGATGTCAGCGAGCAGAATTCAGAAATCTGCTCTGTCTCTGTCAATCAGGTTAGCGATGATGATAACTCCACTGGATATGATAACAGTCATCCAGCAAGTGAAATCCTACAAAAGAAATCCTACACCTGATTCACTGCACTTACTGAATGTTTACTTGATAGACATTATAATCTCACCCTTCTTCACTGCCAGTCCAGACAATGACTTGTAAGGCTGGACAGTCCCACTCTTGTGAAGACAGTCATTTATTTCCTAGGCACGGCTT…
Obcdi027673	TRINITY_00200409	chr16	58660143	58662030	2	no	NA	0	0.18375	1	0.28625	0	0.2075	FALSE	FALSE	GGGTGGGGGTGTGGATCTAGCGAAGAAGAGAATAATCATTGTGGTTGGCTTTAACAGTGTCCTTTTCACACTTATGTCTTGAATGCTTCCTCCCAACTGATGAGGATACTCTCAGAGCCTGTGGAATCTTTGAGAGGTGGAGCCTAGCTGGAAGAAACGTATGGCCATCAATAGCCTTTGAAAGCAATAGTCAACCCTTGTTTCTCCCATGTTGTCTGTTTCCTGACCCATTGTGCTGTGAACAGCACTGCCTCATGTGCCCTGGCCTCCATGAACTGAGCTGCCCCAGACTTCCCTGCCATGATGAACTGAAACTCCGGAAAACAACAAACCCAACTAAATCTGCCCTCCTGGAAGCTGCCAGAATCACAACTAACAGACGGCCTCGAGTCTCAGTAG…
Obcdi027713	TRINITY_00195776	chr16	64829787	64851751	2	yes	NA	8	1.51375	8	1.68625	8	1.36125	TRUE	FALSE	CTAGAGGAGGAGGAGGAGGTTAGCTGAGGCAGCGGCGGCGGCAGCGGCGGCGGCGGCGGCGGCGCAGGGGCTGGGTACGCGCTGGGCGGCGAGAGCCTCATGGCGGAGGAAGAGAGCGACCAAGAGGCCGAGCGCCTCGGAGAAGAGCTCGTGGCCATTGTGGAGTCCCCCCCGGGCCCAGTGGGGCTCCTAGCTGCGGGCGACGGCAGAGGGGGGGCCGGCGGCGGCGGCTGTGGCGGCGGCGTCGGGATCAGCAGCCGGGATTACTGCCGACGCTTCTGTCAGGTGGTTGAAGATTACGCTGGACGTTGGCAGGTCCCGTTGCCACAGCTTCAGGTTCTTCAGACTGCACTGTGCTGTTTCACGTCAGCCAGCGCGTCGTTCCCAGACGAGTGTGAG…
Obcdi027717	TRINITY_00195777	chr16	64871477	64873925	2	no	NA	0	0.1575	0	0.20875	0	0.19125	FALSE	FALSE	CTCTGAGTAATGGGCATGGTCTCAGCCCGGAGTACAGTTTTCCCTTTCATGCATCCTTAACAAAGAACTAGCGTTTTCCACCAAGCCTCTTGTAACATACCCAGCTAGCAAAGGCTCTTGCTAACTAACCCGTGTTTACTTGCTTGCGCTGGCGACCAAGCCGTAATTAACGATGCTGTAATTAACAATGCCGGTCTTGTTATCAGAGTCTCCCGGGAACACTGTGAGCGGACTCGCCTGCTGAAATGAGTTGAACCTCTCTGGATACATCGTCACCGGTAAACCCAGAGGTGGGCCTCCTAGGCCCAAATCCAGTCAACTGGACAATGAAGATCACCCATCACATATATATTTGGACTTATTCCGACTATTCCTGTGTTGTCTTTTGCACTACTTTCT…
Obcdi027856	TRINITY_00204639	chr16	91366309	91367015	2	no	NA	0	0.035	0	0.2625	1	0.2825	FALSE	FALSE	GACCACCTTCCAGATGACTGAGGCCCTGGTGGGCCATGAGCTTCCCTCAAACCTGCACATTTGAGACTCAGTACCATTCTCTGGGGCTCTGTGTCCTCACCTGCCAGCCATATTTTCATGGATGCAGCACTCATGGAACAGCAGGTTAACCTGGGAGCCTATGGTGTTGCCCTCACGATTAGAGACTATATCTAAACAGTGTCTTTGCAGAAGGGCTGTGACTCAGTTTTTCCTAGGAGGGGCCTCTCTCCGCTTTTCCTTCACCTTTCTACATACTACTCTAAATTCTTTTATAATTAACTATTTATTTGTGTCCGTTCACGTGTGTATGAATACACACATGTATACATGTATGTGAATGTGTGAGTAGAGGCCAGAGGACAACCCTGTGTGTCATCT…
Obcdi027893	TRINITY_00200830	chr16	93098982	93128801	2	no	NA	8	1.5975	7	1.2475	7	1.325	TRUE	FALSE	CAATCCAGCTGTGTGCAGAGCAATCCAGCTGTGTGCAGAGCAAGTTCCCTCCCAGGGTCATGAGGCAGGACCTGCTCCAGGCTCCTAGTGTTTCTGGTCATCATTGACATCCCTTGACTTGTGAAGACGTCAATTCCACCTGTCTCTCCATCTTCATGTGGCCATGTGCATGGTTATTCTATAGTGTCCACCAGTTATGTCGGGTAAGGGTTCCACCCCTAGATCTTGTTGGAACTAACTAGATCTGCACTGGTCTTGCTTGGAAGTCAGTTTATCTTCTGGCATCCAGGGGTAAGAACTTCAACAGAGAAATTTTGTTGAACTCATAACAATTTAATCCCCAACAGACTTTTTAGACTCTAGCACCAGGCAAAGAAAGAGAGCTCAATAAGGAAGAGG…
Obcdi027893	TRINITY_00207982	chr16	93127925	93129329	2	no	NA	8	1.5975	7	1.2475	7	1.325	TRUE	FALSE	ACTGGATGTATGCTGCCTTAATACAATGAAGCGGTGGACAATGGCATGCGTGTGCCCTACATATACTGAGAGTCAGATGATTTGAGAAGTATCTGGAGAATTTGGAGTTTCTAAGGATTTAGTGACATTCTTAGAGGGACTCTGAGATGCCAATTCACACCTCCCAAAGTGGAGCAAAGTTGTTTATTCTGGTTTAGGAAATGACTTAGAGGGGATAAAGGTCACCCAGAAAGTGGCAAAGCTGGGGCTAAGCTCTCTCTTCCAGATTTCCTCCCACTGAACCTTGAAGAAAGTGGTTCCAAAATCCTCCCTCGTCATGCTTCTCCGCCCTCCACCAGCACCGCACAGTGGTCCCTGTCCTTCCACCTGCCTGGGCAGAGCCTTGTAGCTTGAGAATGG…
Obcdi027996	TRINITY_00208179	chr17	4612255	4620372	2	no	NA	1	0.31	0	0.15	0	0.19875	FALSE	FALSE	GTACGTTCGTGTCCTCCGGAACTCTCGAGGACGCTTATAGGCTAGGAGTGCAAATGTGAGAGGCAAGGAAGGTCAGCTCCCCTTGGAGATATAAATAAGCTCGTCTACATTCTTGTGCAAGAGGCAAGAGCACCCTCACGTCTCTCACTACAGAGCCTGCCAGATGAACATCTGAGCCACAGCAGACAGCTCACGACAGCTCTCCAATGGATGACATCTGGGATCAATGGGACCACTTCCTGTTTCCATATTCACATCAGCAGAAGCTCAGCAACTATAGCGTCTTCTCGAGGGTAGGTTGGCAAAGGGCCATGGGACCAAACCCTGTTGTGACCAGGTTTTGTAAATGAGTTTTAATTATAACACAACCAGACCCCTGGGGTTACCTAATGTTACTAG…
Obcdi027999	TRINITY_00208182	chr17	4911501	4913456	2	no	NA	2	0.35625	1	0.2775	0	0.195	FALSE	FALSE	ACTGGAAAAGAGCACAGGATACATTGTTATTTGAAGAAGCAGGTAACAAGTTAGCAGGTATGCAAAGGGCATGCCTAAAATATTAGGGGTGCTCTCTAGTTGGTGCCATTCTAAGTAAATTTCCCCCTTCTCTTTCTTCCCTATAGAATTGGCTGAAGCAAGTCTCCATATTTTGAAGCTCAGGCCCCTTGTGTTGCAACAGGAGTGTCGTTGGTCATATCGGGCATCCTCCTCCAGAGAACTGAAGAACACCCCTCCGGAGTCAGGATGACCTGAGGGCTACACAAGGCTCATTTTTCATTCCCTGTGCCATCTGGCTCCGGCAGCCACAAGACCTTTCTGGGCCTGAATAACTTCATCTGTGCAATGAAGAAGTGAAACATGGTCACATCCACATGG…
Obcdi028093	TRINITY_00217708	chr17	8511240	8512255	2	no	NA	0	0.055	0	0.055	0	0.10625	FALSE	FALSE	CTCTGCCCCACCCCCTTTCTGTGTATGTGCATATGCATGTAAGTATGTGTGTGTTACTAGAGACAGAAGCTAGAGTCTCATGCATGGTAGGCAAGCCATATACCAATGTTGTGCAACCCACACCAAAATGGTGAGTAATAATTTTGAGCCAGAGACTCTGTCCTTTCATTACACATCGGGCCCAGCCACTTTTGGCAAAGTCTTAACCGTTACTGTTGATGGCTAACTTGACAGGATCTAGACTCACTGAGCGGGTGGGTCTCTGGGCACACCTGTGGAGGCTTACCTTGACTGTGTTAGCTGTGGGTGGGGGAGTTCTGCGTGGTTTGTGCATGTGTGTTAATTCCAGCAGTCCATCATTGTTGCTGTGAGTGGAAGACTTAATGCCCTTAGCCCTTT…
Obcdi028213	TRINITY_00231223	chr17	17037297	17039320	3	no	NA	8	2.21875	8	2.64625	8	2.7725	TRUE	FALSE	GTCCTGGTGAGCTTTACTCAGGAAGAATGGGCTTTGCTGGATCCTTCCCAGAAGAGTCTCTACAAAGATGTGATGCTCGAAACCTATAAGAACCTCACTGCCATAGGGTATAACTGGGAAGATGACAATATTGAAGAAGATTGTGAAAATTCTGGAAGACCCAGAAGGCATCTTCAAAGGGATGGACCAAGTAATACTGGAGAGAAACCCTTTGGATGTATTCAATATGATGGAGCCTTTGCAAGAAACAGTTATCATCAGTTATATAAGAGCACTGGATCTTTCATGTCTTATACTGATCATCAAACACATAGAAGACCACACACTGAAGAAAAAGTCTATGATGGTAACCAATGTGGTAAAACCTTTTCATGTCACAGCCATTTTGAAATCCGTAAA…
Obcdi028245	TRINITY_00208717	chr17	17262489	17264535	3	no	NA	8	3.02125	8	3.04	8	3.3475	TRUE	FALSE	GTACAATGATGTACTGGTGAGCTTTACTCAGGAAGAATGGGCTTTGCTGGATCCTTCCCAGAAGAGTCTCTACAAAGATGTGATGCTCGAAACCTATAAGAACCTCACTGCCATAGGCTATAACTGGGAAGATGATAATATTGAAGAAGATTGTGAAAATTCTGGACGATCCAGAAGGCATCTTCAAAGGGATGGACCAAGTAATACTGCAGAGAAACCCTTTGAATATATTCAATATGATGGAGCCTTTGCAAGAAACCATCATCATCAGTTACATAAGAGCACTGGATCTTTCATGTCTTATACTGATCATCAAATACATAGAAGAGAACACACTGAAGAAAAATTCTATGATGGTAACCAATGTGGTAAAACCTTTTCATGTCACAGCCATTTTGA…
Obcdi028365	TRINITY_00208893	chr17	22687427	22688988	3	no	NA	3	0.52875	0	0	0	0	FALSE	FALSE	AGAATTTTCAAATATAATGATGGTGGTAAATCCTTTGTCTATTTTTCAGTTTTAGAGAACATCAGCAAAGTCCTAAAGAGCAGAAACATGAATATGTACACCATAGGAGTGTTAACATTCAAGGATGTGGCCGTGGAGTTCTCAGTGGAGGAATGGGAATACCTCAGCTGTTATCAGAAGTCATTGTATAGAGATGTCATGATGGAGAATTACAATAATCTATCTTTTGTGGAGAATCACCGTAAATGTAAGAAAGTCTTGGATCAAGGCATGAATGATATTGTCCACGAGCATGTGGATATCTATGAAAAGTCATATAAATGTAACGAGC
Obcdi028463	TRINITY_00231560	chr17	25756567	25758621	3	no	NA	0	0.09125	0	0.10875	0	0.05	FALSE	FALSE	TCTCACTCTGGTGCTCTCTGCATGCCTCACCCTGGCACCCTAGGGAAAACCCTGGATGGGGAGAGCTTTGGCTGTTGCGACAAATGTGCAGTCAGTTCAATGGAGCACCATTGTAGGCTCAAGACTCAGGTCCTGGAGGAAGAGAAAGTATGGAGAGCGGCCACTTGTCCAGATCTCCACAGGCTGTAGTGGAGCCAGGCAGAGCATGGGGGACAACATTGAGAAAGAACATGCCAGTGCTACAGGACAAGATAGATATGGCCTCGCAGCAGGACATCCCGCTCAGCTCTAGCAGCGGGATGCTGAACACAGCCAGGCCATAGCTCCTTTTAGATGCTTCCAGATTCAAGCCAGGCTGTGGATACCACAGTGGGGAAGCAGCGGGCAGGACCACATGTA…
Obcdi028662	TRINITY_00210073	chr17	31730539	31731526	2	no	NA	1	0.33375	2	0.36375	0	0.13625	FALSE	FALSE	GGGAGACAGAGATGGACACGAGCCCCCAGGAGTCAATGGGATTCAGTTTGTGGGCCCCTAAGTGCTACAAACTGTGCTGTGGGCTTCCACATGAATCGTGGCCTGGCTAAAGATATCAGTATGAGCATGGGGGTGGCCATTAGTGAGAAAGCAGATCTGGGGGACCGCTTGTCTGGGGTTCATGGAGGCTCACTCTCCCCTATAGAGGCTGAGTACTGGAGTCAAGGCAGAGCACAGGAGTTGGCTTCTAGGCTCAGCACCACAGGCCACGGTGTTGTTGAGAGCCAGCCACTCCAGCTCCCCTTAAGGGCCCCTGCTGGAATGAGGCCCACACAGTTGGACACCAGTTGGACACCCTGGTCTGGAATCTGCCTCGGCCTGAAGTACCTCCTTCCCAAC…
Obcdi028929	TRINITY_00211141	chr17	44048996	44050221	2	no	NA	1	0.3925	1	0.12625	2	0.23875	FALSE	FALSE	CAGCGATCATACTATCAAATAGAACCAATTGCAGCCACCACCAACCTTTTTATCCTCTGAGGAAAAGAAGTTTCTATGAATGCTTAACCTATGGATACAGAGACAACTCAAGGTTTTCGAGACTCGGCTATCTATCAACAGAGGAGAAACGCAAACGCTAAAAGGGAGGACCTCGAAGGGATAAACAAGAGGAAAGCAAGACATAGACTACCCATCAAAGACACCAGCCTGGGTTTCCAAAGTCTCTATAGGATTGGCCTTAAGCAGCACACAAGAATACATTTATTATGTTACTC
Obcdi028939	TRINITY_00219840	chr17	44367578	44369411	2	no	NA	3	0.45125	4	0.66125	3	0.5075	FALSE	FALSE	CCTTGTCTTAGGAACACAGCTTATGCATTCTCTGCCTCCCCATCCACCAGAGAGTTTGTTTAAAATACTCTCCCTGTTTCAAGGTGACAGTTGGCACTTAGAGAGATCCTAACTGACTCTGGAGCCGTCTGAGTGGGAAGCAATGGGAAGTGTCAGCTTACCCCAACAAGCAGACACTGCAGCCTTGCCAAAGCAGCAGCAGGCTCCGGGCAGGCGCTGGCCTCCCTGCCACAGACTCTGCTGGCCTCACAGCAACATGGCACTCGGAGAGACTTGGCCTACAGAGTTCCTGCTCTCCACCATCCTTCTCCTGGTAGCATACAGAACTCTCAGCTCCTCCTATACCATGTCTGCCTGGAGGCTGCCATGTCCTCACCTTGATGATAATGGACTAAACCT…
Obcdi029040	TRINITY_00211473	chr17	47926527	47928411	2	no	NA	3	0.71625	6	0.93375	6	0.77875	TRUE	FALSE	GTAATGGGATCCGATGCCCTCTTCTGGTGTGTCTGAAGACAGCAACAGTGGACTCATAGAATAAATAAATAATTCTTAATAAAAAAAGAAAGTATTATCTGACTTCTGCGCATGCATGCACACACATAAAATAAATTGTTATTTTTTTTTTGTTTTTAAAACATCTTTTAATCCAAAACAAACAACCAAAGTCAAGGACTAGATAGTAGCTACCATGTCAATCTTACCTCCTGGCAGGTATGCTGGCTCTTGAATCTTCATGATTATTCCACAGGGAAGATCTTTTGTTAGCTCTGCTTTATCTAGGAGGAAACTGAGGCCAAAAGGACACTTGCCATGTCGAAGTTTACACCCTAGCTGGATGGAGCAGTTCCAACCGGAGCAGTTTGTCTCGGACAG…
Obcdi029040	TRINITY_00232795	chr17	47924748	47928448	3	no	NA	3	0.71625	6	0.93375	6	0.77875	TRUE	FALSE	AGGGAGGAGGGAGCGAACGAGCGAGCGGCGGAGGGAGGGGAGACTAACTTCTAGTGCTACCATAATTCGCCTAAAGCAGGTGCAGCCACTTTTCCCCCTGAGAGGCGGCCAGCGGCAAGCCGAAGAGGACCACGTGGACCAAACTTTGGGGAAGGAAAAAATGGGGACGTGGGGCTACCGATCTGCCAAAGTCGATAGGCCGTAGAGTTTCACAGTGGACTGGGGACCCATCCGATGGGAGGCTTTATTAACTCTGGCCTTTTCCTGGAACCTGGAGTTTACCCCTCTACTCAGGCCTACTCAGTCCCCTGCGGGACTGTGGAATTTGCGAGTCAGAGTGGGAAGCCCAAGGGAGTCAGAAGACCCCATCTTGTCCTAATTGAGGCAATTCAGGGGAGA…
Obcdi029093	TRINITY_00220145	chr17	50509040	50509459	2	no	NA	3	0.96875	3	1.48875	5	3.38875	FALSE	FALSE	CTGGGCGGAGCCGGGAACCCCGGAGCCCCGCGCGCCGCGCCTCCGCGTGTCGCCAGCGCCGCGGAGTGGGCGCACGTGTCCCTCGCGCCCCGCCGCCGCGAGCTCGTCGGTGAGCGCGGGGCCGGAGGGGACGCGGCGCTCGTCGGACCCCAGAGGTAATTCCGCCTGCACGACGTCCTTCGCGCCGGAGGCGAGCTCGCTGCACGCGCCACATCCCAACCAAAAAGAGAAAGAAAAAAA
Obcdi029120	TRINITY_00220159	chr17	51857318	51863674	2	no	NA	2	0.25625	2	0.4425	1	0.15	FALSE	FALSE	TGATAAGGGGAGCAGAAAGGGATGGTAGAAAGATGGTTTCCTCTTAATACAGTTTGGCTCTTGAGTCTTTTATCTTTTACAGAGTAAAGTGTTTCTTAGAAAGTCATTGACTGAATACTAACTCATGTTTTCTCTACAGTTTTGCTCTAGAAACCTTCATCTCTGCATCCTGGGAGTGGGTAGCTCTGGGTAGCAAAAGCAGCTCCATGTGCAGAAAGCAGATCTGTGCAAGGAGAAGTAAGCCCTCATCTCTCTGAAAATGGGCCCTTGTTGATAGCTGACCCTGTGCCAAGCTCTCCATACCCAAGTCCTGCTGGGAGAAAGCTGGTCTCCCAGGAGTGCTGACACACAGG
Obcdi029184	TRINITY_00220275	chr17	56507397	56508709	2	no	NA	0	0	2	0.435	0	0	FALSE	FALSE	GTCTGCAGCCCACGCGGCTCTCCCGGGCCTGTCCCGCAGTCCTGCCTCCTTCTCTGCACGTGCACTCCAGCTACACAGTTTCCCAACGTAGGCCAGGCTGGCCTTGAATTCGTGATAATCTTTCTGCTTCAGCTTCCCCATCGTGAAGAATACAGGCGCAAATCGCAGTGGAGGCCAGGCTAGACTAAGTGAAAGACTGAGCCTTCTTTAAGGAGCAAGGATTTAGGAAGCACCAAATCTAAGGGGCTAATCTGAGGTTTGTCTCCTTTTGGTCTGTGATATGGGGATGGATCCC
Obcdi029321	TRINITY_00212102	chr17	67629384	67643361	4	no	NA	2	0.30625	0	0.11625	4	0.81375	TRUE	FALSE	CCTGCCTGGCTCTGCAGAGCGGAGGAGCTCAGAGCTCGCCCTGTAATTTCCCACTGAGTCAGGAGGTCAAGTGAGAATCCCTCTGATGTTTTTAAATAGTCTTGGCTCTAATAAAGCAAAGTGGGTGGGGATTTTGGAGTGCACCCACGTGGGCTGGCTGAGAGCTGCAGGTCTCCTGGTACTCCACGTGGGGCTGGAGGAGGCTTCCTCGGTGGCCTCCAGGAGACACAGCGTACATATGTGCTTGTGCTCCTGGAGGCAACACCCAGGAGGAAGATACAATAGAAAAGAAGCTGGGAAACCAACAGAGTCGCCGGAACGTAGGAGGTTTACCACATTGGTTAGAAGTTACTGACCCTAAAGTCTTGATCTCACATAGGAAGAAGAGACAGCATCCTT…
Obcdi029391	TRINITY_00212271	chr17	73037094	73038086	2	no	NA	4	0.5575	4	0.555	5	0.68125	FALSE	FALSE	GTTTCCTGAGCCTCTTAGACAGACCAGCCTAGACTGCCCTGGTTGAGCCTTCTGTCTTGAGGAGGAACCGGGATTTCTGTAGGAAGACAGTGGAGCACGAGGAGAATAGAGGCCAAAGGTTCTGCCCACAAGAAAGCATAAGGGAGAAGACTGAAGCCTTCTCACAGGGTCTTTTCCAGCTACCAACAAACCTGTAGGCCTCAGATGGTCCTAATGCACTGATGCGGTGGAGTAAGAACGAAGCAGATAAGACAAGTCCAAACAAGTCCAGATGGCGGCACATGCGGGAGGACATATGTCCTTAAAGTTGGACTAAGACTTGGAGATCAACTCAAGAGCATCGTTCTAGTGACCATTGTTAGGACTCCAATGTCCTCCCCACAGCAGGTGGGACCTACC…
Obcdi029391	TRINITY_00220673	chr17	73036136	73037975	2	no	NA	4	0.5575	4	0.555	5	0.68125	FALSE	FALSE	AGTATCGAATACGAAAGCGTCAAGGATTGTGAGATGCTGTAATCTGGCTGCCCCTGCCTCCCTTTTGGTCTTTTCCAGCTACCAACAAACCTGTAGGCCTCAGATGGTCCTAATGCACTGATGCGGTGGAGTAAGAACGAAGCAGATAAGACAAGTCCAAACAAGTCCAGATGGCGGCACATGCGGGAGGACATATGTCCTTAAAGTTGGACTAAGACTTGGAGATCAACTCAAGAGCATCGTTCTAGTGACCATTGTTAGGACTCCAATGTCCTCCCCACAGCAGGTGGGACCTACCTGAGACAGACAGAAAAGACCTCAAAAGCCGAGGCTGAGAACAACCGAATGCACTGAATAAAGACCCTCTCTGTGGACTAGGCTTGTCCCTGGGTATAGAGT…
Obcdi029518	TRINITY_00212669	chr17	83917484	83920239	2	no	NA	3	0.41875	2	0.4375	3	0.4625	FALSE	FALSE	TCTGCCCCTGCCCCTGTCCCTGCCCCTGCCCCTGCCCCTGTCTCTGCCTGAGTGCTGACATTAAAGGCATGCACCGCCACTGCCCAGCCATTCTTAGCCCTTCTTTAAGATGCTTGGTAGGTTATTGGTCCCAGGCCCGGTTTTAAAAGGAAAAACCATGGATGTTCCTGAGGGGAAATGGAGGGCACAGGTGGACACCCTCAACGAGCTGGTACACACATTATCCTCTTAAAACTTCAGGCATTCTGAGTGCCTCCCAAGTCTCCTCTAAGAGACCCTAGAGTCCACTTCAGGTTGCTCTCCTCTGGGCTCGGTGACCTGGGCCCAGCAACTGTGATGGTCAAGTCCAAAAGTCCCCATCAGTCAGAACTGGATCAAAGGAAGAGATGTGGGTGGAGC…
Obcdi029518	TRINITY_00220931	chr17	83905913	83920154	3	no	NA	3	0.41875	2	0.4375	3	0.4625	FALSE	FALSE	GTGAGGGCAAGAGTTTGGGAATTCTCTGAAAGTGTGCTTGAGAAGTTTGAGCAGAAGGGTGAACAGTTATAATCAAAGAGGAGAGAGGGCCTGGCTATTCAGGAGCCCAAGGTAGAGTTCCCATACCCCACATCTGATGCCCAGGAGGAGCCATAGGGGAAGGGAGGCCTCCACCCAGGAAGTAGAAACAGAGCAGCGATTCCAGATCCTCAGCTACAAGCAAGTGGATGCGACTCAGCTCAGAGACTGGAGGAACTGGACAGAGCATCATCAGTCAGCATGTGTTAGCCAGGGCTTCTTACACACCTGCTGCCAAAAGGAGGGACATGAAGAGTAGCCAGGCTGCCAGACCTCAAGGTGTTTCTGAGTTTATGACAGGATGACCAGACACCTGATGAG…
Obcdi029525	TRINITY_00212674	chr17	84101885	84104624	2	no	NA	0	0.17875	1	0.30875	0	0.26125	FALSE	FALSE	AGGGCAAGAGGAAGGAGACTGTCCTCCCTCACTGTCTCCCTCCCATCAATCACTCCTGGGGGGGGGGGGACCACTCAGCTAGCAGGCCACAGGGCACAGGATATAACACCCCGTCAGGATGCAGGACATGTTCCACCTCCAAGCCTTGCAGGTATTGAAGCATAATCATTTGGCCATCCCTAGGCCAAAGGGAATGTTAGATCAGATTCCAGAGACATCACGGGACATCACATCAGGGGACCCAGATGCTTCGGTGGTTAACTGTCTCTGATGGAGACCTTTCTCCCACGTCTCATCTGCCCTCTGTCAAAACATCCTGGCAGGGAAGGAAGGCCAAGGACTCTGCTGCTAGCCAGCTCTGCAGCTGTCCCCTCACCTATCCAAGCCCCTGCTCGAGCC…
Obcdi029525	TRINITY_00220934	chr17	84098325	84104624	2	no	NA	0	0.17875	1	0.30875	0	0.26125	FALSE	FALSE	ATTCTGACCTCCAAGGCACAGAGGGGGCCCAACCAAGCTAACTCTGTAGCCAACATACCGTGCTAGACACTGGAAAGCCAATACCCTATGACAGTCATATCTGTGGATTGGGGAAAATGCACAGAAAATTCCAGAACAAAGCGGAGAGAAACAAGATAAAACAGAGTCCAGCCAAGGCCCAGCCGGGCCTCTGAGAGCACAGACCAGCTGTCCAGCAGAAAGCAAACCCAAGCAGGGCTCCTGAGGTCAACACAGTTCTGACAAGGCTTGGGGCTCAGGCATCCCCCAGTGGTCAGGACACCAGCACAGCATCATAAGCCTAGCTGACTCCCGCAAAGTCGGCTGTATTTACAAGCTAGAATAGCCCACCAGATACGGGATACGGCTTCACCGAAAGGA…
Obcdi029636	TRINITY_00221086	chr17	89680016	89691047	3	no	NA	1	0.23125	0	0.2375	1	0.1925	FALSE	FALSE	GCACAAATGACTATGAAGCTTAATTTATGAAGATATCATGATTCCTCTACTTGTATTTGTTCAGGACATGGGAGAAAGGCTGAAACTTCATTAGAAGCTTGATCAAGAACTTTCAAAGTAAAAGTAAAGGACTCACATGGATATCAACTGGCCTGATCCTGTGAAGTTGCAAGAAACCCGGCTCATCCTCTCCTCTGCGGTCTAGAAGAGGTATCTCAATAGGAGGAAAGGATCCCAATAGCAGGTAACAGAGTCAGAGACAGCGCTGAGTCCTGCTGTTAGGAGTACCCCATGAAGACCAAGCTGCGCATCAGTTACATATGTGAAGAGGGCCTAGGTCTGTCCTGTCCATGCTCTCTGGTTGGCAGTTCGGTCTCATGAGCCTCTGCAAGGCCAGGA…
Obcdi029905	TRINITY_00213333	chr17	15829339	15830698	2	no	NA	1	0.1575	0	0.05875	0	0	FALSE	FALSE	CCTGCGCCCCGGCCGCGTGGCTTGCGGCTTATTTTCCCAGCTGGCAAGCGTCGCGCTGCAGACAAGGGAATGCCTGTGGTCCTGCGTGTTCCGGAGCTCGGGGGCATCCTGATCCCGCTGAGCCCCTTCCAGGTGCAGAAGGGTTAACAATGATGTAAGTACAAGCCAGGCGCTACATGCTGCTGGACTCTGGGCTATTCCAGCCCCTTATTTTCAAACACTGTGGAGCAACGAGCAGCAGGGGAGCCCTTACTCCGGAATGGGTTACACAAATAGCTTATTGCAGACTTCTCTGTCCTGGGTGAGCTGTTAAGCAGAGACCCTCATGTTAGGTTTCTGGGTTTGGAGATACAGTACCTGGGGAACAGTTAAGACACTATGTAAGGATTTGGGAAATGA…
Obcdi030054	TRINITY_00228273	chr17	23170457	23171507	2	no	NA	0	0.05375	0	0	1	0.165	FALSE	FALSE	GTGTGATATAGTTGAATCTTATGTAAACTTTTTGCTTGTCTGTTTGTCTTCAACAGACAGACATATTGACTACATCCCCATTGACAATGTCTCTGTTTTCTTTTTGATGCATTGTCTGCAGGATTTGTTATTGATAAGGACCTTGAGTATAGACACTGACTAGGAAGAGACTGAATCATGGTGCTCGTTAGATAAGAATGTTGTCCATGACTACTAAATGGTGTGTATCATGATTCCAGTCAGAAAATTGGTTTCCAGGATGCATCAGTGGGAAATAAAAGGTTGCTCCTATAACCTGGAAAGGCTTGTGAGGACAAAGGCATAGGGCATCAGAATAAAGAAGAAAAGATTGGCT
Obcdi030172	TRINITY_00214245	chr17	26468078	26490928	3	no	NA	3	0.3725	0	0.075	5	0.56125	TRUE	FALSE	CCTGGGCTTTACCAGATCAGCCTGGTTATGTGAACTATCTCACTGGTATGCCAAGGCTGTCCAGGGTTTAGCATCAAAGATCCACATTCAGGAAACCCTGTAGGGATGGCTGGCCACTGTGGCTCTCTTTTAGTCCCTCTGGGTCTTAGAAGTTACTTTGGAGCAAAAATCAACTGATAAGTATTTTTGCCAATGCTCACAGCTGGTGTAGTAGGTGTTGCTGAGGCCGCCATCTTATAAGGAAACTGAGGTCGAGAGAGGAGTTCCACTGTGGGGAGGCTTGGAGCTGGCTATTTCCTGCTTTTGGGGCACCTGGGCCTCATTTTGCTCAATGGAGAAATAATGCTCTCTGTCCTAGGCAAGTCTAGATTCAGTCACTTAGTACCAAGGCCAAGTACC…
Obcdi030326	TRINITY_00234628	chr17	31285486	31289286	3	no	NA	0	0	0	0	0	0	FALSE	FALSE	CTTCTAACCTATTAGACCGGCAAAGAAGAAAAAGGAAGTCTCAGAAGCCCCAAAACAGACTCAACAGACACTCAGAGGCTGTTAAGCAACTGAGCAAACTCCTGGAAAAGGAGTCTGACATAAGAGAATAAGATCACAAGCTGGCAGAGGAGGAACTGAAACACTGCCACGTTCCACTTTGAAAGCACTGCATTAGGGAAATGCAAATCAAAACAACCCTGAGATTCCACCTCAC
Obcdi030827	TRINITY_00215994	chr17	51649219	51659123	2	no	NA	2	0.28125	1	0.4325	0	0.09	FALSE	FALSE	TGTATGCTCACACGTGCACATGTCTCTGTTCACATTACATTTCAGTTATCTCACTGAATTTCCTTCTCAAATTAGACAGTCATATACTTTCTGCACAGCGTCTAGAGGTGAAGGCTCTTGGTCACACGGAAGTTGCCCCTAGGGAACTTCATTCTGCGGGTTCTCACAAGACTCTCGAATATAACATCCATGGAATGAAGAAGTGCCAATAAATGATAACCTTGAAGAAAATATTGTCACTGCTAACATCCAAGAAGGACAGGACAACTCTGGTCAGCCAATCAGAACGTGTTAGAAGCAGTAGCAAGTCGAACTGGCCATCTGGCTGCAGCCTAAAAATGAAAACCAACTATTTTAATCTGCTGTCTCTGCTCTAGGCATCTCACCCAGTACATCTGC…
Obcdi031181	TRINITY_00224236	chr17	79364635	79365163	2	no	NA	0	0	4	0.77375	0	0	FALSE	FALSE	AAGCGGTTCCCTGCCTCTAGGAATTTGCTGAACTCTTGAGAGCCTGCTCCCTTTCCAAATCAGCAAGGCTCCCTGGGGTTAGAGCACAAGAAAAAAGATATTCCAGCCACTCTCTCCAAGGATGTGATTGTCTACTTGCACTCAACTGAAGCAGCTTCCCTTCCTTGTTCCTTAAGTCTACACTGCAGAACCTCCCCAGATGCTTGGGACCTCCTTCTTCAGGGCCTGCTAAGGTGTAGTTGCTTCTGGTTGTAGGTGCTATCCTTTCTCTCCTAGGCTAACCCGGATGCTTATCCACAC
Obcdi031254	TRINITY_00217248	chr17	83872835	83873738	2	no	NA	1	0.33	0	0.17	0	0.15625	FALSE	FALSE	CAGGAGGGACTGGACCATGGGTTATGTAAACTCAGCTCCAGTATATCTGTGGTCAGGGGTGAGAACAGTTCTGGAAACCAGCAGTCACCATACCCCGAAGTCCCAGCTCTTTCTTCTCGCCAGCGGTCACTCAGCTGTTCCTGTCTGTCCACACATCCTAACGCCATCTCAGTGAGAAAAGCTGCGGAATGAAGTGTGAATTAAATTTTCCAGCCCTGTTGCATCCTCCCCACTGAATGAAATGAAGGATCTCCCGCTGGTCTGTCCAAGTGAAAACAATGACCTCAATAGAGGGTAAGTCCTGGCCTTCTGGACGCCAGACTACCTCCTCCCTGAGGGAGGAACGCGGACGGCAGCAGGAAAGGACATGGTCACCCTTCACCCTGAAAACTCACACAC…
Obcdi031256	TRINITY_00217249	chr17	83953232	83958354	2	no	NA	0	0.33375	0	0.33875	1	0.29125	FALSE	FALSE	GCCAGAAGCCTGAGCCATAAATATCTACTCTGCTGGTGACCAAGTGTTTATTTGTCCTTGCACAAAAGGCCACTGTAAAAATTGTCCACTGGGCCATAGCAGGGGAAGATGGGAAGACGATATCCAAGACTGACCAGCCTCGCTGAAGAGCTATTAACCCAATCCATGTCAGAGGGAAGAGGCTTAAAGGGGATGCAGCAGCCAGGACCCAGCTATGGGATTTTGGGTCATTGTCCCAGGAAGAAAGAGCGATGGTAAACACCACTGGCAGAGCCAGAGTCTCCCCTGAAGGTCAGCGCCTCGAAGCCTGAGGCTGAAGCTCGAGGATCAGGAGCTCAAGGCCAGGAGAGCCTTGGCTATGTGGGCCAGTGAGTTGGCTTAGCAGGCAGTGGCACCCTG…
Obcdi031258	TRINITY_00217256	chr17	84035445	84038191	2	no	NA	5	0.68	6	0.865	2	0.35125	FALSE	FALSE	TTCTGATGAGCAGACAGTTTGAGCCGGCCCTCCCCTCCCCTTCCTTCCCCCTTTCCTCTTTCATTCCCTTTCAGCAAACTGTTTTTCAACTTTGTTTTTTAGTGAAAACCATTTCCTCCCCACGGTGGACCAGAGCCAGACCAAGGCTGAGCGGGGCCTGTCTCTCCCACGTCAACAGTCCACAGTCCGGAGTCCTTGGTGGAGGTCTAAAGAAGCAGAGAAAAGAGAATCTTGCAGCCAGTCGAGGCCGGGCTGAGATGGTAGTGCTACCAAGTGCAAGTATGCCTAACAACCTGAGTTTGACCAATGCAACCCATGAGAGAAAGCCAGATACAGCTGAATGCATCTATAAACCCAACATTCTTCTATTGAGGTGAGAGGCAGAGGCAGGGGAATCAC…
Obcdi031258	TRINITY_00217258	chr17	84037356	84046117	2	no	NA	5	0.68	6	0.865	2	0.35125	FALSE	FALSE	CACCATTTACTCTTCTGAATGATGGGATAGATTTCTGGAAAACAAGTGGACCAGGAACAATGAGGCAGGATGTCCCCACCCTGCTTTCCAGGGCAGCCCAGCTGGTGCTGTCCCCACCTACCCCAACACAGCGGGAAGTGTCCCTCAACCCCAGGTACAGAGCAGAGCCTCAAGCAGGACAGGAAGGAGGGTCAGCTCTGAAGCCACCTCTAAGGCCAAGCTTCAGTGAAAACCATTTCCTCCCCACGGTGGACCAGAGCCAGACCAAGGCTGAGCGGGGCCTGTCTCTCCCACGTCAACAGTCCACAGTCCGGAGTCCTTGGTGGAGGTCGGTGCTGGCTTGACCTTCCTCTTCTTCAGTCATCCTCACCCACAGCACTTTCCCTGTGGGGACCAAGG…
Obcdi031258	TRINITY_00230714	chr17	84022549	84046027	4	no	NA	5	0.68	6	0.865	2	0.35125	FALSE	FALSE	GGGCAGCCCAGCTGGTGCTGTCCCCACCTACCCCAACACAGCGGGAAGTGTCCCTCAACCCCAGGTACAGAGCAGAGCCTCAAGCAGGACAGGAAGGAGGGTCAGCTCTGAAGCCACCTCTAAGGCCAAGCTTCAGTGAAAACCATTTCCTCCCCACGGTGGACCAGAGCCAGACCAAGGCTGAGCGGGGCCTGTCTCTCCCACGTCAACAGTCCACAGTCCGGAGTCCTTGGTGGAGGTCTAAAGAAGCAGAGAAAAGAGAATCTTGCAGCCAGTCGAGGCCGGGCTGAGATGGTAGTGCTACCAAGTGCAAGTATGCCTAACAACCTGAGTTTGACCAATGCAACCCATGAGAGAAAGCCAGATACAGCTGAATGCATCTATAAACCCAACATTCTT…
Obcdi031347	TRINITY_00217432	chr17	87464637	87473929	2	no	NA	2	0.46	1	0.2925	2	0.365	FALSE	FALSE	CTTCATTCCCTTCCCTGTTAGCCTAGGCTTCACCAGCCAGCCCCTCAGCCTCCCAAACCATCTCCCCCTGCTAGGTCCCTTCGCCTCAGCCCCGCCCCTATGAGGCGGGACCCTAGCTCTCCCTCCACACCACAGCCCCCACCCTGACATCTGGGCTCCCAGGTTCAGGAGCTCTGCTGGAGAAAATCACAGCCCACGCAGATTGGCGCTACTACAAAGTCATCTGCAGCCTCAGCGGGCTGCTGAGCAGCCTGAGACCTGACATGGTGATTTTCTTTGAAGAAAAAGACGGCAACTTCCAGAAATGAGTACTGTGGTTTAGAAAGAAAGCACCTGACCTTGTGGCGAGAGTTCATCTTGTTCTGTTCTACTTAAAAAGAAATACAGAAGATGAAGAAA…
Obcdi031428	TRINITY_00236264	chr18	4908816	4911982	2	no	NA	5	0.62875	6	1.1675	6	0.84	TRUE	FALSE	AAAGGTTTCCTGTACCCGCTTGGCCAACTTCCCCAAGTGTGAGCATCTTACACAAGCATGGTGCAAGAATCAAAACCAGGAACTTAACAGGAAGTGCACTGCTACTCAGTTCTGTGCAGGCATGCTTGTTTGCCCCTCAGTGCAGTACCTCCCTGTCTTCTTCAGCCTAGAGTGCCCCTTGAACTTTCATTGTACATGACCATGGCTGTCTGGAAGAATGCAGGGAGGTATCTGATAGCACAGTTTCCAGCTTGGCTTTAAGCGATGATGTTTTTTTATGTTGGAATCCAGGTTCTATATTTTGGCAAGGATGGGCCAGAGGTGATGTGCTTAATTAAGTACATTGTAGCAGGAGGAACAGTTACCAACCTCTGCCAGGACTGGTGATTCTACATCGAG…
Obcdi031428	TRINITY_00236265	chr18	4908816	4911982	3	no	NA	5	0.62875	6	1.1675	6	0.84	TRUE	FALSE	AAAGGTTTCCTGTACCCGCTTGGCCAACTTCCCCAAGTGTGAGCATCTTACACAAGCATGGTGCAAGAATCAAAACCAGGAACTTAACAGGAAGTGCACTGCTACTCAGTTCTGTGCAGGCATGCTTGTTTGCCCCTCAGTGCAGTACCTCCCTGTCTTCTTCAGCCTAGAGTGCCCCTTGAACTTTCATTGTACATGACCATGGCTGTCTGGAAGAATGCAGGGAGGTATCTGATAGCACAGTTTCCAGCTTGGCTTTAAGCGATGATGTTTTTTTATGTTGGAATCCAGGTTCTATATTTTGGCAAGGATGGGCCAGAGGTGATGTGCTTAATTAAGTACATTGTAGCAGGAGGAACAGTTACCAACCTCTGCCAGGACTGGTGATTCTACATCGAG…
Obcdi031428	TRINITY_00236266	chr18	4908816	4911982	3	no	NA	5	0.62875	6	1.1675	6	0.84	TRUE	FALSE	AAAGGTTTCCTGTACCCGCTTGGCCAACTTCCCCAAGTGTGAGCATCTTACACAAGCATGGTGCAAGAATCAAAACCAGGAACTTAACAGGAAGTGCACTGCTACTCAGTTCTGTGCAGGCATGCTTGTTTGCCCCTCAGTGCAGTACCTCCCTGTCTTCTTCAGCCTAGAGTGCCCCTTGAACTTTCATTGTACATGACCATGGCTGTCTGGAAGAATGCAGGGAGGTATCTGATAGCACAGTTTCCAGCTTGGCTTTAAGCGATGATGTTTTTTTATGTTGGAATCCAGGTTCTATATTTTGGCAAGGATGGGCCAGAGGTGATGTGCTTAATTAAGTACATTGTAGCAGGAGGAACAGTTACCAACCTCTGCCAGGACTGGTGATTCTACATCGAG…
Obcdi031428	TRINITY_00247858	chr18	4908934	4911950	2	no	NA	5	0.62875	6	1.1675	6	0.84	TRUE	FALSE	GGCATGCTTGTTTGCCCCTCAGTGCAGTACCTCCCTGTCTTCTTCAGCCTAGAGTGCCCCTTGAACTTTCATTGTACATGACCATGGCTGTCTGGAAGAATGCAGGGAGGTATCTGATAGCACAGTTTCCAGCTTGGCTTTAAGCGATGATGTTTTTTTATGTTGGAATCCAGGTTCTATATTTTGGCAAGGATGGGCCAGAGGTGATGTGCTTAATTAAGTACATTGTAGCAGGAGGAACAGTTACCAACCTCTGCCAGGACTGGTGATTCTACATCGAGCTCTTGCTGGAGAAGGAGCCTGCAAGCCCTGCTCTCTCTCTTGGTGGGAGAGAGATATTTTGGGTCTGTATAATCATTCTTTTTCTCATTATGCATGCTACTAATTTTAGCAACAATT…
Obcdi031615	TRINITY_00245042	chr18	14331807	14333289	2	no	NA	0	0.04625	0	0	2	0.265	FALSE	FALSE	AGCTGTGCCTGGGATTCCAGGCAAACAGCTGAAGTCTGAGGGCCACCCCTCCCCAAGTTGGCCTGAGCCTGGGAGCAGGAAGGAGGTGTTCTTTCTGCCTGCCACAGGAGCCTGCGTGCCACTGTAGCATTGTGACCAGCAGGTGACTTCATTAGCAAGCACACGTGACCCTTAATGCATTGGGGAAATGAGAACCCCTTGTGTGGCTTCTATCCTGGTTTTGCTTGTTGAACTGTGAAAACTTATGGTTCTAGGCAAGGCTCCTCTTACTCCTTATCCACCCTCTATACATTTTTTTTCTGCATCCTAACAAACACAAGCAACTTGGTGATGACTCTGAAAATCTGAACACTCCAGCC
Obcdi031640	TRINITY_00245060	chr18	15350951	15352302	2	no	NA	1	0.0725	0	0	1	0.17625	FALSE	FALSE	CAAAAGGATAAAACATATCCCATCAGCCTAGGCTACATACTAAGACTCTGTCTGTGAAGTTACAAAGCAAATACAACCCAAGATGCCTGGCTGGAATAGTCTAAGATTGAACACGAGAAGGGAGGGCATAGAGGTGAATGCATGAACCCAGAACACCAGGATGCTGATGAGAGCACGCCAAGATCTGCCAAAGGAAAGCCAGTGTCTGGGAACTGCCACTGATACTTGGACGGCACCTTCTACTTTACAAAGAATTCTCACAGGTCAGAGTTTCTGGGATATAGTAGGTAAGCCCCAAATATATCTTTTTGATTGGATCAATGACATACTGCATGTAGATAGAATCAGCTCATTCTATTGTGATGTTTGGGAATGTAGAAATTGCATTAGGGTTTATGA…
Obcdi031940	TRINITY_00237560	chr18	39636384	39647933	3	no	NA	4	0.935	0	0	1	0.1825	FALSE	FALSE	GGAAACGCTTCCCTCGACTTCTGAGCTGAGCAGAGATGGGAACATATCTCTGAGGATATGTCATTTCAAAAGAAAACATCTCAGAGAATCTGGGCTATCTAGCCTTCGGGACAAATAAGGGCAAGACAGGCCTGGGAACCTTCTAGAAGCTGCCCACCTGGAATGAACCAGTCGACTCCCCTTCTTCCCTCTCTCCCCTTCCCTCCTGCTGTCATCCAAGAGATGGCCAAGAAGCACAAGTCAGCATCAAGACACACAGCTGGAAATGGGACTGCAGAGGTGACTGACC
Obcdi032002	TRINITY_00245731	chr18	47154462	47155825	2	no	NA	1	0.1725	0	0.085	1	0.1875	FALSE	FALSE	ATGAAAGTTAAGGGCAAGCAGAGGCAGTGTCACAAGAAGTGGTCTAGGACTCCAAACATCATCGTCTACCACAAGCTGTGTATCATTTTTTCCTTCAGGCCATGGTTTTTCCATTGATGAAACAAAAAGGGGGAAAAAAAACCCAGCTGCAAAGGAGCCAGCATGTGATGTTATCCCAAGCTCACATAAAAGTGGAAGGGCAAAATAAAACTACCGTCACACAAAGATGGGGAAGATTGCCACCCACACACCCTCTCCCAGCAGAACACTCTAGCAAGAAAGAAAATGATCCTAAAATATGGACAACAAGAGAGTGGGTAAGCAACTTTCACTACCCCTGCTTCTGCAAATTCTGTGGCCCGGAAAAAGAGAACAAACAGAATCCCAGATGGTCTCAAC…
Obcdi032071	TRINITY_00242380	chr18	54824776	54830558	2	no	NA	1	0.2275	3	0.51625	1	0.29625	FALSE	FALSE	GGAACGACAGAAGGAACTGACTTTCCATGATGGGACATGAGCTCTGTGTTCTCCAGGGACACTTTTGGCACACCCCCATGGGGAGAATTCTCATCTGCAAACAGACTCCTGTAACAGAGCAGCTGAAGCTATCTGAAGCCGTTCAAGCCCGCTCTCCTAAGGGAAACAAATAAACCAACAATTTTCCTCTGTCACCATGAGCTGAAAAAAAGTCTGCACTTCACAAATTCCCCAATCTGTGCTATTCAGTGAAAGCAACAGAACGGAGACACCTGTCCTCGAAGACTTCTTTCTCAGACGTGTACTAAGAAACTGGAGAAGCCAGCCACACCACAAGGGAGCTGATACATGATGGGGAAGGCATTGTGCTTCTGCATTCTGGATGGCGCTTGAGTTCTC…
Obcdi032163	TRINITY_00242584	chr18	63700663	63703908	2	no	NA	5	0.62875	2	0.3125	0	0.05125	FALSE	FALSE	GTTTGAGCTGGTACACGGATGGCAGTAGCCTCACGGTTAAAGGTAAGCATGACTACCACACCTCACTGGAGCTTTTCCTTACAGAAAATGGAAACGATCGCAGAAAACCACAACCGGACATAATGCAGAGATCAATGGATCATGGGGAGCCAGCCCCAGTGGATATAGCTACACCACAGCTCCTGCATCTCTGGCCAATGGAGCATTGTGGAAGAGAGGGGCATAAGGAATCTAAGAGCCTGAATGACAGATGTCTGCTGTGAAGCACTGTTCTATAAATGTCTATATAAACAAGATAGGGACAAGAGCAAAAAACAATGGATCTATTAATGTAGAAGGAGAAAAAACTTCTCAGGGTCTAACACCTAGGCAAAAACCTACCAGC
Obcdi032252	TRINITY_00238465	chr18	68453374	68564662	3	no	NA	0	0.08	0	0	0	0	FALSE	FALSE	GCCAAGGATAGTAGCAGGTATGGAATGGAACTGGCCTGAGTCTACAAGACAAGATGGCAGAAGCTTGTCAAGTGTTTTGGAGCCCAGAAGATCATATGTGAGTCCAAGATGTCAGACACTGAGTTACAAGATTTCGTGTCATGTTGTGAGTGCAACATGTTCGACAGCTTTCCTGTGGAGGGAATATCTTCTACGATGGGATCTGCAGTCTATTGGACAGTGCGGCTCACAACCGGAGCAGCTCTCCGGGTTTCATTGGTTGTCTCATATGCCAATCATCTCTGGATATACCCCCAAAGACACACTCAGAACTGTGCTGTATTCACTTGCTAGACATCTCTCCATCCAATCAGGTTGACAGTTAGGACTAATCGTTCCAGATAAGTAATTAAGGACAGT…
Obcdi032255	TRINITY_00238466	chr18	68713610	68716932	2	no	NA	2	0.22625	3	0.60125	1	0.09	FALSE	FALSE	ATGCTGGCTTCCTTTCCCTGGGAGTTTGTATCAGGTCCATCTATCAAGCACAGGCAGAAAAGTGCTGTGGTCTTCAGTATTTAGGCTACCCAAGACCTTCCTGTATATGGAGAAGAGAACATTTCAGAGAAGAGTCTTCTGGAGAAACCTGAGCATCAAATGAGCAGGGACACTAAAGACAGTGAATTCACCATGGCATCTAACATGTGCTCAGCTGGAGGGAACAAGAGCTTGCAATCAAACTCTCATAAGTACTGAGGGACCTTGGCTGTTTTACATACCAAGAAGCACTGAGGTAAGATACTAATTCTATGACTCTGATGTCATCCTTTGGTTTGTCATGCTAAATGAGGTAGCTGCGTGCTCGGGACATCCTACCACAGG
Obcdi032353	TRINITY_00238678	chr18	76165209	76169089	2	no	NA	1	0.55625	0	0	0	0	FALSE	FALSE	GGAAGCAAGGGAGAAGTCAACAGATAAACCGAGGTGTCATCCCAGAGCCTGGAAACTGGGGAGCAAGAGTGCTCAGCCCCAGACTACAGGAGGTTACTGGACTTCTATGCATAAAGGTTACACTACAGAGCCACAGCCTGTGACTGACACAGAAGCAGACACGTGGTCACTGACGTAAACTAGAGGACCCAGATACAAACAGCTATTGCCATGTGATATCCAACAGAGATGGAAAACAAGAC
Obcdi032373	TRINITY_00238720	chr18	77747210	77749933	2	no	NA	8	2.7875	8	3.24875	8	3.17125	TRUE	FALSE	CGGGAAGCGGTGGCTAACGGAAGTCAGAAAAAAGACTGTAACTCAGATCCCCACCCCAACTACACCAAGAGCCTTTTGTTGACTGAACGAGTGACCTTCGCTCCCCCTGCTGTCCTCAAGCCCGCTACCCTACTGCCTGAGACGGATGACTCTTCACCTACTCATCACTGCGCTGACATTCTGGCAGAAGAAACTGGTACTTAAATGATCTGAAGGATCAGCCTTGGCCTGGGCGTCGGAGCTGGTCCACGGATGGCAGTAGCTTCGTGGTTGAAGGCCCTTGAGGTAGTGATACGCCAAGCCTGGGAACAACTGAAAGAGGCCTATGAGACTGGGAGTCTGGACTTGTCCCACCAGTTCCAGGTCAGAGACGCCATCCTAGTCCGATGCCATTGAGTG…
Obcdi032373	TRINITY_00238721	chr18	77747210	77749933	2	no	NA	8	2.7875	8	3.24875	8	3.17125	TRUE	FALSE	CGGGAAGCGGTGGCTAACGGAAGTCAGAAAAAAGACTGTAACTCAGATCCCCACCCCAACTACACCAAGAGCCTTTTGTTGACTGAACGAGTGACCTTCGCTCCCCCTGCTGTCCTCAAGCCCGCTACCCTACTGCCTGAGACGGATGACTCTTCACCTACTCATCACTGCGCTGACATTCTGGCAGAAGAAACTGGTACTTAAATGATCTGAAGGATCAGCCTTGGCCTGGGCGTCGGAGCTGGTCCACGGATGGCAGTAGCTTCGTGGTTGAAGGTTAGCGGAAGGCGGGGGCAGCAGTGGTGGACGGGAAGCAAGTGATCTGGGCCAGCAGCCTCCCTGAAGGGACGTCGGCCCAGAAAGCCGAACTTGTGGCTTTGATACAAGCTCTACGAAAGG…
Obcdi032501	TRINITY_00238990	chr18	4546331	4558995	2	no	NA	5	0.55125	6	1.145	7	0.93125	TRUE	FALSE	TGATGGCAGGTTAATGAGAAAGAGGAAGCCTCTTATAGACTGCTGGGCTGGCAAAAACAGCCAAAACACACAGCTTTGTGTTAGCGTAGCTGCAGGGACCCACGAGGTACGGGACTCCAGTGTCTTCCATCGTGACTGCTCCAGGATGAGGACCAGCTACGCAGGACAGCCCAATGTTGGATGTATCCTATTGCTGATATTTCTTGCTTTCAGACTTTCTCAGGGTCTCCATCACCAGTGAGCTCATCCAGAACAAGAAGGAAGGGAGGCAAACCCCAGGCTACAAATCCCTGCACACCACTTGCCTCGACAGACATCACTTTCTGGTATCCAGGAGCTAACTGACACCCTCCGGACCCAGAAACTCACAAATATCAGCATAAACATCAAGACAGGGGA…
Obcdi032501	TRINITY_00243180	chr18	4542249	4544799	2	no	NA	5	0.55125	6	1.145	7	0.93125	TRUE	FALSE	GAGAGAGAATGAATAAGCGGCTGGAAGGATGGATGGCTTAGCAGTTAAAAGCACATACTGCTCCTGCAGAGGACACTAGCTTGCTTTTCAGCATCTGCATCAGGAGCCACCCACATCTGACCACTAACAGCTACAGGTAGCTACAGGACTTGGGAGATCGAGGCCTCTGCCTTGGAGGGCACCTGGATTCAAATACACATTACCTACACAGAGACCCACATCCACAGGTGTTGTGGATGGGCCTAGTGCTGTTTGTAGTTTGATGCAAATTTCGTTCTCTTGGGAGGGGTTGTGGACAAGGAGTGAGTCATTTCTTCTGAACCAATCTGTTAGTACCAGGACATTCTAAACCTAAGCACTAACAATGTGACCCATGACCTGTGTTGCCAAGCCAACGAC…
Obcdi032501	TRINITY_00243183	chr18	4543879	4559027	3	no	NA	5	0.55125	6	1.145	7	0.93125	TRUE	FALSE	GTCACGGCCAACTGACAAAAACACTTTGCTCATGATGGCAGGTTAATGAGAAAGAGGAAGCCTCTTATAGACTGCTGGGCTGGCAAAAACAGCCAAAACACACAGCTTTGTGTTAGCGTAGCTGCAGGGACCCACGAGGTACGGGACTCCAGTGTCTTCCATCGTGACTGCTCCAGGATGAGGACCAGCTACGCAGGACAGCCCAATGTTGGATGTATCCTATTGCTGATATTTCTTGCTTTCAGACTTTCTCAGGGTCTCCATCACCAGTGAGCTCATCCAGAACAAGAAGGAAGGGAGGCAAACCCCAGGCTACAAATCCCTGCACACCACTTGCCTCGACAGACATCACTTTCTGGTATCCAGGAGCTAACTGACACCCTCCGGACCCAGAAACTC…
Obcdi032607	TRINITY_00246593	chr18	9304971	9306131	2	no	NA	1	0.1625	1	0.12125	1	0.11125	FALSE	FALSE	AATATCATCTACAGACAAGTTATCAATTTCTGCAGCTGTCCTTCGAGCCATACAGTAGACGGGAGATTTGAAGTAGACTTGAAGGGAGGAAGAAGAAGGGATCAAATGAAGGTAAGATGGCTGAATATGAGTAGTTTTTCGTTTCTTTGTTTTGTTTTTTACTTTGCAGGTTTTTATTCAGATGAGAAGCTTGTCCATCCATGCATCTGAGAGCCCTCTTTCTCCTGCTAGACGTTTGCCTTCCTGGTCCTAGTCTGAGCATCTCCTGGGCATTGGTTTCCTCCCTATGACTCTTGGGTGTCACTTTCACAAACAAGGTTTTGGGGAACAAAACTCTTAAGGA
Obcdi032656	TRINITY_00239209	chr18	11964569	11967785	2	no	NA	1	0.28375	0	0.26625	0	0.25375	FALSE	FALSE	GACTGATAAGTTTTGTAAGTCAATTATGTATCTTAACACTTTGCTGAAATTATTAAAATTTCTACAATTTTTCTAGTCAAATTTTGGGAACATTGAATATAAGATAATATAATCTTCAATTGAAAAGAAAAACCCATCTCTTTCAAAGGAAAACATCTGAGACACAGCACCAGTGGTTGCTACCTCAGAGGGGGAAGCAGGAGACAAAGGAACAGTATACCTGGGAGAGAGCAAGGACAGGGCCTTCTGAGAAGGAGATGCTTGCTCTAAGCTAAAGAGGAGAGTAATTAAGAGTAAGCGTGGGTGTGGGGGAGGAGACTCTTCAGAGAGCAGCCTTTGGAGGAGTATCTCTGAGAAAAAAATTTTCCCTAAGCAGTTTCTAGGTCACTCCCCCAAAGG…
Obcdi032697	TRINITY_00243430	chr18	13541665	13546532	2	no	NA	1	0.24125	1	0.21875	1	0.17	FALSE	FALSE	TTCCACTGGATGGTTTTAGCTCCTTTGTCAAAGATCAAGTGACCATAGAACCCATCCATCAATTTCTCAATAGAAAGATGGTGTTTACTGGTGAACTTTAACCTTTCTGAGGTCAAGAGCCCCAGGAAGCAATTTCCTGGATTTAGAAAGGTAAGGACCAAATCTTTCCCAGCTGACCTCTGAGGTAGAAGGTAAGCCTTACATTCTTAACCCATTCTCTGTTAAGTCCTGTCTCTTCTCATGCTTCAGTTCTAATGGTTGCCATAGCTGCCCCCACAACTTCTATAGCTCACTCACAAAAACCGCATGTCTTAGTAATTTCACTCATTCACTGAACAGATTTTCTCCCATCTTGGGTCATGTGCCAGTCTTTGTGACAAAGCTGAACATGGAAAGAAA…
Obcdi032698	TRINITY_00243431	chr18	13595858	13601245	2	no	NA	0	0.1325	0	0.22375	1	0.28875	FALSE	FALSE	GTCTGAGTTGAGTTTATGAAAGTTTTCCACTAAAGTCAGCAACAGCTTAAATTCAAACCAGGCCCAAGCCGTTCAGTCTCCATATGAGTTGTTCATCAAAGGACCAAAGAGAAGAAATCTGAGCCTGGAGCAGAGGCTGGCTTAAAGGCTTCCAAGTGATTCCTTCTGGTTTACCATGACATTTGCCATTAAAACCAAGATGTGAACGGAGGTCAGATATATAATCTCAGCCCTTGTGTGGTAAGAATGGGAAGGACAAGAGATCAAGGCCATCCTCAACTAGTTCGTGACTGTAAGTCCAGCCTGGGCTACATGGGTTTCAGAAAAACTAAACGGAGGAATAGAAAGGATGAGAAAAAGGTGTCAAAAACCACTCAGAGGCAAGAGGCAAAAACCAGG…
Obcdi032724	TRINITY_00239381	chr18	15245887	15252155	2	no	NA	1	0.34625	1	0.32125	1	0.40375	FALSE	FALSE	CCCTAATGAGTGTGCAAGAAACCAAACTATTTGGAAAAGAAAGCCAGAGCTCTGGCAAATGAGCCAGGGTCAAATTCCAGAACTATGTTTCCTGTTTTCTGTGTCATTTTACAGTTAAGAGAGTCAGCAACTAAGAAACTCTCAAAGTGCCCAGCAAGAAAGTAAGCTGACTGAAGAGAAAGAGGATGAGACAAACGAGCAGCAAACTTGCCCGATGCTCTCTGACAGTGGCAGCTTCCTATGAGCTACTGTATTTACCACCTTCAAGTCCCGTGTAATTTTAGACTAACTTGCTAGTGTCTCAACAGATGGGTCCTCAGAGAGGGTCCTTGTGAAGGCACAGTGAAGACAGCTCAGCCTTGTTCTTCTAAGAACTAAGTGGTACCTAGCCAAATGTCT…
Obcdi032732	TRINITY_00239385	chr18	16212765	16216979	2	no	NA	1	0.3	2	0.28875	1	0.165	FALSE	FALSE	GGGAGACTGGATTCTGCTGTGTATCCTGTATATCTGACTTACAAAGAGTTTGGCCTTTTCCTCTCATATTTTCTCCGAGAATGAATTTATGAGTCATCATAGTCTTTCCTGCTCGTTTACTCTATCATTACTATTACAGAAATGTTTACAGACTAAGGTTGTAGTTGCCTGGATATGATTTCAGAACACCAGGAGCTGACATACACATGAAAGTGAAGGACCTACGAGACAGGTTGTTTGCTCTAATACTGGACCAGATTATAGACAGACACACTGCAGAAGACAGTCTCTAGCAAGCAAAAAAATGGGGACCCTCAGATCTACAACCATGAGGAGGCAAGTAGTAGTTCATGTTTTCTTTTGCATTCCAGCATTTCAAAAAAAAATGCCCTAGCACCC…
Obcdi032784	TRINITY_00243537	chr18	24100454	24101396	2	no	NA	1	0.1975	2	0.40375	2	0.2875	TRUE	FALSE	GCCATGGTTCCAGACAGCATGGCGGTCCCCTCTCCAGGTGCCGGTGCTCTTATACCTCCAACCTCCAGAACCAGGAGTGCAGTGAATGTGTGTTTATAACTTACTCAGCGTTCTGATCGAGCAGCAGCAGCAGATCATCCTGAATGCCATTGTATACTTTAAAGAAAAAACTCACATACTTGGCGTGGCATCTTTCTTCTATGGCTTCACTTCGTAAGTCCACCTCATCCATGAGGACGTGGGCCTGCCCTCTCTGTCCCTGAGTCAGCTTTAGCCATTCCTGATGGCGCAGTGGCCCCTCCTAGGAGAAGATCTGTTCTCTCACTGTGTGTCTCCTCACAGCAACCCTGAGGGTACTCTCCTCATACCTCGGGAACTTGAAGTTCAAGGGTAACGGCA…
Obcdi032816	TRINITY_00249629	chr18	30234994	30267566	3	no	NA	0	0	0	0	0	0	FALSE	FALSE	GGGAAGTGTCTCTGTCTCTCGTCCCCCAACAAAGCCACGTACAGTGGCGGAGCTCCAAAAAGTCCGACTCGGAATGAGTTGGCACCTTTGCTGAAAATCAGTTACCAGTGACAATGCATCTTCTGGAGACATGTATCAGAACAGTATCTGCAGCATCCCTTCTCTTTCACTACATATTGAACTGCTCCCCACGGATCTTCACATGCCCCTTGCCGCTTACATCCTCCCTGGCATTGGTTTTTGTTGACTTCTTCATTTTTACCATTCTGGTACGTGTGCAACATAATCTTTGTGTCCCTGATCACCAGTTGGATGCCTTTTAAAACTGAACATTGGTTCCACCACTGCCACCTTGCAC
Obcdi032977	TRINITY_00243910	chr18	38171185	38172730	2	no	NA	6	0.8425	3	0.54375	7	0.9175	FALSE	FALSE	CACACACACACAGACACAATCAGTGAAAGAGCCCTGAGCACGCGCTCACGTGGGTTCTCGGACCCCAGCACCAGAAGAGTTAAGTCATCCTCTGCAGAAGGGACAGAAAGTTGTCCATACAGGAAGCTGTTCTCCAGTCCCAAAAGCCTCTGGGGAGGGGGGATGGGAGACAATTTTTTTTTTTCAGCCTGTTTCTCAGGCTCCTCACCCTCCCTAGGGATCCAGCTACATGCCAGAGACTGACCCTTGACCTGGGCCCTTCCACTCCACCTCCCCAGCCGGATAGACTCTGATTCCACTCAGGGCCCCCAGGGTACTTAGAGAATGGGACTCCCCCACTTCCTCGCTTCCTCACCTCCCTTTCTCCCCCACCACCCCAACTATTCTCCCAATCTGGTT…
Obcdi033042	TRINITY_00240068	chr18	44307110	44323107	4	no	NA	3	0.3725	0	0.0475	4	0.5375	FALSE	FALSE	GACACATTGAATGGATAGGGTACCTGCTTCCAGTGCTTCATGGATAATGTATAGGTTCAAGCTTTGAAAAAGTACAACATGATATCTACTTAAAAGTGAATACAAAGAAACTGATTAAAGTTCAACTCTGGAATAATAATAGAAGGAGACGTAAAGTAAAGGGTCCTCCAGGCCTTTGGCACCAGACCAGGACTGCTGAGACAGCTGGACTTGTGGATTCTTAGTCTTTCCAGAATGAAACAGCTGTTGGACTATCCAGACCATATCATTAAATTTCCTTGCCCGTTAAGAAGCCGCTCCCTGTTGCTTCCTCCCTAGCAACCAGCAGCTTGGATTCGCCTCTGTGAGACTTTTTTTCCCATCCTGAATATTACATAAAAGGTACCTGCAGAAGCCAGA…
Obcdi033120	TRINITY_00240216	chr18	54708166	54712529	3	no	NA	5	0.93	6	1.1775	5	1.01875	FALSE	FALSE	GTGGCACCCCAGGCTCTGCCTGAATTTGTTGTTCTGCCCTGAAGGCAGTGACTGGCAACCTCCAGAGAAGGTAGGAAAGTTGAGCAGAAAAAAAAAAAAGTCACTTTTTTTATGACTCTGGCACAAGGGCCCAGACTGTTTACTGCCTAAGCGTCTCTTCTAGGGCACTACAGGAGAAGACGCTCCATCAGTGGGAAGACCTGTGTGTGTGAATTCAGGCACCCATGGGTAGAAAAGACCACTGTGTCCTCTGGATCTGGTGTTACAGGCAACTGTGAGCCAATCAACACGGATTCTGGGAGCAAACTCCAGTCCTCTCCAAGAACAGGATAGACTCTTAACTCCTGAGCCTTCTCTCCAGGAATCTCAGCGCATTTAAAATACTGTGTGAGTGTGTTC…
Obcdi033120	TRINITY_00240218	chr18	54708166	54712529	3	no	NA	5	0.93	6	1.1775	5	1.01875	FALSE	FALSE	GTGGCACCCCAGGCTCTGCCTGAATTTGTTGTTCTGCCCTGAAGGCAGTGACTGGCAACCTCCAGAGAAGGTAGGAAAGTTGAGCAGAAAAAAAAAAAAGTCACTTTTTTTATGACTCTGGCACAAGGGCCCAGACTGTTTACTGCCTAAGCGTCTCTTCTAGGGCACTACAGGAGAAGACGCTCCATCAGTGGGAAGACCTGTGTGTGTGAATTCAGGCACCCATGGGTAGAAAAGACCACTGTGTCCTCTGGATCTGGTGTTACAGGCAACTGTGAGCCAATCAACACGGATTCTGGGAGCAAACTCCAGTCCTCTCCAAGAACAGGATAGACTCTTAACTCCTGAGCCTTCTCTCCAGGAATCTCAGCGCATTTAAAATACTGTCACCAGGGTCCC…
Obcdi033120	TRINITY_00240219	chr18	54709062	54712529	2	no	NA	5	0.93	6	1.1775	5	1.01875	FALSE	FALSE	GTGGCACCCCAGGCTCTGCCTGAATTTGTTGTTCTGCCCTGAAGGCAGTGACTGGCAACCTCCAGAGAAGGTAGGAAAGTTGAGCAGAAAAAAAAAAAAGTCACTTTTTTTATGACTCTGGCACAAGGGCCCAGACTGTTTACTGCCTAAGCGTCTCTTCTAGGGCACTACAGGAGAAGACGCTCCATCAGTGGGAAGACCTGTGTGTGTGAATTCAGGCACCCATGGGTAGAAAAGACCACTGTGTCCTCTGGATCTGGTGTTACAGGCAACTGTGAGCCAATCAACACGGATTCTGGGAGCAAACTCCAGTCCTCTCCAAGAACAGGATAGACTCTTAACTCCTGAGCCTTCTCTCCAGGAATCTCAGCGCATTTAAAATACTGTGTGAGTGTGTTC…
Obcdi033120	TRINITY_00247239	chr18	54708178	54712511	3	no	NA	5	0.93	6	1.1775	5	1.01875	FALSE	FALSE	CCTGAATTTGTTGTTCTGCCCTGAAGGCAGTGACTGGCAACCTCCAGAGAAGGTGAATTCAGGCACCCATGGGTAGAAAAGACCACTGTGTCCTCTGGATCTGGTGTTACAGGCAACTGTGAGCCAATCAACACGGATTCTGGGAGCAAACTCCAGTCCTCTCCAAGAACAGGATAGACTCTTAACTCCTGAGCCTTCTCTCCAGGAATCTCAGCGCATTTAAAATACTGTCACCAGGGTCCCTGGCCCAGGGAGTCTCCAGACACCTGCAAGAACCCACACAGGATGCGCCTTGGGATGCTAAGACCTCTGGTGAGTGGAACACAGCGCCTGCTCCAATCCAATTGTGCGGGACCTGAGACTG
Obcdi033120	TRINITY_00249975	chr18	54709490	54712520	3	no	NA	5	0.93	6	1.1775	5	1.01875	FALSE	FALSE	CAGGCTCTGCCTGAATTTGTTGTTCTGCCCTGAAGGCAGTGACTGGCAACCTCCAGAGAAGGGCACTACAGGAGAAGACGCTCCATCAGTGGGAAGACCTGTGTGTGTGAATTCAGGCACCCATGGGTAGAAAAGACCACTGTGTCCTCTGGATCTGGTGTTACAGGCAACTGTGAGCCAATCAACACGGATTCTGGGAGCAAACTCCAGTCCTCTCCAAGAACAGGATAGACTCTTAACTCCTGAGCCTTCTCTCCAGGAATCTCAGCGCATTTAAAATACTGTGTGAGTGTGTTCAAAATCAACTA
Obcdi033220	TRINITY_00250138	chr18	62080236	62082901	2	no	NA	0	0	0	0.0425	1	0.07375	FALSE	FALSE	TGGGTTTGTACTTTCTCCGGGTCCACTTGCCAGTTCGCCAGTTTAACAAATATCCATTGAACACTCACTGTGTTCCAGGTACCGAGGAGGAGTGGGGGATGGAGAGGTGAAACCTTTACCCACGAACAGCTTAGAATATGAGTGACGGCTAACAACTAAAAGCAAAAGAAAACAAATGAAACCCAAGAGACAGTGAGTCCCGTGAATACAACACTCGGGAGCTCAGGTATTGAGCACCAGAACCATCGTACAGCCATGTTTGCTTCTAATCCTGCCTACGCCAGCATCAGAGACCAACTTTCGGGCTAGACTGTGTTCTACCTCCAATGTGTTTCAATCATTTCCCTCCACAGCAGAGCCATTCCTGAGGTATTGTGTTCAGACTCTGGTTGTCTCCAG…
Obcdi033335	TRINITY_00244541	chr18	74777945	74778793	2	no	NA	8	7.48875	8	10.5388	8	12.0512	TRUE	FALSE	CTTCTGGCGGCGGCCTGTGCTAGGTCGGAGCGGGGCGGTGGCGGGTAGCTGGGGCGTCTAGAGAAGGGAAGGGGAACGTGGTAGAGCAGGGAGCGCTTGGGTCCCCGAGGCAGCCCCGAGTGAGCCCGATGTATTTTCCTTATATGATCAGGCCTCTCGTAACCGGCGCTGCTGGTTTGGAGCCTGAGAGGATTATGAAAACGTGGCAGGGTTATCTGCTGTTCTGAAACTCGCCCTATAGACTAAGCTAGGAATTATGTGATTCGCCTAAATGCTGGAGTTAAAGGCGTGCTTCACCACACCTGGGTCTAACCACCTTTTTAAAAAAAAATTATTTATTTATTTATTTTTTATTTTTTGTGAAAACGTCAGACACGTGGCAAGGTTCGTGTTGGG
Obcdi033362	TRINITY_00240925	chr18	75816614	75819827	2	no	NA	2	0.35125	1	0.27875	1	0.29875	FALSE	FALSE	CGGCAGAGCCACCCAGCGCTGGGGGCTCCGTGTCTTTATTCTTTCTTTTCTTTTTTCTCTTTGCCTCCTCCAGGATTTAAAGGGACAGCCCCGGCCGAGGCGACGGGCCAGGCGGCCGCGGTTTCTCCGGTCTCCAGACGCCCTCTGCGGCCCGGCTGGACCTGCTCACACCGGAGCGCTAGTCCGAAACTGCAGGGTGTCTTTAGGCGCACAACCGGCCCGGGGCAGCCGAGCTGCAGAGCTCGGCTCATTCGCTCGGTGCACGATTTTTACAGAGTCCGATTAGGATGGGAAATTAAACTACTCGACAAGTTTTCCCACCCAAAAGCAGGGAGCAAAGAGGAGTGAGAAGTTTCTCTATTGCTCCAGGAATTTTATCGAGCGCCCCAAGACGCCTCG…
Obcdi033362	TRINITY_00244574	chr18	75816685	75818042	2	no	NA	2	0.35125	1	0.27875	1	0.29875	FALSE	FALSE	GTGTGTGTGTGTGTGTGTGTGTGTGTGTGTGGGTGCCCCTGCCAAGTGTGTGGGTGGGTGCCCTTGCCAAGTGTGGGGGGTGCCTTCAGGAACTACCTGGAAGTTCAGCCCCGAGATGGCAAGAACTGGCGTTCTGGGAAATAGGGCAGTAAGGGAAAAGGGTGTCCTATTTAGAAAAGTAAATGGTTCTGAATTGCGAAGTTTCTCCCCCCCCTTTCTGTGGTGCAGAGTAAATGATTCACAGCTAAACAGCTTGCTATGCCAAGAGCTAGGGACCAGCCATTCATTATGCTCTCAACAGTAAGCCTCAAGGTGACTGCACCTTAGTACTGAAGGCAAAACCTCTCAGAATGCACACACAGTTACGATGGCAATACTCTGCGGCACTGGAGGTTAGCA…
Obcdi033375	TRINITY_00240932	chr18	76224096	76225929	2	no	NA	2	0.3675	4	0.625	3	0.52	FALSE	FALSE	AAGAGATAAGGAAATACGATTTAACTAAAAAAAAAAAAACAAACTTAAGTAAGATTCAGTAGACAGTGGTGGACATTTTAATGTGAGAGTCACTCAGCCCAGGCAGAGATTATGCTCAATAGGACTCGGCTTTTACTAGGACAAAGATGCCACAGCAAAAGTGATCATATCAGCCACCCATAGTCCAGTTTGCCTTTTAGATTTCCAATACCAATACATGTTAGTTTCTTGTATCAGCCTGCAGTTTTCAAGCCAATCTGCATTCCATGCAGGCTGGAAGGACTGGGAGCCGAGCACCCAAGAGAGGGACCTTCAGCAATGACAGGTGCAGACACCAGAGCCGAGCCTCCGTCGCCATGCCTCGGAAAATTGAGGAATTTAAGGACTTTCTGCTCACAG…
Obcdi033378	TRINITY_00240935	chr18	76922914	76929903	3	no	NA	3	0.36625	0	0	1	0.17875	FALSE	FALSE	GAAGAGAGTCTGGAACACAGTTCTTCAATGACAGGGGCTGAAGTAAATAACGTGTAGAATATCGCATAATTTTAAAATGTTCTTACATACCGAATGGGAATCAATGATGAATGAAGGAAGTTTGCTTTTAATCCTGTTGTTTACAACAGCAGCCCTGAGTGTAAACGGGCTTACGGTAGCAGAATTCATCCAAATGGCTTCTATTTGGAGTCATCATCGGACCAAAATAGAAAAACCCCACAAAGGATCCGGCTTTGGTTCCCATCATCCACGTGGTGGCTCACAAACATCTGTAACTCCAGTTCCAGGGCATCCGGAGCCCTCAACTGACTCTTGAGAGCACTGGGCCCACATGCGC
Obcdi033378	TRINITY_00250364	chr18	76922908	76923604	2	no	NA	3	0.36625	0	0	1	0.17875	FALSE	FALSE	ATTTTCTTATCTATGTCTGCAGTGGGAATCAATGATGAATGAAGGAAGTTTGCTTTTAATCCTGTTGTTTACAACAGCAGCCCTGAGTGTAAACGGGCTTACGGTAGCAGAATTCATCCAAATGGCTTCTATTTGGAGTCATCATCGGACCAAAATAGAAAAACCCCACAAAGGATCCGGCTTTGGTTCCCATCATCCACGTGGTGGCTCACAAACATCTGTAACTCCAGTTCCAGGGCATCCGGAGCCCTCAACTGACTCTTGAGAGCACTGGGCCCACATGCGCACAGAC
Obcdi033562	TRINITY_00250662	chr19	4235736	4236831	2	no	NA	1	0.26625	0	0.13625	2	0.35125	FALSE	FALSE	GAGAGATCCAAGGACAGCCCAGCCCCTACTTTTAGGCCAGGGAGGTGGGAGATTGAGACAAAGGAGACAGGGGTGAGGGTAGCCTGCAGAGCCAAAGGAAGAGCAGAGCAATGGAGGTGATGGGGAGCCTCGAGAGTCCCAGCAGAGTGTCAACCGTTAGGTGTTCCCAAGAAGCCGATAAAACGCAATTTGAGAGGGTTCAGCCGCACAGAGGTCCCTGGAAACTTTGGTAAGAGCAGCTTTGTGGTGTGAGTTAAGAGCCTGCCTGGAGAACTGGGAACTTGTTCTTTGGTTTGATTGTATTATCATGCTAGGGAAGGGATGATGGCAGGAGTGGCTTTGACTCTAACACTGGATGGTGAGGATGAAAAATCTGGTGCGTCTTACTGATTCTTATGC…
Obcdi033711	TRINITY_00251196	chr19	8019720	8033392	3	no	NA	7	4.4725	8	7.31625	8	6.3875	TRUE	FALSE	CAAGGAGACCCCCTGGAGACAGGGCAGATTCAGAACTGCAGTAGGAGGAAGATAATCCCTTTTGGATTCTAGAGCGCCTCACTTGAAGGATTCAGCTCTTAGACGGTGAATCACAAGAACAAGATCCCAAGACGTCGCTGGATCATACTTAATTGGACTATGGAATTTGAACAAACGCTTCGAGAATTGAGAGTTGCTATTCTACAAGTGAATTCTACGCGTCTCAACCTTTCACTGACGGAGGGCTTCTCCACCTAGATTTCCTCTGCATTCTCCTACTTCAAGGAATGGGTGGGGGTAGGATTGTTTGCCATGATCATAGGCGGTGGAGCGTTGCTTTTGCTCTGGATGGTCTGTAAGCTTAAAGCTCAAACAAAAAGGGACAAGATGGTGATAACC…
Obcdi033771	TRINITY_00261960	chr19	9899697	9900908	2	no	NA	6	0.69	5	1.66875	7	1.58625	TRUE	FALSE	GGAAGTGGTTGCGACGAATTACAAGTCCCTGCGTGCACTGCGAAGGCAGGCTTGGTTGGGGAGGATGCCTATTTATCTTCGAGCCAGCCGCTTGGTTCGTTTCAAGTCCGGAATGCTTCTGCGTTCGGAATGACAGCTCTGCTACTTTGCAGTAGTAAAAAGAAACACATTGCAAATCTCACAGAGCCTTCCCTCCAAGAGCAGTCAGGCATATAGTTACAGAATGTTTCCTTAGACCTCCGATTGTCACCCGGAAGTGTTTGCTAAGTACCCTCCAGATTGGACGCCACATACAACGGAGAATTTTTCTGGCCACATATAAAGGGAGTGGCGCCATTTGGAGGTGTGACCTAGTTGGAGTAGGT
Obcdi033845	TRINITY_00262158	chr19	16084259	16090527	4	no	NA	6	0.62375	5	0.60875	7	0.86125	TRUE	FALSE	CCTGAAGATGGTAAGCAATAAAGCTTTTGCCGCAGAAGATTCTGGTTTGTTGCGTCTTTCCTGGCCGGTCGTGACCGCGTGTAAGAGAAAGAAGAAATGACTTTAATGCAGCCAGAAATCTCAAAGGAGTCAGCAGATCCCAGCGCCGCCTCCCTGCTCACAAGCACAGCAATTAAACCCAGGACCTGGTGTACACTATTGAGCAAGCCACTGAGCTGTCCTGCCCCGCCTTAGACCCCCATCTCAGCCTCCCAGATGCTGAGGATACAGGGTCTACAAGCTGTTGAGTTTGGCTTGGCTGCAGTTACCTCTGGGCCTCACTGAAGAAGGACAGGCTTCAAAGCTCACCTAGTTCTTGCTCTCTGCTCTGCTAAACACAAAATATGACCTCTCATTCCT…
Obcdi033845	TRINITY_00266151	chr19	16084450	16085829	2	no	NA	6	0.62375	5	0.60875	7	0.86125	TRUE	FALSE	GTCCGGCCGTTCCTCCTTTCTTTGCCTGTTCACTCAAAAAACCGTTTCATCTTGTGCAAGCTCAGAAAGAGGAACGGATAAGCAGAAATGGAAGGGACGGCCTTCAAAAGATTAAACCCAGGACCTGGTGTACACTATTGAGCAAGCCACTGAGCTGTCCTGCCCCGCCTTAGACCCCCATCTCAGCCTCCCAGATGCTGAGGATACAGGTATGAAGTATTGTGCCCATCCATTTTATTTCTTGATAACAAGCTAGCATATGAACTTCCTTCGGCTTTGCACTGTGTGTTTGCGAAACTTCAGGCAGTTTTCAGTCGGCTTCCTCATATCAACTCACAAAGTATGTTTCCTATGTAAGTTTTCCTACATGGTTTTGTGAGCACTGCTGCTTCTCGGTGT…
Obcdi033855	TRINITY_00266154	chr19	16399135	16400294	2	no	NA	1	0.2375	1	0.20875	0	0.16625	FALSE	FALSE	GTTTTGTTTTGTTTTTATTTAAAAATACTGATTTAATTTTTAAACTCTCAATGCTTACAAACAAAACAACGTCTGATAGAAACAGGAAGCAGCTAACAACTGTGTAGCCTGTACCTTCCACTGAGAGAATGCTAAGTTATGTTATCAAGCCCAATGGAGCCAATATATTATTTCAACATGGAATCTATAAGAAAATTATGAATGAGTTCCTTACCCCTTTGGTTAGCTCAGAAGCTATAGCACAGGCTGGGTGGATCAAGCAGTGGACATTTGTTTCTCACAGCTGAGAAGAAAGTCCAAGACCAAGGCCTTGACAGTTTCAGTCCACTGAGAATCCCCTTGCCTGGCTGCAGAGGCAGGCTTCTTGCAATATCTATCTAGTCTTCTTTTCTTCCCACA…
Obcdi034058	TRINITY_00266364	chr19	32906374	32920543	2	no	NA	0	0.075	0	0.065	0	0.09125	FALSE	FALSE	CGGGTTTCAGAAAAGCAACCCTTTCTGGGTTCTTTGTCTAGGAGACAGGGCTGGATGCCGAGAACTTTGAGTTTCTACTCCTTTGGCTTGTCTGGACTCAGCAAGGCCAATTAAAAAATTGATCTTACCTGCAGCTTCATTGTTTAACACCAGACACCTCACTGACTTTCATTTCCCGTTTGTAACTGAATGGATGGGTCATTAACGGAGAGGCAGTAATGAGATTCAGTTCTTGATTATAGCTTGATCATACACTGATTTGCTCACTCGACAAATATTTATCAAACAACCTAATATATCCTTCATAAAGAACCCTTATGAACATTCCTAAAGAGACAGCACCTTGTAGGGGAAAAAAAATTAAGTATGCTTCATGATAGAAGAGGAAATTGCTCTGGT…
Obcdi034228	TRINITY_00252689	chr19	43528354	43564665	2	no	NA	1	0.3125	0	0.075	4	0.64875	TRUE	FALSE	CAACAGGCCCAAGTGCAGTGAATGCTACCCTCTACTGTTGACTGTAATTAACTCCCCGGCACCATTTAGAAATCGTTGTGCCATGTAATTTTTGTGTTTAAGAAGTATCTTAAGTACAACAGTTAAAAGCCTGACCTCTGGAAGTGGATTTCCTCTGCGTGTCTCCGTTTCCTCACCTGCAATATGAAGATAACAATGGAGGTGAAGCGGGGGCCCTGGAAACCAGTCAAGATCCCCAGAGATAAACCCTGGGGCAGCAAGAAGGCTGTCAATGAAAAGTGGCCTGACCTTTCGCCTCGTGAGTCACAGAATTCCCACAAATGCTGTGTCCCCACCAGCTCTGGCAGAACTCACCGCCACAGTCCAGACTTCGAAGCCACTTTGTAAACAGAGAGGAGG…
Obcdi034359	TRINITY_00263080	chr19	53423485	53424939	2	yes	NA	0	0.09	0	0.06125	0	0.1225	FALSE	FALSE	GCATGGGGGCGCCGAGGCTACCCCGGACCACCCACACTGGGGAGGGGAGGAGAGAGCGCCACACTGAGGCTGGACTCAGTCCGATAGATTTCTCCTGGGACTTCCCCAGGACTACATTCTTTCTCCGCAGCGAAACTTGTTACCAACCTCCCCACACACTCTCATTTCTTAATATTTTCGAACACACAGGGGCATTCCTGTTTCCTGTCTGTGCGTTTCCATGCGGTTGTCGCTGCCCTCCCCATTGCACGGAGCAAAAATACCGGTCTGAAGAAGAGAATGAGACACAAGAAAGACCTTCTGAGGGGGTAGGATCTAATTTGGGATATCCTTCTTCAGAGAGCCCACTTGGTGCTAAAGGCAGAGCAGCCACTATGGAAGAGGGGAGGAGCCGAGGTT…
Obcdi034462	TRINITY_00263243	chr19	58144061	58148414	3	no	NA	1	0.17875	3	0.46125	3	0.29125	FALSE	FALSE	TTCACGGGGGATGGAACTGTTGCAGAGACCCTCTATCTGCTTTACTACTCTGCCTACATCATGTTGTTAAGCATAGATGGTCCAGTTGCCTTACCTCATCTCTCAGCTTTGGAGGAGCAAAGCCCCAGTGTATCGTGGGTGCCTCGGGACATTTGCACCACATCACATCATACCACAGGCTGCTGGGAGAGGAGCACAGCCTTTCATAGAACATCTCTGCTTGCTGCATGAAGCCAGGGCAAGTTCTTAAGGGACCTGGATCCTTCCCTATCATCTCCAGCATGAAACTGACCTCGCAAACAGCATGCTGACTGCCCCTTGGTTCTCACTACACTGTGGCCTTCGAAGGTGTCAAATAAGAACTCATATCTGTTGTGA
Obcdi034680	TRINITY_00259552	chr19	6867660	6870329	2	no	NA	0	0	0	0	0	0	FALSE	FALSE	ACCTTGTTGACTGACTGAGTGGGCCGGGTCAGGTGGTTACCACAATGTGAGGGCTCAGTGAAGGACATCTCAGGAATTGGAAGCCAGTGCATAAGAAAATAAAGAAAATCTGGGCCAGTGGTGAAATGGAAGGATCCACTTACCGGCATATGGCATGGTCCCCATTGGGGATTAACATGAAGAAGAGGGCATGTTAGTGTTTTTTCGAAGGATGCTGAAGGAGCTCGGTGGCTGCCAAAGCAATTGGTGAGACAAGCTGACGCTGGGACAAAGAATGATGCTGAC
Obcdi034712	TRINITY_00263968	chr19	7492725	7493851	2	no	NA	4	0.83	5	0.85	3	0.85125	FALSE	FALSE	AGAGGCAGGAGGATTTCTGAGTTCGAGGCCAGCCTGGTCTACAAACCACAGGAGACTCATTGGAGGAAGGTGTATATCCAAGAGCAAATTGACCAGAAGGACTCTTCCATTACTGAAGCTGCCCATGGAACTCATCAGGAGTGCAGGTTCTTTGTGAATCACCCACGCTCCAGGTGAGATTTTTAATTTGTATAGTTGCCTATAAACTGCCCAAGGGACTTCCTGGTGATGTAACTGCCTTTGAGTCACCCGTGTACCTATAAGTGGCCTCAATAAACTCAATGGTTCACCAAGCTGAACTTGGATAGAATTCTTTCTTTGGTCTGTCAGTGCCCTTACCCCAGAATGACTAGGCCATTGTTTCTCTC
Obcdi035115	TRINITY_00264548	chr19	33006050	33010396	3	no	NA	0	0.12625	0	0.18375	0	0.07625	FALSE	FALSE	GAATGTGTTGATGGGGAATGAAGAACTCATAAGGGAGCATGAGCCACTAATGCACAGTGCCCTAGGATGCTGACCAAGTTCTTGGCACATTCAAAGTGCTCTCTTATCACGGTTGATCCTCTGCCACCATTCTGTGAGGTGGGCAGGGAAAGCCTGCACTATGGTTTCACAGATGAGCAAGATGAAGCAAGAGTGTTAACTTCCCTAAGAGTACATGACTCCTAAGAAGAGGAAAAGAGGAGCTGAATTCCTAGTCTCCAAGCCCATGGTGACTCCTGTGCACCAGAACGCTGCAGCTCAAAAACAAACAGGACCTCAATTCTATATGCTGTATTAATGGCAGCCCAGTCTACTTGTCTAGATAGGCTAAAGCCAACCCTCAAGAGGAGGACAGAGAAG…
Obcdi035117	TRINITY_00260353	chr19	33057455	33074936	3	no	NA	2	0.26625	3	0.52125	4	0.32875	FALSE	FALSE	GCCACAAAACAAGTCACATGTTTGACATGGGGCCTTAGGATGTGTGGAGGATAAAGGTTTCTTACCAACTCACTGAGTTGATAAAACTGCTTTTATTTGATGCTGCTTAGAAAGAAACTACTAGAAAGCCTAAAATATGAATAAGTTTCTGGAGAGGAGGAGAAGCAGGAGACACTGTGAACCTGATGTCTAGCTCAAGCTCTGCCCCAGAAGCTGTGTCCCCGTAGGCAAGAGGAAGAAAGAATGCTCCAAAGTGGAAAGCTATATGATCAACATCACCTGACAGAAGATAGCAGACATTCTTTAAATTGCTGGCTTATCTGAAAACTTATACTGAGTGTTGGAAAAAGAAGAAGAAGAAGAAGAAGAAGAAGAAGAAGAAGAAGAAGAAGAAGAAGA…
Obcdi035117	TRINITY_00260354	chr19	33071734	33074936	2	no	NA	2	0.26625	3	0.52125	4	0.32875	FALSE	FALSE	GCCACAAAACAAGTCACATGTTTGACATGGGGCCTTAGGATGTGTGGAGGATAAAGGTTTCTTACCAACTCACTGAGTTGATAAAACTGCTTTTATTTGATGCTGCTTAGAAAGAAACTACTAGAAAGCCTAAAATATGAATAAGTTTCTGGAGAGGAGGAGAAGCAGGAGACACTGTGAACCTGATGTCTAGCTCAAGCTCTGCCCCAGAAGCTGTGTCCCCGTAGGCAAGAGGAAGAAAGAATGCTCCAAAGTGGAAAGCTATATGATCAACATCACCTGACAGGTGAGTGGCAGTGGAACTACAAGCTTTCTGTCTTTGTTTCCTTAATGCCTCTGCTCTTGGTAAGTGATAATTACTGTTCACAAACCCACTCGGCAC
Obcdi035239	TRINITY_00260539	chr19	40802666	40805344	2	no	NA	1	0.24	2	0.41125	2	0.3625	TRUE	FALSE	GCTGCGGTAGGTAACTAAATAAGCTCCCACCTTTGTTTCAGAGCTCCTTGATCTCAAAGAACTCGGCTGGGCTGCTGCATACCTCTAATTCCTTCCTCTGGGAAACTATGAAGAATCGAAGAATCGTGAGTTCTACGTCAGTCTGAGCAACAGGTTAAGATCTCATCTTTAAAAAGCAGATCCAAGGGGCTGGAGAGATTGCTCAGTCGTCAAAAGCACGGGATCTGAATTCAGTTGCCAGCATCCACACCAGGCTGTTTACAACCATCAAACACAGCCCATGGAAACTGCTCAACAATTTAACTTGCAGGGGAGTAACATGTCTGTCTAAACAGGACTACAGGAGACAGCACCAGGTGGCTCAATGTTTCAGAGAGGAAAAAAAAGAGACCCTTTGGT…
Obcdi035239	TRINITY_00260542	chr19	40816561	40821531	3	no	NA	1	0.24	2	0.41125	2	0.3625	TRUE	FALSE	AACCAGTCTCCCAGTGATTCTGGTGCTGTGGTTAGACAGCTGCTATAGTAAGGAACAGACTCAGGCCCACTGAACATGGCAGAGCAGAGCAAGAAGCAGAAGTCTGAACTCCAAACAGCTTGAGGGGGACTGCAGCTACACTGGACAGAGCAGAGAGACCGAGTCCCTGAGCCAGCAACCACTGCCTACCCACGAGGCAACTCCTATGGATCAGTGAATCCCTCAGGTCTGAGATTGAGGCCTGAGTATCCTGACTTGCTCTAGGCCAGTGCTTCTCAACCTTGACTGGAAATTGTAATTGGAGAGCTTAAAAAACCTACTGATATGCAGATTCGCCATCCATCCCAAGGGCACACAGCTAGATGGTTCAACTGGAAGATCACAAGTTGAGCAAGTTCA…
Obcdi035280	TRINITY_00264862	chr19	42674014	42676579	2	no	NA	3	0.41	6	1.10125	4	0.5375	FALSE	FALSE	GCTCTTGCTTCCTGACCTGCTTGAGTTCCAGTCCTGACTTCCTTGGTGATGAACAGCAGCATGGAAGTGAATATCAGTAAGTCACACTTCTGGGGGAGCAATTAGTCCCTGTTACCATCTGACCATCAAGTAAGTGTCCCCCAAAGACCCAAGCATCGACTGAGGTTATAGTTCCCAAGGTGGTGCTGTTGGTAAGTAATAGAACCTTAAGTCATTGGTGGAATGGTCTTTAAGGGGAATTGTGGGACCTCCCGAGCTTTTCTTTTGCTTCCTGGCTGAGAGGTGGGTGGTTTACTCTGTCACACACGCTCTGACATCGCCATTCAGCACCGAGGCCTAAAAGCAACCAGTACCCAGCTGAAGCCTCTAAAACAGGACCCCCTCTCTCATCCGTTAATT…
Obcdi035516	TRINITY_00265349	chr19	58134063	58143466	4	no	NA	1	0.33875	2	0.485	5	0.86625	TRUE	FALSE	CTTCAACTTGTGGATAAGACAGAAGTAAGCTCTAAGCTACTGCTCCAGGACCATGCCTGCCTCCTGCCATACTCCCTGCCGTGGCTGTTGTGGACTCACCCTCTGAAATAAGATGTGTAACCATGGGCTCCTCTGATCGCATCAATGACAGTAACAAAGAAGCCACAAAGTGAAGCAGTTCTCTTATCAGTAGCAACTAGACTCTGCTGCCTGGCCGTCCAGTTCCAGATCCCCGAGGGAACCGTCTCTTCCAGAGACCCCTCTACTAGGATTACAGGGCAGAAAGGTCTGGGAGGTGGCTCAGTGTGTGCTGCCATGCAAGCTTGAGGACCCGTGTTCAATCCTTCGGAGTCGCCTGGGGAGACAGACCAGAAGATCCCTGAGGCTTGCCAGCTAACC…
Obcdi035551	TRINITY_00265387	chr19	59706588	59707671	2	no	NA	0	0.065	0	0.05	0	0.1025	FALSE	FALSE	CCACCTTGTCTCTAAGAAATTACCCTGTCTCCAGGAAATTCTATCCTGCATGGTCTATCCCCCAGGAAGTCTGACCCAAGATACACAAGTCCCTCAGCTCATGACTCTGGTTGTTAACCATCTCACCCACCTCACGAGCCCTGTATTGTTCCAGTTTGGGTTCCCAGGTAAGGAGAAAGAGCTGCCTACCTGTTCAACAGCCGCCCTGCCCTGGGGAGAAGCTGCTGCCAGTTCTGTGCTTTGGGGACTGGAAGAGGAGACAGTCCATTGAGTGACACACGTTGATCTGGCAGGACAGGACCCACACAGTGAACTTCCACTGGTAAAGCCATTCTGCCAACTGAGCCAGTGGGAACTGGACCCCAGCACCCTGAAGGGTATGCAAGAGAAAGGCTCTGA…
Obcdi035824	TRINITY_00269466	chr2	19050037	19051986	2	no	NA	1	0.26875	2	0.315	0	0.2325	FALSE	FALSE	GTTGCCTCTATAGCTTCCTTGTAACTGGGCTCGGGGCTTCACTCTCCTGCCCTGCTGCATCGGGGTCGGCAGAGAGTCCAAGTTTGAGCTTGCGTAAAAACGAGCCTAGTGCGATCACATTGGAACCGGCGCCTTGGTGGTCTTTTGGGGTTCTTGATCCTGAGCAGGCACAACAGTACGATAACACGCTTAAAGCATGGCAATAAATTGCATAATTCTCTCTCAAATCTTGCTATGGGGAAGGGCTGACATGGAACGTTTGAAGAAACATGAAACAGACCCTAAAGACAGATGACGTCTCACAGAGAACTTTTGAAATTTCCTGGACTTTAGAGGAAATGCAAGATGTGCCTTTTAGCTCCTTCTCCTGCTACTCTCCATAAAACCTATGGACTTTAC…
Obcdi036061	TRINITY_00270384	chr2	30772539	30775738	2	no	NA	4	0.65875	5	0.81125	6	0.75625	TRUE	FALSE	AGAGAGAGAGAGAGAGAGAGAGAGAGAGAGAGAGAAGAGGACAGCTACTGTTTGTGGCCAAGGACTCTTGGAGCCTGGAGGCTGGGCTACAGAGAGACGTGAGGAACGACCCCAAGGTCACAGGAAACAGAGTTAGGTTCCTGTGTCCTGCTACCCAACCCTGGAAGAGAACAAGAGAGGCTGAGAGGAAAGGATGAAAGAGAAAGAGTCTCTGTAGGGAGACTGGAGGTGGTTCATTGGGCAGAGGCCACGGGGCTTCAGGATGACTGACAAGGCCTCCAGGAATCAGATGTATGGACTGGCCCCACCCCCGCCCTACCCCCAGTTTCCAGAAACCCAGCAAAAGAAGCTTAAGTCTCCCCCTGCGGTAGTGAGGGAACCAGGCAGGGCTAGAGAGGC…
Obcdi036116	TRINITY_00270620	chr2	32086121	32087137	2	no	NA	1	0.25625	2	0.35875	1	0.17	FALSE	FALSE	AAAGATGCCACAGGCAGGCTACACTTGCCCAGCTACACAGGGAAGCTCCCTAGAGGCGGTTTCTTGGGGAGCAGTTCTCCTGAAGCTCGTGAAAGTGATAGTCCTTTCAGGGGTCACAGCTTGCAATGGTGACAGAGCACTATAGAACCAATTCACTGTGTGAAACACCAACAGCATCTTTATCGTTCGTTTTGACCCCGGGGAAGTGGACAATAGAAAACCAGAGACCATGAGAATGAACTCTGGGTCCTGGCCCCATTCACACTGCCCTCCAAACCCACAATCCTGCCTGCTAAGACTGGTTCTTCTGACGTAGGACTGGCTACCAGAGCGGGTCCACAGGTCAGGATGGCACAGCCCTGGTACATTGGACTATAGAGATCATGAATACCCAAAGCC…
Obcdi036343	TRINITY_00271244	chr2	50434034	50482281	3	no	NA	1	0.35875	0	0.1575	1	0.2575	FALSE	FALSE	GTCAAAATAAGAATTGTACCATACTCAGCTGTCATCTGAATATGACCATCTCCAGATTTAGTGAGAAATTGTAATTAACAAAATGTGGGGTCATCCTATAATTATTTTATATGCATGCATAGTGCACCACTTGATTGCATGATAATGCCTGGAGATGATGGAACACATCTGTAACTAAGTCTTTTTGACTTGTACTTGAGATGATGCTCCCACTGTAGGAAGTGAGGATGGGGGTTAAAGTTTCTTGTACTGAGCAGAGACAGATGACTGGGTACCCCTGAACCAGGGAAGGCAGTCACTGCAGCAACTGCATCTAAGTGGGGTGTCTGCCACTGTCATAGTTCCTGGGGTATTAAGAAATTAGCTTCAGGTGATCTAGTAGACCCTAAAATCTAAGTT…
Obcdi036524	TRINITY_00271654	chr2	70901454	70902840	2	no	NA	1	0.16375	0	0.09125	2	0.4575	TRUE	FALSE	CTCATCGAGAACTGCCTGGATGAGAAGACTCGAGGCGTCGGTGACTCTGAGCTCTGCAAACAGAAAGCTCCAGGTGCGTGCATGTGGCTGATTCCTGGTCAAAGCTCTTTCGTTTGGTTATAGGTGATTGTCCCCCACTGTGTTCTCATGTGGCAGAAGGTTACAGCTAGCTCTCTGATACCTGATATCACATAAGAGCCCTAATTCCATCATGAAGCTACCTGACCTCATTTGACCAACGGCCTCCCCAAGTTTACCTCCAGTGACTATCACCTTGAAGGCTATAAAACTTCATTCTAGAAAAAGGCTGAAAATTTTGAATCATCACATGAAAACATTTATAACCCAATGAATTAAAATTCAATCTCTATAACTAAAAAAGTACAAAAATAAATCTGA…
Obcdi036623	TRINITY_00271956	chr2	78414240	78421110	2	no	NA	0	0	0	0	0	0	FALSE	FALSE	GGTACTTTTATATTGGCTGTAATACAGAATGAAAGGAAGACATTTGAAAATGAATGGTTTCAAGTAGGCTTTCTTGACAATTCGTCTGGCACCATTTGCTCGGTGTGTGCAGCAATCCTAATCCGGTCAAAAGGACCCAGAAATCACAGTATGACCATCTCCAGCCTTGTCGATAGACTTGCCTTCCTGATACAACTGTTAGACAAGATTCAAGGTCACATGTATTTGTGATTCCTATGCTATTTTATGTAACTGCAC
Obcdi036631	TRINITY_00285981	chr2	79231197	79232123	2	no	NA	0	0.1525	2	0.37875	0	0.24625	FALSE	FALSE	AGTGCAGGTGTAGCTGAAACCCAAACAGGAAACACACATTGAACATCCTGTTACAACAAAATAGAGAGATACACATTAGACACTTGCCAAAACCACAGCATCACTATTAGGCTGCTGTGCTAATCTTGTTCAATAATGCTCAGAGAAGGAGGAAAGGCAGTGCTGAAAACTATGGCAAGTGGGATAGCAAAGCTGAGTATACTGGATGTGCACACCTTCATGTTACCAGTGTTAGAGGTGAAACCCACGCAGAGCCATGAGAATGACAGACAAATGATTTGCTGTTGCATTGCACAGCCATCTTAAACCCTGATGTCATAAAACTCAGTCTCCTGAAGAGAAAACCTGCGGGATTCTTAGACATAGGAAGGTCCACACAGGCTTCAACAGAGGAGTGTG…
Obcdi036632	TRINITY_00306048	chr2	79241210	79243821	2	no	NA	0	0.03875	0	0.095	0	0	FALSE	FALSE	TGTGTGTCTGTGTGTGTGTGTGTCTGTGTGTGTCTGTGTGTGTCTGTGTAGAAATGCAGAAAAGCCAGGACTAGAAAGAAAGCTGTAAAAATGCACAGAACCTTTTACCTGTGACCAAGGTTAAATAAAAGGGGAAAGCATCGAATGGGTGTGAGCAGGAAAGTAACATGACTTGATTTACACTTACAAATGCATATCCCAGCAGCCACGTGGAGGGCTGACAAAGGAAACAAGGACAGAGGCGTCAGTCAAAAGACTTTCCTGAAATGAGAAAAGGTGGTCACATGGACCAGGCCCAGGGCAGTGAAAGTGGTTCCCTTTTGGAAGCCTCCTGCAGGCTTTATTAGCTGCCCCCCTGGGAGCTACCCTCCCCCACTTCAGTCCTTGCTCATGATGCTT…
Obcdi036636	TRINITY_00296936	chr2	79540751	79544573	2	no	NA	1	0.11375	1	0.11	3	0.56875	FALSE	FALSE	GATCACTGAGACTCAGCTGGTGCAAGCAAGCCGGAACATGAGAAAAGAGTTGATTACCCCTCCATAGACTTAAGTGTGAGCACACAGAATCAGTCGAGGACTCCTGGGCGCCATCTTCTCCTTCCAGAAAACCTGAAGAGTGACTTTGCTCTAGCGTTTCCTATCTGGATTATGGTATTTCTCCATGCATTTATGTTTTGGAAGGGTACTTACAGAGTTGGAGAGCATCAACCAGTACACAGGTCTCCCCTTCAAAGCCCCCCTTTCCCATTTACCCTTCCTCTGCCTCTATGAGGTGCTCCCTCACCC
Obcdi037417	TRINITY_00274161	chr2	144337417	144343622	3	no	NA	5	0.61875	4	0.63	4	0.5225	TRUE	FALSE	CTGGGGGCCACAGGAAGTGCAAGAGGCACTCTGGTTTCAGCTCAGGGATACACACAGTGGACTTTTGGCCTCCAGCACTATGAACTGAGCTCAGTCCATGGGGTTTACACAGCAAGCATTTTACCAACGGATCCATGTGGCTTGTGCCAAGTCCCCATCAACACTGCTGAGTTGCTGTAATACTCAAACCAGTTCAGAGCCTCATTTCTTTTGCTTCATTATCCTGGAAAATGCCTGTCATGTGAGGCCCTGAAGCATCTGCGAGATCTGTCAAGCTATCCCAGAACTGAAGAGGATGTTCACCATGGCCTTCCATGTTCCTGCTCTTACTGTGTTATGAATCAAACCTGCTACCTGGAGAAAGCTGCCAATCAAATATGATGACATCAACAAGCCCAC…
Obcdi037741	TRINITY_00275157	chr2	161109386	161112385	2	no	NA	0	0.1575	0	0.1025	1	0.2275	FALSE	FALSE	GGGGGCGGGGCGGGGTGCTGCGCTCTGTTTTGCAAGCAGGGGGCGAGGACCTGGGCGCTGGCCCGCGGCTGGGGCTCAACCTGCAGGTGGAGGTCTCGCAGGTAGTGGGCAAGCAAGCTGGAAAACCCGGGATTGGCTCTCCGGAGGTGGGAGAAGATGTACTGGGGTCCCACGACGTGAGCGCCCCGCCGGCGCCCAGATCCTGCAACGCGCACTCGAGGAGAGGTGAAGGTCCCAACGGACAGGAAAAAGAAGATGCTGAGAGGCCGAGGGAAGCGAGGAGCCGGGTCGTCAGTCTCCAGCTGCTTATACTGCAGATCCGCCTGGCTCCCTAGCATACTAGGAACGTCTTCCCAGGGCCCTGCACACCCCGGGAGTTTTCCAGCCCTGAGGATCCTG…
Obcdi037849	TRINITY_00288700	chr2	166725934	166726673	2	no	NA	0	0.02875	0	0.13375	0	0.02	FALSE	FALSE	GCCAAGGGCTCACACTTTGACAGTGTTGACATGAACTGTGAACTTGGTGAGCCTCTGAGCATGACTGTGAGGGGTTATTGGGGTTATGGTCAACAGATTTTCAAAGACTCAACCTTGATCTCGAGTGGGACGATTCCTTGGGCAGGGTATCCTGAACTGCATAAAGTGGAGAGAGGCCCCTTGATCACCTGCACCCCTCATCTCCATATGCACATTGCAGACCCAGTGCGACCAGCTGCTTCCTGCTCCCGCCATCTCCACTTCTGCTCCGTGGAGAACTACACACCGAATGGCCAGCCAGAACAAATACTTCTCCCTTAAGTTGCTTTAGTCATCGTATTTTATCACGGCAAGAGATAAGTGACTACAGCAGATGGCAAAGCCATTCATGAGAGGATG…
Obcdi037901	TRINITY_00275595	chr2	167849228	167856675	5	no	NA	1	0.225	0	0.06875	2	0.45	FALSE	FALSE	GCCATGGTTAAAAATAACAGCAGACCTGCTACTGGACTTGGAAGGAGCCAGAGGTGACCTGCTTCCCACTGGGGGCCATGCTCTCCAGAGGTGTGAGCTCATGGGACTGTAATGGCCTTAGGGGGAGGAGAGCCAGCTCAAATGGGGAAAGTGAGGCTCAGAAACAGTGCTGCCTCTGTCCCTGGCCTTCTGTGCTCACTCGTGCCGGTGGGGACATCAACACCTAAGGGGACCCCAGAGGAAGAACTTGGTAACCAGAGGACACAAACCATCTCAAAGCTGCCCGCCCGTGATGACCCAGTGTCTGTCAGTGCCTTGGAGATGACCAAATCCACCACCTAACTAGTTCACAGGGAGGGGTGTTGGGAAAGGTTGTTGTTGGCTGACAGAACCTGAGGG…
Obcdi037904	TRINITY_00275598	chr2	167878715	167880505	2	no	NA	3	0.525	5	0.66625	1	0.13625	FALSE	FALSE	TTTCTTCCGTGGGGCCTGAGCCCATGACCAGCTGGAAGAGGTCAGCACTAGGCAGCTGGCAGGAAGCGAGGGCAGCTGACAGACCGGTCCCCAGTGCCAGACCAGCACTTTCCAAAGTTTAGCAAAGGTGGAAGCATGGGCCGGCGATAGGACTCCGTAGGTAAAGGAGCTTGCCACCAAGCCCAACATTCTGAGTTTGATGCCTGGGACCCATGTAATGAAAGAAGAGAACAATTCTCTCAACTTGTCCTCTGATCTCTACGTGTGTGCACGGAACATGCACACACCTGCCCATACGGATGCACGGTCACAAAACAAATTAAAGTGTGATTTTAAAAAAAGATGAAAGCAAATCTGTATACAAGTGAG
Obcdi037930	TRINITY_00288805	chr2	168981155	168982309	2	no	NA	0	0.1225	1	0.13125	0	0.23875	FALSE	FALSE	AGTGCGTCACTGGGGAGGGTGGGCTGTATTGGATTGTGTAAGATGTGAGCTCTCTGCTTCTTAGTCACCCTGTGACTTAACTACCTGTCTTGCCGTCTTCTTGTCCCAGAATTAAGCAACTTCGGCCCCTCCTTTCCTTCCCTGTGATAGACTTTGCACTCTCAACCATGAGCGTCAGTCAGTCATCCCTCCCTCCCTCCCCTCTCTCCCTTCCCTCCCTCCTTCCTCTCCCCCTACCCCCTACTTCCTCAAGTTGCCTTCTTCTTGTCTAGAAAAATAAGTAAGAGACTCTTAGGATGGAAGAAGGATGAAAACTCAGCCGAGGAAGTTCTTCTTGGGGCTCTGAATCCTGGGTACTATTTGGGGATGCATTTGCATTTCTGGAATCTATGGGTGTCG…
Obcdi037976	TRINITY_00308206	chr2	173072958	173074291	3	no	NA	0	0.08	3	0.5975	2	0.3075	FALSE	FALSE	GGGGATAGAGATTCCTGGAGAGAGATTCCTGCATGCATGTTGAAAGGTTCCTAAATAAACTGCTTTGAGAAGAACGTTGTGTCATCGCTCTTTTCTGCTGGTCGGAGACAGAAGGGACAGATCATGTCTTTGAGGGGTACCACAAAGAGGCTCTGCCTCCATTGCAACATGATTTTTGAGGAAGCTTTTCTGACATCTGTGCTATGACATAACCAATCTCTTGCTGAAATCCACCGTGGCCACAACCCTGAGCTGCACACTGTGGTCTGACTTCCTTGGTGTCCCCTCTTCCCACAGGACCATGTAGAAAGACGCCAAGTTCAGATGGGTCCTGCGAGTTTGGTTTGGCTGCCTCCTTGGAGACAACAACCCCTTTCTGAGGCAGGAGAAAACAAAGGA…
Obcdi037985	TRINITY_00308207	chr2	173089166	173089806	2	no	NA	0	0	0	0.0525	0	0.20625	FALSE	FALSE	GATGAGCGTTCATTCGGGAGACCAGACCTAGGAAAAAACCTGTTCTTGCCACTTTCCAAAAGAGAATGCTGTCATCAACCTAAGTTACAAGGGGATATACTGTCTCCTGGCAAAACAGGCGTGAGCTGGGGCAGAGGTGAATCTCCAAGTCTCTAAAGGAAGTCCTTCCCAGGTAGCTCCCCTAACCTGCCACCCTCATCAACAAATTCTCCTCGGGTACAACACAAGGTAAGCTGCCAAGATTGAGTCCGGACTTTGTGTGTTTATGGAAGTGCCTTGAATCACCAGTACCAGTGTTTGAGAAGTTGACGCCTGCCCTCTGGTGGGCACTAGATGCACTGCAGCTGTGTTAGAGCCCAGTGCATTGGAATCTGCCACCCTTCAGCAACTGTGTGCTGC…
Obcdi038262	TRINITY_00299456	chr2	178517173	178517701	2	no	NA	1	0.09	0	0	0	0.02625	FALSE	FALSE	GGATTCAGAAGTCGATGTCAGTGTCTGAAGAAAAAGGACTCGTGTGAAGGGAGGCCTTGGCCCCGCTCTGGCTCTGATCCAATTGCCTGGGTTCTGGCATGGGTCACTGTGGAGGCCCTAAAAACAAGAGATGCTGAGACCCTCATTGAGAAGCTCGAACACCAGGGGCCTGGGTTTGGTTCCTTCCCTTCCTTCCTCACACCATTCTCCCTCCTATTCCCTTATTCTATCCTTCTCCCTCTCCTTTCCCCTCTCCCTACCCCTTTTCCCTCCCCCATTTTCTCCTCCCCCACTTCCTCCCACATTCCCTTCCCTCCCTATTTGCTCTCCTCCCTCAACCCTCCCCTCCCCTCCCTTCCCTCTTGGTGGCTCTGGGGATTGAACCTAGTGCCTCCTACA…
Obcdi038461	TRINITY_00308694	chr2	11325627	11332726	2	no	NA	0	0	0	0	0	0	FALSE	FALSE	AGGAATTACTGGTAGTGAAAAATAACAGCCAGCCCCCACCCCTTCTCTTGCAAGTGTCAGGAAGAGGAAGTGACATAGGAGAGTAGACAGCTTGCATTACAACATGGGAGGGTGAGTACCATATCAGGAGACTGACCATGTCTCAGATACCCATGGACAATGCCACTCCTCACTTGGTAAATGACAAGAGTGAAGCTCACTTCAGTTGGTGTGAGCCTGGCCCTGTTGGAGTAGGTGTGTCACTGTGGGTATG
Obcdi038593	TRINITY_00299947	chr2	22744161	22754722	2	no	NA	0	0	2	0.155	1	0.175	FALSE	FALSE	TAGGATCTAGGGAGCTTGACTGAAGTAAGCATATTGACTGTGAGTGTCAGGATGGGCCTAGCTCTAAGATTACACAGAAGTCGGTTAGAGAAAGTACAAAGGTTCATAGGAATAAGTTTTATGGTCTAAAGACAATGTTCACAAAAGAGAGAGAGTCTGAGATAAGCAAATTCTGGGAGACTTTTGCAGAGCCTTTCTCATCAGAGAGCCAAGGACCACCAGGTTGTAAAACGACATCATTTCTGGCTTTCCAGGAAGAGCAGCTGCGTACCTCATTCCACTGAAAAGGGTTCCCAGACTGCCCTTTGAGAATAAAATGGGAGGCC
Obcdi038721	TRINITY_00277298	chr2	27546978	27548051	2	no	NA	2	0.37875	0	0	0	0	FALSE	FALSE	GCATGCTTCCATGCTCCCCACCATGAAAATAATGGATTAAACTTCTGAAACTGAGCAATCTGGACAAAGAGAAATACAAAATGTCCCGTGTGAGAACAGGAAGACAGGAAGGTGTGATGAAGATAAATCCAGTTTTCAAGGATTTAAAAAAAAAAGGTCTGATGTTAAATGGACTAAATGGAGTGGTGAGCTCAGAGCAGGACCCACCCAGCTAAGCTTCTGATTTGTGGAAAGGAATTAAAGGACTGCTTAAGCAATGGGGG
Obcdi038732	TRINITY_00277316	chr2	28327669	28404847	2	no	NA	0	0.135	0	0.2625	1	0.26375	FALSE	FALSE	AATGACTCCAGTTAAGCTCCATTAGAGCCTCGTGTTTGCATTATTAGAACGAAATCTCTGCAGACATCAAAAATGCATCAAATTACTCAACAGCCCACATTTGGTTATAATTAAACGCGGAAGTGATGGGCAAAGAGAGGCCGGCTGTGTCAGCTCTGCGGCTGGGCTGATGACAGTAACAGGAGACACCGAAGACCTGGCCCCACTGTGGTACCCCATATCTCTGTGACAACCAAGAGAGCATTCCTGGGTTGGTGATCTGGAAGAGACTGAGGAAGATGACTCACAGGTGAATGAGCTGGGTGGCCAGCAGGAGAGGAGTGCAATGCCTCAGAGAAAGAAATGCACGTGGCCTACGTGACTGTACGAGCCCTGTGTGCATGTACCGGGTATGTGATG…
Obcdi038860	TRINITY_00309400	chr2	32489124	32490019	2	no	NA	0	0	0	0	0	0	FALSE	FALSE	GTGGGACTGAGCAACTGCTAGATCCTTGGACTTCCATTCACAGCTACTACTGAACCATTGTTGGGAGTTGGACTGCAGAGTACCCTGGGGCTCAGAGTGTCAGACTTTGTGTCAAGCGCCTTTCCCAGTGAGCCGCCTCCAGCCTCAGCAAGCGCTTCTTCGGGAGAGAACCCTGCCTGCTCTGTGGATCCCCTGTGAGAAGGCAGTGAGCTTTTTTTTCTTGCTCTGACCGCACACCGTGCTTCACTTTGGAAGGTCATTTAATCTTTTGGAGCCTCAGTTTCCCCTTCGAGGGGGTAAGGAGAACATTACCACCCAGGGGAGGGAGGGGTGAGTGGCAAGATCGGAC
Obcdi038910	TRINITY_00277836	chr2	33898289	33913739	2	no	NA	4	1.1	7	1.70125	7	1.1425	TRUE	FALSE	AGTCTTCTGTTTGCCTTCAGAACAAGATGTAGAACTCTCAGCTATTTCTGTGCCACGCCTGCCTGCATGCTGCCATGCTTCCTGCTGTGATGATAATGGACTGAACCTCAGAACCTGAGAGACCGGGGAAGGAGAAGTATTACCAAGTAAACAGGAAGAGCATAGCCAGCAGCTTCCACATCTATAGAAATGACAGAGACCGCTGGCTGCCCTGACAGTCACCCAACGCTTCTCTGCAACACTGGCTCCAGCAGTTCACCGGCAGCCTACTGGCCCAGGATATCTGCAGACTTATCTGTGAAGCTGGACTATGGAGGACCAGGCTACTTTATCTTTGCAAAGCTAGGCAGATAACTTCCTCTGTGTCCTGCTTGTCCACAGTTTGGGCAGCATTCTGTC…
Obcdi038910	TRINITY_00277837	chr2	33898289	33913739	3	no	NA	4	1.1	7	1.70125	7	1.1425	TRUE	FALSE	AGTCTTCTGTTTGCCTTCAGAACAAGATGTAGAACTCTCAGCTATTTCTGTGCCACGCCTGCCTGCATGCTGCCATGCTTCCTGCTGTGATGATAATGGACTGAACCTCAGAACCTGATAAAGGCCCCTGTGTTGAAGGCTCCATAACCATACGTGAGACTCTGGAGGAGGTGGTGGGACCTTGAAGAGGAGAGACCGGGGAAGGAGAAGTATTACCAAGTAAACAGGAAGAGCATAGCCAGCAGCTTCCACATCTATAGAAATGACAGAGACCGCTGGCTGCCCTGACAGTCACCCAACGCTTCTCTGCAACACTGGCTCCAGCAGTTCACCGGCAGCCTACTGGCCCAGGATATCTGCAGACTTATCTGTGAAGCTGGACTATGGAGGACCAGGCTA…
Obcdi038910	TRINITY_00300668	chr2	33907491	33913725	2	no	NA	4	1.1	7	1.70125	7	1.1425	TRUE	FALSE	CTTCAGAACAAGATGTAGAACTCTCAGCTATTTCTGTGCCACGCCTGCCTGCATGCTGCCATGCTTCCTGCTGTGATGATAATGGACTGAACCTCAGAACCTCCCTCATGGCAGATTCGACCCGAGCCTCCTGAATTCAGTCCAGCCCTGCTTTTACTATGTGTCCTCATGTCAGTGATTGGATATGTGCTGCTCTTAGGATAAAGGCCCCTGTGTTGAAGGCTCCATAACCATACGTGAGACTCTGGAGGAGGTGGTGGGACCTTGAAGAGGTAAGAGCTACTGAAAAGCTGAAGGGAGTGTTAAGACCTCATGCACCCAGCCCACCCTCCCTCACCCCACCCATCTCCATCCTATCCCTCCCTTCCCTTCCGTCTACTCCTCCCAACTTTCTGGCTC…
Obcdi038949	TRINITY_00300776	chr2	35544714	35548268	3	no	NA	2	0.5175	0	0.36625	2	0.42625	FALSE	FALSE	GACAGGGTCTTGTAGCCCTGGCTGTCCTAGAATTCACTGTGTGGACCATGCTGGCCTTGAACTCACAGAGATCTACCTGCCTCTGCCTCTGGGGTTCTAAGATTGAAGGTATGCTCTGCCAAGCTGAGCAACATGAGTTTTCCTTTAAGCCCACTCCCCACTCTGGGGTCACCACCATTAAGGGGTGGCTAAGTATGAGTCTAGCAGGCTTCCAGTGCACACAGCTATAGACCCATAGATACACCCTCCCATCCAAGGCTCAGCATTCTCATGGCTTGTGGCTTAGTCCCGTGCTTTCCTGCAATGAGGATTTGTCACTGAGCCGTTTAGCAGCATCTTCCTTTTTGACATTTGCCTCCTTGCTGTCACATACCTTACTGGTCCCCTCTACATGATGAC…
Obcdi039127	TRINITY_00278337	chr2	51772425	51780159	2	no	NA	1	0.23	0	0.01625	0	0	FALSE	FALSE	TTTCCCCTTAGCTCCAAATGCTTTCAAACTTTCTTTTTGAGTGTTTATCTAGTAGTGTGTTATTAAAAGTTTTCGAATGTTCTGTTATTAATTTCTAAGTGAATATCACTTTATGATGAAATAATATACTTTACAAAATTTGGAACCTCTTGAATTTATTGAGGTTCTTTTATGAAGCAGAAAGTGGTTGGTCTTGGTACATGTTCTTTGTTCCCTAGAGAGGAAGATAAAGCCTGGTAAAGCCTCTAATGAAATCTGTGGAGTTGCCTATTTCTCCTGGGAGTTTTGTCAGACTTCATATAGGTATCTGCACTTTTCCTGGGTCAGTGGATCAGACTGGGTTGACAGGCTTGCGGACAATCACCTTCATCCCCTTAGCCATCTTGCTGGATCAAGGAA…
Obcdi039362	TRINITY_00301491	chr2	74592044	74604111	3	no	NA	1	0.19375	1	0.3375	2	0.3575	FALSE	FALSE	GTTAAATATACATGTCAAGATGGATGCTTTTTTGTTTTGTTTTGTTTTTAAATGAAGTGTAACATAAAGAGCTACCTATTATAAAGCCATTCAAGCTTTGCAGCACAAAGGCCAAGTGCATTTGTACATTTTAAGATTCAAAATTTTATTTTCCAAAGGTTTGGAAGGAAAGCCCCAGTACAAAACCAAAACAAAACAGCAACAGCAAAAACTTATTCTAAAAGTTGATAGAGACCTGCAACGCACTTGGACTGCAACTGAGAAAGACACTTTGGAACACAGAACCTTTCTAGGGCTGAGATTTATAGGTGTGAACTGCCACCCACGTAGCTGCTGCATCAGAACCATCACATCGCCACCACCATCATTAGCAGCAGCAACAGCAACAACAGCATCTTG…
Obcdi039370	TRINITY_00291412	chr2	75638578	75639621	2	no	NA	1	0.32875	2	0.245	1	0.28375	FALSE	FALSE	GGCTGCTCTCTGGAGTTGGAGTGGGAGGCAGGGCAGCTGTTGATCTGAAAGGAAGTGGTCAGCATAGGGATCTGACAGGATTTTTAGGCTTATTTTAGAAGGCATAACTTAAAAACAGTCGTCAGTCATCAGTCCAAGTCTGAACACAAAGAGACACACAAGACACACACAGAAACCGTAAACCACAAACAAAAACAAGATAGTAACAGACAACATAGACGACTCACAAAAACAAACGTAAACAAACAAAATTACCAAGCGACAGAACCAGAGTCAGAGAAAGGGGAGTGGACACAGATTGTCCCATTTTTAGAAAAACAGTAGTCACAACAAGAGCGGACACGAGACTAAGACAAAAAGAGAAACCAGAAGAATCAGATGGCCTCTCTAAGGCCGGCC…
Obcdi039373	TRINITY_00279183	chr2	75658239	75658971	2	no	NA	2	0.82125	2	0.43375	2	0.4775	FALSE	FALSE	TTCCCTTTCTTCTGGCCCCTCTCGCCCCTCCCCCGCGCGCCTGCGGGTCTCCATTTCCGAGTTCACCTCCATTCCAGAGCCAAATGGAAAGTCACGCTTTTCTGACTTGAGACTTAAGGTTGTAAGAAAGCCAGTTGACCATCTTCGCCTCCCTCGCGGCTTTCTAAATGTCGAGAGCCCAGAAGTCCAGCATGCTGGGGTCTCCCGTTACCAAGATAGAGCCTGAAGTGAGCCCGCAGGACCAATTTAAAG
Obcdi039559	TRINITY_00279715	chr2	93346991	93353896	3	no	NA	6	1.8275	7	1.41	5	0.9575	TRUE	FALSE	CAGCTGCAGTGTGGACAGGCCAGAAGAATAGAAGGAAGCAGGAAGAGGCCAGGGCCTGCACCTCAACTGTTCCTTGTGAGAACTGTTCCTGCTCACAGTCACTGTTTCTGCTGATGTGACAGTTCCTGCTCATCCTTCTACAGTGACTGTCTCTGCCCACACTGACTAACGCAAACAACCTTCCTTGGATCATTGCTCTCTTTGATACATCCAAGTATAAAGGTACGTTGAGACCAAAATAAAATGAACTACAGCATCAGACTGTAGTCTGCCCC
Obcdi039559	TRINITY_00301961	chr2	93352371	93353906	3	no	NA	6	1.8275	7	1.41	5	0.9575	TRUE	FALSE	AGCCTTGCCACAGCTGCAGTGTGGACAGGCCAGAAGAATAGAAGGAAGCAGGAAGAGGCCAGGGCCTGCACCTCAACTGTTCCTTGTGAGAACTGTTCCTGCTCACAGTCACTGTTTCTGCTGATGTGACAGTTCCTGCTCATCCTTCTACAGTGACTGTCTCTGCCCACACTGACTTGACTGTTCCTGCCCATGGTGGCTGTTCCTGCACACGGTGACTGTTCCTGCTCATGGTGACTGTTCCTGCACACGGTGACTGTTCCTGCCCACAGTGACTGTTCCTGCCCATGGTGACTGTTCCTGCACACTGTGACTGTTCCTGCCCACAGTGACTGTTCCTGCCCATGGTGGCTGTTCCTACACACTGTGACTGTTCCTGCCCATGGTGACTGTTCCTGC…
Obcdi039643	TRINITY_00310703	chr2	104588714	104590002	2	no	NA	2	0.29875	0	0.12625	0	0.12	FALSE	FALSE	TTTTGCTGTCACCGTTCACTATTAGACCGGGGATTTTAGTTTAGCGTCTCACCACGATCTCTTATCTGCAAAATTGCGTTGATAGTGGCGAAGGAATGTTGCTTTGCATCCAGACTTCTCACCTACTATAGAGGAGTAGACTGGGCAATTTGCATTATCTGCGTCTCTGTTTCCTTGCCTAAAGATAGGAATAGCAACAGCAGCTAAGATTTAACTTAAAAGGCTGTCTCTAAGGTCTGGGTCCAAGAGATCAGCCTTGGATGTGGGGAAGATACAGGTGTTTATAGTTCAAGAGTAGAGAGTTGTCAAATGGAAGATTTTGCAGGCAAATAAGAGAGGCTACGAAGCAGAACATAACAAGCTGGTCATAACCTGAAACAAAGTCATGGCTGCCAGGTG…
Obcdi039738	TRINITY_00280176	chr2	117796134	117799399	2	no	NA	0	0.27125	4	0.4875	3	0.67125	FALSE	FALSE	CCTGGCAGCCCGTTTTTGGTTAGTTGTTTGTTGTTTTATCAACTTGACACACGCTCTGTCATTTGAGAAGAGGGAACCTCTGCTGAGGAATTGCCTCTATCAGATGGGCCTGCAGGTATTTACAGAGGCCAGGAAAATGCTGCTGGCTCCCTTATATCTGGAGTTGCAGAGAACTGTGAGTTCCCCACTATAGTTGATGACACCTGGACTGTGGTCCTTTGCAAAAGCTGCATGTACTCTTAACTGCCAAGCTCCCTCTCTAATATCGTCCTAATAGTGAGGCATTGAGAACTTCCGTTACCACACCAAGGCTTTGGCTTGCCTTTCTGAGTTGTGCGTTTCCTTTTAAGTGTAGTTTTTCTTCCCTGTGTCGTTTACTCAGAAAAGAGTCCATTTGGT…
Obcdi039738	TRINITY_00302257	chr2	117776548	117799561	3	no	NA	0	0.27125	4	0.4875	3	0.67125	FALSE	FALSE	GGAGTTCACAGTTAACTGAAGCTTGTGTGTCAAGCAGTCTGGGGAGTCTGGAAGCCTGACCACCCAGGATGACATGTTCTGACCGTCCGGGGCAGGCACCATTCACCTGGGATAGAATCAGTATGCTCATCCTGTCTCAGGCTTTCAGATCAGGTTACCCAGCCTGGCAGCCCGTTTTTGGTTAGTTGTTTGTTGTTTTATCAACTTGACACACGCTCTGTCATTTGAGAAGAGGGAACCTCTGCTGAGGAATTGCCTCTATCAGATGGGCCTGCAGGTATTTACAGAGGCCAGGAAAATGCTGCTGGCTCCCTTATATCTGGAGTTGCAGAGAACTGTGATTTACTGAAGGGAACCACTGACGCTGACAAGAACTTTGCTCAAAAACATGCCCTGTGC…
Obcdi039976	TRINITY_00281210	chr2	128178251	128179396	3	no	NA	1	0.24875	3	0.4925	0	0	FALSE	FALSE	GTCGCGTTTTTGAGACGATGGGCACTGATGAGTGTGGACAACGGTGGGAACAGGAGGAAAACAAAGCCCAGAGACACCAGTGGGAGAGACCGTGTCAGGGAGAGCAAGGATGCTGTGTGAGCTGCATGTGAGTTTTGTGAGTTATGAGTCACAGGTGGCTCCAACCCTGCTTTCTGTCCTTCAGTCTCCCATTCAGCACCCAACAGAAGATGCTAGGCACCACTCTGCATCCTCAAGGGATATCGTATGAAGCAAGAGGCAGGTTTTCTTGGGTCCACAGCAACATCAAAAAAGAGCAAAACGGACATGCAAATAAATCTATTTTAGCATTTGAGACAGACGTCCAACTGAGGAACATGATCAGAAGATGCCAGCCAGTATAAACATATTTTGAAAATA…
Obcdi040105	TRINITY_00293329	chr2	136805131	136807238	2	no	NA	2	0.59125	3	0.82125	0	0	FALSE	FALSE	TGGTTGGATCTTTAGGAACAATCCTGAATATCAATAATGTTCCACTGGACGATTTCACACTGAGGAGTGTTTGGGAAGCATATATTGGACTCGACAGCAGCCTGGCATGGTTGTCTTCTGAGAAGCTCTACCAGCACCTGACTAAGACAGATGTGGATGCTCGCAGCCAACCACTGAACTGAGCCCGGGGAACCCCAATGGAAGAGTTAGGGGAAGGACTAAAGGAGCTGAGGGGATTGCAACCCCATGTGAAGAACAAC
Obcdi040200	TRINITY_00293530	chr2	148381522	148392197	2	no	NA	2	0.54625	7	1.1975	6	1.4075	FALSE	FALSE	TTTGTTACTAAAATAAATACCCCAGATAAACAGGGCTTTTTGTTTTGTTTTGCTTTGTTTTGTTTTGTTTTGTTTTTGAGAAACATGGTTCATGTTGAAATTTCCATCACATTAATTGAGTACCTGGAAGAGGTATTGGCCAACTCGTTACTCTACCAGGAGAGGAGGCCTAGGGGAGCATTCATGCTGAGAAGCAGGAAAGAGGTGGGTTTGGGGGCTCTTCTGCTTCAGGAAGAGAAAAAGCTGCCTGCAGGCATAGTAGAGCAGAGGCTGCTCTGAGTGTCCAGATCCAGGGATGAAATAGGGAAAAGAGGGCATCACTTGCTACCAAGCTTCTTGGTAAATTCTATTTAGGGAGTTCCTTGTCTTCCCTCTCCATCCTTCTAACGTGGCTCTTTG…
Obcdi040200	TRINITY_00303355	chr2	148527087	148562278	3	no	NA	2	0.54625	7	1.1975	6	1.4075	FALSE	FALSE	TGAGTTAAGACTTTGCTGCAAAGCGCAGCCAAGAGAAGTTATTATTAGTTCTCCCATGACCCAGAAGCCCTTGTTTGCACACCCAGATGGGGCCACACTTCCTAAAACCATCAAAGCCTGCTTTAATTAGTCTGTTAATAGAAACTTGTTGTGAGCCCTTGGTACTCCCTATGGCCAGTTTTTGCCTCCAATCTCCGTTAATTCAGATTCCTTATCCGGAAGCATAATGTTTAAGGGAAGATGGGAAGTGAGCCTGGAACAGTTGCTAAGGACTCAGTGTGACATCATGTTGATAAAGAAACACCAGGAAACAAACTCCTGCTGCAAGACTTCTAGAAAAATGCCAATCTGCTGTTTGTGAGGTCTGTCTGACTTGTGTTCCAGACGTTAAAACAGACA…
Obcdi040200	TRINITY_00311772	chr2	148526521	148561833	3	no	NA	2	0.54625	7	1.1975	6	1.4075	FALSE	FALSE	GCTGAGCTCAGCATTCCAGTGGGTATAGAGGATGTACAGAAATACGTAAGGCAAAGATTCCTTATCCGGAAGCATAATGTTTAAGGGAAGATGGGAAGTGAGCCTGGAACAGTTGCTAAGGACTCAGTGTGACATCATGTTGATAAAGGATTCTGGGGTATACTGAAGACCAGCTGAGACATGCAACCTTGTAGACTGAACAATTACTGAATTCCAGATGGACCACAGAC
Obcdi040252	TRINITY_00293622	chr2	151528109	151528542	2	no	NA	2	0.23875	4	0.47875	0	0	FALSE	FALSE	CCCTTCAGCTTCTTCAGTCTTTGCCCTAACTTCTCCATTGGGGTCCTTGCGTTCAGTCCAATGTTTGGCTATGTGCAACCATATCTGTATTGGTCAGGCTCTGCCAGTGCCTGGCTAGGATTCTGATCCTAACAGGTTTCATGGGCAGAGATGGAGGAATTGAACTCTGATTTCTGAAGCTCTTGTGCCTGGCCTGGCTGGTGGCCATGGCATCCCCACTGCTGCTCTAGTTCTTCCAGGTGCTGTGTTCAGCACTTAAAATAACCCCTCAGGACTTCATAGCATCTACAGAATTTTAGATGCTGCTACTCCACCC
Obcdi040594	TRINITY_00294367	chr2	168021055	168050576	3	no	NA	4	0.86375	7	1.3525	4	0.59625	FALSE	FALSE	CGACGGGCCAGCGCGGCATCCGGGGGCGCAGGGCCGGGGCTGGAGGCTTCCGGGAACCCCGGTCCCTCGGCCGCTGAACCCTGACACCCGCCAGATAAGCTCTATCGCAGCGGCCAGAGCCGGGAACAGCCGGATACAGGGGCCACCGAGTGCATTCCCAGAACCAGCATCCGCGGTGGTCAGAGGGCTGCAGGGAGCTCCGTCCGCCCGCGGTCAGTGACAACCAGCCGGCGCCGGGCAGCAGCGGAGCTCGGTCCCGGAGGTCCAGACCGGCTCCACGGCTGATTGGCCAGCGAGCTTCAGGGGCCCACCTGCCTCTTCCCAGCGCTGACATCAGAGTGTGCTGCTGGACCCGGAATTTTATGTGGGCACCGGGGATCCGAGCTAGGACACAGCACA…
Obcdi040600	TRINITY_00282943	chr2	168117780	168119303	2	no	NA	2	0.2475	1	0.43375	0	0.225	TRUE	FALSE	TGTGGAACTAGTAAGCTGCCTGCCAACTAGGTGCCTCTGTCCTGGGGAAGAGGTGCCAGGTGCCTACGCAGCTCTGTCCCCACTCGCCCCGGCTCGCCCCGCCCCACCTCCACCGACCATCTCAGCTCCCACCTCAATGGCGCCTCTTCTACCAGCAACTGTCTTCTCCACCTGCAAGAACGTCGGCTCTGCCCCAGCGCAGGACCTCTGCAAGGACAGATCTCCAGACTAGAAAGCAACCATAGCTGCCCGCCGCCTCGGGGCTTCCTGGAACCCACACACCGCTCCAGGCATCTGGCTCAGCCGAGAGGAGCTGAGGGGGCTGAGACCCTGCAGGGACTATGCGCCAAGGTGGCGTCTCCAGGGCCCCTCTATGGCCCTACGTGGCACAGGGTGGTA…
Obcdi040663	TRINITY_00294447	chr2	173061074	173062172	2	no	NA	5	0.82375	4	0.7725	4	0.54	TRUE	FALSE	CTCTCCCCCTGACCTCAGGACTTCTGCTTTCTTGGGGACAAAGCAAGCACAAGGGAACTTGTGGCCGAGGAATCTCCACCGCGGCAAGACCTGTAAGGATCCAGCTTTGCAGCTGAAGGGTGGGTATCTCTGCCTCTTGCAACCCTGGCACTGGCATATTGATGCATGTACCTACCTCCTGGGCTCTGTATGGCCGATGGTTGCTGCCACCCAAGCTGCTGGGAAGATGGCCCAGAGCGTGACCAGAGCATGTGGCAGTATGAACTACCTTTCTCGTCACGTGACCAAAATATATGATAAAACAACTTGAAGCGGAGCCCCCTGACTGTAGGCCACTCTCTTCCCAGGCCACGGGAAACGGAGAAATGCTGTGGAGGTCCTGGTGAGAAGCAAAACTGA…
Obcdi040672	TRINITY_00283115	chr2	173374164	173377883	2	no	NA	1	0.31	0	0.0975	1	0.125	FALSE	FALSE	AGCACACAGATCATCTGGCTCTACTGGACCAGAGCGCTCTCTCGCTCTCTCTCTCTCTCTCTCCTCTCTCTCTCCCCCACAGATCCTCTGTGGGTCCTTCAGGAAGCCAGGTTTCCTGCTGTGGCCAGAAGATTCTGTGCATCAGATCATAAGCAGCTACTAGAAGCGCCCCTCCCAGGGTGCACATTGCCCTGAAGCTAACTCAGACCGGAAGTTGGTGCCTTTTATCAAAATGATGTTGAGCCAGGCACATTAATGTCTTCTAACAGCCCCAGCTCCTGGGCACTGTCTAGCATCTCCCGACCCAGACCACCTTGTCTCCCACATCATCAGGAAAACAGCAGTCAAAGGAGAGTCCAGGCTTGCCACGAAGAACTTCTGGTTGCTGCTTCCACCTAA…
Obcdi040933	TRINITY_00304197	chr2	178530475	178546443	2	no	NA	0	0.05875	0	0.04	3	0.30875	FALSE	FALSE	TAAGCAGCCAACAATGCCTGATACCATACTACACTGTTGTAGTACATGGGCTTTGTGGCTGCTGGCCATTAATAAATACTACAGCAGTCAATCACGGCTCTTGAGCTGAGTAGCAAGCATCTTGGGACACACAGAGGTCTATTAGGGGTGTCACGGTCCACTCTTCCTCGGAACCTCTTCCAGATAAGCAGATCGGGTGTCCACAACATGGTTTTGATGGCGTCTCAGTGGTGACAGATGTGGAGACTGTAGTTCAGAAGTTGGAGTGACCAAGTAGCCAACCCATCTCAATAAGAACATCTGGCGCTGGGTTCTGAAGGCCAGCTTCCTCATTGCTGAGCAGCTGAGGCTGAGGGTGGTATAGAGACTTTTCTGAGAATGGGTAGGTCTTCAATTCTG…
Obcdi041025	TRINITY_00312714	chr3	6107405	6116101	2	no	NA	8	4.80125	8	2.8275	8	3.9575	TRUE	FALSE	GTGTGTGTGTGTTTAGCAGTGTTTTTGTTTTATCTTTCAGCCCAAGAACTTGCCAGTCAAGATGAAAAACTTCTTCTAATGGAATCCAGCTTGAAAACTGCTCAAAGCGGCTGAGCGAACAGCAACATTTCACCAAGACCAGAACAGTAGAAAACCCCAGGCCGAGCTGAAGACAGTGAGAGAGGGATTATGGCTTCTGAAGAAGAATCAAATGACTGCAAGATGATGCTGTTCACAATATTGTAACTAAGAATTTTGTAATCATAAGAATTTAAAAGTAAGTATTTGAATTTATTTAACTAAAACAAACAGATCATATCAGTTTTAGATAAATTTATACATCAATTATATATTAGTCTACAGTTTATTATAAAGGCTGTATTTTAAAGATGTTTCTTT…
Obcdi041025	TRINITY_00321062	chr3	6107371	6243541	5	no	NA	8	4.80125	8	2.8275	8	3.9575	TRUE	FALSE	GTTTGTGTGTATGTGTGTGTTTGTGTCTCTGTGTGTGTGTGTGTGTTTAGCAGTGTTTTTGTTTTATCTTTCAGCCCAAGAACTTGCCAGTCAAGATGAAAAACTTCTTCTAATGGAATCCAGCTTGAAAACTGCTCAAAGCGGCTGAGCGAACAGCAACATTTCACCAAGACCAGAACAGTAGAAAACCCCAGGCCGAGCTGAAGACAGTGAGAGAGGGATTATGGCTTCTGAAGAAGAATCAAATGACTGCAAGATGATGCTGTTCACAATATTGTAACTAAGAATTTTGTAATCATAAGAATTTAAAACTCCTGCTTCCTGACCTGCTGGAGTTCCAGTCCTGATTTCTTTTGGTGATGAAGAGCAACATGGAAGTGATGAAGCCTACTTGGTCAT…
Obcdi041025	TRINITY_00321063	chr3	6107371	6243541	4	no	NA	8	4.80125	8	2.8275	8	3.9575	TRUE	FALSE	GTTTGTGTGTATGTGTGTGTTTGTGTCTCTGTGTGTGTGTGTGTGTTTAGCAGTGTTTTTGTTTTATCTTTCAGCCCAAGAACTTGCCAGTCAAGATGAAAAACTTCTTCTAATGGAATCCAGCTTGAAAACTGCTCAAAGCGGCTGAGCGAACAGCAACATTTCACCAAGACCAGAACAGTAGAAAACCCCAGGCCGAGCTGAAGACAGTGAGAGAGGGATTATGGCTTCTGAAGAAGAATCAAATGACTGCAACTCCTGCTTCCTGACCTGCTGGAGTTCCAGTCCTGATTTCTTTTGGTGATGAAGAGCAACATGGAAGTGATGAAGCCTACTTGGTCATGGTGTATGATTGTTTTGATGTGTTCTTGGATTTCATTTGCAAGAAGTTTATTGAGT…
Obcdi041054	TRINITY_00321073	chr3	8767567	8768412	2	no	NA	2	0.2425	1	0.28	0	0.10875	FALSE	FALSE	AGGCTCTTTCGCGGCCCCCCGCGGCGGGCTTTCCCACGCAGTCAAGGGCCGGGCCCCGCGGGCTCCCTTCCTCCCTCCTGGGACCCACTCCAGGAGCCTTGCCGCCTGTCTGGTGTAACTTGTCTGAAACCCAGGAGTCAAGACGAAGTCCTGAAGAAAGCACTTCAGACTGTTTCCAGGCCTCAAGAGATAGCTAAACTTATTAATGCTGTCTCCCTTTTATTGGATGTGTGCCTCAAAGAGCATTTTTCTCACCCTATTCAATTAGTTACAAGTCTCTTCCCTTACGTTTATGTAATCTGAGCTAGGACCACTTGGGACTAGTGGCCTGACTGCCTCTCCCTGAACAGGGACCAGAGCATTGCTGCCACTTGCCAGCTGACCCCAGGCCACTGCAGT…
Obcdi041084	TRINITY_00321090	chr3	9853253	9882956	3	no	NA	2	0.47875	6	1.4725	7	0.765	TRUE	FALSE	GAAACCCAGTAGGTGGTAAAGGGCAGATGTCAGCATGAAGGAACAGAGCAGGGGAGGCGCCCCGCACTGCAGTGGCCAGTTCGATTAGATTGGATGATTTTCAGCCTCACAAAAGGAGAAATGGTGACTGAGCACAAGTCTGGAGACCTCAAGACTTCTTCAAGGCCTCTTCACACTGCCCAAGAAGGATGGCTTGTACGTTGTTGATTCTCATTCAGGAAGTATTAAACAATTAGAAACAAGGAGAGAGCATTGAAATTCAGAGTATTTGTGGAAAGTTCTTGAAGGGAGAAATACAGCTTTTGATTACAAACAACGGTGAGAGCCAAGACAATAGAGACAACAGTACACATGCATTCGAATTTGTCCAAGAGGGGACACTGGCCTGGCTGGAGCAGA…
Obcdi041112	TRINITY_00321125	chr3	14959305	14960870	2	no	NA	2	0.32125	0	0.06	0	0	FALSE	FALSE	GTAAATTCTGCCTATAGCTAAGGTGTGAAGAATAGTGTTGTATTGTGTAAGATGGTTTTTCTTTTTATCTTTCATTCATCAGTGATCTTCTCGTGCATTGCAATAAGCCTTGGACACTGAAGAATCGTCAGGACAGTGTCTTCCTGACTGAATGAAGTGAGGACAGAGCTGTTCCAAGATCAGAGTCCAAGAGGGAACCTGACTGCAAAAGAAGATCCAAGGACCCTGAAAACAGGTGACTATGTTCTTCTGGTGTCCCCAACCCCCCTCCCCCGGTTCCTCAGCTTCTTCCTCCCCATCTTCCACAGGACTCCCCAAGAACTCCACCTATATCTAGTGTTTAGCTGTGAAGAACACTTTGCAGAAAGACAAACTGTAGGTGGAAAGCATCAAGGCTGA…
Obcdi041385	TRINITY_00313422	chr3	40480810	40481945	2	no	NA	0	0.195	2	0.28625	0	0.17625	FALSE	FALSE	TCTGAGAGCAGCAGGCTGTACTAACAATGGGCAGCAGGCTCTTGACACATCCCCAGATAGGGGACTTTAAGCAGAAACTTATACCTGATCATGCGCTTAGAGTGCGCATGACTACAGGGTCGCAGGAGGCGAACTGCATCATTTGTGAAGCTGCCGCATCTGATAGCACAGACCTAACACCGTGTTCTGTTGATGCCAAAAAAGTACATAAGGACTGAAAGGTCTCTGCTGGCATCACAAAGAAGTAACAACCCTGGTCTGGAGAAGAATTCCAAGTATCTTGACCAAATAAACCCTCACAGCCATTAAGCTATCTGGCTGCACTGCTCTGTTCTATGCTGTGCTGCTCTGCGCTGTGTTCTCTGTAGTGCACATCAATCCACATCACTAGAGCAGCAT…
Obcdi041487	TRINITY_00321756	chr3	52490541	52491956	2	no	NA	0	0.1175	0	0.0825	0	0.135	FALSE	FALSE	GGTAGAATCATGCTAAATCAGCTTTGGGAAACTGTCATGTAACTAAAACATCACTTTGTTAGTTGTTCCATGATTTTTTTGTTATAATTGTGTTAGTTTGACTCAAGCATCAGCCTCATATGAGGTAAAACTAAAAAATGGAGAGAGTCAGACCTACGTTTGTTAATTTGTATTCTGGTCATTTCACAGGGAAAGCAACGTGTATAATTTATGACAAAAGTCAACGGGAAACAAACAAAGGGAACCGAGGCATAAACAGGTAATTCCAATCAGGACTCAGTACACCGAGGGTGTAGCCTAAAACACAGCGGCAGCAAACTCAACCCAGTAGCACCAGCTTTCGCTTGTGTGTGAGTTCCTGTCCCTACAGCCAGGAGCCCAATACATGCCCCTTCTTGC…
Obcdi041557	TRINITY_00327927	chr3	57969695	57979378	4	no	NA	0	0.1325	1	0.35125	2	0.3175	FALSE	FALSE	ATTTAGTTCCACCCCTTCTGCCAGTGAGACTTCCATTAAGAAACTTAATCAACTAGTGTCTCCTTTTCTTCATTTTAGAATGAGGATTCTAAGTATATTCTTTTCCAGATTGTATTGGTTTATAAAACAAAAATGAATAGACATAAAATACCTAAAGCAAGACATGGTATATGGCTATGGTTGGCTGTTATAGTAGTGACTCCAATGAGCCCTGGATCCCTTGTCTTAAGCTCCTTTGTAGTGCTCTGGCTGTTGGAATACTAGCAGGGTTTTAGTGAGGTCTTATCAATAAGGCTTTGTCCTCTTTCAGAATTTGGAGTGCCAAGCCTTCATATAAAGCACTTGGGATGTCCTGTTGCAAAAGAACACCTGGAGAAGATACCCAGCCAAGCTCCAGCC…
Obcdi041557	TRINITY_00333493	chr3	57976077	57978031	3	no	NA	0	0.1325	1	0.35125	2	0.3175	FALSE	FALSE	TGAAGTTGAGGATTTATTGCTTAAATGAATTCAGATGGAACCTATCATGGCTGAAGGCGAAGACGAAGTCTTACTTCTTTTTCAGCAAGCACGTCAGTGGGAGCTTTGCAAAGGGAACATTACTGCTGTGATGAATAACAGTCTCTCCAGAGAAACTGGTGTGACGCAGGCATTTCATCCTACTGAGAGGAACACCACGCCTGCCACCAACTGATGCCCCTAGTATTGCCTCTGAGGAAGATGGACC
Obcdi041584	TRINITY_00313862	chr3	60804628	60813135	2	no	NA	1	0.13	0	0.05125	0	0.01625	FALSE	FALSE	GTTCTGCTGAGTTTTTATACTATAGGGTAACTTAGATGACAATCTTTCATGAGATATAAGAAAGGATTTTTAAAATCCTGTCATATAAAAATGATGAATGTTTACTAAGGTAAATACGTTGGTACTTAAACTAATATATATATGCTTCACATTGGGAACCCATAAATATTTTTGTTGTTGTTTCTAAGTACCTGTTTAAAAAAATGCTTTCCCTGAATGTTGTCTTTGCAGGTTGTGACATTATTTGTGATGAGCCAGGGCCTTGGCATGCCTCCAGTGAGACAGGAGACTTGGAAGGTGCACCTAAGATGGCCATGCTTTCTTGGCAGCTGCTAATAGAGCCAAATGATCTCTAGGCTCACTTTAAACACACCCCAGCTGAATCTCAGCTCTGTCCTG…
Obcdi041622	TRINITY_00313948	chr3	66401233	66403977	3	no	NA	1	0.21125	1	0.085	1	0.125	FALSE	FALSE	TGGCAGTCTTTGCAGAACATTCTTGAAAAGCAAGAGAAAGGCAAGGCAGACCGAGGAAACGGGGCTTCTGAGGGCTGCTACGACACAGACTACATTATCCAACGGTCCCTGTATAAATCGGACACTTTCTCCAAGGCTCTTTCCAACCCATGAGTTCTAGAAAGGAAGAGTGGAAGAGCTGCTTCTGGAAAAGCCTCCATTGGCAGCCTGGAATCATGGAGGAGACACTTCTTCCTGTGGAAAGGATGCCTCTTGCTTGAGGCGATGCGAGGGCAGGAAGATAGAGGTTGAGATTGTCATGTCATGAGAAGAGCTGAGGACAGTGTAGAACCATGGCTGCTGCCCATGATGGGAAGTGAGTCTTTATGCAGTGCTTATTGTTCTGACTCAGATGTGTCA…
Obcdi041794	TRINITY_00314371	chr3	87548521	87554750	4	no	NA	1	1.16375	0	0	0	0	FALSE	FALSE	CTGGCAGCAAGGAGGGCTTCCCTGTCGGGTGTCCAGGAAGATGAGAAGAAAAAAATGACCTTGAGTAACTATCATGTGGAAGATGGGACTCACTGGTGGAAGAATTTGCCTAGCCATGTCTCCAGTACTAAGGAAATGCTACACAAGAAAGAATGGATGGCTAGACAACTCGCAGGACGTCCCAGCAGCAGGCCTTCAGTTCAAACTCAACCCTCTCTCGCCTAC
Obcdi041877	TRINITY_00334051	chr3	89372737	89374361	4	no	NA	0	0.03625	0	0.05625	0	0	FALSE	FALSE	TGGAGAACTTTGTGTCCTGCAGTACCCCAGGCTGCAGAGGTCTCTACTGCCCTACCTGTTTCCGTCTCCTAAACAACACCTGTTCTGTGTGTTCTGCTCCACTCTCCAACCAGGGGCACCTGGACCTGGAGCTGGACTCCAGTGATGAGGAGAGTCCTCAGCTGTGGCTGGCTGCAGCTCGAAGAAAGGCCCCCGAGCAGGAGCTGAAACTTCGACAACAGCTTCAGGAAGCACTGGGCACGAACCTTTCAGACAAGTCCACCTCCAAGCCCGAGCGAGCAGGAAACAGGCGCGGTCTCAATGGGTAGACCAGGCTGTCCTGGAATTCTGTGTAGACCAGGCTGTCCTTGAATTCCAAGAGGGATCTACCTGCTTTTACTGCCTCAGTGCTGGGATTAA
Obcdi042180	TRINITY_00315743	chr3	103451347	103502056	2	no	NA	2	0.64625	0	0.30875	2	0.38125	FALSE	FALSE	CTTGTGACATCATCTATCAATAGGTGTGTGTTTCCAAACTCCCAAGATGCCTTGTCCAGTGGGAGGCCTCGTGGTCGGAGTTTCTCCCAGGCTACAGAAGACCTGTCCTAGAAGGGGATTTCAAGGGAAAAGGTTTCTTCAAAGCTGGGAGGAGAGGACAAGATAGATGATGTGGTGGGCAGGGGAAATGGCTGAGAAAGGGAAAGGTGTGGGGAATTGCTGTCTAAAGCACCCATTTGGCTTCTGGACTCAATGCAAGTCACACTTGCAACCCCAGTCCTCAGGAGGCAGAGGCAGGAGAATTGCCTTGAGTTTGAGACCAGTCTGTTCTATCTATCAAGTTCCAGGCCAGCCACGGCTATGTACATAGTGAAATCCTCCTTCAGACAGATGAAAGGA…
Obcdi042261	TRINITY_00315952	chr3	107785754	107808620	2	no	NA	0	0.23875	0	0.06375	0	0.025	FALSE	FALSE	AGCATTCCTGTGCTCCTGTGACATTGACTGGAGGCTGCCTGGTGAGGTTAAATTCATCCTGCAAGAAAACAGCCAAGGCAAGCCAGACTCCGTACAAACTGGAGGAGGCAGCATTTTTAATACATCGGGTTGTTCTCCCTCAAGAGGAGTAAGTCTCCCACCGGAAGGCAGTAAGGACAATTCCAGAGGGAAGACGTCAGGTTGGAGGTCAGCACTGAAGCTGGGGAGGCGTCTGCTCGCACCGATTGTGCTTCCGACTTCAGATGAATCTCATTAGAACTTGGGCACGCAACTGTAGAGCATCATCCACAGTTTCTGAGAAGCTTGGGCAAGAAGCCCAATACCTAGGACGTGTGAAATGTTAGTCTGCTTTCAAAGAGCAAGAATGTGCAAATGGGG…
Obcdi042369	TRINITY_00323608	chr3	121369248	121380529	4	no	NA	1	0.19875	2	0.46	2	0.36625	FALSE	FALSE	TTTTTTTTAATTTTGTTTTGGAAAAAAAAAATGTCTTTATCTTCTCAAGTCAAACCTGGTAGTCCCTGCCTACGGTTCCAACATCTGTGAGCCTGTGAAGTGAAAATGGGGAAACGAAGGGAGAAGTTTTCAGATCGAAGCCCATACTTGGCCAAGGGTCTGATCCTAGAAGAAATGACAATCCCAGACCTCAAATGCAGCTTCTTAGAAAAAAAAAAGGTGCTTGAACTGTCGCTGGCTGGAGATCACCAACAACAAGGAGAGCAGGGACTCATGTTCCACCCAACCAGGCCAAGCTCTTTGACCCAGTGATGTCATCTATGATGTCACTACCGCCTCATCGGCACTGCCTGTTTTTGGTCTGAATGAGATGTGCCTTATAAGTCCCAAGCCTGTGAC…
Obcdi042405	TRINITY_00334951	chr3	123264794	123265745	2	no	NA	7	3.06875	6	2.105	7	2.5025	TRUE	FALSE	GCTCCATTCCAAGCAGGCAGCCAAACATGGCGGTACTGACCGTGTCGTTCTCGATTTAAAGTCATGAAGAGTGCAGGAGTAAAAGAGTTGTGGCATCTTCCCTTCTCAAAAGGGATCGAGATGTGAGCTCCCAGATACTGTTTTAGCACCGTGCCTGCCTGCCTGCCTGCCTGCCACCATGTTCTCTGACATGATGGCTATGAGCTCTACTCCTCTGAAACTGTAAATCCTCAGTAAAAACATTCTCTAAATTGCCTTGGTCATG
Obcdi042800	TRINITY_00317278	chr3	5813763	5864634	2	no	NA	0	0.13375	0	0.1375	1	0.17875	FALSE	FALSE	ACTGAAGCATATGAAATAAATGCATATCACATGCATGGAGAATTGTTAAAAAGAGAAGCCAATGAAGGAATGGGAGTGTAGTGGTTGCTTTTTGTAAATCATATTGCCAGTTCTGTTTTCACCTGCTAGCAGATACCTTCTTTCCCAGGGAGGCTGCTCCTTCCACGGGTTTCATAGCTCGGCTTCTCTTTTCTGAAGCTCCAAGTGTATACGCAAAGACAAACCACAATGTCAACCAATTGGACCTCACTTAAGGAACCTAGGGGATCGATTTGTAAAGCAAAGAATGAACAGGACCCTATTTCTGAGATCAGAGCCTAGCCCAATTCACATCAGAGATACTTCATCCAGCAACTGATGAGAGCATATGCAGAGACACACATATGCAGAGACACACAA…
Obcdi042801	TRINITY_00317281	chr3	5954390	6007614	3	no	NA	2	0.30125	2	0.3675	3	0.53	FALSE	FALSE	GCTTCCTAAAGTTTAAAGCCTGGGTATCCTGACAAATCTCACAGGATCCTGTGCTGTCTCCTAGAAGTAATTAATTCCTTTGCCTATCACAAAGGGATTACAAAGAAAGACCTGCTAAAAATCAGCTCTGAAGAAACACATATTCAGTGACACCTTTATATCAAGATTGCAGCAAGAAATGAAATATACTGCCAAGAAAAATGTGGATGAGGAAACACTCCAGAAGAGGGGACACAAAGTCTGAAAAAAGTCAGATGATAAAGGAGTTTAATGTGAGATTGTGTCTTCTGGGAATGTCAGAAACTGCAACCTGAAGATCTCAACAAGTTAACTGACTAAACTTAAGCTGAACAGGATGACACAAATGGATATACAAAAATGGATGGGATTGACTGTAAG…
Obcdi042809	TRINITY_00317283	chr3	6751473	6753802	2	no	NA	8	16.3438	8	10.8575	8	13.6337	TRUE	TRUE	ACCAGGCTGGCCTCGAACTCAGAAATCCGCCTGCCTCTGCCCACCGAGTGCTGGGATTAAAGGCGTGCACCACCATGCCCGGCAGCTTTAGTTCTTCTTATGAAAGTTTTCTAGAGTTTAAGTTTATCATGTTGAAAATTCTATTCAAAGTAGTGAACATGGAGATCAAAGATCCGCAGTTTTGGACAGTGGTAACTTCAGAATCAACTGTGCACATGGAATTCATTTTTCCACCTTCCTTACAGAAAACCTAAAAGTTAGAACTCCCTTCTGTGACTGAGCAAATGGGAAGACAATTTCCTCATGAAGTCAAAAGTTGCTAACACTGTGAGGTAATGCTTTGTTGTCATTTTGTGCAGCACTTTATTAGCAATGGTTCTGTTTTTCACAGTCCTGTTG…
Obcdi042809	TRINITY_00317284	chr3	6751473	6753802	2	no	NA	8	16.3438	8	10.8575	8	13.6337	TRUE	TRUE	ACCAGGCTGGCCTCGAACTCAGAAATCCGCCTGCCTCTGCCCACCGAGTGCTGGGATTAAAGGCGTGCACCACCATGCCCGGCAGCTTTAGTTCTTCTTATGAAAGTTTTCTAGAGTTTAAGTTTATCATGTTGAAAATTCTATTCAAAGTAGTGAACATGGAGATCAAAGATCCGCAGTTTTGGACAGTGGTAACTTCAGAATCAACTGTGCACATGGAATTCATTTTTCCACCTTCCTTACAGAAAACCTAAAAGTTAGAACTCCCTTCTGTGACTGAGCAAATGGGAAGACAATTTCCTCATGAAGTCAAAAGTTGCTAACACTGTGAGGTAATGCTTTGTTGTCATTTTGTGCAGCACTTTATTAGCAATGGTTCTGTTTTTCACAGTCCTGTTG…
Obcdi042809	TRINITY_00317285	chr3	6751473	6759682	4	no	NA	8	16.3438	8	10.8575	8	13.6337	TRUE	TRUE	ATCTCAGGGTCATTATTTTGGGAACAAAAAGACCTAGAAGAACAGCTGTGGCTACAAACAGCAACCTAGGAGGAATATGCCTTCCCAGCATAGGCCTGGGAAAGCTTAGAAAGCCAGATAAGATAGCCAGAGCTGTAAAGGTGAGAAATACAGATGTCCCAGAGCTGGACTATTTCCTAGCCAGGCTGAGGGTTATATCCCTTTAAGAAAGAGCAAGCAGAGATCCATAGTCTCAAGGAATGTCCCACATGTGACAAGCTTTCCAGAGCTTGGGCAGATAGGCTCAGCTCTCTCAGAAGCACACAAGGCAACTCCAGCCAGCAGTTTCAGCAGCATGCTAGACCAAGCGTCTGAAGTGGCAGAATTAACTGTTAGAGACACATGCCAGCTTGAGGAACC…
Obcdi042809	TRINITY_00317286	chr3	6751473	6759682	3	no	NA	8	16.3438	8	10.8575	8	13.6337	TRUE	TRUE	ATCTCAGGGTCATTATTTTGGGAACAAAAAGACCTAGAAGAACAGCTGTGGCTACAAACAGCAACCTAGGAGGAATATGCCTTCCCAGCATAGGCCTGGGAAAGCTTAGAAAGCCAGATAAGATAGCCAGAGCTGTAAAGGTGAGAAATACAGATGTCCCAGAGCTGGACTATTTCCTAGCCAGGCTGAGGGTTATATCCCTTTAAGAAAGAGCAAGCAGAGATCCATAGTCTCAAGGAATGTCCCACATGTGACAAGCTTTCCAGAGCTTGGGCAGATAGGCTCAGCTCTCTCAGAAGCACACAAGGCAACTCCAGCCAGCAGTTTCAGCAGCATGCTAGACCAAGCGTCTGAAGTGGCAGAATTAACTGTTAGAGACACATGCCAGCTTGAGGAACC…
Obcdi042809	TRINITY_00317290	chr3	6751473	6759425	3	no	NA	8	16.3438	8	10.8575	8	13.6337	TRUE	TRUE	GCTTTCCAGAGCTTGGGCAGATAGGCTCAGCTCTCTCAGAAGCACACAAGGCAACTCCAGCCAGCAGTTTCAGCAGCATGCTAGACCAAGCGTCTGAAGTGGCAGAATTAACTGTTAGAGACACATGCCAGCTTGAGGAACCTGCTGTTGCACAGAATGGCAAGAGGAACATTTTCCTGGAGCTGCAGTGTGACTGACAAGCCCCAATCTCCTGTATTGGGTGCCTGAAGACTCATCAAACAACCCAAGCTGGCATTTAATTCATGGAAATCTTTCTGCCTCAGTCTTCAAAGTGTTCATATTACAAGCATGAGTCATCACAGCTGGAGCACCACTACATCTTACTGTGATCTTCAGTGTGGATGATCTTGAAATTCAGAAGTGTCAGCTTGCAGCATG…
Obcdi042809	TRINITY_00330264	chr3	6751473	6753798	3	no	NA	8	16.3438	8	10.8575	8	13.6337	TRUE	TRUE	GGCTGGCCTCGAACTCAGAAATCCGCCTGCCTCTGCCCACCGAGTGCTGGGATTAAAGGCGTGCACCACCATGCCCGGCAGCTTTAGTTCTTCTTATGAAAGTTTTCTAGAGTTTAAGTTTATCATGTTGAAAATTCTATTCAAAGTAGTGAACATGGAGATCAAAGATCCGCAGTTTTGGACAGTGGTAACTTCAGAATCAACTGTGCACATGGAATTCATTTTTCCACCTTCCTTACAGAAAACCTAAAAGTTAGAACTCCCTTCTGTGACTGAGCAAATGGGAAGACAATTTCCTCATGAAGTCAAAAGTTGCTAACACTGTGAGGGTGCCTGAAGACTCATCAAACAACCCAAGCTGGCATTTAATTCATGGAAATCTTTCTGCCTCAGTCTTCA…
Obcdi042889	TRINITY_00317400	chr3	14850102	14862541	3	no	NA	5	0.9425	6	0.7775	4	0.745	FALSE	FALSE	GCTCGTGTCTTTTCTCTCAGTTTTAATGTGTTTTGTAATGCAATAAACCACATAAACAGAGACTAAAACTGGCATATCCCACTTGTGCATGACAAAGGTATAATTAGAAATATCTGGTTATGGCTCACATGAAAGAAGCCGGTATAATAGATGTTTGCAATTCTATGTATCTATTATGAAAAAAAAAATCTTGTTTGGGCAAGAATATCTTGAGACCAGAAAGATACACCGTATCTTGGAAATGTCTTGAACAAGATCTCTGCAAGCATTTTCTTATAACTTTTACTTTTATAAAAATGACGTTTTCATTTTGCTTTTCCTCGTGGGTAACAAAACCTGAGAAGGAAATCTCTCATCATGGCAACGAGAGCTCATCAGCTAGGCAAATGGATGGAACTT…
Obcdi043020	TRINITY_00317536	chr3	21868732	21871336	2	no	NA	1	0.28125	0	0.0375	0	0.09	FALSE	FALSE	GAGAGTAGCTGGCAGATACATCTTGAACAACAAGCATCAAACAGAGAGAGTGAACAGGAAGAGTGAACAGGAGGCTTTTGAAACGTCACGTTCCACCTTCAGTGACATATTTTCTTCAGCAAGATTAGTGCTGCCCTCAACATTAGCTGGAGAAACCTCTCTATACAGTTGCCCAGTGGTCAATTAAGAGATTTCTAATTCGTCAAAGAGCTGAGGGTGAGAACAGTGCTCAACTCTAAATGGGACAGCTATATCTACCCTACCTGAAGCTCGGGAAACACTGAAAAGGTATGGGGAAACATAAGACTTGCAGGATGGTAAGTGATGCTCTCTGGACATGGCTGACTAATGCATTCAGAACTCACTGTGGCTGAGGCTTCCAGCATGAGGTCTAAACAG…
Obcdi043170	TRINITY_00317739	chr3	33978543	33993770	2	no	NA	2	0.82125	0	0	0	0	FALSE	FALSE	GTCGTTGCTTAAAAGAGCCGCTTATGAACCCAATAAGCCGCTTATGGGTCTTATCGTATGGCTTGGAAATCAGCATCCCAGACCTGAGTGCAGAGGAGCCAAGGTTGGAGAGCTTCATTTTAATAGTATAAAGCGAAGGAGAAAGCGGCGGTGATGCTGTTCAGGAGAGCACACGCGTGAAGACAAATACGGTGATTACTCTTTTCACGGCGATGGACACCAGGAACAATGCGAGCATCTGAGGGCACAAGACTTCATCACAGGGCCTGGCTTTCTCATCCTGACGCACCCACAGCAAGGC
Obcdi043276	TRINITY_00317925	chr3	51126169	51128914	2	no	NA	0	0.31875	3	0.44125	2	0.44375	TRUE	FALSE	GGCACTGGGGACCAAGTATTCAGATACTGGAGACTTGTGGGAGACATTCAAACTACCACATAGAGGTGCCCGTGTCCTTCAACGCTGACAGCAGCCAGCAGCCTCCACAGAGGAGTCATTAGAAAAGAAAATACTTCCGTACTGAGGCTATCAAAGGCTGAATAGCAGCACCCCGACCTGGAGGATCATTCCCTCTCATGTGTTTTCTGATGGTTTGGCAACGCTGCTTCCCAAACATCTGCAGTAAACATCCCCCACCACAGGTGTGTGCCTCATGTGGTCATCAGGTGACTAAAACTGAGGACTGCAGTCACTCTGTGGCCTGGGTGCTCCCAGGCCAGCTCTCTGGACCCACTTTGGTCTGTGACCCAATTTGAGGCCATTAAAGGTATGGCAGCT…
Obcdi043323	TRINITY_00324898	chr3	52956971	52957733	2	no	NA	0	0.02375	0	0.085	1	0.255	FALSE	FALSE	AGGGGCTAAGAGCTAAGGATTTTCTTTGTCCCCCTGAGGAGACTTTGCACTCGGACTTTTCAGTGTTGGAGCCGTCAGGACTCTGGGTGGTGCTTGGAGACCATAGGCCTTTAAATCATACCTAGTAGAAGGAGCCAAGTGCCTCTGAAGAGAGTCTAGGGACCCTGGCTGCTTCTTCTGTTGTATGCTTCCACCATGGTGTGTTATGGGATGTGACCAAATGCCCAGAGCAAGAACACTACAGAACCATTCATGGAAGCCTCTGGAAACACCACCCGGAATAAGCCCCTCCTCCTTCCTGCAAGTTGGTTTATCTCGGGTATTTGTAACAGAGACCACAGATAAAGAGAAGAGCTATGAGCGACAGCTGGCAATTTTATCAATAAAGGATGGAATCGT…
Obcdi043375	TRINITY_00318114	chr3	57379281	57394660	3	no	NA	4	0.58125	2	0.28125	2	0.2875	FALSE	FALSE	CAACTGTGACCTTTTGGATTGTTCTCTTCTTAGATATTGATCAAAAGTGACACCCATTTCCTTGGCTTGTGGACCTCTCTGTAGAAAGAGAAAAGCAAGCAAGCAATGGTCCTAGAAATCCAACAGTACGGAAATCAGAGTCTTTCTATAACTTCACTTCAGACGTCACCATCTATAACTCTTATGTTAGAGTGATAGATTGCTGCAGGAACTGGAAGGGTCAAAGAAAATGTGAATTAGAGCCCTTACAACGTTATAGGAGAGCCATCTGAGTTGGATACAGCTACTGTCTTTGCCAAATGTCAACTTCAGATACTGGGCTTGTTTCCCAATTGTCCTGGACAAAGTGAAACATCACCACTTGTTGCTGAAGCCAGCAGGAAATTAATTCTACTGTAA…
Obcdi043413	TRINITY_00325004	chr3	60427354	60429663	2	no	NA	0	0	1	0.125	2	0.18125	FALSE	FALSE	GAACAAGCCTTCCAACTCACCTGGGCAGCATAGTAGAGCTGGCCCTGATGGTGAGGCACAGCATCAGAAAGCAACAGACTCAAGAGAACGTGGATGGGGGCATCTGAAAATGTGAGCAGGATGAAGTCTTCCCTTCTCAAGAATTTGTCACAGCAGCGTCAAAACTACCGACTGGTTAGTTGTTTATGTAGTACAGCTTCCCTGTGTCTTTGCTAAATTGTCTTTTCGCATGAGTCACGCAGAAGGAATTTAAGTGTTCACATTTCAAGTGTTCTAAAAATTGGAGCAATCTCTTATTGAATCAGAAATTACTATTGAACAACTCCAAGCATTTAGAACCAGGTAAAAGGCCAATGACGTATCTCTGTTTATGCATGACTTTCACAATGGGGG
Obcdi043481	TRINITY_00325078	chr3	68682901	68684881	2	no	NA	1	0.2	0	0.07	0	0	FALSE	FALSE	GAGACCACATTCTGTGTATTACCCCTGCTAACAGCATCCTTTACGTAACAGATGTGATAGTATCTGGACAAAAGACAAAACTGCAACAGCTTAGCTTGTGAGTCTTGCCTTTGTTTTTCATTCCGGAGTTGGGAAGTATTTCATTCATGGAATAGAAGAGTTCTGCTGAACAGAGCAGGGGGAGCTCAGACACAGAAGGGAGATGAAGAGCCTGATGTGGTGGTCCAACCTTGGGAAGGCTGAGGCAGGAGGATCTCAAGTTCAGCCAGCCTGGGCTACATCATGACACTTGCCTCAAACAAAACAAAACAACACAGAG
Obcdi043496	TRINITY_00318306	chr3	69218336	69223069	2	no	NA	0	0.165	3	0.3975	1	0.25	FALSE	FALSE	CTTGTCCTTCGGTAGCTTTTCAGAAACTCGGTTAATTTCCTGAACCCGTCATCCAGCCCTTCTCCAGTGACCGCACAGCAGGGTTGCACATACCAGTTCCGGTTGCTGCACAGCTTCTTCACCTTGAACATCCTGGTGATGTCTTCGGCGCTCAGAGCTCCCGGCAAGTCCTGTTTGTTGGCCAGTATGACGACCGGTGTGTTTTTGATGTGCTCGTTCTTCAAAATGTGTTTGAACTCTTTGCGAGAGTCTTCCAGTCGCTTTTTGCCTTCGGAACAGTCCACCACGTACATCAGCCCTTGAGCGTTCTCACAGTAGCAGTCCCAGACTGTTCGCATCTTCTCCTGTCCTCCAACATCCCACACGGCTTGAATGTTTTCAGAATGACTTACTGAAAGG…
Obcdi043634	TRINITY_00318621	chr3	87200230	87216548	3	no	NA	2	0.37125	1	0.37125	0	0.335	FALSE	FALSE	GCTGATATGAGGCCCCCAACACATATACAGCAGAGGAATGCCGGGTCTGGGTTCAGTCAGAGATGATGCACTTAACCCTCAAGAGACTGGAAGCCCCGGGGAGTTAGAGGTGGCCTCATCCCCAGCTCCCAGCTTCCCTGTATCAGCTCATTGAACTGGCGCTGCACAATTCCTGACCTGGGATCGAGTAGCCAAGGGTGATAGCTGGATTGACAGATGTCCTCCGAACACAGGGGAAGAGTAGTAAGAGAAGTAAAGGATGAAACTCCAAAACAGCTGCATCATCACAAACTCCCACTCTTCAGCGATAGCAGTCTCATGGAAGCTACTCCGTGGAGTCTCCCCTTCAGTTAACTCTCTAATTCACAATACTTCGCCATCTGCCAATATCATTTGGAC…
Obcdi043935	TRINITY_00319579	chr3	101345070	101354583	4	no	NA	0	0.2275	0	0.28125	0	0.135	FALSE	FALSE	ATGCTTCAGGGGTCTGTGTGTGGTGAATAGGTTGCCTATGAGATCAGCTTCTGCTCAAAGCAAGTCTTATCTAGGATAAATGCAGCTGAAGGGCAGGAACCAAGGTCGTTTAAAAGCATTGGAGATCAGTGGTGGAAAGACATTGGGGACAGAAAAGAAGAAAGGAGAATAGAAGGAACTAACCTCCCAAAGGGAACAAAGCCAGGATCCTGTAAACAAACAAACGGGCTAATTACAGGTTAGCTATAGCTGAGATCTGAAGTGTTTCCAAAAGGCCTTTGTGTTGCTTGGAACTAGGAGAAGGCAGATGAACCCAGAGGGCAAAAGCAGTCATGTTCAGAAACCTCTGGAACGCTCAAGGTCACCAACATGCTAGTGTGGCCCAGTCCTCTGTGTCCT…
Obcdi043990	TRINITY_00332052	chr3	104967266	104967895	2	no	NA	0	0	0	0	1	0.42125	FALSE	FALSE	GCCCAGACGCCGCCCTTCTCTCGCTTTCCTCGGTCCGGCTTTCTCGGCAGGGCAGACCCTTAGCCAGCGAACTAAAAGCCAGCGATAAACAGCTGCAGCTGGAGACCTGGCTAATTGATACAATAAGTTCTGTAATTGCCTCGAAAATAAGGGAGGCTTGCTGACTTGGCCTTTACTCGAAGGAGGGGGTCCAGAGGAGAGAACCTTGTGTGCCCTGCCTTTCCAAGAACAC
Obcdi043999	TRINITY_00319763	chr3	105821776	105825845	3	no	NA	3	0.505	5	0.81125	2	0.55	FALSE	FALSE	GCTGAAGGGTAATGAACCCAAAATACCTAAGTAGCAAATGAGTCACCGAACTTCCACAGCTGGCTGTGTTGTGGGTAAATAGCAGAGAGGAGGTCAGAGGAAAACTTCTGTAAGGTGGGCCTCTCCTTCTCCCATGTGAGTTCTGGGGATTGAAGTCAGGTGGACAAGGTAAAGTGTTCTCCAAGACCCAGGCTCTTCCATAATGAGAACAAACTGGAGGCTCTTGAGAGGACTTAAAAGATACCTCATGAAGAAGATATCAGCCAAGTCAACTATAGATGATGGAAAACCTTCGTCCCATGGAGGCTCTGACAACAAAGATGCCACAAGATGGGACTTCTGCTAGAACACTTGCTTGCCTGAGCATGTGCATCAAGCCCTGGGTTCCTTCCTAGCACC…
Obcdi043999	TRINITY_00326267	chr3	105824706	105825842	2	no	NA	3	0.505	5	0.81125	2	0.55	FALSE	FALSE	GAAGGGTAATGAACCCAAAATACCTAAGTAGCAAATGAGTCACCGAACTTCCACAGCTGGCTGTGTTGTGGGTAAATAGCAGAGAGGAGGTCAGAGGAAAACTTCTGTAAGGTGGGCCTCTCCTTCTCCCATGTGAGTTCTGGGGATTGAAGTCAGGTGGACAAGGTAAGCAGAAAACGCCTTTTTTCGCTGAGCCATCTCAGGAGCCCTCACTGAGCTTTCTAGAATGTATCTTTTGCCTAAAACTTTAACTTGAAGTATAATAGTGCAGCTGAGATGCCCAGTCCAGCATTGTGATGAACTAAGAAGCTGCTGAGACATTTCTGGTTGCTGCCTCATCAGGACAGGACCAGCTTTGCCTCTGAGAACCTACTCGGTGTCTGTCCTGGTGAGAACCTA…
Obcdi044112	TRINITY_00320055	chr3	115640805	115641691	2	no	NA	0	0.11	0	0.10125	0	0.1525	FALSE	FALSE	CAGGAATGTCAAAAGGTGATATCACAGCACAGAGGACTGCCAGCACGGGATTGCACAACACTGGGCTTATCAACAGCTAACCACGGACAGGAAAAGGTTCTCAGTGACTGGTGGATTCTGGGAAGGGATAGTCATTGTCTTCAGTTGTGTACCCAAGGTGAGCCAGCTAGGCTCCAGAGGAGAGTTCTGCAGACACACAGATAGCCCTGGTTAAAATCAGTGGTTCACAAAACAGAACAATATACCAGGAGCTGGAGTATGGTGAGCAGTTACAGAAAGAAACCACTCAAAGAAAGCTGCATCACAAAACTCCATCTCAGGGTGGGAGCCAGTTCTGGGAAGCTGCAGGACACTAGCTCACCAGGTGAGGGAGTCCCCTTTTCAGGTGATCTAAGCCTC…
Obcdi044119	TRINITY_00332270	chr3	115810892	115814364	2	no	NA	0	0.29125	0	0.15	0	0.31875	FALSE	FALSE	CCCAACTCTTACCTGAGAATCTATACGCAGTTAATTATTAATGGGGGAGGGAGAAACATTTTCTTCAGTGGTGTAGCCATTGGTAAGGTGTCCCTTGCTAAAGTGGATGGCAATTCAGCTACCCTAGTACTACTGTTCTTACAATGTAGATCGTTATCTTTACTGCAGGGGCCTCTGTCAGCCGATATAGCCCTGGGAACCTGAGCTGGGACAAGAGCTGCAGCCTGGCCTGCTTCTTGATCCTATTGGATCCATTGGATCCATTGGCCATCAGAGCCTTAGAAACCTGGCAATGTTGGCATGACCATTCTTTCCAAGTTCAAGTTAAAAGCCTTTTACTGATGCAAAAGTAATTTTGTGTTGCTTTTAAGTCTTTATTTGATGCACGCGCCTGGGGGA…
Obcdi044311	TRINITY_00320576	chr3	133307302	133309750	2	no	NA	2	0.40875	4	0.5275	1	0.16875	FALSE	FALSE	CACACACACACACACACACACACGACTATAATGTATAATGATCGAGCGTCCTTGTGAAGACATCTGACACAGATTTATCCTAAATCTGTAATTCCCTCAAACGCCACTTCCTCCATAAGGCCCTTTAATATTTAACCCAAGTACAGAGGTGGAATATCATGATTTCAAAGTGACACTTGTCTGGTGTGTTGACAGAATGGACTGATGAGTGTCAATCTGCACTACTGACTAGGTTTGAGAGCAGCAAAGAGACACACATCCAATCATAACTGTGAGATTGTTTCCAGAGATGCTCAACTAGAGAGGAGAAGAGGGGGAGGAGGAAGAGGAGGA
Obcdi044414	TRINITY_00320789	chr3	144224820	144227361	3	no	NA	1	0.37	2	0.285	4	0.42125	FALSE	FALSE	ACCTCTTTCCTCGTTTTGTTTTTGTTTTTGTTTTTCCTATCCTCTTTTTTCTAGCAAAGACATGCACTGTGCCAGCTCTTTAGGTTTGGTCTGGTTTGCTTTGAATATCACAAACAGTGAGACAAGCCTGCTGCTCCTTAGAACTTCAGCTGGAGAAGCTCAATCATGAATGCACCCCCTGCATGAGAACCAACTTTGGATTTGTATGTCAGACTAAACCAACACTTCCATCTTGGATTTCTTCACATCTAAGTGCAGTTTGCCACTCTCTGGAAAATGCTCGGTCTTGGTTTTGCTCGCAGACAGTGGACACAGCAGACCTAGTTGGTGGTGGATCCACACGGACTGGCACGTTCCAGAACTTTCTCACGTAAAAGCCTCTGGAAATCCAAATATTTA…
Obcdi044414	TRINITY_00327005	chr3	144224501	144226667	2	no	NA	1	0.37	2	0.285	4	0.42125	FALSE	FALSE	ACACATACAGACACATGCACAGACACACAAACACACACATACACACATATACAAACACATACAGACACTCTGAGGTAGGTACTGTCATCCTCTTTTAAGCACGAGGTGACTTTGACTTTCTCTAGGACACAGCAGACCTAGTTGGTGGTGGATCCACACGGACTGGCACGTTCCAGAACTTTCTCACGTAAAAGCCTCTGGAAATCCAAATATTTACAGTCCTGCACAGAGAAGAAACTTAAGGTGGTGAACGTAATGAATATCCAGCCCCATGGAATTATAGGATGGACAGTTTCCCCGGCAGATTCAACAGTGGTCACGATAAGAATAATCAATACAAATTAGGGGACAGGCTTCTGTTTTAATGCACTTAGTAACCAGATCTCTCATCCTCAAATA…
Obcdi044417	TRINITY_00320793	chr3	144377424	144381043	3	no	NA	2	0.3725	2	0.555	0	0.06125	FALSE	FALSE	CGGGAGAGTCAGGTACCAAATGGCCTTTACCAGAGTGCAGTCGGCTATGTGCAGATGACCACGTCCTGATAACAAAAGAAGAGGCTAAACAAGCCTTATTTGGCTAGCATTCTATCATCTTTCATTTTCTCCAGAGTTGTCAACAAATGCAGAGGCCTTGTTTGAAACGCTCACCCTCCAGCCTGTGAGACAGCCTCCTGGAACAGCTGCAGCGTGCAGGCACGGCCGGCCGGGCTTCTAATAGAGGAAATGAATTTATAATGGTGCCGTCTCTTCATTTTCACCAAGCACAAATTTCCCCTTAAATACTTAAAAACAACACCCAGAGCTGGATATCCCTTAAATTTCAAATAAATGAAATCTTAATCCAGCCTGTTGCTGAGTCTGAGTTGTTATTAA…
Obcdi044425	TRINITY_00320802	chr3	144625803	144628179	2	no	NA	0	0.1125	0	0.08625	0	0.12875	FALSE	FALSE	AATAAGTTTCAGCTCCTCTCTCCTCCTGACCACATATTTCCTGCTGGTGTGCTGCTAGCTAAAGTTCGCCAGAATTCATGCTGCAAGGAAGCCAGTGTACCACACAGGGCTGTGAAGGAGAGGGGCAGAGGAACCAGCCCAGCAAAATTGTAACCGCAAATGTTTCCAAAGCTTTGCCTCTTCCCTGGGCGGGTCCGCCTGGATGGAAGTTGTGTGAGGAAGGGCAGTCACTTGGTGATAGCACCCAAACTCCTTTCAGGAAAAAAAGGGGATGAATGAAAAAAGAAAAGATAAAGAAAGGACAAGACTGCTCCTAGATACGGTGCTGGGTACTAAGGACAGAACAAGGGGACACTCTGCAGAGATGTGTCTTTCTGGTCGGCGAGTGCTTCATGAGAC…
Obcdi044798	TRINITY_00338177	chr4	31455622	31473940	2	no	NA	1	0.24875	1	0.28625	0	0.23125	FALSE	FALSE	GCAGGAAGTTGATCTGTGGTCAGTGCCAGAGTTCTGCGCTTTACATCCACTGTAGTACTTTATCCTCCTCAACTGCAGCAAGGGAAAGGCAACAGCCCTGCTACATTTAGGAAGCTCTTATGCCACCCAGCAGTGCAGTTGCTGGAAACATCAGGGCTCAGGATTTATCAGATGACTCCTGACTCTCATAAAGCAACTACGGCTGTGGGACTTAACCAAGATAGAAAGCTAAAGGAAGCTGGGACAACACGAAGCCTTGTTTCCAAAGACAAGAATAATGAATGCCTGCATCTTCACATGCAAGACAGTCAGGGAAGACTACCATCCCCTTCCAGGATATAAGATGGGTTCCTGTGGGGACTCCCGAAAGATGCCTACCTGGAGAGAAAAACAACCTCA…
Obcdi045218	TRINITY_00339215	chr4	62729720	62740392	2	no	NA	6	1.2225	6	0.96	7	0.84375	FALSE	FALSE	CCCTTCCTCCCTCCCTTCCTTCCTTTCTTTTTCGAGACAAGGTCTCACTGGCTTAGAGTTCCTTAGGTAGATTACGCTGGCCTTGAAATCACAGAGATCTGCGCCTCTGCCTCCTGAGTGTTCTTCTCCGTGATTGAATATACCAGAGAGAAGAGAAAATAAGCAGGCTTGGTGAGGATGTGGAGAAGCTGAAGCCCTTCCAACAAGGCTGGTGGGAATGTGAAACTGCAGCCACTGTGACAAAGAACCTGGCCAGCTCTCAGGAAGCTAAACATAGAATTACCATAATCCCAGCAATTCCACCCCTAGGTATGTATTAAGGAAAAGAAAACCACCACACAAAACCTTCCCCATGACAGAGAGGATCAGTTGCCGTTTGGAGAGTGTGCAGATGACTCA…
Obcdi045264	TRINITY_00350457	chr4	70546437	70553648	2	no	NA	0	0	2	0.17375	1	0.09875	FALSE	FALSE	AGAAAAACCGTGATGAGCTTAACTCTCCATCCACCCTTAAGGCACATGCAGCATATCCTAAGAAGGTATGAGCCACTAGGAACACTTGGTTATCACCGTCTGAAGTCCCCATAAATACCAGAGGCTGGAGGACCATAGCAGAGTGAAAGGTGCTATTGAGGGGAACTTGGAAGAAGGAAAGTTGTGTTTGAACCCCTGTTCTCTGGACTGGAAAGAACTGGGTTCACAGAGAAGTTAAGGGCAAACAGAAGAAGGAACATTTCACTATTGCAGATACAGGTGAAAGGCTAAGGCAGACTCATGAAGGAATGTTTTTGTGAAAATGACCCAGGTGAGAGGATGTTCTGCTAAAAC
Obcdi045300	TRINITY_00350513	chr4	81764038	81788659	2	no	NA	0	0	0	0	0	0	FALSE	FALSE	AGGCACCCGGAGCATAGGGGAGTTTGCTGAGGCCAGGTCTGATCTGAAGCCTGTCCGCTGTTGAGACGAATGACAAGGCCATCTCTGCTTAAACACCTGAGTTCAGAGTGACAGCAAATTCCAGTGGAGCCAGTGAAATCTAAGTTTGTGGAGCCAGAAGAATGGGACGGTAACTCTGGAGACCAAGCACTCACTGCAAATATTTACACCATCAAATGCAGAGCCTCATGGTCAGCTGTGATGCTGACAGTCCTGTATGGCACTCATGATGGGCCTTCACCTTGAGGATAGGCCAATAACAACACAGAAAATCACTGAAGAGAACAGACATGACTGCC
Obcdi045344	TRINITY_00339546	chr4	86711079	86734964	3	no	NA	4	0.7925	4	0.92625	3	0.645	FALSE	FALSE	GCTTATGATCTGCAAGAAATGAGCTATCCAGAAAACTTTTTAGACTAGCAAGAGAGAACTGCTTGGAGAACTGTCTCTAGCAGGAAATAGAGAAAGAACTGGCTGGAGATCTCCAGGAAGAGCCAAACGGAAAGAAAGCAATCCGGAAAGCTGTCTCGAGCAGAATGGTTTCATTCTGTAGCACAGGTTACCTTCAATGGCAATCCTTCTGGCTCAGTCTCCCAAACACTGGAATACCTGGTGACGTGGAGACTCACGCACTCAGCAGTCCAGACTGGCCTGGAACCCACTATGTCTCTCAGTCTGCCTTTGAACCCAGAGAACTTTTCCTTCTTAACTTCCTAGGATTACAGGTATGAACCATCGCATCTAGCTCATTCTTCCTTAGAGCCAAATAAT…
Obcdi045344	TRINITY_00339548	chr4	86711079	86743268	4	no	NA	4	0.7925	4	0.92625	3	0.645	FALSE	FALSE	GCTTATGATCTGCAAGAAATGAGCTATCCAGAAAACTTTTTAGACTAGCAAGAGAGAACTGCTTGGAGAACTGTCTCTAGCAGGAAATAGAGAAAGAACTGGCTGGAGATCTCCAGGAAGAGCCAAACGGAAAGAAAGCAATCCGGAAAGCTGTCTCGAGCAGAATGGTTTCATTCTGTAGCACAGGTTACCTTCAATGGCAATCCTTCTGGCTCAGTCTCCCAAACACTGGAATACCTGGTGACGTGGAGACTCACGCACTCAGCAGTCCAGACTGGCCTGGAACCCACTATGTCTCTCAGTCTGCCTTTGAACCCAGAGAACTTTTCCTTCTTAACTTCCTAGGATTACAGGTCATGTCACCACTCTCGCTAACCCAGCTCTACCGAACTGGACTGC…
Obcdi045820	TRINITY_00351817	chr4	123081027	123083835	2	no	NA	0	0.185	3	0.3475	3	0.45625	TRUE	FALSE	CCACCGTTGAGAAAAGACTTGCTACAAAGGAGGCCTCCCGCCAAGCTGGCCGCCTTCTTCTCCCTGCCCACCCTCAGCTGAGGAACCTGACCTCAGGGCAGGCTAGGTCAGGTCCTTACCCGGCCTAGGGAGGCTGTCAATCGTCCTTGAGGTCATACCCAGCCTGGGGTGCTTCCCTGACTGCCCAAGTTCTAAGACTACCAACGTCATCAGAATGTGCTGAGGAGTAAATTTTAGAGAACCTGTGAAGCATGCTGAATCATAACTTGGAAAGCACCCATGGTCCCCGTTATCAGCACCTCTGCTTCTCCTTGATCCCCAGACCGGAGAACTCCTCTTGATGGCTCTCCTCGTGCAACCTTTCTGCTAAGGTCAGCATTTATGTTCTTTCCTCTGAGT…
Obcdi045869	TRINITY_00351930	chr4	125145981	125202371	4	no	NA	0	0.1575	2	0.47	0	0.32125	FALSE	FALSE	GTGTGTGTGTGTGTGTTACAGGTAGAGGGTGGGGAGCATGAACCCAAAGGGATTTCTGGACCTGGATGCCTGTTTTCTCCTTGGGGCTTAGGGTTACAACCAAGCCTGGCGTGGGTTGCCCTCTCTTCTCCCCTGGCGGTTGCCTGGGAGAGCGGGTGTGTCCAGCACCTACTCTGCGCAGTAGCAGGTGAAGGTCCTGTAGACAGCCCTTCCTTGAGAGAGCAGAGAGGGCCCCAGGGAAGCAGAAGTACTCAGCTGGAGGCCCCGGGTCTGGGAGGAGAGGTCAGGTGGACTGTCAGAGGAAAGCATGTAGGATACAGTCCCTGGAGGTCCAGGATTTGGGGGCCTCCGAGGTTCTTGACAGCTGTGACCCTTTGGGCTGGGATGATCCTGACAGAA…
Obcdi046221	TRINITY_00342096	chr4	137146771	137154347	3	no	NA	4	0.6975	6	0.70875	3	0.42625	TRUE	FALSE	GTCTCTTCTCTGACCAAGCAGGGCACACCAGCAGAAGTGTCTCTTGGGGCTTGAAGCTATGGACCCTCAAGGAACCCCAAGCAACTCTACTTGAGTAGAAATGGCTTTGTGCAGCTCAGGAGCCATGTGCTTGGGCATCGGAAGGTCCTACTGCCCTTTGAGGTGCCTGCAGACCCAGATATTCATTCAACCAACACGTATGGAGCAGCTGGTGCAGGTGTTGTGAGCTGTGCTGACTCACAACAAGGCCAAAGGGGTCCACTGTCAGAGCAACCTGCGCCATCGTTTGCCAAGGCCAGGGAGATGCAAATGTCACACTCTCTGCGGCCGTCCTGCCTAGCGAGCATTCCCTCTGCCCGCCTCCAGACGCTACTCGATCGCTCATCCCTGTAAAACATA…
Obcdi046221	TRINITY_00342097	chr4	137146775	137157193	4	no	NA	4	0.6975	6	0.70875	3	0.42625	TRUE	FALSE	CTTCTCTGACCAAGCAGGGCACACCAGCAGAAGTGTCTCTTGGGGCTTGAAGCTATGGACCCTCAAGGAACCCCAAGCAACTCTACTTGAGTAGAAATGGCTTTGTGCAGCTCAGGAGCCATGTGCTTGGGCATCGGAAGGTCCTACTGCCCTTTGAGGTGCCTGCAGACCCAGATATTCATTCAACCAACACGTATGGAGCAGCTGGTGCAGGTGTTGTGAGCTGTGCTGACTCACAACAAGGCCAAAGGGGTCCACTGTCAGAGCAACCTGCGCCATCGTTTGCCAAGGCCAGGGAGATGCAAATGTCACACTCTCTGCGGCCGTCCTGCCTAGCGAGCATTCCCTCTGCCCGCCTCCAGACGCTACTCGATCGCTCATCCCTGTAAAACATACCAG…
Obcdi046225	TRINITY_00342102	chr4	137361805	137362588	2	no	NA	2	0.20375	0	0.11875	1	0.25125	FALSE	FALSE	TCATTTAAGGAATGCCATAGGGCCTGCAAGATGGCTCAGTGGGTAAAGCACTTGCTGCACAAGCCTGAGGACGTGAGTTCAAATCCCAGAACCTGAAGAAAGGTGGATGGCGAGAACAGACCCCCATGAGTCCTCCTCCTCCACAGGTCTGTCCAGGCTGGGTCTGTCTCCTGTGGGATCCCAGCGGCAAGCCGATGCCTTGAACATGAACCATGGGATGAGCAGGAGGAGCCTTGAAACTTTGAATGTACCCTACCTGTCCCCGGTGTCTTTGAAGAATGGAAAGCAGGAAGACCCAGTCCTTGCATACAGGAGACTGCCCTGTGGTCTGTGTTCCTGGGATTTACCTGAGTGAACCCTCATGGAACACGTTCCCATGATTCATGAGAAAAGTACAAG…
Obcdi046368	TRINITY_00368091	chr4	144085064	144086418	2	no	NA	8	4.6825	8	3.65125	7	2.805	TRUE	FALSE	CCGGGACTTAAGTGCCTGAGTGGGGATCTCCCCTTGGGGGTCTTTCATTTGGTGCATTGGCCGGGAAAACAGCGCGACCACCCAGAAGTCCTAGACCCACTTAGAGCCACCTGCAGCTGCCCCACCGCAGGGACCGGCGGGGGGGACTCGGAGTCGCCGAGGCCGAAGCCCCGAGGAGGAAGGGGGGCCAGACTCAACAGTTGCCCTGCCACTCAGAGCACATGTAGGAGGGCCAGCACCAGGACCTAATGATCTTCCTTTACAGTATTGGCCTTTTTCTTCTTCTGATTTATACAATTGGAAAACTAACCACCCCCCCTTCTCAGAGAACCCCTCTGGACTTACTGGGCTCCTTGAGTCACT
Obcdi046590	TRINITY_00361361	chr4	149799783	149802205	2	no	NA	0	0.1075	3	0.46125	2	0.415	FALSE	FALSE	AAGAGTACATGTTTTTTTTTTTTTTCACTCAGTCTTCATATTTTTGAGACAGATTCTCTCATGGAAGTTTAGTAACTTTGTTAGGCTGACTTGCCAGTGAGTTCCAGAAGTCCACGGGTACCAGACCTCTGGCAGTCCTGGGACTCTAGATGTGCATCACATGACCGATGTGTTCACAAGGACATTGGTCATCAGAACGCAAGTCCTCGTGCTGGGCCGCAGGCGCTGCATTGACGGAGCCGGTTCCATGGTCTCTCAGGGGGTTTTTAAACTGAATAGTGATGACTGGTCTCGGGCAGTGGTCAGCCGTTGATGTGTTTACAATGGAAAGGAAGGGAAAGCGGGGAAGCTCTGACTGGCATCAGCGCCGGAGCCAGGGAGAGGTCATCGAAGCTGCAA…
Obcdi046594	TRINITY_00342970	chr4	150029506	150030478	3	no	NA	2	0.44375	0	0	0	0	FALSE	FALSE	GCTTCTTTCCCCTCTGGGAGAAAGCACCGAGGGCCACCTGTCACTGTCACCTTTGCCTCTGGCTCTGAACACAAAGCTTCAGGAGTCCAAAGAGTCTTCCACCCTCCCTCCTCTTCATCATCTCCAGCAGCAGTCTGCAACTTGCCAGCCATCCCAACCGTTCAGCAGCTGAGCAGGAGAGAGAGAGTCTGGGAGTCTGATCCCCACCTGCAGGGCCTCTCCAAGCTTCCCCTCCACGGCCTCGTCTCCTTACCCAC
Obcdi046836	TRINITY_00368782	chr4	10972804	10973771	2	no	NA	0	0.21125	0	0.08625	1	0.2075	FALSE	FALSE	GGGCCAGGAACCTGCAGGCAGGAATTGAAGCAGAGGCCATGGGAGATCACTGATTCCTTGCGGCTTGATCAGCCTAGATTCTTACACCATCAGGAGCAGTTCACCAGCCAGCACCCTGTCTTTTATTTTTGAAATTGGTTTCATTTTGCCATGCTGTAGGTCAGGATGACCTTGATTTGGATGTCCCAGCCACTACCTCCTGAGTCCTGGCATTACAGGTTAGCACCACCAAGCCTGTTATGTTTTGTTTTGTTCTTAACGTCCCCAGCAACATGGAGTGAATGGCAGAGCCCCGTGCACCAAATCCTTGCGCCAGACGGAGACATTGGAGCAAGCTGAAGAACCTGCATTTGCATGTCTTTAAAGAGCCTGGAAATGAAGGAAAGCATCCGGGACTGG…
Obcdi047019	TRINITY_00369012	chr4	35323994	35325387	3	no	NA	0	0.02875	0	0.0375	0	0	FALSE	FALSE	AGAAAGGAATGGAAGAAAATAGAGTATTCCAGCCAGATGTGGTGGATAAAGGCACATGCCTTTATTCCAGTACTTGATAGGCAGACAGAAGAATTCTTTGAGGATGTGGGCTTTCAGCTTCCTTCTGGGCCACCGTGTCTTCTGCCTGCTGCCACACTTCCTCACCATGAAGGGGACTCCTATCCCTCCGGATAAGTATCTGTTTTCCTCCTTGTGGGAACCCTGTTTCCAGTGGGTTAACAAAGCCAAGAAAGAAAGAGAGCAAGCTCGGCCACATGTGTAATTTTCAAGGTTCTGCTTCTATCACATCTGCTTACAGCTCATGAGCCAAACTCAGAGTCAAGGAGAAGAGTAGAGGAATACAAGAATTGAAGACCCAAAGCCAGCCATCTGTCTATC…
Obcdi047025	TRINITY_00344079	chr4	40134848	40139687	3	no	NA	1	0.31625	0	0	0	0	FALSE	FALSE	GTTGAACTTTTACATGTCACTCAATTCAGCTCCTCCAACCACCACTGAAGAGTTGCCAGTACAGAGATCCGTGCTGTAGTGCGGTAATGTAGGGTCAGGTCACTTAGAATAAAATATCTTGCCTATTCCAAGTTCGGCTATGAAAGTGCCAAGAGGAAGTGAACAAGATCGCGGTCAGCTGCTGCCCTCTGTTGGCAGAATGTGAACGCGTGATAAGCAGACAGGGAACAGCAGTAGAGTAATAAGCAAGATTGGACAGAAGCTGCTGACCCC
Obcdi047054	TRINITY_00369079	chr4	41324543	41348959	2	no	NA	0	0.06	1	0.25375	0	0.07875	FALSE	FALSE	AGCCGACAGTGACGTAACTAAATCCCTCTTCCAGAGCTGAAGGGTTCCTGCAACCGGGAGCTTCCTTACTGAAGGATCCCTGCGGACCCTAAGGGGAAGAAGAAAGGAGGGGTCACTGAGAGGGCCTGCTTCTGTAGGTTCAGGCTGGTGCCAGAGGAGAGGAGTGTCTACAACAGTCACTAAGCCTGGAATCTGAAGAAAGCCGAGGAGGCAATGGCTCAAAGTAATAACAGGTCACAGATGCAAAAATAAAGTGAGTTGGGGCAATGCCTGGCCCTCCTTGGTAAGTGGCAACCTGGTGATCCGGACAAAGGACACTGTAAAAAGCTGGTAGTTGGTATGCCATTGATTAAGGTGACCCTGGGTCTTAGTTTCTTTTCCTATTGTGATAAAATACTC…
Obcdi047101	TRINITY_00362294	chr4	42894695	42901125	2	no	NA	0	0.10375	0	0.0225	2	0.5875	FALSE	FALSE	GGGAGGCAGAGACAGCACGGGGCAGCCAAGCTGAGCTCTTGCTGACTCTCAGCAGCAATGCTATTTTGGGGAGTGCATCGGTAGGGGGTGTGCCGGAGACAGAAGCTAGTGCCTTCCTCTAAGCAAGGACTATACCACCGAACATCACAGTGAGCCACACTGACCCCCCTTCAATGGTTTTCTGAGACAATCTTGCCTTGTGACATGGCAACATGACTACGTGCTTGTATCTGTCATCTGGAAAGAACCGAGCTGCTGCCCTGCATACCATGACCGAGGCATCCGGAACCTCATAGCAACCCTTCTCCTCACTGTGTATTTTGAGAATCCAAATAACACGAACTCCAGTGCTGTCTTTCGTGATTTAAAACACAAAGGACAACTCATGAACGTGACTCA…
Obcdi047229	TRINITY_00344707	chr4	49630425	49631974	2	no	NA	2	0.26125	1	0.225	2	0.48	FALSE	FALSE	CGCGTGAGGAGGGGGCGCAGTCAGTTCTGCGTGTGCGCTGCCGCCTCTGTGTTGGGATGGGCGGGGACTGTTTCAGACTCCAGTCCCAAAGTGACCGGTCTCTTCAACGCGAAGCATTGTGTGTTCGAGTGCCCACATGTAAAGCTCAGAGGACAACTTTTGGAGCTAGGTCGTACTTCGAAGGCTCGGGTCTCAAGGGCTGAACTCGGGGTGACAAGCACCTTTACCCACTAAACCATCTTGCCAGGCCAGTACCAGGATGTTTAAAATTTATTGAGCGTTGATATTTTTTTTACGTTAGAAATAAACTACATCATTCAATTTTACTAAATGCATTTTAATGATAAAAAGGCAATCGATCTAATCTGCCCTTGAAAAGCAGTGTGGCTTCTGAAATTG…
Obcdi047257	TRINITY_00344762	chr4	54321931	54325185	2	no	NA	1	0.23875	0	0	0	0	FALSE	FALSE	AGACAGCTCAGGAGACACATGGGCAGCAAATCCCTGTGAGGTTTTCTCAAAAAGCAATCAGTTCAACGGCTCTGGGAAAGGACTGCAACAATCAATTCCAGACAGAGCTTCCTGGCAGCACCAGGAGTGCAGTTATTCCAGTGTGGCTGACCGAAGCAAATTCCATCCATCGGCTTTGGATATGAGACATTCCAGTGGCACAATCGACATTCTGTCAGGATACTTCAAATTTTTCAGGATAAAGTTTGTAAAGAAAAAGAGAATGGATAAAAAGAAACACAGTCCCTGTTACTGATGTTATCACTTAAAGGCCATCATCAAGAATATTCTAGTAAAC
Obcdi047271	TRINITY_00344789	chr4	56456666	56461125	3	no	NA	8	1.78875	8	1.54	8	1.48125	TRUE	TRUE	GTGAGGTCTCTCCCTGAACCTGGAACTCCCTGATTCAGTCAACTGGCTGACCCTCAAGCCCTCAGGATACTCCCATCTCTTAACTCTTCAGCTCTGTGGCTCTGGGCAGGTACCACCACACTCAGCTTCTTCCACAGATATGGAGAGTCTTAACTGTGGTTCTCAAGCTTGCAGAGCAGGCTCTTTATGTATGGAACCACTTCCTTGCCTGTAAAGGTTATTTCAGATCAATTAGCATCTTACCAGTTATCTCATAAACACATTCATTTAATTCTTAACAAAGTCTTAGAAATAGACCCAAGCAGTGAGTGTGACACTTTGTTTATTTATCAAGGGGCACTACACTTTTTCTTTAGTAATCTGGTAGGACTAATAAATTCAATTATTTTCAATTTTCTT…
Obcdi047271	TRINITY_00344802	chr4	56663689	56702753	2	no	NA	8	1.78875	8	1.54	8	1.48125	TRUE	TRUE	TCTTCTTCTCCTCCCACTTAAAAAAAAATAGCATCTTTTCAATTTTATTTGCTGCCTACTGTGTGTCAGGCCATATCCCAGAGTCTGGGAGAAGATTTTGGTGAGAAGAATGCGAGTTTTGTTGTCTTCTCTTGTTCATGTCCTGGAGTGAACTTTGAGCCTGTCTATATGACTCGGCCTCAAAGGGCAGCCCAGCAAATGGGGGATGTGGGGGAGGGAAGTGTGGACAAAGAGCCCCGAGGATGAAAAAGGTCTGCCTCTCTGGATTCAGCCCTCTCCACCCACAGCCCAGCAAGAGCTCTTCCCATCCTCGTATGGAGATGCCCTTCCGGCCACGGCAGCCTGAACGCCCTGCTGCTGGAATCATTGTTTCATTTTAGGAGCCAAGGGATAACTTTC…
Obcdi047271	TRINITY_00344803	chr4	56698664	56702753	2	no	NA	8	1.78875	8	1.54	8	1.48125	TRUE	TRUE	TCTTCTTCTCCTCCCACTTAAAAAAAAATAGCATCTTTTCAATTTTATTTGCTGCCTACTGTGTGTCAGGCCATATCCCAGAGTCTGGGAGAAGATTTTGGTGAGAAGAATGCGAGTTTTGTTGTCTTCTCTTGTTCATGTCCTGGAGTGAACTTTGAGCCTGTCTATATGACTCGGCCTCAAAGGGCAGCCCAGCAAATGGGGGATGTGGGGGAGGGAAGTGTGGACAAAGAGCCCCGAGGATGAAAAAGGTCTGCCTCTCTGGATTCAGCCCTCTCCACCCACAGCCCAGCAAGAGCTCTTCCCATCCTCGTATGGAGATGCCCTTCCGGCCACGGCAGCCTGAACGCCCTGCTGCTGGAATCATTGTTTCATTTTAGGAGCCAAGGGATAACTTTC…
Obcdi047271	TRINITY_00354676	chr4	56477947	56514234	2	no	NA	8	1.78875	8	1.54	8	1.48125	TRUE	TRUE	ACACACACACACACACACACACACACACACAGAGGAGTTGTACATTTTAAATTCAAATCTTTGCCATTATGCCCTACTGGGAAAAGCTTAGGTTGGTGAAGAAGGTATTCACAGGTTCACCTCTCTAGCATCTTTTATCTGAGCCTTCTCTGTCAAGGACTCCTGATTTCCTTGGATTTTAAACTGCATGCATTTTAGGCACATAATTTTTTTTTTTTCAGAAATGCTGGAGCAAAACTATACTCACTTTACTACTGAGAATTGTGGTGGAGGCAGAGAAGAGTTCAGCAACACTTGATTCTTGGTCATGCTTTGGCCATTCAGCAATCTTACGTCTTAGGAGGATCACTGCTTCCTCCAGTGCTCAACACTGAGTGTCAATGCCTGTATTTATAAGAT…
Obcdi047459	TRINITY_00355154	chr4	81884496	81926928	3	no	NA	1	0.16125	1	0.2975	2	0.195	FALSE	FALSE	AACTATTCATGTGTTTCCCCTCGGGACAGTCGTGCATGACAGAGTGTGCTTTGACTCTTGTTAGCTCATTCCAAATACTGCTGACTCCGGTGCATCTCAGTCCTAAGGGAAGAAGTGGAAATGCAGTGGATGGATAGCGGAGTAGACCACACTCTGCTCTCCTCTCTCTCAGAGCCCTTTTCAAGATAAGAAGTGCATAGTTTTATAATGGAGAAGAGTGGTTGATTCATCCTAAAGCTATTCAAGGTCCACATCAAATGACATTTCTCCCATGATGCTCTTCTGCTGTAATGTGTTGCTAGAGACCATGAGACCATGTATTGAAACCTGTGGAGTCAAGAATCAGAATAATTGAGTGCCCTGAGAAGAACTTGGGTGCAAACTCCGTAGCCAGTCCCA…
Obcdi047519	TRINITY_00345539	chr4	88714921	88716701	2	no	NA	8	1.48375	8	1.50875	7	1.11875	TRUE	FALSE	GTGGCGCATGCCTTTAATCCCAGAATTTAGGAGGCAGAGGCAGGTAGATCAGGCTGGCATCTCTTCAGTCCCACCCAGCAGTTTAGTTGAGGTTTTTAATTTAGTTTAGTCAATAATTCAAACAGGTTGTTTGAAAATGTTGTGTCTATGTAGTATATAATTTCATGAAAGTGCCATAGATTTTACACGTCTATATACTGATATTTGACTAATCCTAAAATTTCATCACTGTAAGTAAACCTGGAAAACTTAATTATTAAACATAAAACTTAACCCCATGTATTAACAGGTGACACAGTCAGGAGTAGCCTGAGCCTCTTGGGATTTGTTACTGTCTACTTGTCTTAAGGAAACCTATAAATATAATCTTGTCTTTGGAACAGGGAAGGTTCTTGATTT…
Obcdi047536	TRINITY_00355270	chr4	93871734	94005356	5	no	NA	2	0.1925	2	0.315	3	0.3425	FALSE	FALSE	GCATCGGAACGCCGTCTCTTCGGTTAGCATACTATACTATACTTGCTCTCAATTGTGAAATGATTAGATCTTAGAGCATCGATCTCAGAGTGCCTATAGTTGGGGAGCATCATGTAGAGGGTTGCAATGGAGCACCGGTGTTTACTTCATGGTTGCCAGGTTTTTCCACAAAGTGACTTTCCACAGAGATGGTAATGGAAGCATCTAGAGGCAGGATGTAAAATGGCAAAATGTCTATCTAACTCCAAAGGTTCTTAGGGAAATTAAAAAGAAGTCTGGGCATGCCTTTCCTCTAAGAAGTCATTTAAGGCCGGGAGTGGTGGCGCACACCTTTAATCCCAGCACTCAGGAGGCAGAGTTCCTCCTGAGTTCCAGGCCAGCCTGGTCTACAAAGTGAGT…
Obcdi047576	TRINITY_00363147	chr4	98202942	98215316	2	no	NA	0	0	0	0	2	0.48	FALSE	FALSE	ACCCGCTTCCCCCAGTATGTGTATGTGTGCATTTCCATATGAAGACATAAAAGATGCAAATATGGAAAGAGCATGGAGACCCTCCCAAGGTTCCAGAAAAAGGCTGGTGCCAGATAATGAGTGACAAGGCGGATTTCCCAAAAAGCAGCCTTGAGAGGCCATTGTGAGAAGCTGGGAAGAGAAAACTTTGAATTCCACAGAGATGGCAGAATGTTGGAGAGAGTCATCAAGGAAGCCAGACAAAGAGAGAGTCATGTAGGGCACAAACAGCAGAGCTGCAAGGGCTGGG
Obcdi047594	TRINITY_00363211	chr4	99176920	99178752	2	no	NA	1	0.12875	0	0	0	0.0625	FALSE	FALSE	CCATGCCTGTTGTCCCCAGAGGATGGAGAGGTGTCAGATCTCCTGGAACTGGAGTTACAGACAAGGTGTGAAGAGCATATTGTATTTTCCCATACTGTGAAGAATGACTCAAAGCAAATCGATCAGCAGAATAACATCCCTTTTTCTAGCTGTGCACGGAAGGAGTTAGGAGAGGGTCAGAGTCAGGGCCAAGGGTCAGAGTGGAGAGGACAAATGTTATCAGGAGATTACAGCACATGGCCAGAAGGAGAAGCAGAAACCAAACGCGGTTGGATGTGGAGCTGGTGGAGGATCGGCGCTGGAGCAAACCTAAAGAGCCTTGCTGGACAACAGCTGGACAACATCTGGACAGGACTAATTGCCTTCTTCACTAGCTTGGAGATGTTGGGTCTCTCAACT…
Obcdi047898	TRINITY_00363739	chr4	120288204	120290563	2	no	NA	1	0.11625	0	0	2	0.37125	FALSE	FALSE	GGGACACTGTGTGGGATATGCATGGTCTGGGAACTACTGGGGAGGCTGCTGGCACTGCTTGATGGTTACAAGTGTTAAAGAGTTGTATGGGCAAGCACACGGTGCAAGTGATCAAGTGTGTGTGCATCAAAGTGCACGTGTACGTCCTTGCTGAAGAAGGTGTGAAAGCAAGCATGCCTGTGTGGGGGAGGAGGAGACAGAGGAAGACTGGTCCATGGCACAAAGAGACGAGAGTTAGATCAACCCTTAGTCTGGCTGTTGGAAG
Obcdi048121	TRINITY_00370722	chr4	130252101	130252868	2	no	NA	1	0.155	2	0.1625	0	0	FALSE	FALSE	ACCATCTCCTAGGTACCACCAGGGTTTCGGGGAGTATAGGGATTCAAATAGACACCCTGAAAACAGAGCAGGAAGCGTTGGGCTGAGAGGACATTTGCTGAGGTACACAAGGCCATGGAAGAGGAGCTCAAGGGAGAAAAGAAATGCCCAGGGTGTCCTCGTGGCCTGTGTATTTGTAGAGGTGGTTGATTTGCCAGATGTGGTGGTGCACAGCTTTAATCTCACCACTTGTCCGGGAGGCAGAGGTAGGTTTATAAACTGAGTTCCAGGACAGCCAGGGTTACACAGAGAAACCCAAAACAAAAACAAAAAGAAAACAAAAAAACAAAAAAACAAAAAACCTTCCCTCAACAACACCCC
Obcdi048187	TRINITY_00364266	chr4	132958844	132959572	2	no	NA	2	0.29375	3	0.59875	3	0.52	FALSE	FALSE	GCTAAGCTCTGGGAAAGAAGCAAGCCTGTGAGGGGCAGGCTCAGTTCCCACAGTTCCTGCACAGGGGAGCCATTGTCTCCTGGAAGAGACATGTCACACCCTTGGGTCAACAGCCAAATGTGAAGATGGTGTTTGGTTCCTCTGCTGCAGATATTTACTGTGTGAGATTCTGCTGGGATGAGGACGGCTGCAGCTGGGAACTCAGCTCCTCCCCTCCTGGACCAGGGCTGCAGGGAGAGACAATGGACAGACACCTCACTGAGGGGGAGGTAGGGGGAATGGTGGTGGCCGCCCTGCAGGCTTTGAAGTAGAAAGGAAAGCAGGGAGGGGCCTGGAAAGTGTCAGCCAGCCCTGCTCTTTGGAAAGCAAGCAAGGCTTAGGTGAATGGAGGCCTCTCCC…
Obcdi048253	TRINITY_00347646	chr4	134262959	134266548	2	no	NA	5	0.5875	1	0.37625	3	0.45375	FALSE	FALSE	TGTTGATGAGCCCACACCTGCCTACTCTTTCTTCTCGAAGCCAGTGGGTGATGCTGTGCTCCAGTGGTGTGTGTGTGTGTGTGATCTTTGGAGCTAAATCATATGTTTATCTAGGCCTACATCTCAGCCTAGGCCCAGGCCTTAGAGGACAGGATTTCCTTTAAGTGCATGGGCTCCAAAGGGTTCAAAGGGTCTCTGTAACAATGAATCATTGTCAGTGACCTGGGTCTAACTCTTGCCGTGAAAGTCAGAGGTTCTGCCCATTCCTGGAAAACGACTACTGACCGTCACAAAGGAAGGCCACATAGACCCTTCCCGCAGCTGAGGAAGACAATTCACAAATGGAAATTAAAAAGCCAGAGTCTGGAGCTGTGGCTCAGTTGCTTCCCCAGCGTGAAC…
Obcdi048300	TRINITY_00370985	chr4	135891076	135891653	2	no	NA	0	0	0	0.12	0	0.0275	FALSE	FALSE	ATCTGAATCACCCAGGGACCTGACAAACAGATTGCTGGCCCTGACTCTGACTCTGACTCTGATTTCTGGCTGGAGGTGGGAGGATTGGGTCAAGAATCTGTGGAGAGAGGCTAGGTACGGCAACCCCAGGAGGTCCGGACTTCTCTGTCCTTAGGAAGCAGGAAACCCTCCACCAAGAATGGGTGGAATCAATCATCTTTGTGGCCCAGGCCCTCCTCCAATGGCTGGTGGATGAGGAAGGTAAATGTCTGTCCTGAGAGGTAGACAACTATGGAAGGAAGCCATCAAGCTGTGAAGAGCAGCTCATGCAGGAGAAGATGGTGTCTGGCCAAACAAGGACTGCTCTGTGTCCTCACAGATGAATGAGGCCATGCTGGGAATTCCTTCTGCAGGATCTGG…
Obcdi048310	TRINITY_00347787	chr4	136133014	136135201	2	no	NA	2	0.47875	0	0.33375	0	0.29625	FALSE	FALSE	CGAATGTGTGGGAAACCCGGAGGAATGTGGCTGCTCCGACGGCCACAGCGGGGCCAGGCGCCGCCAGCAGGGTCCGCCCCCGGGGACCTGGGACCCGCGCCCGGCCCCGCGCGCCTGGGTCTCCTGCCAGCGCTCTCTCCATCGTCCGCCCCTTTTCTCAAACTCTGACTTTTCCATCTTCCCTTCTACTTTCTCTTCTGGTTCTCTCATCTCTAGATTCCCTCATTCCTGGCCCCAATTCGTCGCTCTCCCCAGGCCTTTTCCCGAGTCTGCACATCCATTTTTGTTTTCCCTCCCTCTTTGTCCCGGACATTCTTTCTGAGCCTTTGTTTCCGCGCCTCTATTTCAGTGGCGCCTTCTCAGCCTCTGCCTGTGGTTTCCTGGGTTCGGGGGTTTGAT…
Obcdi048331	TRINITY_00347859	chr4	137233623	137234597	2	no	NA	5	0.54125	1	0.15625	2	0.3925	FALSE	FALSE	ATGTAGTCCAACTGTGTACCCAGGAAGAAAAGGCAATGTGTTTGTCAAAGTCTGAAAGGATGTGTCTCGGCGCAATTGCTTCTGTGTTGGTGGTCAGCTGGGGGTGTCATGCAGCCTCTCTGAAAGCTTAGTAAGAGATGGGAGCCTCTGCATTACTACACACTCCTGCCAGGAAGTGCTACCACACTGTAGGTCCCAAAGCCACGGAGCCACGGAGACAAATGACCATGGCCTGAACGCAGCAACATGGCTCTGCTAACTCCAAAGGATTCTGGGAAATGTAGTTCCGCTGTAGGACCAAGAGGAACCTCTAGAGACCTTTTTTTCTTTGCAAATTGTTTATCTCTGGTATTGTGTGATAGAAGCTGAGCAGTACAGGGGCTTTGGGATAGTTCAGGC…
Obcdi048384	TRINITY_00347929	chr4	138962306	138963892	2	no	NA	0	0.1275	0	0.20375	0	0.16	FALSE	FALSE	GGCATGGTGACATGCACCTGTAAACCCAGTAGAGATTGGGAGAGTCAGGAGTTCAAGGTCATCTTGACTACACAGTGAGTTCATGGCCAGATGAGATCCGTGAAACCCTGTCTCAGAATATGAAGGGAGGCAGAGAGATCGCCCAGTGGGTGAAAGAATTTGACATGCAAGCCCAACGACCCACGTTTGATCCTTAGAACCCATGTAAAACATCAATTTATTTGTCTGTAATCTCTGCACCTCATCCTGAGACGGTGGCAACAGGAGAACCATCCAGAAGCCTGAGGGCCAGCTAGACTACAGTTCAAAGCTTCAACGATAGAAGCAGCAAGAAGGACCCTGCCTCAGCAAGATGGAAGGAAAGAGCCAACTCCCCAAAGTTGTCCTTAGACCTTCAGG…
[truncated: 250 more rows]
