# Supplementary material for: Osteocyte transcriptome mapping identifies a molecular landscape controlling skeletal homeostasis and susceptibility to skeletal disease
Source: Nat Commun. 2021 May 5;12:2444. doi: 10.1038/s41467-021-22517-1 (PMC8100170; doi:10.1038/s41467-021-22517-1)
Supplement: Supplementary file 10 — Supplementary Data 7 [file 41467_2021_22517_MOESM10_ESM.xlsx]

## Sheet: TableS6_Signature_GOBP_enrichme
GO_Term_ID	GO_Description	Semantic_cluster_classification	log10.p.value	Genes
GO:0001503	ossification	1	-40.6326	Sox9/Mmp14/Sost/Col1a1/Bmp8b/Prkd1/Clec11a/Epha2/Ihh/Chrd/Scube2/Id3/Bmp7/Hoxa2/Stc1/Ctgf/Igfbp3/Gli3/Aspn/Bmp4/Gdf10/Fgf9/Wnt5a/Bmp1/Col2a1/Ptk2/Wnt10b/Fbn2/Dkk1/Lrp5/Ltbp3/Kazald1/Nab2/Gli1/Ifitm5/Fam20c/Ddr2/Tnn/Acvr1/Creb3l1/Lrp4/Jag1/Bmp2/Wwtr1/Shox2/Sfrp2/Thbs3/Cyr61/Mmp16/Npr2/P3h1/Hspg2/Alpl/Spp1/Ibsp/Dmp1/Bmp3/Dlx5/Ptn/Mgp/Fgfr2/Fgfr1/Mmp2/Comp/Pth1r/Bmp8a/Twist1/Cd276/Igsf10/Dchs1/Smad6…
GO:0030278	regulation of ossification	1	-18.1739	Sox9/Sost/Prkd1/Chrd/Scube2/Id3/Bmp7/Hoxa2/Gli3/Bmp4/Gdf10/Wnt5a/Ptk2/Wnt10b/Fbn2/Dkk1/Lrp5/Ltbp3/Gli1/Ifitm5/Fam20c/Ddr2/Tnn/Acvr1/Creb3l1/Lrp4/Jag1/Bmp2/Sfrp2/Cyr61/P3h1/Dlx5/Mgp/Fgfr1/Comp/Twist1/Cd276/Smad6/Enpp1/Egr2/Rflna/Hand2/Fndc3b/Hey1/Npnt/Id1/Omd/Osr1/Ranbp3l/Nog/Gja1/Ostn/Mepe/Cthrc1/Fgfr3/Tmem119/Intu/Bglap/Bglap2
GO:0032963	collagen metabolic process	1	-9.9431	Fap/Mmp14/Col1a1/Ltbp1/Ihh/P3h4/Rcn3/Ctgf/Mrc2/Cygb/Tgfb3/Bmp4/P3h3/Pdgfrb/Col5a1/Creb3l1/Ctsk/Mmp16/P3h1/Mmp2/Plod2/Larp6/Adamts2/Tns2/Serpine1/Id1/Mmp13/Fgfr3/Mkx/Serpinh1
GO:0061311	cell surface receptor signaling pathway involved in heart development	1	-7.5129	Dll1/Hey2/Bmp4/Wnt5a/Dkk1/Sox17/Acvr1/Jag1/Dll4/Bmp2/Hand2/Hey1/Snai1/Msx1/Nog
GO:0048880	sensory system development	1	-7.4841	Tbx2/Sox9/Rcn1/Epha2/Ihh/Bmp7/Dll1/Aldh1a3/Gli3/Bmp4/Fgf9/Nectin3/Pdgfrb/Lrp5/Col5a2/Col5a1/Lamc3/Jag1/Dll4/Bcar3/Pdgfra/Foxp2/Flt1/Tspan12/Ptn/Fgfr2/Col4a1/Irx5/Irx6/Ptprm/Lif/Twist1/Inhbb/Tgfb2/Cc2d2a/Sh3pxd2b/Six5/Sdk2/Slitrk6/Foxc2/Sall2/Tsku/Foxc1/Gja1/Cacna1c/Arhgef15/Gas1/Adamts18/Fgfr3/Ntrk2/Col8a2/Mab21l2/Col8a1/Fat1/Fat3/Fjx1/Miat
GO:0045669	positive regulation of osteoblast differentiation	1	-7.1046	Prkd1/Scube2/Bmp7/Gli3/Bmp4/Gdf10/Wnt10b/Fbn2/Lrp5/Fam20c/Ddr2/Acvr1/Jag1/Bmp2/Sfrp2/Cyr61/Dlx5/Cd276/Hey1/Npnt/Gja1/Cthrc1/Tmem119
GO:0045778	positive regulation of ossification	1	-5.9245	Prkd1/Scube2/Bmp7/Gli3/Bmp4/Gdf10/Wnt5a/Wnt10b/Fbn2/Lrp5/Fam20c/Ddr2/Acvr1/Jag1/Bmp2/Sfrp2/Cyr61/Dlx5/Cd276/Hey1/Npnt/Osr1/Gja1/Cthrc1/Fgfr3/Tmem119
GO:1902668	negative regulation of axon guidance	1	-5.6904	Sema3g/Wnt5a/Sema5a/Sema4g/Sema4c/Sema6d/Plxna3/Slit2/Ryk/Sema3f/Sema7a/Sema3d/Sema3b/Sema3e
GO:0030279	negative regulation of ossification	1	-5.2358	Sox9/Sost/Chrd/Id3/Hoxa2/Gdf10/Dkk1/Lrp5/Ltbp3/Tnn/Lrp4/Fgfr1/Twist1/Smad6/Enpp1/Rflna/Hand2/Fndc3b/Id1/Ranbp3l/Nog/Ostn/Mepe
GO:0048771	tissue remodeling	1	-4.8416	Mmp14/Timp1/Efna2/Epha2/Ihh/P3h4/Cav1/Vdr/Epas1/Lrp5/Ltbp3/Jag1/Dll4/Efna4/Ctsk/Nos3/Spp1/Wnt16/Nox4/Angpt2/Mmp2/Pth1r/Cspg4/Lif/Enpp1/Hand2/Tgfb2/Foxc2/Lgr4/Foxc1/Gja1/Cthrc1/Fgfr3/Gja5/Tnfrsf11b
GO:0010631	epithelial cell migration	1	-4.5528	Fap/Sox9/Serpinf1/Efnb2/Itga3/Prkd1/Epha2/Stc1/Sash1/Stard13/Sparc/Dcn/Plk2/Ptprg/Bmp4/Wnt5a/Sema5a/Enpp2/Emp2/Ptk2/Robo1/Dll4/Angpt4/Efna1/Nos3/Ephb4/Adamts9/Srpx2/Angpt2/Adgra2/Slit2/Fgfr1/Bcar1/Kank2/Kank1/Ptprm/Egr3/Loxl2/Fgf1/Serpine1/Tgfb2/Plekhg5/Foxc2/Igf2/Mcc
GO:0090130	tissue migration	1	-4.451	Fap/Sox9/Serpinf1/Efnb2/Itga3/Prkd1/Epha2/Stc1/Sash1/Stard13/Sparc/Dcn/Plk2/Ptprg/Bmp4/Wnt5a/Sema5a/Enpp2/Emp2/Ptk2/Robo1/Dll4/Angpt4/Efna1/Nos3/Ephb4/Adamts9/Srpx2/Angpt2/Adgra2/Slit2/Fgfr1/Bcar1/Kank2/Kank1/Ptprm/Egr3/Loxl2/Fgf1/Serpine1/Tgfb2/Plekhg5/Foxc2/Igf2/Mcc
GO:1902667	regulation of axon guidance	1	-4.433	Sema3g/Wnt5a/Sema5a/Sema4g/Sema4c/Sema6d/Plxna3/Slit2/Ryk/Zswim5/Sema3f/Sema7a/Sema3d/Megf8/Sema3b/Sema3e
GO:0036075	replacement ossification	1	-3.488	Mmp14/Col1a1/Bmp4/Col2a1/Nab2/Mmp16/Hspg2/Alpl/Dlx5/Foxc1/Mmp13/Col13a1
GO:1904888	cranial skeletal system development	1	-3.0647	Mmp14/Insig2/Hoxa2/Tgfb3/Gli3/Bmp4/Prrx1/Mmp16/Pdgfra/Fgfr2/Twist1/Tgfb2/Prrx2/Sh3pxd2b/Megf8/Foxc2/Gas1
GO:0045668	negative regulation of osteoblast differentiation	1	-2.8283	Chrd/Id3/Hoxa2/Gdf10/Lrp5/Tnn/Fgfr1/Twist1/Smad6/Hand2/Fndc3b/Id1/Ranbp3l/Nog/Ostn
GO:0032967	positive regulation of collagen biosynthetic process	1	-1.3706	Ltbp1/Ihh/Ctgf/Tgfb3/Bmp4/Pdgfrb/Creb3l1/Larp6/Serpine1/Mkx
GO:0030198	extracellular matrix organization	2	-40.5513	Fap/Sox9/Loxl3/Ramp2/Col18a1/Col1a1/Fbln1/Ihh/Aplp1/P3h4/Sulf1/Pmp22/Myh11/P4ha1/Ctgf/Pxdn/Sema5a/Col2a1/Ptk2/Ccdc80/Col11a2/Lox/Efemp2/Loxl4/Kazald1/Col5a2/Col3a1/Lamc1/Ddr2/Col5a1/Creb3l1/Postn/Col11a1/Sfrp2/Cyr61/Col24a1/Col15a1/Pdpn/P3h1/Hspg2/Apbb2/Pdgfra/Ibsp/Dmp1/Fscn1/Col1a2/Eln/Adamts9/Acan/Col4a1/Col4a2/Comp/Myo1e/Col12a1/Plod2/Phldb2/Antxr1/Loxl2/Scara3/Abi3bp/Adamtsl2/Lum/Adamts2/Apbb…
GO:0043062	extracellular structure organization	2	-36.2154	Fap/Sox9/Loxl3/Ramp2/Col18a1/Col1a1/Fbln1/Ihh/Aplp1/P3h4/Bmp7/Sulf1/Pmp22/Myh11/P4ha1/Ctgf/Pxdn/Sema5a/Col2a1/Ptk2/Ccdc80/Col11a2/Lox/Efemp2/Loxl4/Kazald1/Col5a2/Col3a1/Lamc1/Ddr2/Col5a1/Creb3l1/Postn/Col11a1/Sfrp2/Cyr61/Col24a1/Col15a1/Pdpn/P3h1/Hspg2/Apbb2/Pdgfra/Ibsp/Dmp1/Fscn1/Col1a2/Eln/Adamts9/Acan/Col4a1/Col4a2/Comp/Lipc/Myo1e/Col12a1/Plod2/Phldb2/Antxr1/Loxl2/Scara3/Abi3bp/Adamtsl2/Lum/Ad…
GO:0030199	collagen fibril organization	2	-16.2306	Loxl3/Col1a1/P3h4/P4ha1/Col2a1/Col11a2/Lox/Loxl4/Col5a2/Col3a1/Ddr2/Col5a1/Col11a1/Sfrp2/P3h1/Col1a2/Acan/Comp/Col12a1/Plod2/Loxl2/Lum/Adamts2/Tgfb2/Foxc2/Foxc1/Adamts14/Mkx/Serpinh1
GO:0031345	negative regulation of cell projection organization	2	-9.062	Efnb2/Itga3/Ptprs/Pmp22/Ntn1/Plk2/Ptprg/Sema3g/Wnt5a/Sema5a/Hes1/Ptk2/Nfatc4/Dpysl3/Sema4g/Sema4c/Epha4/Ngef/Sema6d/Lrp4/Stmn2/Efna1/Plxna3/Slit2/Neo1/Ryk/Kank1/Cspg4/Ptprf/Sema3f/Fstl4/Sema7a/Lpar1/Sema3d/Rap1gap/Id1/Trim46/Rtn4rl1/Ostn/Epha3/Sema3b/Sema3e/Nlgn1/Ptprz1/Fat3
GO:0050808	synapse organization	2	-5.1891	Cttnbp2/Efnb2/Itga3/Cacnb3/Bcan/Ndrg1/Ephb3/Adgrl1/Ptprs/Pmp22/Sparc/Ntn1/Wnt5a/Sybu/Nptxr/Ptk2/Pcdhgc4/Nfatc4/Thbs2/Cdh2/Dkk1/Farp1/Nrp2/Epha4/Ngef/Lrp4/Efna1/Tnc/Ptprd/Unc13b/Cabp1/Ptn/Fgfr2/Efnb1/Srpx2/Pak3/Col4a1/Cadm1/Ptprf/Lrrn1/Cacna1a/Dbn1/Sema3f/Tanc1/Tpbg/Pcdh17/Apbb1/Shank1/Clstn1/Magi2/Sdk2/Slitrk6/Flrt2/Efna5/Rapgef4/Epha3/Arhgef15/Ntrk2/Sema3e/Nlgn1/Pcdhgc5/Pcdhgc3
GO:0030308	negative regulation of cell growth	2	-4.8297	Ptprs/Ntn1/Gng4/Sema3g/Wnt5a/Sema5a/Cdkn1a/Sema4g/Sox17/Sema4c/Sema6d/Sfrp2/P3h1/Cgref1/Apbb2/Rerg/Plxna3/Slit2/Ryk/Sema3f/Dcbld2/Sh3bp4/Fstl4/Apbb1/Enpp1/Sema7a/Tgfb2/Sema3d/Trim46/Msx1/Gja1/Ostn/Gas1/Slit3/Sema3b/Sema3e/Dact3
GO:0001558	regulation of cell growth	2	-3.4725	Mmp14/Wisp1/Htra1/Ptprs/Ctgf/Socs2/Igfbp3/Ntn1/Kif26a/Gng4/Fam107a/Sema3g/Wnt5a/Sema5a/Ptk2/Cdkn1a/Crim1/Sema4g/Kazald1/Sox17/Sema4c/Sema6d/Ngf/Sfrp2/Cyr61/P3h1/Htra3/Cgref1/Apbb2/Rerg/Plxna3/Slit2/Ryk/Dbn1/Sema3f/Dcbld2/Sh3bp4/Fstl4/Lpar3/Apbb1/Enpp1/Sema7a/Tgfb2/Clstn1/Sema3d/Trim46/Megf8/Msx1/Efna5/Gja1/Ostn/Map1b/Gas1/Slit3/Sema3b/Sema3e/Dact3
GO:0061572	actin filament bundle organization	2	-3.0006	Aif1l/Rhoc/Pls3/Baiap2l2/Shroom1/Myo1b/Ctgf/Tgfb3/Fam107a/Dpysl3/Fscn1/Eln/Nox4/Dlc1/Kank2/Phldb2/Arhgef5/Dbn1/Kank4/Asap3/Limch1/Rflna/Lpar1/Shank1/Sh3pxd2b/Rhod/Kank3/Id1/Arhgef15/Arhgef10
GO:0034330	cell junction organization	2	-2.6954	Mmp14/Ramp2/Rhoc/Epha2/Cav1/Cntnap1/Pmp22/Ptprk/Itgb4/Tgfb3/Fam107a/Ajuba/Enpp2/Ptk2/Cdh2/Lama3/Lamc1/Fscn1/Dlc1/Cdh11/Kifc3/Cdh5/Cdh15/Phldb2/Gjc1/Limch1/Whrn/Tgfb2/Col16a1/Rhod/Snai1/Efna5/Gja1/Epha3/Mpz/Gja5/Numbl/Afdn
GO:0051017	actin filament bundle assembly	2	-2.6555	Aif1l/Rhoc/Pls3/Baiap2l2/Shroom1/Myo1b/Ctgf/Tgfb3/Fam107a/Dpysl3/Fscn1/Eln/Nox4/Dlc1/Kank2/Phldb2/Arhgef5/Dbn1/Kank4/Asap3/Limch1/Lpar1/Shank1/Sh3pxd2b/Rhod/Kank3/Id1/Arhgef15/Arhgef10
GO:0061387	regulation of extent of cell growth	2	-2.2834	Ptprs/Ntn1/Sema3g/Wnt5a/Sema5a/Sema4g/Sema4c/Sema6d/Ngf/Plxna3/Slit2/Ryk/Dbn1/Sema3f/Fstl4/Lpar3/Sema7a/Sema3d/Trim46/Megf8/Efna5/Map1b/Sema3b/Sema3e
GO:0031346	positive regulation of cell projection organization	2	-2.2258	Serpinf1/Itga3/Prkd1/Bmp7/Nav3/Ntn1/Tgfb3/Bmp4/Wnt5a/Sema5a/Enpp2/Robo1/Wnt1/Ptk7/Dpysl3/Htr7/Eps8l2/Epha4/Plxna2/Stmn2/Shox2/Ngf/Ptprd/P3h1/Fscn1/Auts2/Ptn/Pak3/Plxna3/Fgfr1/Dixdc1/Fez1/Ptprf/Lif/Dbn1/Ndrg4/Lpar3/Apbb1/Sema7a/Lpar1/Shank1/Magi2/Pacsin1/Cnr1/Megf8/Efna5/Ndnf/Cdc42ep1/Epha3/Robo2/Map1b/Plxnb1/Ntrk2/Numbl/Nlgn1/Ptprz1
GO:0034329	cell junction assembly	2	-2.176	Mmp14/Ramp2/Rhoc/Epha2/Cav1/Cntnap1/Pmp22/Ptprk/Itgb4/Fam107a/Ajuba/Enpp2/Ptk2/Cdh2/Lama3/Lamc1/Fscn1/Dlc1/Cdh11/Cdh5/Cdh15/Phldb2/Gjc1/Limch1/Col16a1/Rhod/Snai1/Efna5/Gja1/Epha3/Gja5/Afdn
GO:0050807	regulation of synapse organization	2	-2.0746	Cttnbp2/Ephb3/Adgrl1/Ptprs/Sparc/Ntn1/Wnt5a/Nptxr/Ptk2/Nfatc4/Thbs2/Cdh2/Dkk1/Farp1/Nrp2/Epha4/Ngef/Lrp4/Efna1/Ptprd/Ptn/Srpx2/Pak3/Ptprf/Lrrn1/Dbn1/Sema3f/Tanc1/Tpbg/Clstn1/Magi2/Slitrk6/Flrt2/Efna5/Rapgef4/Arhgef15/Ntrk2/Nlgn1
GO:0007015	actin filament organization	2	-1.5728	Aif1l/Rhoc/Pls3/Baiap2l2/Shroom1/Myo1b/Rhobtb1/Ctgf/Tgfb3/Fam107a/Efs/Sema5a/Emp2/Enah/Dpysl3/Shroom3/Fscn1/Eln/Nox4/Pak3/Dlc1/Slit2/Bcar1/Tmod2/Kank2/Cgnl1/Kank1/Phldb2/Arhgef5/Dbn1/Kank4/Asap3/Limch1/Rflna/Lpar1/Akap2/Shank1/Arpin/Pacsin1/Sh3pxd2b/Plekhh2/Kirrel/Rhod/Kank3/Id1/Cdc42ep1/Arhgef15/Fat1/Arhgef10
GO:0001501	skeletal system development	3	-37.5406	Sox9/Hoxa10/Mmp14/Col6a1/Col1a1/Bmp8b/Insig2/Epha2/Ihh/Chrd/Scube2/Nfib/Bmp7/Hoxa2/Stc1/Pls3/Sulf1/Matn4/Pcgf2/Sparc/Tbx3/Ctgf/Col6a2/Tgfb3/Gli3/Ror2/Bmp4/Fgf9/Wnt5a/Bmp1/Vdr/Col2a1/Hoxc5/Wnt10b/Wnt1/Col11a2/Fbn2/Pdgfrb/Pcsk5/Lrp5/Ltbp3/Itgb8/Nab2/Ifitm5/Fam20c/Pdgfa/Col5a2/Prrx1/Bmp2/Smad9/Shox2/Col11a1/Sfrp2/Pdgfc/Thbs3/Ctsk/Cyr61/Mmp16/Npr2/P3h1/Hspg2/Alpl/Pdgfra/Bmp3/Col1a2/Dlx5/Mgp/Acan/Fgfr…
GO:0061448	connective tissue development	3	-23.6716	Sox9/Col6a1/Col1a1/Slc39a13/Bmp8b/Ihh/Scube2/Nfib/Bmp7/Stc1/Sulf1/Matn4/Ctgf/Col6a2/Gli3/Ror2/Bmp4/Fgf9/Wnt5a/Ebf2/Bmp1/Col2a1/Col11a2/Pdgfrb/Lrp5/Ltbp3/Itgb8/Prrx1/Col5a1/Bmp2/Smad9/Shox2/Col11a1/Sfrp2/Thbs3/Ctsk/Cyr61/Hspg2/Bmp3/Mgp/Acan/Fgfr1/Comp/Pdgfd/Col12a1/Pth1r/Bmp8a/Loxl2/Gdf7/Rflna/Hand2/Satb2/Egr1/Tgfb2/Prrx2/Sh3pxd2b/Snai1/Col27a1/Foxc2/Adamts12/Col6a3/Osr1/Gli2/Msx1/Nog/Hoxb3/Mmp13/…
GO:0060348	bone development	3	-22.5768	Sox9/Mmp14/Col6a1/Col1a1/Insig2/Ihh/Scube2/Stc1/Pls3/Sulf1/Matn4/Sparc/Col6a2/Gli3/Bmp4/Col2a1/Wnt1/Lrp5/Ltbp3/Nab2/Ifitm5/Fam20c/Pdgfa/Bmp2/Smad9/Shox2/Sfrp2/Pdgfc/Thbs3/Mmp16/Npr2/P3h1/Hspg2/Alpl/Dlx5/Fgfr2/Comp/Cadm1/Col12a1/Twist1/Dchs1/Rflna/Slc9b2/Chad/Lrrc17/Spns2/Sh3pxd2b/Ttc9/Megf8/Col27a1/Fat4/Col6a3/Ranbp3l/Msx1/Foxc1/Mmp13/Plxnb1/Fgfr3/Tmem119/Col13a1/Cyp26b1/Serpinh1/Bglap/Bglap2
GO:0048705	skeletal system morphogenesis	3	-22.317	Sox9/Mmp14/Col6a1/Col1a1/Insig2/Ihh/Scube2/Bmp7/Hoxa2/Stc1/Matn4/Pcgf2/Ctgf/Col6a2/Tgfb3/Gli3/Ror2/Bmp4/Col2a1/Wnt10b/Col11a2/Fbn2/Pdgfrb/Lrp5/Ltbp3/Nab2/Ifitm5/Prrx1/Shox2/Col11a1/Sfrp2/Thbs3/Mmp16/Hspg2/Alpl/Pdgfra/Dlx5/Acan/Fgfr2/Mmp2/Comp/Col12a1/Ryk/Mdfi/Twist1/Rflna/Satb2/Chad/Tgfb2/Prrx2/Alx4/Sh3pxd2b/Megf8/Col27a1/Foxc2/Col6a3/Osr1/Msx1/Nog/Hoxb3/Foxc1/Mmp13/Gas1/Fgfr3/Col13a1/Cyp26b1/Ser…
GO:0001525	angiogenesis	3	-22.1986	Fap/Serpinf1/Epn2/Ramp2/Efnb2/Col18a1/Prkd1/Pgf/Ephb3/Epha2/Ihh/Cav1/Plcd1/Dll1/Sash1/Notch4/Stard13/Sulf1/Ptgis/Sparc/Dcn/Ctgf/Unc5b/Ptprb/Plk2/Bmp4/Fgf9/Wnt5a/Sema5a/Enpp2/Emp2/Ptk2/Robo1/Nfatc4/Thbs2/Epas1/Pdgfrb/Itgb8/Pdgfa/Sox17/Nrp2/Acvr1/Creb3l1/Dll4/Angpt4/Efna1/Sfrp2/Efna3/F3/Cyr61/Hspg2/Nos3/Pdgfra/Flt1/Tspan12/Ephb4/Ptn/Tgfa/Adamts9/Parva/Adm/Fgfr2/Srpx2/Angpt2/Adgra2/Col4a1/Col4a2/Sli…
GO:0051216	cartilage development	3	-21.1198	Sox9/Col6a1/Col1a1/Bmp8b/Ihh/Scube2/Nfib/Bmp7/Stc1/Sulf1/Matn4/Ctgf/Col6a2/Gli3/Ror2/Bmp4/Fgf9/Wnt5a/Bmp1/Col2a1/Col11a2/Ltbp3/Itgb8/Prrx1/Bmp2/Smad9/Shox2/Col11a1/Sfrp2/Thbs3/Ctsk/Cyr61/Hspg2/Bmp3/Mgp/Acan/Fgfr1/Comp/Col12a1/Pth1r/Bmp8a/Loxl2/Rflna/Hand2/Satb2/Tgfb2/Prrx2/Snai1/Col27a1/Adamts12/Col6a3/Osr1/Gli2/Msx1/Nog/Hoxb3/Mmp13/Fgfr3/Serpinh1/Hoxc4
GO:0048568	embryonic organ development	3	-17.6003	Tbx2/Sox9/Mmp14/Epn2/Insig2/Epha2/Ihh/Id3/Fzd3/Bmp7/Plcd1/Hoxa2/Dll1/Aldh1a3/Pcgf2/Tbx3/Hey2/Lrig3/Ntn1/Tgfb3/Gli3/Ror2/Bmp4/Fgf9/Wnt5a/Fzd6/Col2a1/Hes1/Wnt1/Ptk7/Epas1/Pcdh12/Pdgfrb/Pcsk5/Gli1/Pdgfa/Sox17/Col5a2/Prrx1/Acvr1/Shox2/Efna1/Col11a1/Pdgfc/Cyr61/Mmp16/Hspg2/Pdgfra/Dlx6/Dlx5/Adm/Tead2/Fgfr2/Fgfr1/Tbx18/Mdfi/Lif/Pkd2/Twist1/Hand2/Satb2/Whrn/Tgfb2/Prrx2/Cc2d2a/Hey1/Alx4/Snai1/Megf8/Slitrk…
GO:0072001	renal system development	3	-16.9706	Sox9/Efnb2/Itga3/Pgf/Id3/Bmp7/Glis2/Dll1/Sulf1/Itgb4/Tshz3/Gli3/Vcan/Bmp4/Wnt5a/Hes1/Wnt1/Pdgfrb/Pcsk5/Plce1/Maged1/Pdgfa/Sox17/Epha4/Lrp4/Jag1/Bmp2/Mecom/Smad9/Wwtr1/Wnt2b/Pdgfra/Fgfr2/Angpt2/Col4a1/Slit2/Fgfr1/Irx3/Pdgfd/Kank2/Myo1e/Tbx18/Lif/Pkd2/Lzts2/Fgf1/Dchs1/Smad6/Tns2/Notch3/Egr1/Tgfb2/Hey1/Npnt/Greb1l/Epcam/Foxc2/Fat4/Osr1/Gli2/Nog/Lgr4/Foxc1/Robo2/Yap1/Gpc3/Cys1/Dchs2
GO:0001655	urogenital system development	3	-16.9547	Sox9/Serpinf1/Efnb2/Itga3/Pgf/Ephb3/Id3/Bmp7/Glis2/Dll1/Sulf1/Itgb4/Tshz3/Gli3/Vcan/Bmp4/Wnt5a/Hes1/Wnt1/Pdgfrb/Pcsk5/Plce1/Maged1/Pdgfa/Sox17/Epha4/Acvr1/Lrp4/Jag1/Bmp2/Mecom/Smad9/Wwtr1/Wnt2b/Tnc/Pdgfra/Fgfr2/Angpt2/Col4a1/Slit2/Fgfr1/Irx3/Mmp2/Pdgfd/Kank2/Myo1e/Tbx18/Lif/Pkd2/Lzts2/Fgf1/Dchs1/Smad6/Tns2/Notch3/Egr1/Tgfb2/Hey1/Npnt/Greb1l/Epcam/Foxc2/Fat4/Osr1/Gli2/Nog/Lgr4/Foxc1/Robo2/Yap1/Gpc…
GO:0060485	mesenchyme development	3	-16.5638	Tbx2/Sox9/Loxl3/Meox1/Col1a1/Bmp7/Hey2/Tgfb3/Bmp4/Sema3g/Fgf9/Wnt5a/Sema5a/Hes1/Robo1/Ptk7/Bambi/Ldlrad4/Sema4g/Nrp2/Sema4c/Acvr1/Sema6d/Jag1/Bmp2/Wwtr1/Efna1/Sfrp2/Bnc2/Pdpn/Nos3/Wnt16/Tead2/Fgfr2/Efnb1/Fgfr1/Phldb2/Loxl2/Sema3f/Twist1/Dchs1/Hand2/Sema7a/Tgfb2/Vasn/Sema3d/Hey1/Snai1/Megf8/Foxc2/Osr1/Ranbp3l/Msx1/Phldb1/Nog/Foxc1/Gja1/Epha3/Robo2/Yap1/Sema3b/Sema3e/Tmem100/Dact3
GO:0048562	embryonic organ morphogenesis	3	-16.3429	Tbx2/Sox9/Mmp14/Insig2/Epha2/Ihh/Fzd3/Bmp7/Hoxa2/Dll1/Aldh1a3/Pcgf2/Tbx3/Lrig3/Ntn1/Tgfb3/Gli3/Ror2/Bmp4/Fgf9/Wnt5a/Fzd6/Col2a1/Hes1/Wnt1/Ptk7/Gli1/Sox17/Prrx1/Acvr1/Shox2/Efna1/Col11a1/Mmp16/Hspg2/Pdgfra/Dlx6/Dlx5/Tead2/Fgfr2/Fgfr1/Tbx18/Mdfi/Pkd2/Twist1/Hand2/Satb2/Whrn/Tgfb2/Prrx2/Alx4/Megf8/Slitrk6/Foxc2/Osr1/Gli2/Msx1/Nog/Hoxb3/Tmie/Fzd2/Gja1/Gas1/Yap1/Cthrc1/Zic3/Hoxc4/Hoxb2
GO:0060562	epithelial tube morphogenesis	3	-15.8069	Tbx2/Sox9/Mmp14/Luzp1/Efnb2/Pgf/Epha2/Ihh/Fzd3/Bmp7/Dll1/Notch4/Stard13/Etv4/Tbx3/Ntn1/Gli3/Bmp4/Wnt5a/Sema5a/Fzd6/Vdr/Hes1/Robo1/Enah/Wnt1/Nfatc4/Ptk7/Lrp5/Maged1/Sox17/Sema4c/Epha4/Acvr1/Dll4/Bmp2/Wnt2b/Sfrp2/Tnc/Pdgfra/Shroom3/Flt1/Mgp/Adm/Tead2/Fgfr2/Col4a1/Dlc1/Slit2/Irx3/Pkd2/Twist1/Fgf1/Dchs1/Gdf7/Hand2/Tgfb2/Cc2d2a/Hey1/Npnt/Greb1l/Megf8/Foxc2/Fat4/Adamts12/Osr1/Gli2/Nog/Lgr4/Fzd2/Gja1/Ya…
GO:0090596	sensory organ morphogenesis	3	-15.7773	Tbx2/Sox9/Insig2/Epha2/Ihh/Fzd3/Bmp7/Hoxa2/Dll1/Aldh1a3/Lrig3/Ntn1/Gli3/Ror2/Bmp4/Fgf9/Wnt5a/Fzd6/Col2a1/Nectin3/Wnt1/Ptk7/Lrp5/Col5a2/Prrx1/Col5a1/Jag1/Col11a1/Bcar3/Flt1/Tspan12/Dlx6/Dlx5/Ptn/Fgfr2/Fgfr1/Irx5/Irx6/Tbx18/Ptprm/Twist1/Whrn/Prrx2/Sdk2/Slitrk6/Osr1/Gli2/Msx1/Nog/Tmie/Tsku/Fzd2/Gas1/Cthrc1/Fgfr3/Ntrk2/Col8a2/Cyp26b1/Col8a1/Fat1/Fat3/Fjx1/Miat
GO:0060349	bone morphogenesis	3	-14.6216	Sox9/Mmp14/Col6a1/Col1a1/Insig2/Ihh/Scube2/Stc1/Matn4/Col6a2/Gli3/Bmp4/Col2a1/Lrp5/Ltbp3/Nab2/Ifitm5/Shox2/Sfrp2/Thbs3/Mmp16/Hspg2/Alpl/Dlx5/Fgfr2/Comp/Col12a1/Twist1/Megf8/Col27a1/Col6a3/Msx1/Foxc1/Mmp13/Fgfr3/Col13a1/Cyp26b1/Serpinh1
GO:2000027	regulation of organ morphogenesis	3	-13.8182	Tbx2/Sox9/Fzd3/Nfib/Bmp7/Sulf1/Etv4/Aspn/Ror2/Bmp4/Wnt5a/Fzd6/Vdr/Hes1/Robo1/Ptk7/Dkk1/Maged1/Gli1/Pdgfa/Sox17/Acvr1/Jag1/Bmp2/Wnt2b/Sfrp2/Pdgfra/Dmp1/Foxp2/Ptn/Fgfr2/Fgfr1/Ryk/Lif/Twist1/Fgf1/Hand2/Sp6/Chad/Tgfb2/Ankrd6/Foxc2/Msx1/Nog/Lgr4/Fzd2/Foxc1/Robo2/Cthrc1/Gpc3/Tnfrsf11b
GO:0031214	biomineral tissue development	3	-13.6655	Sox9/Col1a1/Bmp7/Fam20a/Aspn/Bmp4/Wnt10b/Fbn2/Ltbp3/Ifitm5/Fam20c/Ddr2/Acvr1/Bmp2/Nos3/Spp1/Ibsp/Dmp1/Ptn/Mgp/Fgfr2/Comp/Pth1r/Twist1/Cd276/Enpp1/Rflna/Fam83h/Omd/Osr1/Lgr4/Mmp13/Gja1/Ostn/Mepe/Fgfr3/Tmem119/Gpc3/Phex/Bglap/Bglap2/Dnm3os
GO:0003007	heart morphogenesis	3	-13.2857	Tbx2/Sox9/Ihh/Bmp7/Dll1/Tbx3/Hey2/Bmp4/Fgf9/Wnt5a/Col2a1/Hes1/Robo1/Dkk1/Sox17/Nrp2/Acvr1/Col5a1/Jag1/Dll4/Bmp2/Shox2/Efna1/Col11a1/Sfrp2/Cyr61/Nos3/Wnt16/Ephb4/Parva/Tead2/Fgfr2/Dlc1/Slit2/Pkd2/Twist1/Dchs1/Smad6/Cpe/Hand2/Adgrg6/Tgfb2/Hey1/Snai1/Megf8/Foxc2/Fat4/Flrt2/Msx1/Nog/Fzd2/Foxc1/Gja1/Robo2/Yap1/Slit3/Gja5/Zic3/Tmem100
GO:0048762	mesenchymal cell differentiation	3	-13.2132	Sox9/Loxl3/Col1a1/Bmp7/Hey2/Tgfb3/Bmp4/Sema3g/Wnt5a/Sema5a/Hes1/Bambi/Ldlrad4/Sema4g/Nrp2/Sema4c/Acvr1/Sema6d/Jag1/Bmp2/Wwtr1/Efna1/Sfrp2/Pdpn/Wnt16/Fgfr2/Efnb1/Fgfr1/Phldb2/Loxl2/Sema3f/Twist1/Hand2/Sema7a/Tgfb2/Vasn/Sema3d/Hey1/Snai1/Foxc2/Osr1/Ranbp3l/Msx1/Phldb1/Nog/Foxc1/Gja1/Epha3/Sema3b/Sema3e/Tmem100/Dact3
GO:0072073	kidney epithelium development	3	-12.466	Sox9/Efnb2/Pgf/Bmp7/Dll1/Tshz3/Gli3/Vcan/Bmp4/Hes1/Wnt1/Maged1/Epha4/Jag1/Bmp2/Smad9/Wwtr1/Wnt2b/Fgfr2/Slit2/Fgfr1/Irx3/Kank2/Myo1e/Lif/Fgf1/Dchs1/Smad6/Hey1/Npnt/Greb1l/Epcam/Foxc2/Fat4/Osr1/Nog/Lgr4/Foxc1/Robo2/Yap1/Gpc3
GO:0030282	bone mineralization	3	-12.2291	Sox9/Bmp7/Aspn/Bmp4/Wnt10b/Fbn2/Ltbp3/Ifitm5/Fam20c/Ddr2/Acvr1/Bmp2/Ibsp/Ptn/Mgp/Fgfr2/Comp/Pth1r/Twist1/Cd276/Rflna/Omd/Osr1/Lgr4/Mmp13/Gja1/Ostn/Mepe/Fgfr3/Tmem119/Gpc3/Phex/Bglap/Bglap2/Dnm3os
GO:0048736	appendage development	3	-11.8601	Tbx2/Sox9/Hoxa10/Ihh/Bmp7/Tbx3/Itgb4/Gli3/Ror2/Bmp4/Fgf9/Wnt5a/Fzd6/Col2a1/Fbn2/Pcsk5/Dkk1/Lrp5/Prrx1/Plxna2/Lrp4/Mecom/Shox2/Sfrp2/Dlx6/Dlx5/Fgfr2/Fgfr1/Comp/Twist1/Hand2/Hoxa9/Tgfb2/Prrx2/Alx4/Megf8/Osr1/Gli2/Msx1/Nog/Gja1/Cacna1c/Gas1/Gpc3/Gja5/Intu/Cyp26b1
GO:1901342	regulation of vasculature development	3	-11.7959	Serpinf1/Epn2/Ramp2/Efnb2/Prkd1/Pgf/Epha2/Bmp7/Dll1/Sash1/Notch4/Stard13/Sulf1/Ptgis/Sparc/Hey2/Dcn/Plk2/Bmp4/Fgf9/Wnt5a/Sema5a/Enpp2/Emp2/Thbs2/Itgb8/Creb3l1/Dll4/Angpt4/Efna1/Sfrp2/Efna3/F3/Nos3/Flt1/Tspan12/Ephb4/Ptn/Adamts9/Adm/Srpx2/Angpt2/Adgra2/Col4a2/Cdh5/Pdgfd/Ptprm/Lif/Fgf1/Serpine1/Egr1/Tgfb2/Hey1/Id1/Aplnr/Foxc2/Igf2/Foxc1/Gper1/Adam12/Sema3e/Tmem100/Ecscr/Ism1
GO:0007389	pattern specification process	3	-11.7328	Tbx2/Hoxa10/Meox1/Ihh/Chrd/Bmp7/Bicc1/Hoxa2/Dll1/Stc1/Pcgf2/Tbx3/Hey2/Gli3/Ror2/Bmp4/Wnt5a/Hoxc5/Hes1/Robo1/Wnt1/Pcsk5/Dkk1/Lrp5/Gli1/Sox17/Nrp2/Plxna2/Acvr1/Lrp4/Dll4/Bmp2/Wnt2b/Sfrp2/Shroom3/Pcsk6/Fgfr2/Efnb1/Fgfr1/Irx3/Tbx18/Mdfi/Pkd2/Sema3f/Fgf1/Dchs1/Smad6/Egr2/Hand2/Hoxa9/Satb2/Cc2d2a/Daam2/Hey1/Alx4/Nbl1/Snai1/Megf8/Foxc2/Osr1/Gli2/Msx1/Nog/Hoxb3/Foxc1/Gja1/Robo2/Gas1/Gpc3/Tcf7l1/Intu/Cyp2…
GO:0030326	embryonic limb morphogenesis	3	-11.6757	Tbx2/Hoxa10/Ihh/Bmp7/Tbx3/Gli3/Ror2/Bmp4/Fgf9/Wnt5a/Fzd6/Fbn2/Dkk1/Lrp5/Prrx1/Lrp4/Mecom/Shox2/Sfrp2/Dlx6/Dlx5/Fgfr1/Twist1/Hand2/Hoxa9/Tgfb2/Prrx2/Alx4/Megf8/Osr1/Gli2/Msx1/Nog/Gja1/Cacna1c/Gas1/Gpc3/Gja5/Intu/Cyp26b1
GO:0072006	nephron development	3	-11.3737	Sox9/Itga3/Pgf/Bmp7/Dll1/Sulf1/Gli3/Bmp4/Hes1/Wnt1/Pdgfrb/Plce1/Maged1/Jag1/Bmp2/Wwtr1/Wnt2b/Pdgfra/Angpt2/Irx3/Pdgfd/Myo1e/Lif/Fgf1/Dchs1/Notch3/Egr1/Hey1/Npnt/Greb1l/Foxc2/Fat4/Osr1/Nog/Lgr4/Foxc1/Yap1/Gpc3/Dchs2
GO:0060840	artery development	3	-10.6478	Tbx2/Luzp1/Efnb2/Ltbp1/Notch4/Hey2/Gli3/Bmp4/Hes1/Robo1/Lox/Pdgfrb/Col3a1/Prrx1/Jag1/Dll4/Ephb4/Adamts9/Comp/Smad6/Notch3/Hand2/Tgfb2/Prrx2/Hey1/Foxc2/Nog/Foxc1/Kif7/Robo2/Adgrf5/Gja5
GO:0043583	ear development	3	-10.4559	Sox9/Insig2/Gabrb2/Fzd3/Hoxa2/Dll1/Aldh1a3/Hey2/Lin7a/Lrig3/Ntn1/Gli3/Ror2/Bmp4/Fgf9/Wnt5a/Fzd6/Col2a1/Hes1/Wnt1/Ptk7/Prrx1/Jag1/Bmp2/Col11a1/Dlx6/Dlx5/Fgfr2/Fgfr1/Tbx18/Ror1/Dchs1/Whrn/Tgfb2/Prrx2/Hey1/Slitrk6/Fat4/Osr1/Gli2/Msx1/Nog/Tmie/Fzd2/Gas1/Cthrc1/Fgfr3/Cys1/C1qtnf5
GO:0048706	embryonic skeletal system development	3	-10.4112	Mmp14/Col1a1/Ihh/Bmp7/Hoxa2/Sulf1/Pcgf2/Tgfb3/Gli3/Bmp4/Fgf9/Wnt5a/Col2a1/Hoxc5/Pcsk5/Prrx1/Shox2/Col11a1/Mmp16/Hspg2/Pdgfra/Fgfr2/Mdfi/Twist1/Hoxa9/Satb2/Tgfb2/Prrx2/Alx4/Megf8/Foxc2/Osr1/Nog/Hoxb3/Gas1/Hoxc4/Hoxb2
GO:0001763	morphogenesis of a branching structure	3	-9.7852	Sox9/Mmp14/Pgf/Epha2/Ihh/Bmp7/Notch4/Sulf1/Etv4/Tbx3/Gli3/Bmp4/Wnt5a/Sema5a/Vdr/Wnt1/Nfatc4/Lrp5/Maged1/Pdgfa/Acvr1/Dll4/Bmp2/Shox2/Wnt2b/Sfrp2/Tnc/Pdgfra/Flt1/Mgp/Adm/Fgfr2/Col4a1/Slit2/Fgfr1/Fgf1/Dchs1/Gdf7/Cpe/Npnt/Greb1l/Foxc2/Fat4/Gli2/Nog/Lgr4/Yap1/Gpc3/Col13a1/Sema3e
GO:0048839	inner ear development	3	-9.7011	Sox9/Insig2/Gabrb2/Fzd3/Dll1/Aldh1a3/Hey2/Lin7a/Lrig3/Ntn1/Gli3/Ror2/Bmp4/Fgf9/Wnt5a/Fzd6/Col2a1/Hes1/Wnt1/Ptk7/Prrx1/Jag1/Bmp2/Col11a1/Dlx6/Dlx5/Fgfr2/Fgfr1/Tbx18/Ror1/Dchs1/Whrn/Tgfb2/Prrx2/Hey1/Slitrk6/Fat4/Gli2/Tmie/Fzd2/Cthrc1/Fgfr3/Cys1/C1qtnf5
GO:0048754	branching morphogenesis of an epithelial tube	3	-9.6655	Sox9/Mmp14/Pgf/Epha2/Ihh/Bmp7/Notch4/Etv4/Tbx3/Gli3/Bmp4/Wnt5a/Sema5a/Vdr/Wnt1/Nfatc4/Lrp5/Maged1/Acvr1/Dll4/Bmp2/Wnt2b/Sfrp2/Tnc/Pdgfra/Flt1/Mgp/Fgfr2/Col4a1/Slit2/Fgf1/Dchs1/Gdf7/Npnt/Greb1l/Foxc2/Fat4/Gli2/Nog/Lgr4/Yap1/Gpc3/Sema3e
GO:0002062	chondrocyte differentiation	3	-9.5768	Sox9/Col6a1/Ihh/Scube2/Nfib/Sulf1/Matn4/Ctgf/Col6a2/Gli3/Bmp4/Fgf9/Col2a1/Col11a2/Ltbp3/Bmp2/Shox2/Col11a1/Sfrp2/Hspg2/Acan/Fgfr1/Comp/Col12a1/Pth1r/Loxl2/Rflna/Col27a1/Adamts12/Col6a3/Osr1/Gli2/Serpinh1
GO:0060350	endochondral bone morphogenesis	3	-9.5317	Sox9/Mmp14/Col6a1/Col1a1/Ihh/Scube2/Stc1/Matn4/Col6a2/Bmp4/Col2a1/Nab2/Shox2/Thbs3/Mmp16/Hspg2/Alpl/Dlx5/Comp/Col12a1/Col27a1/Col6a3/Foxc1/Mmp13/Col13a1/Serpinh1
GO:0001657	ureteric bud development	3	-9.3778	Sox9/Pgf/Bmp7/Tshz3/Gli3/Vcan/Bmp4/Hes1/Wnt1/Maged1/Bmp2/Smad9/Wnt2b/Fgfr2/Slit2/Fgfr1/Fgf1/Dchs1/Smad6/Hey1/Npnt/Greb1l/Epcam/Foxc2/Fat4/Osr1/Nog/Lgr4/Foxc1/Robo2/Gpc3
GO:0030323	respiratory tube development	3	-9.062	Sox9/Loxl3/Mmp14/Itga3/Nfib/Sparc/Rcn3/Ctgf/Tshz3/Tgfb3/Gli3/Bmp4/Fgf9/Wnt5a/Hes1/Ptk7/Epas1/Lox/Pdgfrb/Pcsk5/Ltbp3/Gli1/Pdgfa/Wnt2b/Tnc/Pdpn/Nos3/Pdgfra/Foxp2/Mgp/Fgfr2/Fgfr1/Lif/Adamtsl2/Adamts2/Fgf1/Fndc3b/Id1/Gli2/Nog/Insc/Yap1/Fgfr3/Gpc3/Zic3
GO:0003002	regionalization	3	-9.0264	Hoxa10/Meox1/Chrd/Hoxa2/Dll1/Pcgf2/Tbx3/Hey2/Gli3/Ror2/Bmp4/Wnt5a/Hoxc5/Hes1/Robo1/Wnt1/Pcsk5/Dkk1/Lrp5/Gli1/Sox17/Nrp2/Plxna2/Acvr1/Lrp4/Dll4/Bmp2/Wnt2b/Sfrp2/Pcsk6/Fgfr2/Fgfr1/Irx3/Tbx18/Mdfi/Sema3f/Fgf1/Smad6/Egr2/Hoxa9/Hey1/Alx4/Nbl1/Snai1/Megf8/Foxc2/Osr1/Gli2/Msx1/Nog/Hoxb3/Foxc1/Robo2/Gas1/Gpc3/Tcf7l1/Intu/Cyp26b1/Zic3/Hoxc4/Hoxb2
GO:0001823	mesonephros development	3	-8.983	Sox9/Pgf/Bmp7/Tshz3/Gli3/Vcan/Bmp4/Hes1/Wnt1/Maged1/Bmp2/Smad9/Wnt2b/Fgfr2/Slit2/Fgfr1/Fgf1/Dchs1/Smad6/Hey1/Npnt/Greb1l/Epcam/Foxc2/Fat4/Osr1/Nog/Lgr4/Foxc1/Robo2/Gpc3
GO:0060541	respiratory system development	3	-8.8697	Sox9/Loxl3/Mmp14/Itga3/Nfib/Aldh1a3/Sparc/Rcn3/Ctgf/Tshz3/Tgfb3/Gli3/Bmp4/Fgf9/Wnt5a/Hes1/Ptk7/Epas1/Lox/Pdgfrb/Ltbp3/Gli1/Pdgfa/Wnt2b/Tnc/Pdpn/Nos3/Pdgfra/Foxp2/Dlx5/Mgp/Fgfr2/Ano1/Fgfr1/Lif/Adamtsl2/Adamts2/Fgf1/Fndc3b/Id1/Gli2/Nog/Insc/Yap1/Fgfr3/Gpc3/Gng8/Zic3
GO:0030324	lung development	3	-8.6737	Sox9/Loxl3/Mmp14/Itga3/Nfib/Sparc/Rcn3/Ctgf/Tshz3/Tgfb3/Gli3/Bmp4/Fgf9/Wnt5a/Hes1/Ptk7/Epas1/Lox/Pdgfrb/Ltbp3/Gli1/Pdgfa/Wnt2b/Tnc/Pdpn/Nos3/Pdgfra/Foxp2/Mgp/Fgfr2/Fgfr1/Lif/Adamtsl2/Adamts2/Fgf1/Fndc3b/Id1/Gli2/Nog/Insc/Yap1/Fgfr3/Gpc3/Zic3
GO:0001837	epithelial to mesenchymal transition	3	-8.3706	Sox9/Loxl3/Col1a1/Bmp7/Hey2/Tgfb3/Bmp4/Wnt5a/Bambi/Ldlrad4/Acvr1/Jag1/Bmp2/Wwtr1/Efna1/Sfrp2/Pdpn/Wnt16/Fgfr2/Phldb2/Loxl2/Twist1/Tgfb2/Vasn/Hey1/Snai1/Msx1/Phldb1/Nog/Foxc1/Gja1/Epha3/Tmem100/Dact3
GO:0072132	mesenchyme morphogenesis	3	-8.2048	Tbx2/Sox9/Bmp7/Wnt5a/Robo1/Acvr1/Bmp2/Nos3/Fgfr1/Twist1/Dchs1/Tgfb2/Hey1/Snai1/Foxc2/Osr1/Msx1/Nog/Foxc1/Robo2/Tmem100
GO:0003179	heart valve morphogenesis	3	-7.7986	Sox9/Hey2/Bmp4/Robo1/Acvr1/Jag1/Bmp2/Efna1/Cyr61/Nos3/Adamts9/Slit2/Twist1/Dchs1/Smad6/Tgfb2/Hey1/Robo2/Slit3/Gja5
GO:0048704	embryonic skeletal system morphogenesis	3	-7.762	Mmp14/Bmp7/Hoxa2/Pcgf2/Tgfb3/Gli3/Bmp4/Col2a1/Prrx1/Shox2/Col11a1/Mmp16/Hspg2/Pdgfra/Fgfr2/Mdfi/Twist1/Satb2/Tgfb2/Prrx2/Alx4/Megf8/Foxc2/Osr1/Nog/Hoxb3/Gas1/Hoxc4/Hoxb2
GO:0048844	artery morphogenesis	3	-7.6861	Tbx2/Efnb2/Notch4/Hey2/Bmp4/Hes1/Pdgfrb/Col3a1/Prrx1/Jag1/Dll4/Ephb4/Adamts9/Comp/Notch3/Hand2/Tgfb2/Prrx2/Hey1/Foxc2/Nog/Foxc1/Adgrf5/Gja5
GO:0001654	eye development	3	-7.6536	Tbx2/Sox9/Rcn1/Epha2/Ihh/Bmp7/Dll1/Aldh1a3/Gli3/Bmp4/Fgf9/Nectin3/Pdgfrb/Lrp5/Col5a2/Col5a1/Lamc3/Jag1/Dll4/Bcar3/Pdgfra/Foxp2/Flt1/Tspan12/Ptn/Fgfr2/Col4a1/Irx5/Irx6/Ptprm/Lif/Twist1/Inhbb/Tgfb2/Cc2d2a/Sh3pxd2b/Six5/Sdk2/Slitrk6/Foxc2/Sall2/Tsku/Foxc1/Gja1/Cacna1c/Arhgef15/Gas1/Adamts18/Fgfr3/Ntrk2/Col8a2/Mab21l2/Col8a1/Fat1/Fat3/Fjx1/Miat
GO:0045765	regulation of angiogenesis	3	-7.6364	Serpinf1/Epn2/Ramp2/Prkd1/Pgf/Epha2/Dll1/Sash1/Notch4/Stard13/Sulf1/Ptgis/Sparc/Dcn/Plk2/Wnt5a/Sema5a/Enpp2/Emp2/Thbs2/Itgb8/Creb3l1/Dll4/Angpt4/Efna1/Sfrp2/Efna3/F3/Nos3/Flt1/Tspan12/Ptn/Adamts9/Adm/Srpx2/Angpt2/Adgra2/Col4a2/Cdh5/Ptprm/Lif/Fgf1/Serpine1/Tgfb2/Id1/Aplnr/Foxc2/Igf2/Foxc1/Adam12/Sema3e/Ecscr/Ism1
GO:0003206	cardiac chamber morphogenesis	3	-7.3595	Tbx2/Bmp7/Tbx3/Hey2/Bmp4/Fgf9/Wnt5a/Hes1/Robo1/Nrp2/Acvr1/Jag1/Dll4/Shox2/Col11a1/Sfrp2/Cyr61/Nos3/Parva/Fgfr2/Slit2/Smad6/Cpe/Hand2/Adgrg6/Tgfb2/Hey1/Foxc2/Nog/Fzd2/Foxc1/Robo2/Slit3/Gja5
GO:0003205	cardiac chamber development	3	-7.2958	Tbx2/Luzp1/Ltbp1/Bmp7/Tbx3/Hey2/Bmp4/Fgf9/Wnt5a/Hes1/Robo1/Ptk7/Pcsk5/Nrp2/Acvr1/Jag1/Dll4/Shox2/Col11a1/Sfrp2/Cyr61/Nos3/Parva/Fgfr2/Slit2/Smad6/Cpe/Hand2/Adgrg6/Tgfb2/Hey1/Greb1l/Foxc2/Nog/Fzd2/Foxc1/Kif7/Robo2/Slit3/Gja5
GO:0003197	endocardial cushion development	3	-6.9788	Tbx2/Sox9/Bmp7/Bmp4/Robo1/Acvr1/Jag1/Bmp2/Nos3/Twist1/Dchs1/Tgfb2/Hey1/Snai1/Msx1/Nog/Epha3/Robo2/Tmem100
GO:0003151	outflow tract morphogenesis	3	-6.9586	Tbx2/Bmp7/Tbx3/Hey2/Bmp4/Wnt5a/Hes1/Robo1/Sox17/Nrp2/Jag1/Sfrp2/Parva/Fgfr2/Twist1/Smad6/Hand2/Tgfb2/Hey1/Foxc2/Nog/Fzd2/Foxc1/Robo2/Gja5
GO:0003170	heart valve development	3	-6.8962	Sox9/Hey2/Bmp4/Robo1/Acvr1/Jag1/Bmp2/Shox2/Efna1/Cyr61/Nos3/Adamts9/Slit2/Twist1/Dchs1/Smad6/Tgfb2/Hey1/Robo2/Slit3/Gja5
GO:0042472	inner ear morphogenesis	3	-6.7545	Sox9/Insig2/Fzd3/Dll1/Aldh1a3/Lrig3/Ntn1/Ror2/Fgf9/Wnt5a/Fzd6/Col2a1/Wnt1/Ptk7/Prrx1/Col11a1/Dlx6/Dlx5/Fgfr2/Fgfr1/Tbx18/Whrn/Prrx2/Slitrk6/Gli2/Tmie/Fzd2/Cthrc1
GO:0003203	endocardial cushion morphogenesis	3	-6.6861	Tbx2/Sox9/Bmp7/Robo1/Acvr1/Bmp2/Nos3/Twist1/Dchs1/Tgfb2/Hey1/Snai1/Msx1/Nog/Robo2/Tmem100
GO:1905330	regulation of morphogenesis of an epithelium	3	-6.6253	Tbx2/Sox9/Fzd3/Bmp7/Sulf1/Etv4/Ror2/Bmp4/Wnt5a/Fzd6/Ptk7/Maged1/Pdgfa/Wnt2b/Sfrp2/Pdgfra/Fgfr2/Fgfr1/Ryk/Phldb2/Lif/Fgf1/Ankrd6/Adamts12/Nog/Lgr4/Fzd2/Cthrc1/Gpc3
GO:0043010	camera-type eye development	3	-6.426	Tbx2/Sox9/Rcn1/Epha2/Ihh/Bmp7/Dll1/Aldh1a3/Gli3/Bmp4/Nectin3/Pdgfrb/Lrp5/Lamc3/Jag1/Dll4/Bcar3/Pdgfra/Foxp2/Flt1/Tspan12/Ptn/Fgfr2/Col4a1/Irx5/Irx6/Ptprm/Lif/Twist1/Tgfb2/Cc2d2a/Six5/Sdk2/Slitrk6/Foxc2/Tsku/Foxc1/Gja1/Cacna1c/Arhgef15/Gas1/Fgfr3/Ntrk2/Col8a2/Mab21l2/Col8a1/Fat1/Fat3/Fjx1/Miat
GO:0060411	cardiac septum morphogenesis	3	-6.4001	Tbx2/Bmp7/Tbx3/Hey2/Bmp4/Wnt5a/Hes1/Robo1/Nrp2/Acvr1/Jag1/Cyr61/Nos3/Parva/Fgfr2/Slit2/Smad6/Tgfb2/Hey1/Nog/Fzd2/Robo2/Slit3/Gja5
GO:0061326	renal tubule development	3	-6.2284	Sox9/Pgf/Dll1/Gli3/Bmp4/Hes1/Wnt1/Maged1/Jag1/Bmp2/Wwtr1/Wnt2b/Col4a1/Irx3/Lif/Pkd2/Fgf1/Dchs1/Hey1/Npnt/Greb1l/Fat4/Osr1/Nog/Lgr4/Yap1/Gpc3
GO:2000826	regulation of heart morphogenesis	3	-5.9547	Tbx2/Sox9/Bmp7/Bmp4/Hes1/Robo1/Dkk1/Acvr1/Jag1/Bmp2/Twist1/Hand2/Tgfb2/Foxc2/Nog/Foxc1/Robo2
GO:0042476	odontogenesis	3	-5.8125	Col1a1/Dlx3/Id3/Bmp7/Dll1/Fam20a/Itgb4/Gli3/Aspn/Bmp4/Fam20c/Lrp4/Bmp2/Pdgfra/Dmp1/Fgfr2/Ssu2/Serpine1/Hand2/Sp6/Osr1/Gli2/Msx1/Foxc1/Gas1/Tnfrsf11b
GO:0048592	eye morphogenesis	3	-5.8125	Tbx2/Sox9/Epha2/Ihh/Bmp7/Dll1/Aldh1a3/Gli3/Bmp4/Nectin3/Lrp5/Col5a2/Col5a1/Jag1/Bcar3/Flt1/Tspan12/Ptn/Irx5/Irx6/Ptprm/Twist1/Sdk2/Tsku/Gas1/Fgfr3/Ntrk2/Col8a2/Col8a1/Fat1/Fat3/Fjx1/Miat
GO:0060351	cartilage development involved in endochondral bone morphogenesis	3	-5.8013	Sox9/Col6a1/Col1a1/Ihh/Scube2/Stc1/Matn4/Col6a2/Col2a1/Shox2/Thbs3/Hspg2/Comp/Col12a1/Col27a1/Col6a3/Mmp13/Serpinh1
GO:0010717	regulation of epithelial to mesenchymal transition	3	-5.6556	Col1a1/Bmp7/Tgfb3/Bmp4/Bambi/Ldlrad4/Acvr1/Jag1/Bmp2/Wwtr1/Efna1/Sfrp2/Pdpn/Phldb2/Loxl2/Twist1/Tgfb2/Vasn/Snai1/Phldb1/Nog/Foxc1/Epha3/Dact3
GO:0048565	digestive tract development	3	-5.4976	Tbx2/Ephb3/Ihh/Itgb4/Gli3/Bmp4/Fgf9/Wnt5a/Hes1/Pcsk5/Pdgfa/Sox17/Col3a1/Shox2/Sfrp2/Pdgfc/Pdgfra/Fgfr2/Clmp/Dchs1/Alx4/Megf8/Fat4/Gli2/Lgr4/Fgfr3/Zic3
GO:0003184	pulmonary valve morphogenesis	3	-5.4237	Hey2/Bmp4/Robo1/Jag1/Nos3/Slit2/Smad6/Tgfb2/Hey1/Robo2/Gja5
GO:0032835	glomerulus development	3	-5.3958	Bmp7/Sulf1/Bmp4/Hes1/Pdgfrb/Plce1/Jag1/Wwtr1/Pdgfra/Angpt2/Pdgfd/Myo1e/Notch3/Egr1/Foxc2/Osr1/Nog/Lgr4/Foxc1
GO:0030903	notochord development	3	-5.3152	Sox9/Epha2/Id3/Wnt5a/Col2a1/Gli1/Col5a2/Efna1/Tead2/Gli2/Nog/Yap1
GO:0014031	mesenchymal cell development	3	-5.3125	Sox9/Bmp7/Hey2/Bmp4/Sema3g/Sema5a/Hes1/Sema4g/Nrp2/Sema4c/Acvr1/Sema6d/Jag1/Efnb1/Sema3f/Twist1/Hand2/Sema7a/Sema3d/Hey1/Foxc2/Foxc1/Sema3b/Sema3e
GO:0048593	camera-type eye morphogenesis	3	-5.2328	Tbx2/Sox9/Epha2/Ihh/Bmp7/Dll1/Aldh1a3/Gli3/Bmp4/Nectin3/Lrp5/Jag1/Bcar3/Flt1/Tspan12/Ptn/Irx5/Irx6/Ptprm/Twist1/Sdk2/Tsku/Fgfr3/Col8a2/Col8a1/Fat1/Fat3/Fjx1
GO:0060412	ventricular septum morphogenesis	3	-5.2007	Tbx3/Hey2/Bmp4/Wnt5a/Hes1/Robo1/Acvr1/Nos3/Fgfr2/Slit2/Tgfb2/Hey1/Nog/Fzd2/Robo2/Slit3/Gja5
GO:0055123	digestive system development	3	-5.1415	Tbx2/Ephb3/Ihh/Itgb4/Gli3/Bmp4/Fgf9/Wnt5a/Hes1/Pcsk5/Pdgfa/Sox17/Col3a1/Shox2/Sfrp2/Pdgfc/Pdgfra/Fgfr2/Clmp/Dchs1/Alx4/Megf8/Fat4/Gli2/Igf2/Lgr4/Fgfr3/Zic3
GO:0009952	anterior/posterior pattern specification	3	-5.0904	Hoxa10/Meox1/Hoxa2/Dll1/Pcgf2/Tbx3/Hey2/Gli3/Ror2/Bmp4/Wnt5a/Hoxc5/Hes1/Wnt1/Pcsk5/Dkk1/Lrp5/Sox17/Plxna2/Bmp2/Wnt2b/Sfrp2/Pcsk6/Tbx18/Hoxa9/Hey1/Alx4/Foxc2/Osr1/Gli2/Msx1/Nog/Hoxb3/Foxc1/Gpc3/Tcf7l1/Zic3/Hoxc4/Hoxb2
GO:0001570	vasculogenesis	3	-4.9872	Ramp2/Epha2/Cav1/Hey2/Fgf9/Emp2/Ptk2/Pdgfrb/Itgb8/Sox17/Adm/Tead2/Fgfr2/Fgfr1/Myo1e/Gjc1/Fgf1/Hey1/Ackr3/Aplnr/Sox18/Yap1/Ntrk2/Tmem100
GO:0072028	nephron morphogenesis	3	-4.8182	Sox9/Pgf/Bmp7/Gli3/Bmp4/Hes1/Wnt1/Maged1/Bmp2/Wnt2b/Irx3/Lif/Fgf1/Dchs1/Hey1/Npnt/Greb1l/Fat4/Osr1/Nog/Lgr4/Gpc3
GO:0001656	metanephros development	3	-4.6799	Sox9/Id3/Bmp7/Tshz3/Gli3/Bmp4/Hes1/Pdgfrb/Pdgfa/Wwtr1/Pdgfra/Slit2/Irx3/Lif/Egr1/Greb1l/Foxc2/Fat4/Osr1/Lgr4/Robo2/Yap1/Gpc3
GO:0060993	kidney morphogenesis	3	-4.6737	Sox9/Pgf/Bmp7/Tshz3/Gli3/Bmp4/Hes1/Wnt1/Maged1/Bmp2/Wwtr1/Wnt2b/Irx3/Lif/Fgf1/Dchs1/Hey1/Npnt/Greb1l/Fat4/Osr1/Nog/Lgr4/Gpc3
GO:0060537	muscle tissue development	3	-4.382	Cav2/Tbx2/Sox9/Efnb2/Wisp1/Ihh/Cav1/Bmp7/Dll1/Pmp22/Tbx3/Myh11/Hey2/Plagl1/Tshz3/Bmp4/Fgf9/Wnt5a/Boc/Wnt10b/Megf10/Pdgfrb/Dkk1/Gli1/Sox17/Col3a1/Acvr1/Dll4/Bmp2/Shox2/Col11a1/Hivep3/Hspg2/Pdgfra/Foxp2/Eln/Adamts9/Nox4/Nupr1/Fgfr2/Fgfr1/Tbx18/S100b/Gjc1/Twist1/Fgf1/Dner/Kcnk2/Egr2/Egr1/Tgfb2/Hey1/Maff/Foxc2/Osr1/Nog/Foxc1/Gja1/Yap1/Gja5/Cyp26b1
GO:0014032	neural crest cell development	3	-4.3726	Sox9/Bmp7/Bmp4/Sema3g/Sema5a/Hes1/Sema4g/Nrp2/Sema4c/Acvr1/Sema6d/Jag1/Efnb1/Sema3f/Twist1/Hand2/Sema7a/Sema3d/Foxc2/Foxc1/Sema3b/Sema3e
GO:0060317	cardiac epithelial to mesenchymal transition	3	-4.3279	Hey2/Acvr1/Jag1/Bmp2/Efna1/Wnt16/Twist1/Tgfb2/Hey1/Snai1/Msx1/Nog/Tmem100
GO:0043588	skin development	3	-4.2588	Sox9/Col1a1/Itga3/Epha2/Fzd3/Dll1/H2afy2/Itgb4/Wnt5a/Fzd6/Vdr/Wnt10b/Dkk1/Pdgfa/Col5a2/Col3a1/Col5a1/Lrp4/Col1a2/Wnt16/Fgfr2/Comp/Exph5/Adamts2/Tgfb2/Ldb2/Alx4/Kazn/Snai1/Cd109/Sox18/Lgr4/Foxc1/Yap1/Tcf7l1/Tnfrsf19/Intu/Cyp26b1
GO:0002040	sprouting angiogenesis	3	-4.1765	Epn2/Ramp2/Efnb2/Pgf/Epha2/Dll1/Stard13/Plk2/Bmp4/Sema5a/Robo1/Creb3l1/Dll4/Flt1/Ephb4/Adamts9/Parva/Srpx2/Adgra2/Slit2/Egr3/Loxl2/Fgf1/Aplnr/Foxc2/Sema3e
GO:0035909	aorta morphogenesis	3	-3.8993	Tbx2/Efnb2/Notch4/Hey2/Hes1/Pdgfrb/Col3a1/Jag1/Dll4/Ephb4/Adamts9/Tgfb2/Hey1
GO:0002063	chondrocyte development	3	-3.8419	Sox9/Col6a1/Sulf1/Matn4/Col6a2/Shox2/Col11a1/Sfrp2/Acan/Comp/Col12a1/Rflna/Col27a1/Col6a3/Serpinh1
GO:0030900	forebrain development	3	-3.831	Bcan/Ephb3/Aplp1/Chrd/Nfib/Ptprs/Aldh1a3/Tbx3/Fabp7/Gli3/Bmp4/Wnt5a/Sema5a/Hes1/Robo1/Wnt1/Cdh2/Dkk1/Gli1/Nrp2/Col3a1/Nr4a2/Tyro3/Bmp2/Mecom/Dclk1/Wnt2b/Dlx5/Fgfr2/Plxna3/Dlc1/Slit2/Fgfr1/Dixdc1/Ryk/Gdf7/Notch3/Sema7a/Satb2/Rtn4rl1/Fut10/Fat4/Gli2/Msx1/Nog/Tsku/Robo2/Fgfr3/Ntrk2/Btbd3/Numbl/Afdn
GO:0014033	neural crest cell differentiation	3	-3.7618	Sox9/Bmp7/Bmp4/Sema3g/Sema5a/Hes1/Sema4g/Nrp2/Sema4c/Acvr1/Sema6d/Jag1/Efnb1/Sema3f/Twist1/Hand2/Sema7a/Sema3d/Foxc2/Foxc1/Sema3b/Sema3e
GO:0008544	epidermis development	3	-3.7164	Sox9/Epha2/Fzd3/Dll1/Hey2/H2afy2/Bmp4/Wnt5a/Fzd6/Vdr/Hes1/Wnt10b/Dkk1/Nab2/Gli1/Pdgfa/Lrp4/Jag1/Wnt16/Fgfr2/Fgfr1/Exph5/Whrn/Tgfb2/Ldb2/Hey1/Alx4/Kazn/Maff/Snai1/Slitrk6/Cd109/Sox18/Gli2/Lgr4/Foxc1/Yap1/Tnfrsf19/Intu/Cyp26b1
GO:0022612	gland morphogenesis	3	-3.6797	Tbx2/Sox9/Epha2/Cav1/Nfib/Bmp7/Sulf1/Etv4/Tbx3/Ntn1/Gli3/Bmp4/Wnt5a/Vdr/Robo1/Lrp5/Gli1/Pdgfa/Tnc/Ptn/Tgfa/Fgfr2/Slit2/Fgfr1/Mmp2/Gdf7/Gli2/Nog
GO:0072012	glomerulus vasculature development	3	-3.5449	Bmp7/Bmp4/Hes1/Pdgfrb/Pdgfra/Angpt2/Pdgfd/Notch3/Egr1/Foxc2/Osr1
GO:0030856	regulation of epithelial cell differentiation	3	-3.5273	Sox9/Cav1/Dll1/Notch4/Tbx3/Hey2/H2afy2/Bmp4/Vdr/Hes1/Wnt10b/Jag1/Wwtr1/Cdh5/Lif/Serpine1/Tgfb2/Hey1/Maff/Id1/Cd109/Fat4/Osr1/Foxc1/Yap1/S1pr3/Tmem100
GO:0003158	endothelium development	3	-3.4599	Col18a1/Ptprs/Dll1/Stc1/Notch4/Stard13/Hey2/Bmp4/Sox17/Acvr1/Jag1/Dll4/Pdpn/Cdh5/Fgf1/Arhgef26/Hey1/Id1/Sox18/Foxc2/Adamts12/Col23a1/S1pr3/Afdn/Tmem100
GO:0010718	positive regulation of epithelial to mesenchymal transition	3	-3.3798	Col1a1/Bmp7/Tgfb3/Bmp4/Bambi/Acvr1/Jag1/Bmp2/Wwtr1/Pdpn/Loxl2/Twist1/Tgfb2/Snai1/Foxc1
GO:0061437	renal system vasculature development	3	-3.3053	Bmp7/Bmp4/Hes1/Pdgfrb/Pdgfra/Angpt2/Pdgfd/Notch3/Egr1/Foxc2/Osr1
GO:0014706	striated muscle tissue development	3	-3.1678	Cav2/Tbx2/Efnb2/Wisp1/Cav1/Bmp7/Dll1/Pmp22/Tbx3/Myh11/Hey2/Plagl1/Bmp4/Fgf9/Wnt5a/Boc/Wnt10b/Megf10/Pdgfrb/Dkk1/Gli1/Sox17/Acvr1/Dll4/Bmp2/Shox2/Col11a1/Hivep3/Hspg2/Pdgfra/Foxp2/Eln/Adamts9/Nox4/Nupr1/Fgfr2/Fgfr1/Tbx18/S100b/Gjc1/Twist1/Fgf1/Dner/Kcnk2/Egr2/Egr1/Tgfb2/Hey1/Maff/Foxc2/Nog/Foxc1/Gja1/Yap1/Gja5/Cyp26b1
GO:0060976	coronary vasculature development	3	-3.1348	Ltbp1/Hey2/Bmp4/Fgf9/Robo1/Ptk7/Pdgfrb/Pcsk5/Fgfr2/Fgfr1/Fgf1/Smad6/Apln/Hand2/Aplnr/Megf8/Kif7/Gper1/Gpc3
GO:0035050	embryonic heart tube development	3	-3.0332	Tbx2/Ihh/Dll1/Tbx3/Wnt5a/Hes1/Sox17/Acvr1/Tead2/Pkd2/Hand2/Megf8/Sox18/Foxc2/Foxc1/Gja1/Yap1/Gja5/Zic3
GO:0021915	neural tube development	3	-2.977	Luzp1/Epha2/Fzd3/Bmp7/Gli3/Bmp4/Wnt5a/Fzd6/Hes1/Enah/Wnt1/Ptk7/Sox17/Sema4c/Plxna2/Sfrp2/Shroom3/Adm/Tead2/Dlc1/Twist1/Dchs1/Gdf7/Tgfb2/Cc2d2a/Gli2/Nog/Sall2/Fzd2/Gas1/Cthrc1/Intu
GO:0045995	regulation of embryonic development	3	-2.8569	Tbx2/Fzd3/Bmp7/Dll1/Sulf1/Lama4/Bmp4/Wnt5a/Hes1/Wnt1/Ptk7/Lama3/Dkk1/Sox17/Col5a2/Col5a1/Wnt2b/Sfrp2/Fgfr1/Tbx18/Phldb2/Snai1/Osr1/Phldb1/Fzd2
GO:0061035	regulation of cartilage development	3	-2.8381	Sox9/Ctgf/Gli3/Bmp4/Wnt5a/Bmp1/Ltbp3/Bmp2/Shox2/Ctsk/Cyr61/Loxl2/Rflna/Tgfb2/Adamts12/Gli2/Nog
GO:0090183	regulation of kidney development	3	-2.7599	Sox9/Bmp7/Bmp4/Pdgfrb/Maged1/Pdgfa/Wwtr1/Wnt2b/Pdgfd/Lif/Egr1/Fat4/Osr1/Nog/Lgr4/Yap1
GO:0042475	odontogenesis of dentin-containing tooth	3	-2.7244	Dlx3/Bmp7/Dll1/Fam20a/Itgb4/Gli3/Bmp4/Fam20c/Lrp4/Bmp2/Pdgfra/Dmp1/Serpine1/Hand2/Gli2/Msx1/Foxc1/Tnfrsf11b
GO:0021953	central nervous system neuron differentiation	3	-2.6438	Ephb3/Nfib/Adarb1/Gli3/Arhgef28/Wnt5a/Hes1/Ptk2/Robo1/Wnt1/Dkk1/Nrp2/Epha4/Nr4a2/Dll4/Dclk1/Sfrp2/Dlx5/Fgfr2/Plxna3/Slit2/Fgfr1/Cdh11/Ryk/Cacna1a/Gdf7/Satb2/Gli2/Lingo1/Tsku/Robo2/Ntrk2
GO:0007517	muscle organ development	3	-2.5006	Cav2/Tbx2/Efnb2/Etv1/Wisp1/Cav1/Id3/Dll1/Pmp22/Hey2/Plagl1/Adarb1/Bmp4/Fgf9/Wnt5a/Boc/Wnt10b/Megf10/Dkk1/Gli1/Sox17/Col3a1/Dll4/Bmp2/Shox2/Col11a1/Hivep3/Foxp2/Eln/Nupr1/Fgfr2/Fgfr1/S100b/Lif/Twist1/Dner/Kcnk2/Egr2/Egr1/Tgfb2/Hey1/Alx4/Maff/Foxc2/Msx1/Nog/Fzd2/Foxc1/Gja1/Yap1/Mkx/Cyp26b1
GO:0097094	craniofacial suture morphogenesis	3	-2.4783	Mmp14/Insig2/Gli3/Bmp4/Mmp16/Fgfr2/Twist1/Megf8
GO:0045666	positive regulation of neuron differentiation	3	-2.45	Serpinf1/Itga3/Prkd1/Bmp7/Timp2/Socs2/Ntn1/Bmp4/Wnt5a/Sema5a/Robo1/Ptk7/Dpysl3/Htr7/Dkk1/Epha4/Plxna2/Bmp2/Stmn2/Shox2/Ngf/Ptprd/P3h1/Ptn/Pak3/Plxna3/Fgfr1/Irx3/Dixdc1/Fez1/Ptprf/Lif/Dbn1/Ndrg4/Lpar3/Apbb1/Gdf7/Sema7a/Lpar1/Shank1/Magi2/Pacsin1/Nbl1/Cnr1/Megf8/Gli2/Efna5/Ndnf/Epha3/Robo2/Map1b/Plxnb1/Ntrk2/Numbl/Nlgn1/Ptprz1
GO:0048732	gland development	3	-2.3496	Tbx2/Sox9/Serpinf1/Ephb3/Epha2/Cav1/Nfib/Bmp7/Aldh1a3/Notch4/Sulf1/Etv4/Tbx3/Socs2/Ntn1/Tgfb3/Gli3/Bmp4/Wnt5a/Vdr/Hes1/Robo1/Wnt1/Pdgfrb/Lrp5/Gli1/Pdgfa/Bmp2/Tnc/Pdgfra/Ptn/Tgfa/Fgfr2/Slit2/Fgfr1/Mmp2/Cadm1/Cdo1/Pkd2/Gdf7/Hand2/Hoxa9/Rap1gap/Igsf3/Gli2/Msx1/Igf2/Nog/Hoxb3/Foxc1/Gja1/Irs1/Zic3
GO:0016331	morphogenesis of embryonic epithelium	3	-2.3102	Sox9/Luzp1/Fzd3/Bmp7/Aldh1a3/Sulf1/Bmp4/Wnt5a/Fzd6/Enah/Ptk7/Sema4c/Wnt2b/Sfrp2/Shroom3/Adm/Tead2/Fgfr2/Dlc1/Irx3/Tbx18/Twist1/Gdf7/Tgfb2/Cc2d2a/Osr1/Gli2/Nog/Fzd2/Cthrc1
GO:0048332	mesoderm morphogenesis	3	-2.2081	Epha2/Chrd/Bmp7/Tbx3/Bmp4/Wnt5a/Dkk1/Sox17/Acvr1/Sfrp2/Fgfr1/Snai1/Foxc2/Nog/Foxc1/Tcf7l1
GO:0061005	cell differentiation involved in kidney development	3	-2.1513	Glis2/Tshz3/Gli3/Bmp4/Hes1/Jag1/Wwtr1/Myo1e/Lif/Foxc2/Fat4/Osr1/Lgr4/Yap1
GO:0010001	glial cell differentiation	3	-2.1229	Sox9/Ndrg1/Nfib/Dll1/Cntnap1/Pmp22/Itgb4/Gli3/Ror2/Bmp4/Enpp2/Hes1/Cdh2/Nab2/Epha4/Lamc3/Bmp2/Mxra8/Mt3/Lif/Ror1/Dner/Egr2/Adgrg6/Daam2/Nog/Lingo1/Fgfr3/Ntrk2/Afdn/Ptprz1/Arhgef10/Slc8a3/Miat
GO:0030879	mammary gland development	3	-2.121	Tbx2/Sox9/Epha2/Cav1/Notch4/Etv4/Tbx3/Socs2/Ntn1/Tgfb3/Gli3/Bmp4/Wnt5a/Vdr/Robo1/Lrp5/Tgfa/Fgfr2/Slit2/Cdo1/Hoxa9/Gli2/Msx1/Gja1/Irs1
GO:0003156	regulation of animal organ formation	3	-2.1024	Bmp7/Sulf1/Bmp4/Wnt5a/Hes1/Robo1/Dkk1/Bmp2/Wnt2b/Fgfr1/Fgf1/Hand2/Robo2
GO:0090102	cochlea development	3	-2.1024	Sox9/Gabrb2/Hey2/Wnt5a/Hes1/Ptk7/Tbx18/Dchs1/Slitrk6/Gli2/Fzd2/Cthrc1/Fgfr3
GO:0007498	mesoderm development	3	-2.097	Epha2/Chrd/Bmp7/Tbx3/Bmp4/Wnt5a/Dkk1/Sox17/Acvr1/Sfrp2/Tead2/Fgfr1/Irx3/Snai1/Megf8/Foxc2/Osr1/Nog/Foxc1/Yap1/Tcf7l1
GO:0030901	midbrain development	3	-2.0321	Fzd3/Wnt5a/Fzd6/Hes1/Wnt1/Dkk1/Smad9/Sfrp2/Fgfr2/Fgfr1/Ryk/Gdf7/Msx1/Fgfr3
GO:0035282	segmentation	3	-2.0231	Meox1/Hoxa2/Dll1/Tbx3/Ror2/Bmp4/Wnt5a/Hes1/Dkk1/Nrp2/Plxna2/Sfrp2/Pcsk6/Irx3/Tbx18/Sema3f/Egr2/Foxc2/Osr1/Foxc1/Tcf7l1
GO:0060443	mammary gland morphogenesis	3	-1.8984	Tbx2/Epha2/Cav1/Etv4/Tbx3/Ntn1/Gli3/Bmp4/Wnt5a/Vdr/Robo1/Lrp5/Fgfr2/Slit2/Gli2
GO:0009880	embryonic pattern specification	3	-1.8984	Meox1/Ihh/Bmp7/Dll1/Tbx3/Wnt5a/Wnt1/Nrp2/Pcsk6/Fgfr2/Efnb1/Sema3f/Smad6/Satb2/Tcf7l1
GO:0003413	chondrocyte differentiation involved in endochondral bone morphogenesis	3	-1.8681	Sox9/Col6a1/Ihh/Scube2/Matn4/Col6a2/Col12a1/Col27a1/Col6a3/Serpinh1
GO:0060571	morphogenesis of an epithelial fold	3	-1.6935	Luzp1/Bmp7/Sulf1/Bmp4/Wnt5a/Wnt2b/Fgfr2/Gdf7/Gli2/Nog
GO:0072234	metanephric nephron tubule development	3	-1.6477	Sox9/Hes1/Wwtr1/Lif/Fat4/Osr1/Lgr4/Yap1
GO:0048645	animal organ formation	3	-1.627	Bmp7/Sulf1/Gli3/Bmp4/Wnt5a/Hes1/Robo1/Dkk1/Wnt2b/Fgfr2/Fgfr1/Fgf1/Hand2/Gli2/Nog/Robo2
GO:0048701	embryonic cranial skeleton morphogenesis	3	-1.6089	Mmp14/Hoxa2/Tgfb3/Bmp4/Prrx1/Mmp16/Pdgfra/Fgfr2/Twist1/Tgfb2/Prrx2/Foxc2/Gas1
GO:0003143	embryonic heart tube morphogenesis	3	-1.5971	Tbx2/Ihh/Dll1/Tbx3/Wnt5a/Hes1/Sox17/Acvr1/Tead2/Pkd2/Hand2/Megf8/Gja1/Yap1/Zic3
GO:0060601	lateral sprouting from an epithelium	3	-1.5346	Bmp7/Sulf1/Bmp4/Wnt5a/Fgfr2/Gli2/Nog
GO:0042474	middle ear morphogenesis	3	-1.4394	Insig2/Hoxa2/Prrx1/Fgfr1/Prrx2/Osr1/Msx1/Nog/Gas1
GO:0060572	morphogenesis of an epithelial bud	3	-1.4182	Bmp7/Sulf1/Bmp4/Wnt5a/Wnt2b/Fgfr2/Gli2/Nog
GO:0001736	establishment of planar polarity	3	-1.3841	Fzd3/Ror2/Wnt5a/Fzd6/Ptk7/Sfrp2/Ryk/Dchs1/Ankrd6/Fat4/Fzd2/Cthrc1/Gpc3/Intu
GO:0030902	hindbrain development	3	-1.3759	Nfib/Bmp7/Ptprs/Hoxa2/Dll1/Hes1/Wnt1/Gli1/Sema4c/Plxna2/Smad9/B4galt2/Foxp2/Dlc1/Dixdc1/Rbfox2/Cacna1a/Egr2/Whrn/Gli2/Nog/Hoxb3/Foxc1/Gas1/Trnp1/Hoxb2
GO:0045446	endothelial cell differentiation	3	-1.3752	Col18a1/Ptprs/Dll1/Stc1/Notch4/Hey2/Bmp4/Sox17/Acvr1/Jag1/Pdpn/Cdh5/Arhgef26/Hey1/Id1/Sox18/Col23a1/S1pr3/Afdn/Tmem100
GO:0001704	formation of primary germ layer	3	-1.3419	Epha2/Chrd/Bmp7/Bmp4/Wnt5a/Dkk1/Sox17/Col5a2/Acvr1/Col5a1/Sfrp2/Fgfr1/Col12a1/Snai1/Foxc2/Nog/Foxc1/Sox7
GO:0009913	epidermal cell differentiation	3	-1.3087	Epha2/Dll1/Hey2/H2afy2/Bmp4/Vdr/Hes1/Gli1/Jag1/Wnt16/Fgfr1/Exph5/Whrn/Tgfb2/Hey1/Kazn/Maff/Slitrk6/Cd109/Gli2/Foxc1/Yap1/Intu/Cyp26b1
GO:0001649	osteoblast differentiation	4	-21.3747	Col1a1/Prkd1/Epha2/Ihh/Chrd/Scube2/Id3/Bmp7/Hoxa2/Igfbp3/Gli3/Bmp4/Gdf10/Fgf9/Ptk2/Wnt10b/Fbn2/Lrp5/Gli1/Fam20c/Ddr2/Tnn/Acvr1/Creb3l1/Jag1/Bmp2/Wwtr1/Shox2/Sfrp2/Cyr61/Spp1/Bmp3/Dlx5/Fgfr1/Pth1r/Bmp8a/Twist1/Cd276/Smad6/Hand2/Satb2/Fndc3b/Hey1/Sh3pxd2b/Npnt/Id1/Gli2/Ranbp3l/Igf2/Nog/Lgr4/Gja1/Ostn/Cthrc1/Tmem119/Sp7/Bglap/Bglap2
GO:0051961	negative regulation of nervous system development	4	-13.3206	Sox9/Efnb2/Chrd/Cav1/Id3/Bmp7/Ptprs/Hoxa2/Dll1/Pmp22/Ntn1/Gli3/Plk2/Ptprg/Bmp4/Sema3g/Wnt5a/Sema5a/Hes1/Ptk2/Nfatc4/Dpysl3/Sema4g/Col3a1/Sema4c/Epha4/Ngef/Tnn/Sema6d/Lrp4/Jag1/Stmn2/Efna1/Ptn/Plxna3/Slit2/Irx3/Mt3/Dixdc1/Neo1/Ryk/Kank1/Cspg4/Sema3f/Prtg/Fstl4/Apbb1/Cpe/Notch3/Sema7a/Lpar1/Sema3d/Daam2/Hey1/Rap1gap/Id1/Trim46/Rtn4rl1/Nog/Lingo1/Ostn/Epha3/Arhgef15/Fgfr3/Gpr173/Sema3b/Sema3e/Nlgn1/…
GO:0050768	negative regulation of neurogenesis	4	-13.1343	Sox9/Efnb2/Cav1/Id3/Bmp7/Ptprs/Hoxa2/Dll1/Pmp22/Ntn1/Gli3/Plk2/Ptprg/Bmp4/Sema3g/Wnt5a/Sema5a/Hes1/Ptk2/Nfatc4/Dpysl3/Sema4g/Col3a1/Sema4c/Epha4/Ngef/Tnn/Sema6d/Lrp4/Jag1/Stmn2/Efna1/Ptn/Plxna3/Slit2/Irx3/Mt3/Dixdc1/Neo1/Ryk/Kank1/Cspg4/Sema3f/Prtg/Fstl4/Apbb1/Notch3/Sema7a/Lpar1/Sema3d/Daam2/Hey1/Rap1gap/Id1/Trim46/Rtn4rl1/Nog/Lingo1/Ostn/Epha3/Fgfr3/Gpr173/Sema3b/Sema3e/Nlgn1/Ptprz1/Fat3
GO:0045667	regulation of osteoblast differentiation	4	-11.699	Prkd1/Chrd/Scube2/Id3/Bmp7/Hoxa2/Gli3/Bmp4/Gdf10/Ptk2/Wnt10b/Fbn2/Lrp5/Gli1/Fam20c/Ddr2/Tnn/Acvr1/Jag1/Bmp2/Sfrp2/Cyr61/Dlx5/Fgfr1/Twist1/Cd276/Smad6/Hand2/Fndc3b/Hey1/Npnt/Id1/Ranbp3l/Nog/Gja1/Ostn/Cthrc1/Tmem119
GO:0045165	cell fate commitment	4	-6.5114	Tbx2/Sox9/Loxl3/Tead3/Ihh/Hoxa2/Dll1/Tbx3/Hey2/Gli3/Ror2/Bmp4/Wnt5a/Ebf2/Hes1/Wnt10b/Wnt1/Epas1/Zfp521/Dkk1/Sox17/Prrx1/Acvr1/Dll4/Bmp2/Wnt2b/Sfrp2/Pdpn/Wnt16/Wnt5b/Tead4/Fgfr2/Fgfr1/Gdf7/Notch3/Satb2/Tgfb2/Sh3pxd2b/Sox18/Foxc2/Gli2/Gas1/Fgfr3/Cyp26b1/Sox13
GO:0048863	stem cell differentiation	4	-5.1858	Tbx2/Sox9/Bmp7/Etv4/Bmp4/Sema3g/Sema5a/Hes1/Ltbp3/Sema4g/Sox17/Nrp2/Sema4c/Acvr1/Sema6d/Jag1/Pdgfra/Tead2/Fgfr2/Efnb1/Lif/Sema3f/Twist1/Hand2/Sema7a/Tgfb2/Sema3d/Epcam/Sox18/Foxc2/Osr1/Msx1/Foxc1/Yap1/Tcf7l1/Sema3b/Sp7/Sema3e
GO:1901343	negative regulation of vasculature development	4	-4.9626	Serpinf1/Epn2/Epha2/Bmp7/Stard13/Sulf1/Sparc/Dcn/Plk2/Bmp4/Fgf9/Thbs2/Creb3l1/Dll4/Angpt4/Efna3/Ptn/Adamts9/Angpt2/Col4a2/Ptprm/Lif/Serpine1/Tgfb2/Foxc1/Sema3e/Ecscr/Ism1
GO:0060021	palate development	4	-4.8794	Tbx2/Loxl3/Insig2/Ephb3/Tbx3/Tgfb3/Gli3/Wnt5a/Col2a1/Col11a2/Prrx1/Bnc2/Pdgfra/Dlx6/Dlx5/Hand2/Satb2/Tgfb2/Alx4/Snai1/Osr1/Msx1/Fzd2/Gas1
GO:0035265	organ growth	4	-4.2277	Tbx2/Sox9/Col6a1/Wisp1/Dll1/Stc1/Matn4/Hey2/Col6a2/Fgf9/Ptk2/Pdgfrb/Gli1/Ddr2/Thbs3/Bnc2/Evc/Pdgfra/Fgfr2/Wwc2/Fgfr1/Comp/Col12a1/Fgf1/Kcnk2/Tgfb2/Col27a1/Foxc2/Col6a3/Nog/Foxc1/Mmp13/Gja1/Cacna1c/Ostn/Yap1
GO:0016525	negative regulation of angiogenesis	4	-4.2204	Serpinf1/Epn2/Epha2/Stard13/Sulf1/Sparc/Dcn/Plk2/Thbs2/Creb3l1/Dll4/Angpt4/Efna3/Ptn/Adamts9/Angpt2/Col4a2/Ptprm/Lif/Serpine1/Tgfb2/Foxc1/Sema3e/Ecscr/Ism1
GO:0048864	stem cell development	4	-3.7618	Sox9/Bmp7/Bmp4/Sema3g/Sema5a/Hes1/Sema4g/Nrp2/Sema4c/Acvr1/Sema6d/Jag1/Efnb1/Sema3f/Twist1/Hand2/Sema7a/Sema3d/Foxc2/Foxc1/Sema3b/Sema3e
GO:0045992	negative regulation of embryonic development	4	-3.7042	Tbx2/Fzd3/Bmp7/Sulf1/Bmp4/Wnt5a/Dkk1/Sox17/Col5a2/Col5a1/Sfrp2/Snai1
GO:0021954	central nervous system neuron development	4	-3.4535	Ephb3/Nfib/Adarb1/Arhgef28/Wnt5a/Ptk2/Robo1/Nrp2/Epha4/Nr4a2/Dclk1/Fgfr2/Plxna3/Slit2/Fgfr1/Cdh11/Gli2/Lingo1/Tsku/Robo2/Ntrk2
GO:0051145	smooth muscle cell differentiation	4	-3.4519	Sox9/Ramp2/Hey2/Tshz3/Bmp4/Fgf9/Hes1/Nfatc4/Pdgfrb/Acvr1/Adm/Fgfr2/Comp/Olfm2/Tbx18/Smad6/Hey1/Npnt/Gper1
GO:0061383	trabecula morphogenesis	4	-2.4555	Col1a1/Bmp7/Hey2/Wnt10b/Fbn2/Dll4/Thbs3/Mmp2/Chad/Adgrg6/Tgfb2/Hey1/Nog/Plxnb1/Fgfr3
GO:0060688	regulation of morphogenesis of a branching structure	4	-2.4152	Sox9/Pgf/Bmp7/Sulf1/Etv4/Bmp4/Wnt5a/Maged1/Pdgfa/Shox2/Wnt2b/Pdgfra/Fgfr2/Fgfr1/Cpe/Nog/Lgr4
GO:0061430	bone trabecula morphogenesis	4	-2.1732	Col1a1/Wnt10b/Fbn2/Thbs3/Mmp2/Chad/Plxnb1/Fgfr3
GO:0030857	negative regulation of epithelial cell differentiation	4	-1.9439	Sox9/Cav1/Dll1/Notch4/Tbx3/Hes1/Jag1/Tgfb2/Id1/Osr1/Yap1/S1pr3
GO:0021700	developmental maturation	4	-1.6729	Bcan/Ihh/Adgrl1/Pmp22/Sept4/Wnt5a/Sybu/Hes1/Wnt10b/Wnt1/Nfatc4/Epas1/Fam20c/Nr4a2/Grb14/Bmp2/Ngf/Thbs3/Unc13b/Npr2/Fgfr1/Irx5/Mmp2/Cdh5/Pth1r/Cspg4/Farp2/Cacna1a/Dchs1/Rflna/Shank1/Tgfb2/Clstn1/Sox18/Fat4/Gja1/Arhgef15/Plxnb1/Fgfr3
GO:0061564	axon development	5	-21.0168	Efnb2/Efna2/Etv1/Ephb3/Fzd3/Nfib/Bmp7/Ptprs/Hoxa2/Etv4/Pmp22/Unc5b/Adarb1/Ntn1/Gli3/Arhgef28/Sema3g/Wnt5a/Sema5a/Ptk2/Boc/Robo1/Enah/Cdh2/Sema4g/Nrp2/Raph1/Sema4c/Epha4/Plxna2/Tnn/Nr4a2/Sema6d/Lrp4/Map1a/Dclk1/Shox2/Ngf/Efna1/Efna3/Efna4/Tnc/Apbb2/Auts2/Dlx5/Fgfr2/Efnb1/Pak3/Plxna3/Slit2/Cdh11/Mmp2/Dixdc1/Neo1/Ryk/Ptprm/Ptprf/Zswim5/Cacna1a/Dbn1/Sema3f/Prtg/Fstl4/Lpar3/Apbb1/Gdf7/Egr2/Sema7a/Tgfb…
GO:0007409	axonogenesis	5	-19.9872	Efnb2/Efna2/Etv1/Ephb3/Fzd3/Nfib/Bmp7/Ptprs/Hoxa2/Etv4/Pmp22/Unc5b/Adarb1/Ntn1/Gli3/Arhgef28/Sema3g/Wnt5a/Sema5a/Ptk2/Boc/Robo1/Enah/Cdh2/Sema4g/Nrp2/Raph1/Sema4c/Epha4/Plxna2/Tnn/Nr4a2/Sema6d/Lrp4/Map1a/Dclk1/Shox2/Ngf/Efna1/Efna3/Efna4/Apbb2/Auts2/Dlx5/Fgfr2/Efnb1/Pak3/Plxna3/Slit2/Cdh11/Dixdc1/Neo1/Ryk/Ptprm/Zswim5/Cacna1a/Dbn1/Sema3f/Prtg/Fstl4/Lpar3/Apbb1/Gdf7/Egr2/Sema7a/Tgfb2/Sema3d/Trim46…
GO:0007411	axon guidance	5	-17.7496	Efnb2/Efna2/Etv1/Ephb3/Fzd3/Nfib/Bmp7/Hoxa2/Etv4/Unc5b/Ntn1/Gli3/Sema3g/Wnt5a/Sema5a/Boc/Robo1/Enah/Sema4g/Nrp2/Sema4c/Epha4/Plxna2/Sema6d/Efna1/Efna3/Efna4/Apbb2/Dlx5/Efnb1/Plxna3/Slit2/Neo1/Ryk/Ptprm/Zswim5/Sema3f/Prtg/Apbb1/Gdf7/Egr2/Sema7a/Tgfb2/Sema3d/Megf8/Flrt2/Gli2/Nog/Efna5/Robo2/Gas1/Plxnb1/Slit3/Chn1/Sema3b/Unc5c/Tubb3/Sema3e
GO:0097485	neuron projection guidance	5	-17.6345	Efnb2/Efna2/Etv1/Ephb3/Fzd3/Nfib/Bmp7/Hoxa2/Etv4/Unc5b/Ntn1/Gli3/Sema3g/Wnt5a/Sema5a/Boc/Robo1/Enah/Sema4g/Nrp2/Sema4c/Epha4/Plxna2/Sema6d/Efna1/Efna3/Efna4/Apbb2/Dlx5/Efnb1/Plxna3/Slit2/Neo1/Ryk/Ptprm/Zswim5/Sema3f/Prtg/Apbb1/Gdf7/Egr2/Sema7a/Tgfb2/Sema3d/Megf8/Flrt2/Gli2/Nog/Efna5/Robo2/Gas1/Plxnb1/Slit3/Chn1/Sema3b/Unc5c/Tubb3/Sema3e
GO:0010721	negative regulation of cell development	5	-14.8356	Sox9/Efnb2/Fbln1/Cav1/Id3/Bmp7/Ptprs/Hoxa2/Dll1/Pmp22/Ntn1/Gli3/Plk2/Ptprg/Bmp4/Sema3g/Wnt5a/Sema5a/Hes1/Ptk2/Nfatc4/Dpysl3/Sema4g/Col3a1/Sema4c/Epha4/Ngef/Tnn/Grb14/Sema6d/Lrp4/Jag1/Stmn2/Postn/Efna1/Npr2/Ptn/Plxna3/Slit2/Irx3/Mt3/Bcar1/Dixdc1/Neo1/Ryk/Kank1/Cspg4/Sema3f/Prtg/Fstl4/Apbb1/Rflna/Notch3/Sema7a/Lpar1/Sema3d/Daam2/Hey1/Rap1gap/Id1/Trim46/Rtn4rl1/Nog/Efna5/Lingo1/Ostn/Epha3/Fgfr3/Gpr1…
GO:0010977	negative regulation of neuron projection development	5	-9.7305	Efnb2/Ptprs/Pmp22/Ntn1/Plk2/Ptprg/Sema3g/Wnt5a/Sema5a/Hes1/Ptk2/Nfatc4/Dpysl3/Sema4g/Sema4c/Epha4/Ngef/Sema6d/Lrp4/Stmn2/Efna1/Plxna3/Slit2/Neo1/Ryk/Kank1/Cspg4/Sema3f/Fstl4/Sema7a/Lpar1/Sema3d/Id1/Trim46/Rtn4rl1/Ostn/Epha3/Sema3b/Sema3e/Nlgn1/Ptprz1/Fat3
GO:0010771	negative regulation of cell morphogenesis involved in differentiation	5	-8.6882	Fbln1/Ptprs/Ntn1/Sema3g/Wnt5a/Sema5a/Ptk2/Nfatc4/Sema4g/Sema4c/Ngef/Sema6d/Lrp4/Postn/Efna1/Plxna3/Slit2/Bcar1/Ryk/Kank1/Sema3f/Fstl4/Sema7a/Sema3d/Id1/Trim46/Efna5/Sema3b/Sema3e/Nlgn1
GO:0010769	regulation of cell morphogenesis involved in differentiation	5	-7.6536	Ephb3/Fbln1/Ptprs/Ntn1/Sema3g/Wnt5a/Sema5a/Sdc2/Enpp2/Ptk2/Robo1/Nfatc4/Cdh2/Sema4g/Sema4c/Epha4/Ngef/Plxna2/Sema6d/Lrp4/Postn/Shox2/Ngf/Efna1/Ptprd/Pdpn/Pak3/Plxna3/Slit2/Bcar1/Dixdc1/Ryk/Kank1/Ptprf/Zswim5/Cacna1a/Dbn1/Sema3f/Fstl4/Lpar3/Sema7a/Sema3d/Id1/Trim46/Hecw2/Megf8/Ust/Efna5/Robo2/Map1b/Plxnb1/Ntrk2/Chn1/Sema3b/Numbl/Sema3e/Nlgn1/Ptprz1
GO:0050770	regulation of axonogenesis	5	-7.2104	Ephb3/Ptprs/Ntn1/Sema3g/Wnt5a/Sema5a/Ptk2/Robo1/Cdh2/Sema4g/Sema4c/Epha4/Plxna2/Sema6d/Lrp4/Shox2/Ngf/Efna1/Pak3/Plxna3/Slit2/Dixdc1/Ryk/Zswim5/Cacna1a/Dbn1/Sema3f/Fstl4/Lpar3/Sema7a/Sema3d/Trim46/Megf8/Ust/Efna5/Robo2/Map1b/Plxnb1/Ntrk2/Chn1/Sema3b/Sema3e
GO:0048846	axon extension involved in axon guidance	5	-6.8239	Sema3g/Wnt5a/Sema5a/Sema4g/Nrp2/Sema4c/Sema6d/Plxna3/Slit2/Ryk/Sema3f/Sema7a/Sema3d/Megf8/Slit3/Sema3b/Sema3e
GO:1902284	neuron projection extension involved in neuron projection guidance	5	-6.8239	Sema3g/Wnt5a/Sema5a/Sema4g/Nrp2/Sema4c/Sema6d/Plxna3/Slit2/Ryk/Sema3f/Sema7a/Sema3d/Megf8/Slit3/Sema3b/Sema3e
GO:0022604	regulation of cell morphogenesis	5	-6.5171	Rhoc/Ephb3/Fbln1/Ptprs/Sparc/Ntn1/Sema3g/Wnt5a/Sema5a/Sdc2/Enpp2/Ptk2/Robo1/Nfatc4/Bambi/Cdh2/Sema4g/Fgd1/Sema4c/Epha4/Ngef/Plxna2/Sema6d/Lrp4/Postn/Shox2/Ngf/Efna1/Sh3d19/Ptprd/Pdpn/Shroom3/Ptn/Parva/Pak3/Plxna3/Dlc1/Slit2/Bcar1/Dixdc1/Ryk/Kank1/S100b/Ptprf/Zswim5/Cacna1a/Dbn1/Sema3f/Fstl4/Wtip/Lpar3/Sema7a/Lpar1/Sema3d/Rhod/Id1/Trim46/Hecw2/Megf8/Ust/Efna5/Cdc42ep1/Ostn/Robo2/Map1b/Plxnb1/Ntrk2…
GO:0048640	negative regulation of developmental growth	5	-5.7258	Ptprs/Socs2/Stc2/Ntn1/Bmp4/Sema3g/Wnt5a/Sema5a/Ptk2/Sema4g/Sema4c/Sema6d/Sfrp2/Plxna3/Slit2/Wwc2/Ryk/Sema3f/Fstl4/Kcnk2/Sema7a/Sema3d/Trim46/Nog/Gja1/Ostn/Fgfr3/Sema3b/Sema3e
GO:0030517	negative regulation of axon extension	5	-5.0278	Ptprs/Ntn1/Sema3g/Wnt5a/Sema5a/Sema4g/Sema4c/Sema6d/Plxna3/Slit2/Ryk/Sema3f/Sema7a/Sema3d/Trim46/Sema3b/Sema3e
GO:0050771	negative regulation of axonogenesis	5	-4.5735	Ptprs/Ntn1/Sema3g/Wnt5a/Sema5a/Ptk2/Sema4g/Sema4c/Sema6d/Lrp4/Plxna3/Slit2/Ryk/Sema3f/Fstl4/Sema7a/Sema3d/Trim46/Sema3b/Sema3e
GO:0060560	developmental growth involved in morphogenesis	5	-4.3224	Tbx2/Sox9/Ptprs/Ntn1/Bmp4/Sema3g/Wnt5a/Sema5a/Robo1/Ptk7/Sema4g/Nrp2/Raph1/Sema4c/Tnn/Sema6d/Postn/Dclk1/Ngf/Sfrp2/Tnc/Auts2/Fgfr2/Plxna3/Slit2/Cadm1/Ryk/Dbn1/Sema3f/Fstl4/Fgf1/Lpar3/Sema7a/Sema3d/Trim46/Megf8/Efna5/Ostn/Map1b/Yap1/Slit3/Sema3b/Sema3e
GO:0003416	endochondral bone growth	5	-3.4134	Col6a1/Stc1/Matn4/Col6a2/Ddr2/Thbs3/Bnc2/Evc/Comp/Col12a1/Col27a1/Col6a3/Mmp13/Ostn
GO:0098868	bone growth	5	-3.0989	Col6a1/Stc1/Matn4/Col6a2/Ddr2/Thbs3/Bnc2/Evc/Comp/Col12a1/Col27a1/Col6a3/Mmp13/Ostn
GO:0048675	axon extension	5	-2.942	Ptprs/Ntn1/Sema3g/Wnt5a/Sema5a/Sema4g/Nrp2/Raph1/Sema4c/Sema6d/Dclk1/Ngf/Auts2/Plxna3/Slit2/Ryk/Dbn1/Sema3f/Sema7a/Sema3d/Trim46/Megf8/Map1b/Slit3/Sema3b/Sema3e
GO:0048638	regulation of developmental growth	5	-2.8817	Tbx2/Wisp1/Ptprs/Dll1/Hey2/Socs2/Stc2/Ntn1/Bmp4/Sema3g/Fgf9/Wnt5a/Sema5a/Ptk2/Sema4g/Gli1/Sema4c/Sema6d/Ngf/Sfrp2/Fgfr2/Plxna3/Slit2/Wwc2/Fgfr1/Ryk/Dbn1/Sema3f/Fstl4/Lpar3/Serpine1/Kcnk2/Sema7a/Sema3d/Sh3pxd2b/Trim46/Megf8/Foxc2/Igf2/Nog/Efna5/Foxc1/Gja1/Cacna1c/Ostn/Map1b/Yap1/Fgfr3/Sema3b/Sema3e/Foxs1
GO:0010976	positive regulation of neuron projection development	5	-2.7013	Serpinf1/Itga3/Prkd1/Bmp7/Ntn1/Bmp4/Wnt5a/Sema5a/Robo1/Ptk7/Dpysl3/Htr7/Epha4/Plxna2/Stmn2/Shox2/Ngf/Ptprd/P3h1/Ptn/Pak3/Plxna3/Fgfr1/Dixdc1/Fez1/Ptprf/Lif/Dbn1/Ndrg4/Lpar3/Apbb1/Sema7a/Lpar1/Shank1/Magi2/Pacsin1/Cnr1/Megf8/Efna5/Ndnf/Epha3/Robo2/Map1b/Plxnb1/Ntrk2/Numbl/Nlgn1/Ptprz1
GO:0007416	synapse assembly	5	-2.2533	Efnb2/Ephb3/Adgrl1/Ptprs/Ntn1/Wnt5a/Nptxr/Ptk2/Thbs2/Cdh2/Farp1/Lrp4/Ptprd/Efnb1/Srpx2/Cadm1/Lrrn1/Cacna1a/Tpbg/Pcdh17/Shank1/Clstn1/Magi2/Sdk2/Slitrk6/Flrt2/Efna5/Ntrk2/Nlgn1
GO:0021955	central nervous system neuron axonogenesis	5	-1.6728	Ephb3/Nfib/Adarb1/Arhgef28/Ptk2/Epha4/Nr4a2/Dclk1/Slit2/Cdh11/Gli2/Tsku
GO:0021952	central nervous system projection neuron axonogenesis	5	-1.5279	Ephb3/Nfib/Adarb1/Epha4/Nr4a2/Dclk1/Slit2/Cdh11/Gli2/Tsku
GO:0010463	mesenchymal cell proliferation	6	-14.4634	Sox9/Ihh/Chrd/Nfib/Bmp7/Bmp4/Fgf9/Wnt5a/Lrp5/Pdgfa/Prrx1/Bmp2/Shox2/Foxp2/Ptn/Fgfr2/Fgfr1/Tbx18/Dchs1/Hand2/Prrx2/Fat4/Osr1/Msx1/Gas1/Gpc3/Irs1/Dchs2
GO:0001667	ameboidal-type cell migration	6	-11.7235	Fap/Sox9/Serpinf1/Timp1/Efnb2/Itga3/Prkd1/Epha2/Bmp7/Stc1/Sash1/Stard13/Pmp22/Sparc/Dcn/Itgb4/Cygb/Plk2/Ptprg/Bmp4/Sema3g/Wnt5a/Sema5a/Enpp2/Emp2/Ptk2/Robo1/Lrp5/Sema4g/Sox17/Nrp2/Sema4c/Ddr2/Acvr1/Sema6d/Dll4/Angpt4/Efna1/Nos3/Ephb4/Adamts9/Efnb1/Srpx2/Pak3/Angpt2/Adgra2/Slit2/Fgfr1/Bcar1/Kank2/Amotl2/Kank1/Syde1/Ptprm/Egr3/Loxl2/Sema3f/Acta2/Twist1/Fgf1/Serpine1/Hand2/Sema7a/Tgfb2/Plekhg5/Sema3…
GO:0031589	cell-substrate adhesion	6	-10.7167	Mmp14/Col1a1/Itga3/Ephb3/Fbln1/Ptprk/Ctgf/Itgb4/Fam107a/Ajuba/Enpp2/Emp2/Ptk2/Ccdc80/Wnt1/Pcsk5/Col3a1/Lamc1/Tnn/Jag1/Tyro3/Postn/Efna1/Cyr61/Pdpn/Spp1/Dmp1/Ptn/Adamts9/Parva/Angpt2/Dlc1/Bcar1/Jam3/Itga11/Kank1/Itgbl1/Phldb2/Antxr1/Edil3/Dbn1/Abi3bp/Smad6/Serpine1/Limch1/Fndc3b/Col16a1/Npnt/Rhod/Ecm2/Adamts12/Efna5/Ndnf/Emilin3/Epha3/Spock2/Col13a1/Sema3e/Fbln2/Col8a1/Ptprz1/Itga10
GO:0040013	negative regulation of locomotion	6	-10.3536	Mid2/Serpinf1/Timp1/Fbln1/Chrd/Stc1/Stard13/Sulf1/Ptprk/Dcn/Srgap1/Nav3/Adarb1/Igfbp3/Cygb/Ptprg/Sema3g/Wnt5a/Sema5a/Ptk2/Robo1/Dpysl3/Ldlrad4/Sema4g/Col3a1/Sema4c/Tnn/Sema6d/Jag1/Dll4/Angpt4/Sfrp2/Ptn/Adamts9/Acan/Plxna3/Angpt2/Dlc1/Slit2/Ryk/Kank1/Phldb2/Ptprm/Dbn1/Sema3f/Ndrg4/Tcaf1/Serpine1/Limch1/Sema7a/Magi2/Sema3d/Nbl1/Nog/Robo2/Gpr173/Sema3b/Sema3e/Afdn/Mcc/Wfdc6a
GO:0051271	negative regulation of cellular component movement	6	-10.301	Serpinf1/Timp1/Fbln1/Chrd/Stc1/Stard13/Sulf1/Ptprk/Dcn/Srgap1/Nav3/Adarb1/Igfbp3/Cygb/Ptprg/Sema3g/Wnt5a/Sema5a/Ptk2/Robo1/Dpysl3/Ldlrad4/Sema4g/Col3a1/Sema4c/Tnn/Sema6d/Jag1/Dll4/Angpt4/Sfrp2/Ptn/Adamts9/Acan/Plxna3/Angpt2/Dlc1/Slit2/Ryk/Kank1/Phldb2/Ptprm/Dbn1/Sema3f/Ndrg4/Tcaf1/Serpine1/Limch1/Sema7a/Magi2/Sema3d/Nbl1/Nog/Gpr173/Sema3b/Sema3e/Afdn/Mcc/Wfdc6a
GO:0050673	epithelial cell proliferation	6	-9.3979	Cav2/Fap/Sox9/Serpinf1/Efnb2/Prkd1/Pgf/Htra1/Epha2/Ihh/Cav1/Nfib/Sulf1/Etv4/Sparc/Fabp7/Ptprk/Igfbp3/Bmp4/Fgf9/Wnt5a/Sema5a/Vdr/Hes1/Robo1/Wnt10b/Maged1/Gli1/Dll4/Bmp2/Sfrp2/F3/Foxp2/Flt1/Wnt16/Dlx6/Dlx5/Ptn/Tgfa/Fgfr2/Fgfr1/Tbx18/Ptprm/Egr3/Loxl2/Twist1/Fgf1/Apln/Tgfb2/Hey1/Rap1gap/Id1/Aplnr/Cd109/Osr1/Igf2/Nog/Lgr4/Gja1/Gas1/Yap1/Fgfr3/Gpc3/Col8a2/Intu/Col8a1/Mcc/Bglap2
GO:0098742	cell-cell adhesion via plasma-membrane adhesion molecules	6	-7.9031	Scarf2/Adgrl1/Ptprs/Ajuba/Nectin3/Robo1/Cdh2/Pcdh12/Acvr1/Bmp2/Ptprd/Cdh11/Cdh5/Cdh15/Cadm1/Mcam/Ptprm/Ptprf/Pcdh17/Prtg/Dchs1/Pcdh18/Tgfb2/Clstn1/Magi2/Sdk2/Pcdhb14/Epcam/Fat4/Pcdhb18/Efna5/Pcdh19/Pcdh1/Epha3/Robo2/Mpz/Nlgn1/Hmcn1/Fat3/Pcdhga12/Pcdhgc3/Pcdhga4
GO:0050678	regulation of epithelial cell proliferation	6	-7.5421	Cav2/Sox9/Serpinf1/Efnb2/Prkd1/Pgf/Htra1/Ihh/Cav1/Nfib/Sulf1/Etv4/Sparc/Ptprk/Bmp4/Fgf9/Wnt5a/Sema5a/Vdr/Hes1/Robo1/Wnt10b/Maged1/Gli1/Dll4/Bmp2/Sfrp2/F3/Foxp2/Flt1/Dlx6/Dlx5/Ptn/Tgfa/Fgfr2/Fgfr1/Tbx18/Ptprm/Egr3/Twist1/Fgf1/Apln/Tgfb2/Hey1/Rap1gap/Id1/Aplnr/Cd109/Osr1/Igf2/Nog/Gja1/Gas1/Yap1/Fgfr3/Gpc3/Intu/Mcc
GO:0010464	regulation of mesenchymal cell proliferation	6	-7.1818	Sox9/Ihh/Chrd/Nfib/Bmp4/Fgf9/Wnt5a/Lrp5/Pdgfa/Prrx1/Shox2/Foxp2/Ptn/Fgfr2/Fgfr1/Tbx18/Prrx2/Gas1/Irs1
GO:0010810	regulation of cell-substrate adhesion	6	-6.4078	Mmp14/Col1a1/Itga3/Fbln1/Fam107a/Enpp2/Emp2/Ptk2/Ccdc80/Wnt1/Pcsk5/Jag1/Postn/Cyr61/Pdpn/Spp1/Dmp1/Ptn/Angpt2/Dlc1/Bcar1/Kank1/Phldb2/Edil3/Dbn1/Abi3bp/Serpine1/Limch1/Col16a1/Npnt/Rhod/Ecm2/Efna5/Ndnf/Emilin3/Epha3/Spock2/Sema3e/Fbln2/Col8a1/Ptprz1
GO:0050680	negative regulation of epithelial cell proliferation	6	-5.7077	Cav2/Sox9/Serpinf1/Efnb2/Cav1/Nfib/Sulf1/Etv4/Sparc/Ptprk/Bmp4/Wnt5a/Vdr/Robo1/Wnt10b/Maged1/Dll4/Sfrp2/Flt1/Ptn/Fgfr2/Ptprm/Tgfb2/Rap1gap/Cd109/Gja1/Gas1/Fgfr3/Gpc3/Intu/Mcc
GO:0045926	negative regulation of growth	6	-5.1433	Ptprs/Socs2/Stc2/Ntn1/Gng4/Bmp4/Sema3g/Wnt5a/Sema5a/Ptk2/Cdkn1a/Sema4g/Sox17/Sema4c/Sema6d/Sfrp2/P3h1/Cgref1/Apbb2/Rerg/Plxna3/Slit2/Wwc2/Ryk/Sema3f/Dcbld2/Sh3bp4/Fstl4/Apbb1/Enpp1/Kcnk2/Sema7a/Tgfb2/Sema3d/Trim46/Msx1/Nog/Gja1/Ostn/Gas1/Fgfr3/Gpc3/Slit3/Sema3b/Sema3e/Dact3
GO:0030336	negative regulation of cell migration	6	-5.1409	Serpinf1/Timp1/Chrd/Stc1/Stard13/Sulf1/Ptprk/Dcn/Srgap1/Nav3/Adarb1/Igfbp3/Cygb/Ptprg/Ptk2/Robo1/Dpysl3/Ldlrad4/Col3a1/Tnn/Sema6d/Jag1/Dll4/Angpt4/Sfrp2/Ptn/Adamts9/Acan/Angpt2/Dlc1/Slit2/Kank1/Phldb2/Ptprm/Ndrg4/Tcaf1/Serpine1/Limch1/Magi2/Nbl1/Nog/Gpr173/Afdn/Mcc
GO:0071559	response to transforming growth factor beta	6	-4.5768	Cav2/Sox9/Itga3/Ltbp1/Bmp8b/Htra1/Cav1/Yes1/Ptprk/Tgfb3/Aspn/Ptk2/Wnt1/Bambi/Ldlrad4/Fbn2/Ltbp3/Col3a1/Acvr1/Bmp2/Smad9/Nos3/Htra3/Col1a2/Col4a2/Cdh5/Pdgfd/Bmp8a/Dbn1/Adamtsl2/Smad6/Serpine1/Pmepa1/Tgfb2/Vasn/Npnt/Cd109
GO:0007156	homophilic cell adhesion via plasma membrane adhesion molecules	6	-4.4949	Nectin3/Robo1/Cdh2/Pcdh12/Cdh11/Cdh5/Cdh15/Cadm1/Ptprm/Ptprf/Prtg/Dchs1/Pcdh18/Clstn1/Sdk2/Pcdhb14/Fat4/Pcdhb18/Pcdh19/Pcdh1/Robo2/Hmcn1/Fat3/Pcdhgc3/Pcdhga4
GO:0016049	cell growth	6	-4.4895	Sox9/Mmp14/Wisp1/Htra1/Ptprs/Ctgf/Socs2/Igfbp3/Ntn1/Tgfb3/Kif26a/Gng4/Fam107a/Sema3g/Wnt5a/Sema5a/Ptk2/Cdkn1a/Crim1/Sema4g/Kazald1/Sox17/Nrp2/Raph1/Sema4c/Tnn/Sema6d/Postn/Dclk1/Ngf/Sfrp2/Cyr61/P3h1/Htra3/Cgref1/Apbb2/Auts2/Emp1/Rerg/Plxna3/Slit2/Cadm1/Ryk/Dbn1/Sema3f/Dcbld2/Sh3bp4/Fstl4/Lpar3/Apbb1/Enpp1/Sema7a/Tgfb2/Clstn1/Sema3d/Trim46/Megf8/Msx1/Efna5/Gja1/Ostn/Map1b/Gas1/Slit3/Sema3b/Sema3e/…
GO:0010812	negative regulation of cell-substrate adhesion	6	-3.4259	Mmp14/Col1a1/Fbln1/Fam107a/Enpp2/Wnt1/Jag1/Postn/Angpt2/Dlc1/Bcar1/Kank1/Phldb2/Serpine1/Efna5/Sema3e/Ptprz1
GO:0050679	positive regulation of epithelial cell proliferation	6	-2.6981	Cav2/Sox9/Prkd1/Pgf/Htra1/Ihh/Cav1/Bmp4/Fgf9/Wnt5a/Sema5a/Bmp2/F3/Foxp2/Dlx6/Dlx5/Ptn/Tgfa/Fgfr2/Fgfr1/Tbx18/Egr3/Twist1/Fgf1/Apln/Id1/Aplnr/Osr1/Igf2/Nog/Gas1/Fgfr3
GO:0050803	regulation of synapse structure or activity	6	-2.6641	Cttnbp2/Ephb3/Adgrl1/Ptprs/Sparc/Ntn1/Wnt5a/Sybu/Nptxr/Ptk2/Nfatc4/Thbs2/Cdh2/Dkk1/Farp1/Nrp2/Epha4/Ngef/Dnm1/Lrp4/Efna1/Ptprd/Ptn/Srpx2/Pak3/Ptprf/Lrrn1/Dbn1/Sema3f/Tanc1/Tpbg/Clstn1/Magi2/Slitrk6/Flrt2/Efna5/Rapgef4/Arhgef15/Ntrk2/Nlgn1
GO:0032970	regulation of actin filament-based process	6	-2.1341	Rhoc/Cav1/Stc1/Baiap2l2/Rhobtb1/Ctgf/Tgfb3/Fam107a/Sema5a/Pdgfrb/Pdpn/Arhgef19/Fscn1/Eln/Nox4/Pak3/Dlc1/Slit2/Jam3/Dixdc1/Tmod2/Kank2/Kank1/Phldb2/Arhgef5/Dbn1/Kank4/Acta2/Asap3/Limch1/Lpar1/Shank1/Arpin/Tgfb2/Sh3pxd2b/Plekhh2/Kirrel/Rhod/Kank3/Id1/Frmd6/Efna5/Cdc42ep1/Cacna1c/Epha3/Arhgef15/Gja5/Sema3e/Arhgef10
GO:0018126	protein hydroxylation	6	-2.0526	P4htm/P3h4/P4ha2/P4ha1/P3h3/P3h1/Asphd2/Plod2/Crtap/P4ha3
GO:0033002	muscle cell proliferation	6	-1.984	Tbx2/Wisp1/Cav1/Hey2/Igfbp3/Tgfb3/Bmp4/Fgf9/Ptk2/Cdkn1a/Megf10/Pdgfrb/Gli1/Rgs5/Nos3/Fgfr2/Fgfr1/Mmp2/Pdgfd/Ndrg4/Fgf1/Apln/Kcnk2/Notch3/Egr1/Tgfb2/Six5/Foxc2/Nog/Foxc1/Gja1/Yap1/Gper1/Pde1a
GO:0035988	chondrocyte proliferation	6	-1.898	Mmp14/Ihh/Scube2/Stc1/Ctgf/Ddr2/Mmp16/Comp
GO:0007160	cell-matrix adhesion	6	-1.8127	Mmp14/Ptprk/Ctgf/Itgb4/Fam107a/Ajuba/Enpp2/Emp2/Ptk2/Pcsk5/Col3a1/Tnn/Jag1/Postn/Adamts9/Dlc1/Jam3/Itga11/Itgbl1/Phldb2/Serpine1/Limch1/Col16a1/Npnt/Rhod/Adamts12/Efna5/Epha3/Col13a1/Sema3e/Itga10
GO:0006029	proteoglycan metabolic process	6	-1.812	Ihh/Sulf1/Dcn/Col2a1/Bmp2/Col11a1/Acan/Bgn/Lipc/Chpf/Mamdc2/Dsel/Adamts12/Ndnf/Spock2/Chst8
GO:0014909	smooth muscle cell migration	6	-1.7194	Igfbp3/Fgf9/Ptk2/Pdgfrb/Pcsk5/Pdgfa/Sema6d/Postn/F3/Nox4/Parva/Plat/Slit2/Pdgfd/Ndrg4/Serpine1/Egr1/Lpar1/Rapgef4
GO:0060004	reflex	6	-1.6289	Aldh1a3/Pmp22/Foxp2/Auts2/Cacna1a/Shank1/Npnt/Slitrk6/Gja1
GO:0098743	cell aggregation	6	-1.4182	Sox9/Ctgf/Ror2/Col2a1/Col11a1/Acan/Tgfb2/Mpz
GO:0014812	muscle cell migration	6	-1.3087	Igfbp3/Fgf9/Ptk2/Megf10/Pdgfrb/Pcsk5/Pdgfa/Sema6d/Postn/F3/Nox4/Parva/Plat/Slit2/Pdgfd/Ndrg4/Serpine1/Egr1/Lpar1/Rapgef4
GO:0016055	Wnt signaling pathway	7	-12.5229	Sox9/Sost/Col1a1/Itga3/Wisp1/Cav1/Fzd3/Bicc1/Sulf1/Grb10/Wif1/Gli3/Ror2/Nkd2/Fgf9/Wnt5a/Sema5a/Fzd6/Wnt10b/Wnt1/Nfatc4/Ptk7/Bambi/Cdh2/Dkk1/Lrp5/Gli1/Sox17/Tnn/Lrp4/Tyro3/Bmp2/Wwtr1/Wnt2b/Sfrp2/Cdk14/Wnt16/Dlx5/Wnt5b/Fgfr2/Porcn/Dixdc1/Tbx18/Amotl2/Ryk/Mst1r/Kank1/Mdfi/Tle2/Ror1/Lzts2/Cpz/Fzd8/Cpe/Egr1/Rbms3/Ankrd6/Daam2/Mgat3/Lgr6/Notum/Nog/Tsku/Lgr4/Fzd2/Yap1/Cthrc1/Fgfr3/Gpc3/Tcf7l1/Sox7/Mcc/D…
GO:1905114	cell surface receptor signaling pathway involved in cell-cell signaling	7	-12.4647	Sox9/Sost/Col1a1/Itga3/Grin2d/Cacnb3/Wisp1/Cav1/Fzd3/Bicc1/Sulf1/Grb10/Wif1/Gli3/Ror2/Nkd2/Bmp4/Fgf9/Wnt5a/Sema5a/Fzd6/Wnt10b/Wnt1/Nfatc4/Ptk7/Bambi/Cdh2/Dkk1/Lrp5/Gli1/Sox17/Tnn/Lrp4/Tyro3/Bmp2/Wwtr1/Wnt2b/Sfrp2/Unc13b/Cdk14/Wnt16/Dlx5/Wnt5b/Fgfr2/Porcn/Dixdc1/Tbx18/Amotl2/Ryk/Mst1r/Kank1/Mdfi/Dbn1/Tle2/Ror1/Lzts2/Cpz/Fzd8/Cpe/Egr1/Shank1/Rbms3/Ankrd6/Daam2/Begain/Mgat3/Lgr6/Notum/Gli2/Nog/Tsku/…
GO:0007178	transmembrane receptor protein serine/threonine kinase signaling pathway	7	-12.4449	Cav2/Sost/Itga3/Ltbp1/Bmp8b/Htra1/Chrd/Cav1/Bmp7/Sulf1/Ptprk/Tgfb3/Aspn/Ror2/Bmp4/Gdf10/Fgf9/Wnt5a/Hes1/Ptk2/Wnt1/Bambi/Ldlrad4/Fbn2/Dkk1/Ltbp3/Col3a1/Acvr1/Lrp4/Bmp2/Smad9/Wwtr1/Sfrp2/Cyr61/Htra3/Bmp3/Col1a2/Dlx5/Igsf1/Comp/Cdh5/Neo1/Bmp8a/Inha/Adamtsl2/Smad6/Inhbb/Gdf7/Pmepa1/Egr1/Akap2/Tgfb2/Vasn/Magi2/Npnt/Nbl1/Id1/Megf8/Zfp423/Cd109/Msx1/Nog/Gpc3/Tmem100
GO:0198738	cell-cell signaling by wnt	7	-12.3947	Sox9/Sost/Col1a1/Itga3/Wisp1/Cav1/Fzd3/Bicc1/Sulf1/Grb10/Wif1/Gli3/Ror2/Nkd2/Fgf9/Wnt5a/Sema5a/Fzd6/Wnt10b/Wnt1/Nfatc4/Ptk7/Bambi/Cdh2/Dkk1/Lrp5/Gli1/Sox17/Tnn/Lrp4/Tyro3/Bmp2/Wwtr1/Wnt2b/Sfrp2/Cdk14/Wnt16/Dlx5/Wnt5b/Fgfr2/Porcn/Dixdc1/Tbx18/Amotl2/Ryk/Mst1r/Kank1/Mdfi/Tle2/Ror1/Lzts2/Cpz/Fzd8/Cpe/Egr1/Rbms3/Ankrd6/Daam2/Mgat3/Lgr6/Notum/Nog/Tsku/Lgr4/Fzd2/Yap1/Cthrc1/Fgfr3/Gpc3/Tcf7l1/Sox7/Mcc/D…
GO:0090092	regulation of transmembrane receptor protein serine/threonine kinase signaling pathway	7	-9.7328	Cav2/Sost/Itga3/Ltbp1/Bmp8b/Htra1/Chrd/Cav1/Bmp7/Sulf1/Tgfb3/Aspn/Bmp4/Gdf10/Fgf9/Wnt5a/Hes1/Wnt1/Bambi/Ldlrad4/Fbn2/Dkk1/Acvr1/Bmp2/Wwtr1/Sfrp2/Cyr61/Htra3/Bmp3/Igsf1/Neo1/Bmp8a/Inha/Adamtsl2/Smad6/Inhbb/Gdf7/Pmepa1/Tgfb2/Vasn/Magi2/Npnt/Nbl1/Zfp423/Cd109/Msx1/Nog/Gpc3
GO:0060828	regulation of canonical Wnt signaling pathway	7	-8.1898	Sox9/Sost/Col1a1/Cav1/Bicc1/Gli3/Ror2/Nkd2/Fgf9/Wnt5a/Sema5a/Fzd6/Wnt10b/Ptk7/Bambi/Cdh2/Dkk1/Gli1/Sox17/Tnn/Lrp4/Wwtr1/Sfrp2/Cdk14/Dlx5/Wnt5b/Fgfr2/Tbx18/Kank1/Tle2/Lzts2/Egr1/Rbms3/Ankrd6/Daam2/Notum/Nog/Lgr4/Yap1/Cthrc1/Fgfr3/Gpc3/Sox7/Mcc/Dact3
GO:0043410	positive regulation of MAPK cascade	7	-6.1068	Cav2/Ephb3/Epha2/Sash1/C1qtnf1/Timp2/Ctgf/Shc2/Igfbp3/Tgfb3/Ror2/Bmp4/Fgf9/Wnt5a/Ajuba/Robo1/Map3k12/Cdh2/Pdgfrb/Dkk1/Plce1/Maged1/Pdgfa/Sema4c/Epha4/Ddr2/Tyro3/Bmp2/Dok5/Efna1/Pdgfc/Pdgfra/Flt1/Wnt16/Ephb4/Tgfa/Nox4/Fgfr2/Fgfr1/Mt3/Pdgfd/Dixdc1/Ryk/Mst1r/Mdfi/Cspg4/Arhgef5/Lif/Ror1/Acta2/Ndrg4/Fgf1/Lpar3/Fzd8/Cavin3/Sh3rf3/Hand2/Sema7a/Lpar1/Tgfb2/Npnt/Ramp3/Pla2g5/Ackr3/Igf2/Epha3/Gper1/Fgfr3/N…
GO:0048013	ephrin receptor signaling pathway	7	-5.5751	Efnb2/Efna2/Ephb3/Epha2/Ptk2/Epha4/Ngef/Efna1/Efna3/Efna4/Ephb4/Efnb1/Efna5/Epha3/Chn1
GO:0071526	semaphorin-plexin signaling pathway	7	-4.9586	Sema3g/Sema5a/Sema4g/Nrp2/Sema4c/Plxna2/Sema6d/Plxna3/Farp2/Sema3f/Hand2/Sema7a/Sema3d/Plxnb1/Sema3b/Sema3e
GO:0008589	regulation of smoothened signaling pathway	7	-4.8962	Rab34/Ihh/Chrd/Scube2/Glis2/Scube1/Gli3/Fgf9/Gli1/Prrx1/Shox2/Evc/Ift81/Fgfr2/Scube3/Prrx2/Megf8/Gli2/Kif7/Gas1/Fgfr3/Gpc3/Intu
GO:0007266	Rho protein signal transduction	7	-4.7986	Itga3/Rhoc/Arhgef25/Rhobtb1/Srgap1/Ntn1/Arhgef28/Robo1/Tiam2/Cdh2/Pdgfrb/Fgd1/Eps8l2/Farp1/Col3a1/Ngef/Pdpn/Arhgef19/Col1a2/Dlc1/Kank2/Rasgrf1/Kank1/Arhgef17/Arhgef5/Fgd5/Farp2/Plekhg6/Lpar1/Plekhg5/Rhod/Prex2/Cdc42ep1/Arhgap42/Arhgef15/Arhgef10
GO:0045880	positive regulation of smoothened signaling pathway	7	-4.5376	Rab34/Ihh/Scube2/Scube1/Fgf9/Gli1/Prrx1/Shox2/Evc/Scube3/Prrx2/Kif7/Gas1/Gpc3/Intu
GO:0060393	regulation of pathway-restricted SMAD protein phosphorylation	7	-4.3809	Bmp8b/Bmp7/Tgfb3/Bmp4/Gdf10/Ldlrad4/Dkk1/Acvr1/Bmp2/Bmp3/Bmp8a/Inha/Smad6/Inhbb/Gdf7/Pmepa1/Tgfb2/Nog
GO:0035023	regulation of Rho protein signal transduction	7	-4.2111	Itga3/Arhgef25/Arhgef28/Robo1/Tiam2/Cdh2/Pdgfrb/Fgd1/Eps8l2/Farp1/Col3a1/Ngef/Arhgef19/Dlc1/Kank2/Rasgrf1/Kank1/Arhgef17/Arhgef5/Fgd5/Farp2/Plekhg6/Lpar1/Plekhg5/Prex2/Arhgap42/Arhgef15/Arhgef10
GO:0060389	pathway-restricted SMAD protein phosphorylation	7	-3.9782	Bmp8b/Bmp7/Tgfb3/Bmp4/Gdf10/Ldlrad4/Dkk1/Acvr1/Bmp2/Bmp3/Bmp8a/Inha/Smad6/Inhbb/Gdf7/Pmepa1/Tgfb2/Nog
GO:0007224	smoothened signaling pathway	7	-3.3948	Rab34/Ihh/Scube2/Glis2/Scube1/Gli3/Ror2/Fgf9/Hes1/Boc/Wnt10b/Gli1/Prrx1/Shox2/Evc/Ift81/Fgfr2/Scube3/Prrx2/Cc2d2a/Megf8/Gli2/Evc2/Kif7/Gas1/Fgfr3/Gpc3/Intu
GO:0051056	regulation of small GTPase mediated signal transduction	7	-3.0035	Itga3/Timp2/Arhgef25/Arhgef28/Robo1/Tiam2/Cdh2/Spry4/Pdgfrb/Plce1/Fgd1/Eps8l2/Farp1/Col3a1/Ngef/Ngf/Arhgef19/Auts2/Dlc1/Slit2/Kank2/Cgnl1/Rasgrf1/Kank1/Arhgef17/Arhgef5/Fgd5/Farp2/Plekhg6/Lpar1/Tgfb2/Plekhg5/Iqsec2/Rap1gap/Prex2/Arhgap42/Arhgef15/Chn1/Arhgef10
GO:0007219	Notch signaling pathway	7	-2.8687	Tbx2/Sox9/Mmp14/Epn2/Nrip2/Bmp7/Dll1/Notch4/Hey2/Hes1/Robo1/Wnt1/Jag1/Dll4/Bmp2/Angpt4/Postn/Dner/Notch3/Tgfb2/Hey1/Snai1/Zfp423/Foxc2/Fat4/Foxc1/Robo2/Tcim/S1pr3/Tmem100/Susd5
GO:0090100	positive regulation of transmembrane receptor protein serine/threonine kinase signaling pathway	7	-2.4738	Bmp8b/Bmp7/Sulf1/Tgfb3/Bmp4/Gdf10/Fgf9/Hes1/Acvr1/Bmp2/Cyr61/Bmp3/Neo1/Bmp8a/Inha/Inhbb/Gdf7/Tgfb2/Npnt/Zfp423/Msx1/Gpc3
GO:0070374	positive regulation of ERK1 and ERK2 cascade	7	-2.1799	Ephb3/Epha2/Ctgf/Ror2/Bmp4/Pdgfrb/Pdgfa/Epha4/Ddr2/Tyro3/Bmp2/Pdgfc/Pdgfra/Flt1/Ephb4/Nox4/Fgfr2/Fgfr1/Mt3/Pdgfd/Ryk/Mst1r/Ror1/Acta2/Ndrg4/Cavin3/Hand2/Sema7a/Npnt/Ramp3/Pla2g5/Ackr3/Epha3/Gper1/Fgfr3/Ntrk2
GO:0035329	hippo signaling	7	-2.1246	Tead3/Ajuba/Wwtr1/Tead4/Tead2/Wwc2/Amotl2/Wtip/Dchs1/Fat4/Yap1
GO:0030177	positive regulation of Wnt signaling pathway	7	-1.7318	Col1a1/Cav1/Sulf1/Ror2/Fgf9/Wnt5a/Sema5a/Wnt10b/Ptk7/Bambi/Bmp2/Sfrp2/Dlx5/Fgfr2/Dixdc1/Kank1/Ankrd6/Daam2/Lgr6/Lgr4/Yap1/Fgfr3/Gpc3
GO:0043406	positive regulation of MAP kinase activity	7	-1.517	Sash1/Shc2/Tgfb3/Ror2/Bmp4/Wnt5a/Ajuba/Robo1/Map3k12/Pdgfrb/Dkk1/Plce1/Maged1/Pdgfa/Epha4/Bmp2/Pdgfc/Flt1/Tgfa/Nox4/Fgfr1/Pdgfd/Mst1r/Mdfi/Cspg4/Arhgef5/Fgf1/Lpar3/Fzd8/Lpar1/Samd5/Grm4
GO:0060395	SMAD protein signal transduction	7	-1.3644	Bmp8b/Bmp7/Tgfb3/Ror2/Bmp4/Gdf10/Bmp2/Smad9/Wwtr1/Bmp3/Bmp8a/Inha/Inhbb/Gdf7/Tgfb2/Magi2
GO:0070371	ERK1 and ERK2 cascade	7	-1.3023	Sox9/Ephb3/Fbln1/Epha2/Cav1/Ctgf/Ror2/Bmp4/Spry4/Pdgfrb/Pdgfa/Epha4/Ddr2/Tyro3/Bmp2/Pdgfc/Cyr61/Pdgfra/Flt1/Ephb4/Nox4/Fgfr2/Fgfr1/Mt3/Pdgfd/Ryk/Mst1r/Lif/Ror1/Acta2/Ndrg4/Cavin3/Hand2/Sema7a/Npnt/Ramp3/Pla2g5/Ackr3/Camk2n1/Epha3/Gper1/Fgfr3/Ntrk2
GO:0071773	cellular response to BMP stimulus	8	-9.6968	Sost/Itga3/Bmp8b/Htra1/Chrd/Cav1/Bmp7/Sulf1/Ror2/Bmp4/Wnt5a/Col2a1/Hes1/Wnt1/Dkk1/Acvr1/Lrp4/Bmp2/Smad9/Sfrp2/Cyr61/Htra3/Dlx5/Comp/Neo1/Bmp8a/Smad6/Gdf7/Egr1/Nbl1/Id1/Megf8/Zfp423/Adamts12/Msx1/Nog/Gpc3/Tmem100/Bglap
GO:0071772	response to BMP	8	-9.6968	Sost/Itga3/Bmp8b/Htra1/Chrd/Cav1/Bmp7/Sulf1/Ror2/Bmp4/Wnt5a/Col2a1/Hes1/Wnt1/Dkk1/Acvr1/Lrp4/Bmp2/Smad9/Sfrp2/Cyr61/Htra3/Dlx5/Comp/Neo1/Bmp8a/Smad6/Gdf7/Egr1/Nbl1/Id1/Megf8/Zfp423/Adamts12/Msx1/Nog/Gpc3/Tmem100/Bglap
GO:0090287	regulation of cellular response to growth factor stimulus	8	-9.6345	Cav2/Epn2/Sost/Itga3/Ltbp1/Htra1/Chrd/Cav1/Dll1/Sulf1/Dcn/Grb10/Tgfb3/Aspn/Bmp4/Fgf9/Wnt5a/Hes1/Robo1/Wnt1/Bambi/Spry4/Ldlrad4/Fbn2/Dkk1/Fam20c/Creb3l1/Dok5/Ngf/Sfrp2/Cyr61/Htra3/Flt1/Fgfr2/Adgra2/Slit2/Fgfr1/Neo1/Ptprf/Adamtsl2/Fgf1/Smad6/Apln/Pmepa1/Vasn/Npnt/Nbl1/Zfp423/Cd109/Adamts12/Msx1/Nog/Gpc3
GO:0030178	negative regulation of Wnt signaling pathway	8	-8.7747	Sox9/Sost/Cav1/Bicc1/Grb10/Wif1/Gli3/Ror2/Nkd2/Fgf9/Wnt5a/Fzd6/Nfatc4/Cdh2/Dkk1/Gli1/Sox17/Tnn/Lrp4/Bmp2/Wwtr1/Sfrp2/Wnt5b/Tbx18/Mdfi/Tle2/Lzts2/Egr1/Rbms3/Ankrd6/Notum/Nog/Tsku/Cthrc1/Gpc3/Mcc/Dact3
GO:0050919	negative chemotaxis	8	-8.202	Sema3g/Wnt5a/Robo1/Sema4g/Pdgfa/Nrp2/Sema4c/Sema6d/Plxna3/Slit2/Ryk/Sema3f/Sema7a/Sema3d/Robo2/Slit3/Sema3b/Sema3e
GO:0090288	negative regulation of cellular response to growth factor stimulus	8	-7.0521	Cav2/Epn2/Sost/Ltbp1/Htra1/Chrd/Cav1/Sulf1/Dcn/Tgfb3/Aspn/Wnt5a/Wnt1/Bambi/Spry4/Ldlrad4/Fbn2/Dkk1/Creb3l1/Sfrp2/Htra3/Adgra2/Slit2/Ptprf/Adamtsl2/Smad6/Apln/Pmepa1/Vasn/Nbl1/Cd109/Adamts12/Nog
GO:0090090	negative regulation of canonical Wnt signaling pathway	8	-6.7235	Sox9/Sost/Cav1/Bicc1/Gli3/Ror2/Nkd2/Wnt5a/Fzd6/Cdh2/Dkk1/Gli1/Sox17/Tnn/Lrp4/Wwtr1/Sfrp2/Wnt5b/Tbx18/Tle2/Lzts2/Egr1/Rbms3/Ankrd6/Notum/Nog/Cthrc1/Gpc3/Mcc/Dact3
GO:0090101	negative regulation of transmembrane receptor protein serine/threonine kinase signaling pathway	8	-4.8962	Cav2/Sost/Ltbp1/Htra1/Chrd/Cav1/Tgfb3/Aspn/Wnt5a/Wnt1/Bambi/Ldlrad4/Fbn2/Dkk1/Acvr1/Sfrp2/Htra3/Igsf1/Adamtsl2/Smad6/Pmepa1/Vasn/Magi2/Nbl1/Cd109/Nog
GO:0071560	cellular response to transforming growth factor beta stimulus	8	-4.8297	Cav2/Sox9/Itga3/Ltbp1/Bmp8b/Htra1/Cav1/Yes1/Ptprk/Tgfb3/Aspn/Ptk2/Wnt1/Bambi/Ldlrad4/Fbn2/Ltbp3/Col3a1/Acvr1/Bmp2/Smad9/Nos3/Htra3/Col1a2/Col4a2/Cdh5/Pdgfd/Bmp8a/Dbn1/Adamtsl2/Smad6/Serpine1/Pmepa1/Tgfb2/Vasn/Npnt/Cd109
GO:0050922	negative regulation of chemotaxis	8	-4.6655	Sema3g/Wnt5a/Sema5a/Robo1/Sema4g/Sema4c/Sema6d/Plxna3/Angpt2/Slit2/Ryk/Sema3f/Sema7a/Sema3d/Nbl1/Robo2/Sema3b/Sema3e
GO:0032102	negative regulation of response to external stimulus	8	-4.0092	Serpinf1/Cacnb3/Htra1/Ptprs/C1qtnf1/Ptgis/Fabp7/Sema3g/Wnt5a/Sema5a/Cd200/Robo1/Sema4g/Pdgfa/Sema4c/Epha4/Sema6d/Tyro3/Pdgfra/Plxna3/Angpt2/Slit2/Cdh5/Kank2/Neo1/Ryk/Phldb2/Dbn1/Sema3f/Cd276/Serpine1/Sema7a/Fndc4/Metrnl/Sema3d/Mill2/Nbl1/Pla2g5/Rtn4rl1/Cd109/Gja1/Robo2/Adamts18/Tnfaip6/Gper1/Sema3b/Sema3e
GO:0035924	cellular response to vascular endothelial growth factor stimulus	8	-2.7004	Ramp2/Prkd1/Pgf/Dll1/Dcn/Robo1/Pdgfrb/Nrp2/Dll4/Pdgfra/Flt1/Adgra2/Egr3/Adamts12/Foxc1
GO:0030512	negative regulation of transforming growth factor beta receptor signaling pathway	8	-2.1056	Cav2/Ltbp1/Htra1/Cav1/Tgfb3/Aspn/Wnt1/Bambi/Ldlrad4/Fbn2/Htra3/Adamtsl2/Smad6/Pmepa1/Vasn/Cd109
GO:0050920	regulation of chemotaxis	8	-1.8839	Efnb2/Prkd1/Pgf/Sema3g/Wnt5a/Sema5a/Robo1/Pdgfrb/Sema4g/Sema4c/Sema6d/Pdgfra/Plxna3/Angpt2/Adgra2/Slit2/Fgfr1/Jam3/Pdgfd/Ryk/Zswim5/Sema3f/Fgf1/Serpine1/Sema7a/Lpar1/Sema3d/Nbl1/Megf8/Robo2/Sema3b/Sema3e
GO:0071229	cellular response to acid chemical	8	-1.39	Sox9/Col6a1/Col1a1/Id3/Hoxa2/Yes1/Nfatc4/Ptk7/Col5a2/Col3a1/Ngf/Pdgfc/Pdgfra/Col1a2/Tead2/Col4a1/Mmp2/Pdgfd/Pkd2/Sh3bp4/Egr1/Col16a1/Osr1/Epha3/Yap1/Ntrk2/Cyp26b1
