# Supplementary material for: Osteocyte transcriptome mapping identifies a molecular landscape controlling skeletal homeostasis and susceptibility to skeletal disease
Source: Nat Commun. 2021 May 5;12:2444. doi: 10.1038/s41467-021-22517-1 (PMC8100170; doi:10.1038/s41467-021-22517-1)
Supplement: Supplementary file 11 — Supplementary Data 8 [file 41467_2021_22517_MOESM11_ESM.xlsx]

## Sheet: Sheet 1
Skeletal phenotype of mice with deletion of osteocyte signature genes
					FEMUR ANALYSIS																		VERTEBRAL ANALYSIS
					X-ray microradiography			Trabecular Bone Micro-CT					Cortical Bone Micro-CT				3-Point Bend Testing						X-ray microradiography			Compression Testing
					BMC	Length		BV/TV	Tb.N	Tb.Th	Tb.Sp		Cort.Th	Internal Diameter	Bone Density		Yield Load	Max Load	Fracture Load	Stiffness	DE Fracture		BMC	Length		Yield Load	Max Load	Stiffness
Ensembl ID	Mouse Gene	Genotype	n		(units)	(mm)		(%)	(1/mm)	(mm)	(mm)		(mm)	(mm)	(mg HA/cm^3)		(N)	(N)	(N)	(N/mm)	(%)		(units)	(mm)		(N)	(N)	(N/mm)
ENSMUSG00000040183	Ankrd6	HOM	2		0.140686	1.50267		1.17798	0.666528	0.617583	-0.593991		0.155516	-0.456029	-0.635086		-1.33638	-0.142	0.53042	-0.462278	-0.191418		1.31506	0.463474		1.12786	0.827571	0.318204
ENSMUSG00000066191	Anks6	HET	6		-0.315594	-0.0289605		-1.10897	-1.20941	-0.549415	1.16983		-0.905823	-0.469668	0.399296		0.0255654	0.766283	-0.0776059	1.07396	0.326099		0.803114	0.121794		0.158365	0.562584	0.399094
ENSMUSG00000021950	Anxa8	HOM	6		0.444873	0.896901		-1.48175	-2.16236	-0.152935	3.24124		0.205169	-0.161303	0.33949		0.772312	0.263927	-0.468662	0.401466	0.414025		1.31506	0.289147		0.833031	1.01423	0.450789
ENSMUSG00000034936	Arl4d	HOM	2		-0.591317	-3.49731		-1.28726	-1.5786	-0.745653	1.83244		-1.81175	0.695402	-0.494826		-1.87509	-1.76167	-1.57621	-1.64109	0.872085		-1.18775	-3.20293		-0.657474	-0.985325	-0.514814
ENSMUSG00000029673	Auts2	HET	6		-0.558943	-2.85035		0.448604	0.327467	-0.268886	-0.168637		-0.45522	-2.19564	0.704985		-0.491998	-1.31488	-0.546856	-0.701579	-0.515754		0.337709	-1.74768		0.621548	0.581694	0.315798
ENSMUSG00000031375	Bgn	HOM	6		0.647664	-2.74045		-3.01003	-3.08251	-1.12169	3.84512		-0.223091	-1.36017	0.353966		-0.693362	-0.0478367	0.386524	-1.10916	-1.30616		-1.43083	-0.678363		-0.710658	-0.556423	-0.130896
ENSMUSG00000029544	Cabp1	HOM	2		0.901153	1.36338		1.22061	1.13722	-0.863606	-0.954429		0.422402	1.19657	0.623059		0.921673	0.997288	0.451841	0.894375	-0.302129		1.03582	0.144457		0.193241	1.64602	1.22888
ENSMUSG00000032076	Cadm1	HOM	2		-3.2	0.1		-1.1	-1.3	0.3			-1.9				-1.2	-2	-0.9	-1.4	0.7
ENSMUSG00000039765	Cc2d2a	HET	2		-0.011407	-1.24542		-1.05541	-2.78576	1.78458	3.54255		0.167929	1.12471	-0.444597		0.724946	-0.698341	0.512362	0.380488	-0.235815		-0.918884	-0.43082		-0.516775	-0.469449	-0.0812959
ENSMUSG00000006241	Ccdc159	HOM	2		-0.467687	-0.145854		0.941851	0.863935	0.280949	-0.911025		0.621015	-1.56973	-0.456176		0.235322	-0.0258641	0.609669	-0.582615	-0.556943		0.0584665	0.327499		-0.597669	-0.177127	0.0667283
ENSMUSG00000028926	Cdk14	HOM	2		-0.923967	-1.91564		-0.701213	-0.306304	-1.57054	0.179724		-1.30926	0.0648975	2.64097		-0.159691	1.94287	2.0638	1.46992	-1.13407		0.0584665	-1.19437		-1.55781	-1.76849	-1.73777
ENSMUSG00000026365	Cfh	HOM	2		2.26999	0.367057		1.95852	1.05343	1.48161	-1.05822		1.84993	0.901174	0.118357		0.90013	1.21177	0.955236	1.6582	0.0758211		0.896195	0.398101		0.592593	0.944846	1.31229
ENSMUSG00000096188	Cmtm4	HOM	2		0.901153	1.12577		-0.0485786	0.421443	-0.515751	-0.446797		0.223789	-0.44106	0.660107		0.646606	0.4681	1.39802	1.19356	-1.53161		0.616952	0.298735		-0.19704	1.5567	0.881485
ENSMUSG00000028197	Col24a1	HOM	6		-0.569082	0.335376		-0.844421	-0.274113	-0.736433	0.336354		-1.52649	0.0638996	-0.156904		-1.16908	-1.40147	-1.17097	-0.978082	0.797926		1.40814	-0.167587		0.147308	0.0518182	-0.268662
ENSMUSG00000031503	Col4a2	HET	6		0.475292	0.890456		-1.04032	-1.11545	-0.327236	1.21801		0.391369	-0.13549	0.348403		0.943856	0.887364	1.46521	0.59204	-1.4932		0.616952	0.346326		0.17557	0.50699	-0.0917222
ENSMUSG00000027230	Creb3l1	HET	2		-0.315594	0.0884792		-0.750406	-0.695234	-1.27879	0.793034		-1.27822	0.0958338	0.0491687		-0.370201	-0.0530002	-0.158556	1.08116	0.486652		0.0584665	1.68986		-1.64489	-1.10322	-1.49367
ENSMUSG00000024074	Crim1	HET	6		0.536129	0.478816		-1.90088	-2.59107	-0.197071	3.23118		-0.0455801	-0.239675	0.859957		-0.495669	0.453892	-0.0472205	1.32639	0.160229		0.728649	0.302396		0.564167	0.446279	-0.726039
ENSMUSG00000000416	Cttnbp2	HOM	6		0.242082	0.66803		-1.26202	-2.22837	0.426824	3.07644		0.343784	-0.770714	0.894547		-0.0525399	0.290384	-0.330788	-0.0183108	0.233398		2.66473	-0.21727		1.9358	2.2219	1.04456
ENSMUSG00000019590	Cyb561	HOM	2		-0.72484	-0.611905		-0.242158	-0.643023	0.500162	0.578955		-0.0597301	-1.02861	0.827356		-0.729268	-0.805514	-0.439613	-1.10143	0.0443048		-1.31937	-0.1285		-1.08485	-1.59887	-1.1565
ENSMUSG00000040260	Daam2	HOM	2		-3.05327	-3.1463		-2.17702	-1.23247	-1.06559	1.27802		-1.71269	0.765454	-0.592102		-0.841732	-1.84231	0.396967	0.24237	-0.980998		-2.17548	-2.57242		-1.30678	-2.11969	-2.55075
ENSMUSG00000078794	Dact3	HOM	6		-1.02536	-0.910031		-1.79222	-0.587705	-2.02312	0.578532		-0.378257	-0.488961	-0.773653		-0.43395	-0.176184	0.0608226	0.00683549	-0.144272		2.05971	-0.75681		2.04408	1.37173	0.389608
ENSMUSG00000034675	Dbn1	HOM	2		1.05325	0.176969		0.34497	-1.13103	1.39184	1.66677		0.534122	0.346318	-0.370114		-0.150821	0.438726	1.04285	0.100226	-0.725877		0.477331	-1.46632		-0.414606	-0.266977	-0.0625907
ENSMUSG00000035107	Dcbld2	HOM	2		-1.07606	-0.996336		-0.87831	-0.133446	-1.13291	0.0249806		-1.13547	0.917142	-0.822123		-0.415782	-0.10043	-0.810054	1.13814	0.82259		-1.33775	0.283046		-0.427189	-1.05358	-1.7422
ENSMUSG00000027797	Dclk1	HOM	6		-0.670478	-0.339766		-0.355765	0.107648	-0.384838	-0.103972		-0.643074	-1.31958	0.369206		-0.119623	-0.905397	-1.3082	-0.103023	0.933111		0.756574	-0.572896		-0.319287	-0.0700744	-0.762284
ENSMUSG00000019929	Dcn	HOM	6		0.596966	0.78984		-0.0791879	0.306137	0.0677476	-0.382006		1.01617	-1.32923	0.027863		0.349182	0.316912	0.219396	0.70119	-0.0617584		1.64084	0.832174		1.09645	0.957682	0.485838
ENSMUSG00000054690	Emcn	HOM	6		0.242082	0.606306		-1.29591	-1.30659	-0.429723	1.52712		0.182411	0.128433	0.0293842		0.565163	0.606518	-0.070573	-0.0885319	0.111451		0.663493	0.106105		0.753478	1.11001	0.146785
ENSMUSG00000034066	Farp2	HOM	2		0.5	-0.1		-0.2	-1	1.5			-0.1				0.6	0.9	0.4	1.7	0
ENSMUSG00000002732	Fkbp7	HOM	2		-0.991886	-0.21553		-0.114988	-1.24965	1.29784	1.1723		-1.97784	1.39424	-0.597136		-1.43452	-0.533691	-0.387003	-0.37634	0.30157		-0.529673	0.511345		-0.376228	-0.944024	-1.45878
ENSMUSG00000022297	Fzd6	HOM	6		-0.315594	0.368149		-1.67087	-0.753529	-0.691549	0.745856		0.24034	-0.191574	-0.606271		0.75079	-0.198039	-1.11004	-0.109387	0.828467		0.570412	-0.598173		0.905652	0.183548	-0.0925906
ENSMUSG00000020251	Glt8d2	HET	2		-0.467687	-0.368716		-0.297826	0.42611	-1.21146	-0.384522		-0.55825	-0.276399	0.51974		-0.306842	0.0577597	0.417992	-1.08668	-0.771309		0.896195	0.400716		0.0390342	0.160199	0.311734
ENSMUSG00000042807	Hecw2	HET	2		0.596966	0.0835631		-0.222396	-0.269582	-0.0444637	0.172175		1.83752	-1.79228	0.5034		1.30987	-0.323231	0.809535	-0.204637	-0.646964		1.31506	0.131382		1.00136	0.761631	0.235337
ENSMUSG00000029096	Htra3	HOM	6		0.698362	0.428781		-0.885962	-0.388878	-0.553155	0.643952		0.130689	-0.672583	0.380252		0.585409	0.23254	-0.283178	0.182923	0.114898		0.663493	0.740652		0.496876	0.892651	0.0799307
ENSMUSG00000040606	Kazn	HOM	2		0.596966	-0.583385		0.915615	0.574824	0.864448	-0.497748		-0.589283	1.31831	-0.815497		-0.841897	-1.38979	-0.125849	-0.156524	-0.60156		0.337709	-2.16972		0.95061	0.911957	1.05631
ENSMUSG00000026840	Lamc3	HOM	2		-0.315594	0.766898		-0.993095	-0.603327	-1.08803	0.583565		-0.63273	-0.0598454	0.602149		-2.10455	-0.491103	0.0281412	-0.39108	-0.245167		0.896195	-0.496192		0.641519	1.18041	0.990478
ENSMUSG00000024544	Ldlrad4	HOM	6		-0.974665	-0.0912308		-2.67661	-3.63064	0.449266	5.93037		-0.678245	0.0462692	-0.37456		0.146297	0.781773	-0.00333778	0.722002	-0.158809		-0.500019	-0.11006		0.438924	0.226506	-0.408164
ENSMUSG00000049288	Lix1l	HET	2		-0.923967	0.291677		-0.409331	-0.288044	0.449266	0.253321		-1.06099	1.10076	0.568807		-0.091279	-0.227131	-0.418676	0.0483357	0.608719		-0.918884	-0.399441		-0.35169	-0.294965	0.0390678
ENSMUSG00000001870	Ltbp1	HOM	2		0.0762989	-2.438		-1.1439	-1.5635	1.24407	1.57751		0.122437	-0.291518	-0.646534		-0.111169	0.312745	0.625614	-0.561739	-0.776676		-0.661288	-1.97316		0.296218	-0.416666	-0.439713
ENSMUSG00000016995	Matn4	HOM	5		0.657803	0.741007		-2.71552	-2.59675	-0.672847	3.35648		0.733976	-0.614503	0.887847		0.284625	0.761784	0.663691	0.569863	-0.589661		0.449406	1.0377		0.173165	0.293634	-0.103737
ENSMUSG00000039208	Metrnl	HOM	2		0.140686	1.30111		1.58793	0.605054	0.146295	-0.609088		1.39685	-0.750423	-0.0658366		1.0648	-0.360639	0.0345227	0.751569	-0.473274		1.31506	1.25579		0.599212	0.636959	-0.191126
ENSMUSG00000033763	Mtss1l	HOM	2		-0.315594	-0.57683		-0.120729	0.250006	-0.257665	-0.269408		0.745148	0.0629016	1.51642		0.0506013	-0.311241	-0.54828	0.231002	0.738601		0.477331	0.473933		2.26356	1.43174	1.08001
ENSMUSG00000016382	Pls3	HOM	2		-3.66165	0.0770083		-1.28498	-1.32783	-2.04183	1.54033		-4.0588	-0.0718208	-0.791919		-1.54588	-2.90607	-1.12794	-1.48543	0.552367		-1.33775	-0.755067		-0.262976	-0.927584	-0.231629
ENSMUSG00000026640	Plxna2	HOM	2		-0.771873	0.730847		0.741798	1.3048	-1.31245	-1.13559		0.391369	-0.760402	1.40722		0.0852111	0.490777	-1.17796	0.584666	0.971139		1.31506	0.908005		2.53657	2.24952	1.15485
ENSMUSG00000002688	Prkd1	HET	6		0.546268	0.522187		-1.3779	-0.0704842	-1.98198	0.0583195		0.459642	-0.184588	-0.41526		0.618351	0.685117	0.403601	1.03598	-0.328882		0.337709	0.378925		0.0595827	0.231006	-0.122129
ENSMUSG00000032492	Pth1r	HET	6		-0.315594	1.05367		0.208321	0.70866	-0.777578	-0.63362		0.356197	-1.21946	-0.573937		1.66966	-0.0748942	-0.563361	-0.524946	0.441023		-0.220776	0.972506		1.19368	0.666918	0.0377518
ENSMUSG00000028399	Ptprd	HOM	6		-0.771873	0.704628		-1.54625	-2.22431	-0.0407234	2.76318		-0.868583	0.683623	-0.654439		0.262517	-0.776604	0.350318	0.189242	-0.560299		1.1289	-1.85419		0.585739	0.881459	0.867033
ENSMUSG00000021062	Rab15	HOM	2		-1.22815	-0.475231		-1.01933	-0.514261	-0.852385	0.459016		-0.81893	-0.114732	0.19787		-0.866061	-1.06831	-0.181958	-1.03563	0.132468		-0.500019	-0.951184		-0.50356	-0.0971262	-0.357078
ENSMUSG00000026014	Raph1	HOM	6		0.343477	-0.839021		-1.25546	-0.765973	-0.661626	0.718178		-0.299639	-0.22251	1.43475		-0.954809	0.758698	0.736457	0.807524	-1.037		0.710033	-0.497936		0.678585	0.873985	0.821303
ENSMUSG00000070565	Rasal2	HOM	2		0.29278	-0.591578		-0.156804	0.0935818	-0.762616	0.0117708		-0.117577	0.633725	0.915814		0.590474	-0.535791	0.113837	0.133765	0.285779		0.0584665	-0.477888		0.194903	-0.172285	-0.563732
ENSMUSG00000025978	Rftn2	HOM	2		-0.467687	-1.40765		-1.79987	-1.6563	-0.235223	1.74414		0.869281	0.254507	0.347407		0.488994	0.328102	0.30233	0.200577	-0.235959		-0.081155	-0.752452		1.03705	0.631537	1.15026
ENSMUSG00000033208	S100b	HOM	2		0.877438	-0.907888		-0.0479353	-0.721248	0.222319	0.763749		0.245667	0.134985	-0.204905		0.485999	0.390162	0.406535	0.55388	0.205231		1.04972	-0.462036		0.683953	0.397288	0.44802
ENSMUSG00000026589	Sec16b	HOM	2		-0.315594	-1.89106		-0.514277	-1.6843	1.82947	1.91209		0.186549	0.219579	1.73058		0.658201	-0.408115	-0.215427	-0.830051	0.371229		-0.500019	-0.417746		-0.511131	-0.644557	-0.0741806
ENSMUSG00000036206	Sh3bp4	HOM	6		1.15464	0.847194		0.668554	1.15095	-0.134233	-1.00727		1.02652	-1.18686	-0.330245		0.481626	0.120057	-0.539083	0.852868	0.709873		1.96663	-0.0124371		1.27443	1.9237	0.792458
ENSMUSG00000053617	Sh3pxd2a	HET	6		0.231942	-0.592234		0.106654	1.12829	-1.93709	-0.998461		-1.18926	-0.0232542	-0.419494		-0.076963	-0.437622	-0.348452	-0.0696135	0.333718		0.663493	-0.123134		1.18933	1.01246	0.794219
ENSMUSG00000054074	Skida1	HET	2		-1.07606	-0.199931		-0.160084	-0.175037	-0.0108003	0.20803		1.70718	-0.247459	0.423243		2.39743	0.122333	-0.135339	0.360528	0.474135		-0.081155	-0.67139		-0.0725783	-0.453661	-0.603099
ENSMUSG00000020142	Slc1a4	HOM	2		-0.011407	1.11102		0.49583	0.476628	0.0565264	-0.692121		0.981001	-1.45497	-0.495683		0.791382	-0.641272	0.278979	-0.984645	-0.816957		1.31506	0.905391		1.28424	1.31956	-0.401296
ENSMUSG00000040447	Spns2	HOM	6		2.4	-0.7		1.1	0.3	1.4			1.5				1	0.7	2.1	-0.1	-2.4
ENSMUSG00000016128	Stard13	HOM	2		0.209822	0.078722		2.60412	1.39343	0.132692	-0.997362		1.51548	-0.895823	0.436215		-0.95292	0.339086	0.300492	0.27397	-0.122395		0.786484	-0.793304		0.455436	1.47137	1.12384
ENSMUSG00000055799	Tcf7l1	HET	2		-0.457793	-1.20214		-0.662973	0.156783	-1.64192	-0.175807		-0.890196	1.74534	-0.457166		-1.59212	0.413367	0.885836	-0.559213	-0.684335		-1.05614	-0.328168		0.129627	-0.456113	-0.466656
ENSMUSG00000002249	Tead3	HOM	6		-1.53234	-0.579124		-2.59462	-2.8264	-0.0220215	3.59287		-1.52525	-0.808503	-1.06246		0.255286	-0.511691	0.0134367	0.0476166	-0.505577		-1.24467	-0.474402		-0.448325	-0.796711	-1.3697
ENSMUSG00000039137	Whrn	HOM	2		1.05325	-0.629268		1.28293	0.282467	0.954217	-0.378861		0.167929	1.52788	-0.756153		0.717024	0.720369	0.0206845	0.397719	0.413313		-1.19813	0.340574		0.173555	0.082685	0.819626
ENSMUSG00000029671	Wnt16	HET	2		0.140686	0.912742		0.548303	0.651109	-0.0220215	-0.822331		-1.00513	-0.276399	-0.0960463		0.269036	-0.651169	-0.0661477	-1.21078	-0.548162		0.477331	0.484393		0.245365	0.707914	0.852022
ENSMUSG00000061410	Zcchc14	HET	2		-2.14071	-1.70425		-1.05541	0.27354	-1.07681	-0.244876		-1.17892	-0.652624	-0.299349		-1.31325	-0.361264	-0.987355	-0.257761	0.781762		-0.918884	-0.226858		-0.740556	-1.29253	-2.10548
ENSMUSG00000026090	2010300C02Rik	HOM	6		0.0899885	0.324451		-0.737288	-0.928822	0.135074	0.974196		-0.069993	-0.151656	0.291102		0.460928	-0.0500976	-0.453795	0.193881	0.459582		0.942736	0.139227		0.470128	0.603107	0.339198
ENSMUSG00000039043	2610034B18Rik	HOM	6		0.343477	-0.299345		-0.903453	-0.282972	-0.414761	0.321257		0.596188	-0.917412	0.274724		-0.358778	0.912383	1.48015	0.472548	-1.74119		0.803114	-0.511882		0.703107	1.03625	1.32459

## Sheet: Sheet 2
Mice with deletion of osteocyte signature genes that have a significant skeletal phenotype.
										FEMUR ANALYSIS																		VERTEBRAL ANALYSIS
										X-ray microradiography			Trabecular Bone Micro-CT					Cortical Bone Micro-CT				3-Point Bend Testing						X-ray microradiography			Compression Testing
										BMC	Length		BV/TV	Tb.N	Tb.Th	Tb.Sp		Cort.Th	Internal Diameter	Bone Density		Yield Load	Max Load	Fracture Load	Stiffness	DE Fracture		BMC	Length		Yield Load	Max Load	Stiffness
Ensembl ID	Mouse Gene	Human Gene	Gene Name	GO: Biological process	GO: Molecular Function	Genotype	Allele type	n		(units)	(mm)		(%)	(1/mm)	(mm)	(mm)		(mm)	(mm)	(mg HA/cm^3)		(N)	(N)	(N)	(N/mm)	(%)		(units)	(mm)		(N)	(N)	(N/mm)
ENSMUSG00000021950	Anxa8	ANXA8	Annexin A8	GO:0007032 endosome organization; GO:0007596 blood coagulation; GO:0007599 hemostasis; GO:0016197 endosomal transport; GO:1900004 negative regulation of serine-type endopeptidase activity; GO:1900138 negative regulation of phospholipase A2 activity	GO:0005509 calcium ion binding; ; GO:0005544 calcium-dependent phospholipid binding; GO:0005546 phosphatidylinositol-4,5-bisphosphate binding; GO:0005547 phosphatidylinositol-3,4,5-trisphosphate binding; GO:0043325 phosphatidylinositol-3,4-bisphosphate binding; GO:0046872 metal ion binding; GO:0051015 actin filament binding	HOM	em1(IMPC)Wtsi	6		0.444873	0.896901		-1.48175	-2.16236	-0.152935	3.24124		0.205169	-0.161303	0.33949		0.772312	0.263927	-0.468662	0.401466	0.414025		1.31506	0.289147		0.833031	1.01423	0.450789
ENSMUSG00000034936	Arl4d	ARL4D	ADP ribosylation factor like GTPase 4D	GO:0006886 intracellular protein transport; GO:0009306 protein secretion; GO:0016192 vesicle-mediated transport	GO:0000166 nucleotide binding; GO:0003924 GTPase activity; GO:0005515 protein binding; GO:0005525 GTP binding	HOM	tm1a(EUCOMM)Wtsi	2		-0.591317	-3.49731		-1.28726	-1.5786	-0.745653	1.83244		-1.81175	0.695402	-0.494826		-1.87509	-1.76167	-1.57621	-1.64109	0.872085		-1.18775	-3.20293		-0.657474	-0.985325	-0.514814
ENSMUSG00000029673	Auts2	AUTS2	Activator of transcription and developmental regulator AUTS2	GO:0001764 neuron migration; GO:0010592 positive regulation of lamellipodium assembly; GO:0031532 actin cytoskeleton reorganization; GO:0035022 positive regulation of Rac protein signal transduction; GO:0045944 positive regulation of transcription by RNA polymerase II; GO:0048675 axon extension; GO:0051571 positive regulation of histone H3-K4 methylation; GO:0097484 dendrite extension; GO:2000620…	GO:0003682 chromatin binding; GO:0005515 protein binding	HET	em1(IMPC)Wtsi	6		-0.558943	-2.85035		0.448604	0.327467	-0.268886	-0.168637		-0.45522	-2.19564	0.704985		-0.491998	-1.31488	-0.546856	-0.701579	-0.515754		0.337709	-1.74768		0.621548	0.581694	0.315798
ENSMUSG00000031375	Bgn	BGN	Biglycan	GO:0001974 blood vessel remodeling; GO:0008150 biological_process; GO:0019800 peptide cross-linking via chondroitin 4-sulfate glycosaminoglycan; GO:0030198 extracellular matrix organization; GO:0030206 chondroitin sulfate biosynthetic process; GO:0030207 chondroitin sulfate catabolic process; GO:0030208 dermatan sulfate biosynthetic process; GO:0060348 bone development; GO:0061975 articular carti…	GO:0005201 extracellular matrix structural constituent; GO:0005515 protein binding; GO:0005539 glycosaminoglycan binding; GO:0030021 extracellular matrix structural constituent conferring compression resistance; GO:0050840 extracellular matrix binding	HOM	tm1.1(KOMP)Vlcg	6		0.647664	-2.74045		-3.01003	-3.08251	-1.12169	3.84512		-0.223091	-1.36017	0.353966		-0.693362	-0.0478367	0.386524	-1.10916	-1.30616		-1.43083	-0.678363		-0.710658	-0.556423	-0.130896
ENSMUSG00000032076	Cadm1	CADM1	Cell adhesion molecule 1	GO:0002376 immune system process; GO:0006915 apoptotic process; GO:0007155 cell adhesion; GO:0007156 homophilic cell adhesion via plasma membrane adhesion molecules; GO:0007157 heterophilic cell-cell adhesion via plasma membrane cell adhesion molecules; GO:0007275 multicellular organism development; GO:0007283 spermatogenesis; GO:0008037 cell recognition; GO:0016032 viral process; GO:0030154 cell…	GO:0005102 signaling receptor binding; GO:0005515 protein binding; GO:0030165 PDZ domain binding; GO:0042803 protein homodimerization activity	HOM	tm1a(EUCOMM)Wtsi	2		-3.2	0.1		-1.1	-1.3	0.3			-1.9				-1.2	-2	-0.9	-1.4	0.7
ENSMUSG00000039765	Cc2d2a	CC2D2A	Coiled-coil and C2 domain containing 2A	GO:0001843 neural tube closure; GO:0007224 smoothened signaling pathway; GO:0007368 determination of left/right symmetry; GO:0007507 heart development; GO:0030030 cell projection organization; GO:0035082 axoneme assembly; GO:0043010 camera-type eye development; GO:0044458 motile cilium assembly; GO:0060271 cilium assembly; GO:0097711 ciliary basal body-plasma membrane docking; GO:1904491 protein …	GO:0005515 protein binding	HET	tm1a(EUCOMM)Wtsi	2		-0.011407	-1.24542		-1.05541	-2.78576	1.78458	3.54255		0.167929	1.12471	-0.444597		0.724946	-0.698341	0.512362	0.380488	-0.235815		-0.918884	-0.43082		-0.516775	-0.469449	-0.0812959
ENSMUSG00000028926	Cdk14	CDK14	Cyclin-dependent kinase 14	GO:0000086 G2/M transition of mitotic cell cycle; GO:0006468 protein phosphorylation; GO:0007049 cell cycle; GO:0016055 Wnt signaling pathway; GO:0016310 phosphorylation; GO:0051301 cell division; GO:0051726 regulation of cell cycle; GO:0060828 regulation of canonical Wnt signaling pathway	GO:0000166 nucleotide binding; GO:0004672 protein kinase activity; GO:0004674 protein serine/threonine kinase activity; GO:0004693 cyclin-dependent protein serine/threonine kinase activity; GO:0005515 protein binding; GO:0005524 ATP binding; GO:0016301 kinase activity; GO:0016740 transferase activity; GO:0030332 cyclin binding	HOM	tm1a(KOMP)Wtsi	2		-0.923967	-1.91564		-0.701213	-0.306304	-1.57054	0.179724		-1.30926	0.0648975	2.64097		-0.159691	1.94287	2.0638	1.46992	-1.13407		0.0584665	-1.19437		-1.55781	-1.76849	-1.73777
ENSMUSG00000026365	Cfh	CFH	Complement factor H	GO:0002376 immune system process; GO:0006956 complement activation; GO:0006957 complement activation, alternative pathway; GO:0016032 viral process; GO:0030449 regulation of complement activation; GO:0045087 innate immune response; GO:1903659 regulation of complement-dependent cytotoxicity	GO:0005515 protein binding; GO:0008201 heparin binding; GO:0043395 heparan sulfate proteoglycan binding	HOM	tm1a(EUCOMM)Wtsi	2		2.26999	0.367057		1.95852	1.05343	1.48161	-1.05822		1.84993	0.901174	0.118357		0.90013	1.21177	0.955236	1.6582	0.0758211		0.896195	0.398101		0.592593	0.944846	1.31229
ENSMUSG00000024074	Crim1	CRIM1	Cysteine rich transmembrane BMP regulator 1	GO:0001558 regulation of cell growth; GO:0007399 nervous system development; GO:0010951 negative regulation of endopeptidase activity; GO:0043086 negative regulation of catalytic activity; GO:0048009 insulin-like growth factor receptor signaling pathway	GO:0004857 enzyme inhibitor activity; GO:0004867 serine-type endopeptidase inhibitor activity; GO:0005010 insulin-like growth factor-activated receptor activity; GO:0005515 protein binding; GO:0005520 insulin-like growth factor binding; GO:0030165 PDZ domain binding	HET	em1(IMPC)Wtsi	6		0.536129	0.478816		-1.90088	-2.59107	-0.197071	3.23118		-0.0455801	-0.239675	0.859957		-0.495669	0.453892	-0.0472205	1.32639	0.160229		0.728649	0.302396		0.564167	0.446279	-0.726039
ENSMUSG00000000416	Cttnbp2	CTTNBP2	Cortactin binding protein 2	GO:0007420 brain development; GO:0050807 regulation of synapse organization; GO:1905274 regulation of modification of postsynaptic actin cytoskeleton	GO:0005515 protein binding; GO:0017124 SH3 domain binding	HOM	tm1b(KOMP)Wtsi	6		0.242082	0.66803		-1.26202	-2.22837	0.426824	3.07644		0.343784	-0.770714	0.894547		-0.0525399	0.290384	-0.330788	-0.0183108	0.233398		2.66473	-0.21727		1.9358	2.2219	1.04456
ENSMUSG00000040260	Daam2	DAAM2	Dishevelled associated activator of morphogenesis 2	GO:0007368 determination of left/right symmetry; GO:0016043 cellular component organization; GO:0016055 Wnt signaling pathway; GO:0021516 dorsal spinal cord development; GO:0030036 actin cytoskeleton organization; GO:0048715 negative regulation of oligodendrocyte differentiation; GO:0060828 regulation of canonical Wnt signaling pathway; GO:0090263 positive regulation of canonical Wnt signaling pa…	GO:0003779 actin binding; GO:0017048 Rho GTPase binding	HOM	tm1a(KOMP)Wtsi	2		-3.05327	-3.1463		-2.17702	-1.23247	-1.06559	1.27802		-1.71269	0.765454	-0.592102		-0.841732	-1.84231	0.396967	0.24237	-0.980998		-2.17548	-2.57242		-1.30678	-2.11969	-2.55075
ENSMUSG00000078794	Dact3	DACT3	Dishevelled binding antagonist of beta catenin 3	GO:0010719 negative regulation of epithelial to mesenchymal transition; GO:0016055 Wnt signaling pathway; GO:0030111 regulation of Wnt signaling pathway; GO:0030178 negative regulation of Wnt signaling pathway; GO:0030308 negative regulation of cell growth; GO:0090090 negative regulation of canonical Wnt signaling pathway	GO:0005080 protein kinase C binding; GO:0008013 beta-catenin binding; GO:0042802 identical protein binding; GO:0051018 protein kinase A binding; GO:0070097 delta-catenin binding	HOM	tm1b(KOMP)Wtsi	6		-1.02536	-0.910031		-1.79222	-0.587705	-2.02312	0.578532		-0.378257	-0.488961	-0.773653		-0.43395	-0.176184	0.0608226	0.00683549	-0.144272		2.05971	-0.75681		2.04408	1.37173	0.389608
ENSMUSG00000040606	Kazn	KAZN	Kazrin, periplakin interacting protein	GO:0031424 keratinization; GO:0070268 cornification	GO:0005515 protein binding	HOM	tm1a(EUCOMM)Wtsi	2		0.596966	-0.583385		0.915615	0.574824	0.864448	-0.497748		-0.589283	1.31831	-0.815497		-0.841897	-1.38979	-0.125849	-0.156524	-0.60156		0.337709	-2.16972		0.95061	0.911957	1.05631
ENSMUSG00000026840	Lamc3	LAMC3	Laminin subunit gamma 3	GO:0000904 cell morphogenesis involved in differentiation; GO:0007155 cell adhesion; GO:0007601 visual perception; GO:0009887 animal organ morphogenesis; GO:0009888 tissue development; GO:0014002 astrocyte development; GO:0016477 cell migration; GO:0030198 extracellular matrix organization; GO:0034446 substrate adhesion-dependent cell spreading; GO:0060041 retina development in camera-type eye	GO:0005198 structural molecule activity	HOM	tm1a(KOMP)Wtsi	2		-0.315594	0.766898		-0.993095	-0.603327	-1.08803	0.583565		-0.63273	-0.0598454	0.602149		-2.10455	-0.491103	0.0281412	-0.39108	-0.245167		0.896195	-0.496192		0.641519	1.18041	0.990478
ENSMUSG00000024544	Ldlrad4	LDLRAD4	Low density lipoprotein receptor class A domain containing 4	GO:0009968 negative regulation of signal transduction; GO:0010719 negative regulation of epithelial to mesenchymal transition; GO:0010991 negative regulation of SMAD protein complex assembly; GO:0030336 negative regulation of cell migration; GO:0030512 negative regulation of transforming growth factor beta receptor signaling pathway; GO:0060394 negative regulation of pathway-restricted SMAD prote…	GO:0005515 protein binding; GO:0070412 R-SMAD binding	HOM	tm1b(EUCOMM)Wtsi	6		-0.974665	-0.0912308		-2.67661	-3.63064	0.449266	5.93037		-0.678245	0.0462692	-0.37456		0.146297	0.781773	-0.00333778	0.722002	-0.158809		-0.500019	-0.11006		0.438924	0.226506	-0.408164
ENSMUSG00000001870	Ltbp1	LTBP1	Latent transforming growth factor beta binding protein 1	GO:0003281 ventricular septum development; GO:0007178 transmembrane receptor protein serine/threonine kinase signaling pathway; GO:0035583 sequestering of TGFbeta in extracellular matrix; GO:0035904 aorta development; GO:0043687 post-translational protein modification; GO:0044267 cellular protein metabolic process; GO:0060976 coronary vasculature development; GO:1901388 regulation of transforming…	GO:0005024 transforming growth factor beta-activated receptor activity; GO:0005201 extracellular matrix structural constituent; GO:0005509 calcium ion binding; GO:0005515 protein binding; GO:0019838 growth factor binding; GO:0050431 transforming growth factor beta binding; GO:0050436 microfibril binding	HOM	tm1a(EUCOMM)Wtsi	2		0.0762989	-2.438		-1.1439	-1.5635	1.24407	1.57751		0.122437	-0.291518	-0.646534		-0.111169	0.312745	0.625614	-0.561739	-0.776676		-0.661288	-1.97316		0.296218	-0.416666	-0.439713
ENSMUSG00000016995	Matn4	MATN4	Matrilin 4	GO:0003429 growth plate cartilage chondrocyte morphogenesis; GO:0030198 extracellular matrix organization	GO:0005509 calcium ion binding; GO:0005515 protein binding	HOM	em1(IMPC)Wtsi	5		0.657803	0.741007		-2.71552	-2.59675	-0.672847	3.35648		0.733976	-0.614503	0.887847		0.284625	0.761784	0.663691	0.569863	-0.589661		0.449406	1.0377		0.173165	0.293634	-0.103737
ENSMUSG00000033763	Mtss1l	MTSS2	Metastasis suppressor 1-like/MTSS I-BAR domain containing 2	GO:0007009 plasma membrane organization; GO:0036120 cellular response to platelet-derived growth factor stimulus; GO:0061024 membrane organization; GO:0090630 activation of GTPase activity; GO:0097178 ruffle assembly; GO:0097581 lamellipodium organization	GO:0003779 actin binding; GO:0003785 actin monomer binding; GO:0005096 GTPase activator activity; GO:0005546 phosphatidylinositol-4,5-bisphosphate binding; GO:0048365 Rac GTPase binding	HOM	tm1a(KOMP)Wtsi	2		-0.315594	-0.57683		-0.120729	0.250006	-0.257665	-0.269408		0.745148	0.0629016	1.51642		0.0506013	-0.311241	-0.54828	0.231002	0.738601		0.477331	0.473933		2.26356	1.43174	1.08001
ENSMUSG00000016382	Pls3	PLS3	Plastin 3	GO:0051017 actin filament bundle assembly; GO:0051639 actin filament network formation; GO:0060348 bone development	GO:0003779 actin binding; GO:0005509 calcium ion binding; GO:0005515 protein binding; GO:0046872 metal ion binding; GO:0051015 actin filament binding	HOM	tm1a(EUCOMM)Wtsi	2		-3.66165	0.0770083		-1.28498	-1.32783	-2.04183	1.54033		-4.0588	-0.0718208	-0.791919		-1.54588	-2.90607	-1.12794	-1.48543	0.552367		-1.33775	-0.755067		-0.262976	-0.927584	-0.231629
ENSMUSG00000026640	Plxna2	PLXNA2	Plexin A2	GO:0001756 somitogenesis; GO:0007162 negative regulation of cell adhesion; GO:0007165 signal transduction; GO:0007166 cell surface receptor signaling pathway; GO:0008360 regulation of cell shape; GO:0021915 neural tube development; GO:0021935 cerebellar granule cell precursor tangential migration; GO:0030334 regulation of cell migration; GO:0043087 regulation of GTPase activity; GO:0050772 positi…	GO:0005515 protein binding; GO:0017154 semaphorin receptor activity; GO:0042802 identical protein binding	HOM	tm1a(EUCOMM)Wtsi	2		-0.771873	0.730847		0.741798	1.3048	-1.31245	-1.13559		0.391369	-0.760402	1.40722		0.0852111	0.490777	-1.17796	0.584666	0.971139		1.31506	0.908005		2.53657	2.24952	1.15485
ENSMUSG00000028399	Ptprd	PTPRD	Protein tyrosine phosphatase receptor type D	GO:0006796 phosphate-containing compound metabolic process; GO:0007157 heterophilic cell-cell adhesion via plasma membrane cell adhesion molecules; GO:0007185 transmembrane receptor protein tyrosine phosphatase signaling pathway; GO:0016311 dephosphorylation; GO:0030182 neuron differentiation; GO:0035335 peptidyl-tyrosine dephosphorylation; GO:0050775 positive regulation of dendrite morphogenesis…	GO:0004721 phosphoprotein phosphatase activity; GO:0004725 protein tyrosine phosphatase activity; GO:0005001 transmembrane receptor protein tyrosine phosphatase activity; GO:0005102 signaling receptor binding; GO:0005515 protein binding; GO:0016787 hydrolase activity; GO:0016791 phosphatase activity; GO:0050839 cell adhesion molecule binding	HOM	tm2a(KOMP)Wtsi	6		-0.771873	0.704628		-1.54625	-2.22431	-0.0407234	2.76318		-0.868583	0.683623	-0.654439		0.262517	-0.776604	0.350318	0.189242	-0.560299		1.1289	-1.85419		0.585739	0.881459	0.867033
ENSMUSG00000054074	Skida1	SKIDA1	SKI/DACH domain containing 1	NA	NA	HET	tm1(KOMP)Wtsi	2		-1.07606	-0.199931		-0.160084	-0.175037	-0.0108003	0.20803		1.70718	-0.247459	0.423243		2.39743	0.122333	-0.135339	0.360528	0.474135		-0.081155	-0.67139		-0.0725783	-0.453661	-0.603099
ENSMUSG00000040447	Spns2	SPNS2	Sphingolipid transporter 2	GO:0001782 B cell homeostasis; GO:0002260 lymphocyte homeostasis; GO:0002920 regulation of humoral immune response; GO:0003376 sphingosine-1-phosphate receptor signaling pathway; GO:0006665 sphingolipid metabolic process; GO:0006869 lipid transport; GO:0043029 T cell homeostasis; GO:0048073 regulation of eye pigmentation; GO:0048535 lymph node development; GO:0055085 transmembrane transport; GO:0…	GO:0046624 sphingolipid transporter activity	HOM	tm1a(KOMP)Wtsi	6		2.4	-0.7		1.1	0.3	1.4			1.5				1	0.7	2.1	-0.1	-2.4
ENSMUSG00000016128	Stard13	STARD13	Star related lipid transfer domain containing 13	GO:0007165 signal transduction; GO:0043542 endothelial cell migration; GO:0043547 positive regulation of GTPase activity; GO:0051056 regulation of small GTPase mediated signal transduction; GO:0090051 negative regulation of cell migration involved in sprouting angiogenesis; GO:0097498 endothelial tube lumen extension	GO:0005096 GTPase activator activity; GO:0005515 protein binding; GO:0008289 lipid binding	HOM	tm1a(KOMP)Wtsi	2		0.209822	0.078722		2.60412	1.39343	0.132692	-0.997362		1.51548	-0.895823	0.436215		-0.95292	0.339086	0.300492	0.27397	-0.122395		0.786484	-0.793304		0.455436	1.47137	1.12384
ENSMUSG00000002249	Tead3	TEAD3	TEA domain transcription factor 3	GO:0006355 regulation of transcription, DNA-templated; GO:0006357 regulation of transcription by RNA polymerase II; GO:0006367 transcription initiation from RNA polymerase II promoter; GO:0007565 female pregnancy; GO:0035329 hippo signaling; GO:0045944 positive regulation of transcription by RNA polymerase II; GO:0055059 asymmetric neuroblast division	GO:0000981 DNA-binding transcription factor activity, RNA polymerase II-specific; GO:0001085 RNA polymerase II transcription factor binding; GO:0003677 DNA binding; GO:0003700 DNA-binding transcription factor activity; GO:0005515 protein binding; GO:0043565 sequence-specific DNA binding; GO:0044212 transcription regulatory region DNA binding	HOM	tm1a(EUCOMM)Wtsi	6		-1.53234	-0.579124		-2.59462	-2.8264	-0.0220215	3.59287		-1.52525	-0.808503	-1.06246		0.255286	-0.511691	0.0134367	0.0476166	-0.505577		-1.24467	-0.474402		-0.448325	-0.796711	-1.3697
ENSMUSG00000061410	Zcchc14	ZCCHC14	Zinc finger CCHC-type containing 14	NA	GO:0003676 nucleic acid binding; GO:0008270 zinc ion binding; GO:0035091 phosphatidylinositol binding; GO:0046872 metal ion binding	HET	tm1a(KOMP)Wtsi	2		-2.14071	-1.70425		-1.05541	0.27354	-1.07681	-0.244876		-1.17892	-0.652624	-0.299349		-1.31325	-0.361264	-0.987355	-0.257761	0.781762		-0.918884	-0.226858		-0.740556	-1.29253	-2.10548
