# Supplementary material for: Osteocyte transcriptome mapping identifies a molecular landscape controlling skeletal homeostasis and susceptibility to skeletal disease
Source: Nat Commun. 2021 May 5;12:2444. doi: 10.1038/s41467-021-22517-1 (PMC8100170; doi:10.1038/s41467-021-22517-1)
Supplement: Supplementary file 12 — Supplementary Data 9 [file 41467_2021_22517_MOESM12_ESM.xlsx]

## Sheet: TableS10_Dysplasia_gene_express
Human_Ensembl_ID	Human_GeneSymbol	Human_Entrez_ID	Nosology_ID	Group	Disease	Mouse_Ensembl_ID	Mouse_GeneSymbol	Mouse_EntrezID	Description	Skeletal_GO_Term	Skeletal_MP_Term	Skeletal_annotation	Osteocyte_transcriptome	Osteocyte_transcriptome_signature	Female4_activity	Female4_mean_FPKM	Female10_activity	Female10_mean_FPKM	Female16_activity	Female16_mean_FPKM	Female26_activity	Female26_mean_FPKM	Male4_activity	Male4_mean_FPKM	Male10_activity	Male10_mean_FPKM	Male16_activity	Male16_mean_FPKM	Male26_activity	Male26_mean_FPKM	Skeletal_maturation_cluster	Skeletal_maturation_cluster_corr	Skeletal_maturation_cluster_corr_pval	Tibia_activity	Tibia_mean_FPKM	Femur_activity	Femur_mean_FPKM	Humerus_activity	Humerus_mean_FPKM	Osteocyte_activity	Osteocyte_mean_FPKM	Osteocyte_marrow_activity	Osteocyte_marrow_mean_FPKM	LFC	LFC_CI_Upper	LFC_CI_Lower	Above_threshold
ENSG00000068078	FGFR3	2261	Nosology:1	FGFR3 chondrodysplasia group	Thanatophoric dysplasia type 1	ENSMUSG00000054252	Fgfr3	14184	fibroblast growth factor receptor 3 [Source:MGI Symbol;Acc:MGI:95524]	GO:0051216, GO:0060349	TRUE	TRUE	TRUE	TRUE	5	26.58	5	22.572	5	22.294	5	19.984	5	27.266	5	24.292	5	21.382	5	22.808	black	0.840085	1.22e-11	8	22.5025	8	15.0288	8	19.9925	5	19.892	5	1.72	3.60771	4.1069	3.10851	TRUE
ENSG00000068078	FGFR3	2261	Nosology:1	FGFR3 chondrodysplasia group	Thanatophoric dysplasia type 2	ENSMUSG00000054252	Fgfr3	14184	fibroblast growth factor receptor 3 [Source:MGI Symbol;Acc:MGI:95524]	GO:0051216, GO:0060349	TRUE	TRUE	TRUE	TRUE	5	26.58	5	22.572	5	22.294	5	19.984	5	27.266	5	24.292	5	21.382	5	22.808	black	0.840085	1.22e-11	8	22.5025	8	15.0288	8	19.9925	5	19.892	5	1.72	3.60771	4.1069	3.10851	TRUE
ENSG00000068078	FGFR3	2261	Nosology:1	FGFR3 chondrodysplasia group	Severe achondroplasia with developmental delay and acanthosis nigricans (SADDAN)	ENSMUSG00000054252	Fgfr3	14184	fibroblast growth factor receptor 3 [Source:MGI Symbol;Acc:MGI:95524]	GO:0051216, GO:0060349	TRUE	TRUE	TRUE	TRUE	5	26.58	5	22.572	5	22.294	5	19.984	5	27.266	5	24.292	5	21.382	5	22.808	black	0.840085	1.22e-11	8	22.5025	8	15.0288	8	19.9925	5	19.892	5	1.72	3.60771	4.1069	3.10851	TRUE
ENSG00000068078	FGFR3	2261	Nosology:1	FGFR3 chondrodysplasia group	Achondroplasia	ENSMUSG00000054252	Fgfr3	14184	fibroblast growth factor receptor 3 [Source:MGI Symbol;Acc:MGI:95524]	GO:0051216, GO:0060349	TRUE	TRUE	TRUE	TRUE	5	26.58	5	22.572	5	22.294	5	19.984	5	27.266	5	24.292	5	21.382	5	22.808	black	0.840085	1.22e-11	8	22.5025	8	15.0288	8	19.9925	5	19.892	5	1.72	3.60771	4.1069	3.10851	TRUE
ENSG00000068078	FGFR3	2261	Nosology:1	FGFR3 chondrodysplasia group	Hypochondroplasia	ENSMUSG00000054252	Fgfr3	14184	fibroblast growth factor receptor 3 [Source:MGI Symbol;Acc:MGI:95524]	GO:0051216, GO:0060349	TRUE	TRUE	TRUE	TRUE	5	26.58	5	22.572	5	22.294	5	19.984	5	27.266	5	24.292	5	21.382	5	22.808	black	0.840085	1.22e-11	8	22.5025	8	15.0288	8	19.9925	5	19.892	5	1.72	3.60771	4.1069	3.10851	TRUE
ENSG00000068078	FGFR3	2261	Nosology:1	FGFR3 chondrodysplasia group	Camptodactyly, tall stature and hearing loss syndrome (CATSHL)	ENSMUSG00000054252	Fgfr3	14184	fibroblast growth factor receptor 3 [Source:MGI Symbol;Acc:MGI:95524]	GO:0051216, GO:0060349	TRUE	TRUE	TRUE	TRUE	5	26.58	5	22.572	5	22.294	5	19.984	5	27.266	5	24.292	5	21.382	5	22.808	black	0.840085	1.22e-11	8	22.5025	8	15.0288	8	19.9925	5	19.892	5	1.72	3.60771	4.1069	3.10851	TRUE
ENSG00000139219	COL2A1	1280	Nosology:2	Type 2 collagen group	Achondrogenesis type 2 (Langer–Saldino)	ENSMUSG00000022483	Col2a1	12824	collagen, type II, alpha 1 [Source:MGI Symbol;Acc:MGI:88452]	GO:0001502, GO:0001503, GO:0001958, GO:0002062, GO:0035108, GO:0048705, GO:0051216, GO:0060174, GO:0060348, GO:0060351, GO:0001501, GO:0060272	TRUE	TRUE	TRUE	TRUE	5	46.97	5	186.568	5	329.9	5	407.952	5	53.072	5	75.318	5	133.236	5	88.21	turquoise	0.502025	0.000964684	8	110.936	8	173.104	8	119.724	5	158.366	5	13.388	3.57036	4.24609	2.89462	TRUE
ENSG00000139219	COL2A1	1280	Nosology:2	Type 2 collagen group	Hypochondrogenesis	ENSMUSG00000022483	Col2a1	12824	collagen, type II, alpha 1 [Source:MGI Symbol;Acc:MGI:88452]	GO:0001502, GO:0001503, GO:0001958, GO:0002062, GO:0035108, GO:0048705, GO:0051216, GO:0060174, GO:0060348, GO:0060351, GO:0001501, GO:0060272	TRUE	TRUE	TRUE	TRUE	5	46.97	5	186.568	5	329.9	5	407.952	5	53.072	5	75.318	5	133.236	5	88.21	turquoise	0.502025	0.000964684	8	110.936	8	173.104	8	119.724	5	158.366	5	13.388	3.57036	4.24609	2.89462	TRUE
ENSG00000139219	COL2A1	1280	Nosology:2	Type 2 collagen group	Platyspondylic dysplasia, Torrance type	ENSMUSG00000022483	Col2a1	12824	collagen, type II, alpha 1 [Source:MGI Symbol;Acc:MGI:88452]	GO:0001502, GO:0001503, GO:0001958, GO:0002062, GO:0035108, GO:0048705, GO:0051216, GO:0060174, GO:0060348, GO:0060351, GO:0001501, GO:0060272	TRUE	TRUE	TRUE	TRUE	5	46.97	5	186.568	5	329.9	5	407.952	5	53.072	5	75.318	5	133.236	5	88.21	turquoise	0.502025	0.000964684	8	110.936	8	173.104	8	119.724	5	158.366	5	13.388	3.57036	4.24609	2.89462	TRUE
ENSG00000139219	COL2A1	1280	Nosology:2	Type 2 collagen group	Spondyloepiphyseal dysplasia congenita (SEDC)	ENSMUSG00000022483	Col2a1	12824	collagen, type II, alpha 1 [Source:MGI Symbol;Acc:MGI:88452]	GO:0001502, GO:0001503, GO:0001958, GO:0002062, GO:0035108, GO:0048705, GO:0051216, GO:0060174, GO:0060348, GO:0060351, GO:0001501, GO:0060272	TRUE	TRUE	TRUE	TRUE	5	46.97	5	186.568	5	329.9	5	407.952	5	53.072	5	75.318	5	133.236	5	88.21	turquoise	0.502025	0.000964684	8	110.936	8	173.104	8	119.724	5	158.366	5	13.388	3.57036	4.24609	2.89462	TRUE
ENSG00000139219	COL2A1	1280	Nosology:2	Type 2 collagen group	Spondyloepiphyseal dysplasia with marked metaphyseal changes (SEMD)	ENSMUSG00000022483	Col2a1	12824	collagen, type II, alpha 1 [Source:MGI Symbol;Acc:MGI:88452]	GO:0001502, GO:0001503, GO:0001958, GO:0002062, GO:0035108, GO:0048705, GO:0051216, GO:0060174, GO:0060348, GO:0060351, GO:0001501, GO:0060272	TRUE	TRUE	TRUE	TRUE	5	46.97	5	186.568	5	329.9	5	407.952	5	53.072	5	75.318	5	133.236	5	88.21	turquoise	0.502025	0.000964684	8	110.936	8	173.104	8	119.724	5	158.366	5	13.388	3.57036	4.24609	2.89462	TRUE
ENSG00000139219	COL2A1	1280	Nosology:2	Type 2 collagen group	Kniest dysplasia	ENSMUSG00000022483	Col2a1	12824	collagen, type II, alpha 1 [Source:MGI Symbol;Acc:MGI:88452]	GO:0001502, GO:0001503, GO:0001958, GO:0002062, GO:0035108, GO:0048705, GO:0051216, GO:0060174, GO:0060348, GO:0060351, GO:0001501, GO:0060272	TRUE	TRUE	TRUE	TRUE	5	46.97	5	186.568	5	329.9	5	407.952	5	53.072	5	75.318	5	133.236	5	88.21	turquoise	0.502025	0.000964684	8	110.936	8	173.104	8	119.724	5	158.366	5	13.388	3.57036	4.24609	2.89462	TRUE
ENSG00000139219	COL2A1	1280	Nosology:2	Type 2 collagen group	Spondyloperipheral dysplasia	ENSMUSG00000022483	Col2a1	12824	collagen, type II, alpha 1 [Source:MGI Symbol;Acc:MGI:88452]	GO:0001502, GO:0001503, GO:0001958, GO:0002062, GO:0035108, GO:0048705, GO:0051216, GO:0060174, GO:0060348, GO:0060351, GO:0001501, GO:0060272	TRUE	TRUE	TRUE	TRUE	5	46.97	5	186.568	5	329.9	5	407.952	5	53.072	5	75.318	5	133.236	5	88.21	turquoise	0.502025	0.000964684	8	110.936	8	173.104	8	119.724	5	158.366	5	13.388	3.57036	4.24609	2.89462	TRUE
ENSG00000139219	COL2A1	1280	Nosology:2	Type 2 collagen group	SED with metatarsal shortening (formerly Czech dysplasia)	ENSMUSG00000022483	Col2a1	12824	collagen, type II, alpha 1 [Source:MGI Symbol;Acc:MGI:88452]	GO:0001502, GO:0001503, GO:0001958, GO:0002062, GO:0035108, GO:0048705, GO:0051216, GO:0060174, GO:0060348, GO:0060351, GO:0001501, GO:0060272	TRUE	TRUE	TRUE	TRUE	5	46.97	5	186.568	5	329.9	5	407.952	5	53.072	5	75.318	5	133.236	5	88.21	turquoise	0.502025	0.000964684	8	110.936	8	173.104	8	119.724	5	158.366	5	13.388	3.57036	4.24609	2.89462	TRUE
ENSG00000139219	COL2A1	1280	Nosology:2	Type 2 collagen group	Stickler syndrome type 1	ENSMUSG00000022483	Col2a1	12824	collagen, type II, alpha 1 [Source:MGI Symbol;Acc:MGI:88452]	GO:0001502, GO:0001503, GO:0001958, GO:0002062, GO:0035108, GO:0048705, GO:0051216, GO:0060174, GO:0060348, GO:0060351, GO:0001501, GO:0060272	TRUE	TRUE	TRUE	TRUE	5	46.97	5	186.568	5	329.9	5	407.952	5	53.072	5	75.318	5	133.236	5	88.21	turquoise	0.502025	0.000964684	8	110.936	8	173.104	8	119.724	5	158.366	5	13.388	3.57036	4.24609	2.89462	TRUE
ENSG00000139219	COL2A1	1280	Nosology:2	Type 2 collagen group	Dysplasia of the proximal femoral epiphyses	ENSMUSG00000022483	Col2a1	12824	collagen, type II, alpha 1 [Source:MGI Symbol;Acc:MGI:88452]	GO:0001502, GO:0001503, GO:0001958, GO:0002062, GO:0035108, GO:0048705, GO:0051216, GO:0060174, GO:0060348, GO:0060351, GO:0001501, GO:0060272	TRUE	TRUE	TRUE	TRUE	5	46.97	5	186.568	5	329.9	5	407.952	5	53.072	5	75.318	5	133.236	5	88.21	turquoise	0.502025	0.000964684	8	110.936	8	173.104	8	119.724	5	158.366	5	13.388	3.57036	4.24609	2.89462	TRUE
ENSG00000060718	COL11A1	1301	Nosology:3	Type 11 collagen group	Stickler syndrome type 2	ENSMUSG00000027966	Col11a1	12814	collagen, type XI, alpha 1 [Source:MGI Symbol;Acc:MGI:88446]	GO:0001502, GO:0002063, GO:0048704, GO:0048705, GO:0051216, GO:0001503	TRUE	TRUE	TRUE	TRUE	5	667.536	5	508.072	5	306.79	5	243.098	5	690.044	5	408.496	5	236.076	5	135.962	brown	0.892424	1.05e-14	8	358.642	8	356.137	8	299.706	5	253.114	5	23.226	3.43407	4.13746	2.73069	TRUE
ENSG00000060718	COL11A1	1301	Nosology:3	Type 11 collagen group	Marshall syndrome	ENSMUSG00000027966	Col11a1	12814	collagen, type XI, alpha 1 [Source:MGI Symbol;Acc:MGI:88446]	GO:0001502, GO:0002063, GO:0048704, GO:0048705, GO:0051216, GO:0001503	TRUE	TRUE	TRUE	TRUE	5	667.536	5	508.072	5	306.79	5	243.098	5	690.044	5	408.496	5	236.076	5	135.962	brown	0.892424	1.05e-14	8	358.642	8	356.137	8	299.706	5	253.114	5	23.226	3.43407	4.13746	2.73069	TRUE
ENSG00000204248	COL11A2	1302	Nosology:3	Type 11 collagen group	Stickler syndrome type 3 (nonocular)	ENSMUSG00000024330	Col11a2	12815	collagen, type XI, alpha 2 [Source:MGI Symbol;Acc:MGI:88447]	GO:0002062, GO:0048705, GO:0001503	TRUE	TRUE	TRUE	TRUE	5	1114.97	5	879.088	5	671.594	5	557.938	5	1098.89	5	691.102	5	604.612	5	321.248	brown	0.873409	1.95e-13	8	836.5	8	739.428	8	698.227	5	638.094	5	51.462	3.66969	4.17363	3.16575	TRUE
ENSG00000060718	COL11A1	1301	Nosology:3	Type 11 collagen group	Fibrochondrogenesis	ENSMUSG00000027966	Col11a1	12814	collagen, type XI, alpha 1 [Source:MGI Symbol;Acc:MGI:88446]	GO:0001502, GO:0002063, GO:0048704, GO:0048705, GO:0051216, GO:0001503	TRUE	TRUE	TRUE	TRUE	5	667.536	5	508.072	5	306.79	5	243.098	5	690.044	5	408.496	5	236.076	5	135.962	brown	0.892424	1.05e-14	8	358.642	8	356.137	8	299.706	5	253.114	5	23.226	3.43407	4.13746	2.73069	TRUE
ENSG00000204248	COL11A2	1302	Nosology:3	Type 11 collagen group	Fibrochondrogenesis	ENSMUSG00000024330	Col11a2	12815	collagen, type XI, alpha 2 [Source:MGI Symbol;Acc:MGI:88447]	GO:0002062, GO:0048705, GO:0001503	TRUE	TRUE	TRUE	TRUE	5	1114.97	5	879.088	5	671.594	5	557.938	5	1098.89	5	691.102	5	604.612	5	321.248	brown	0.873409	1.95e-13	8	836.5	8	739.428	8	698.227	5	638.094	5	51.462	3.66969	4.17363	3.16575	TRUE
ENSG00000204248	COL11A2	1302	Nosology:3	Type 11 collagen group	Otospondylomegaepiphyseal dysplasia (OSMED), recessive type	ENSMUSG00000024330	Col11a2	12815	collagen, type XI, alpha 2 [Source:MGI Symbol;Acc:MGI:88447]	GO:0002062, GO:0048705, GO:0001503	TRUE	TRUE	TRUE	TRUE	5	1114.97	5	879.088	5	671.594	5	557.938	5	1098.89	5	691.102	5	604.612	5	321.248	brown	0.873409	1.95e-13	8	836.5	8	739.428	8	698.227	5	638.094	5	51.462	3.66969	4.17363	3.16575	TRUE
ENSG00000204248	COL11A2	1302	Nosology:3	Type 11 collagen group	Otospondylomegaepiphyseal dysplasia (OSMED), dominant type (Weissenbacher–Zweymüller syndrome, Stickler syndrome type 3)	ENSMUSG00000024330	Col11a2	12815	collagen, type XI, alpha 2 [Source:MGI Symbol;Acc:MGI:88447]	GO:0002062, GO:0048705, GO:0001503	TRUE	TRUE	TRUE	TRUE	5	1114.97	5	879.088	5	671.594	5	557.938	5	1098.89	5	691.102	5	604.612	5	321.248	brown	0.873409	1.95e-13	8	836.5	8	739.428	8	698.227	5	638.094	5	51.462	3.66969	4.17363	3.16575	TRUE
ENSG00000155850	SLC26A2	1836	Nosology:4	Sulphation disorders group	Achondrogenesis type 1B (ACG1B)	ENSMUSG00000034320	Slc26a2	13521	solute carrier family 26 (sulfate transporter), member 2 [Source:MGI Symbol;Acc:MGI:892977]	GO:0001503	TRUE	TRUE	TRUE	FALSE	5	10.314	5	8.44	5	8.166	5	8.41	5	10.696	5	8.044	5	6.724	5	6.884	brown	0.947825	1.84e-20	8	9.00625	8	8.5475	8	7.72625	5	7.686	5	7.66	0.0720452	0.304385	-0.160294	FALSE
ENSG00000155850	SLC26A2	1836	Nosology:4	Sulphation disorders group	Atelosteogenesis type 2 (AO2)	ENSMUSG00000034320	Slc26a2	13521	solute carrier family 26 (sulfate transporter), member 2 [Source:MGI Symbol;Acc:MGI:892977]	GO:0001503	TRUE	TRUE	TRUE	FALSE	5	10.314	5	8.44	5	8.166	5	8.41	5	10.696	5	8.044	5	6.724	5	6.884	brown	0.947825	1.84e-20	8	9.00625	8	8.5475	8	7.72625	5	7.686	5	7.66	0.0720452	0.304385	-0.160294	FALSE
ENSG00000155850	SLC26A2	1836	Nosology:4	Sulphation disorders group	Diastrophic dysplasia (DTD)	ENSMUSG00000034320	Slc26a2	13521	solute carrier family 26 (sulfate transporter), member 2 [Source:MGI Symbol;Acc:MGI:892977]	GO:0001503	TRUE	TRUE	TRUE	FALSE	5	10.314	5	8.44	5	8.166	5	8.41	5	10.696	5	8.044	5	6.724	5	6.884	brown	0.947825	1.84e-20	8	9.00625	8	8.5475	8	7.72625	5	7.686	5	7.66	0.0720452	0.304385	-0.160294	FALSE
ENSG00000155850	SLC26A2	1836	Nosology:4	Sulphation disorders group	MED, autosomal recessive type	ENSMUSG00000034320	Slc26a2	13521	solute carrier family 26 (sulfate transporter), member 2 [Source:MGI Symbol;Acc:MGI:892977]	GO:0001503	TRUE	TRUE	TRUE	FALSE	5	10.314	5	8.44	5	8.166	5	8.41	5	10.696	5	8.044	5	6.724	5	6.884	brown	0.947825	1.84e-20	8	9.00625	8	8.5475	8	7.72625	5	7.686	5	7.66	0.0720452	0.304385	-0.160294	FALSE
ENSG00000198682	PAPSS2	9060	Nosology:4	Sulphation disorders group	SEMD, PAPSS2 type	ENSMUSG00000024899	Papss2	23972	3'-phosphoadenosine 5'-phosphosulfate synthase 2 [Source:MGI Symbol;Acc:MGI:1330223]	GO:0060348	TRUE	TRUE	TRUE	FALSE	5	16.662	5	14.522	5	13.158	5	12.844	5	16.09	5	12.414	5	11.468	5	10.168	brown	0.957362	4.31e-22	8	12.92	8	12.5363	8	12.2713	5	10.656	5	5.554	1.012	1.26585	0.758145	FALSE
ENSG00000198682	PAPSS2	9060	Nosology:4	Sulphation disorders group	Brachyolmia, recessive type	ENSMUSG00000024899	Papss2	23972	3'-phosphoadenosine 5'-phosphosulfate synthase 2 [Source:MGI Symbol;Acc:MGI:1330223]	GO:0060348	TRUE	TRUE	TRUE	FALSE	5	16.662	5	14.522	5	13.158	5	12.844	5	16.09	5	12.414	5	11.468	5	10.168	brown	0.957362	4.31e-22	8	12.92	8	12.5363	8	12.2713	5	10.656	5	5.554	1.012	1.26585	0.758145	FALSE
ENSG00000104331	IMPAD1	54928	Nosology:4	Sulphation disorders group	Chondrodysplasia gPAPP type (includes Catel–Manzke-like syndrome)	ENSMUSG00000066324	Impad1	242291	inositol monophosphatase domain containing 1 [Source:MGI Symbol;Acc:MGI:1915720]	GO:0001501, GO:0001958, GO:0002063, GO:0030204, GO:0042733	TRUE	TRUE	TRUE	FALSE	5	21.33	5	19.61	5	17.496	5	18.532	5	19.982	5	20.036	5	17.064	5	18.124	black	0.911808	2.87e-16	8	17.8575	8	16.0938	8	17.4138	5	16.36	5	10.388	0.80576	0.945417	0.666103	FALSE
ENSG00000122863	CHST3	9469	Nosology:4	Sulphation disorders group	Chondrodysplasia with congenital joint dislocations, CHST3 type (recessive Larsen syndrome)	ENSMUSG00000057337	Chst3	53374	carbohydrate (chondroitin 6/keratan) sulfotransferase 3 [Source:MGI Symbol;Acc:MGI:1858224]	GO:0030206	TRUE	TRUE	TRUE	FALSE	5	3.294	5	5.444	5	7.192	5	10.486	5	3.64	5	6.608	5	13.166	5	6.488	turquoise	0.865466	5.77e-13	8	8.93125	8	12.1988	8	13.765	5	9.85	5	28.776	-1.38519	-0.887828	-1.88255	FALSE
ENSG00000169105	CHST14	113189	Nosology:4	Sulphation disorders group	Ehlers–Danlos syndrome, musculocontractural type	ENSMUSG00000074916	Chst14	72136	carbohydrate (N-acetylgalactosamine 4-0) sulfotransferase 14 [Source:MGI Symbol;Acc:MGI:1919386]	NA	TRUE	TRUE	TRUE	FALSE	5	7.414	5	7.018	5	6.338	5	5.608	5	7.246	5	6.768	5	5.548	5	5.188	black	0.858065	1.49e-12	8	5.84	8	5.0975	8	5.595	5	6.052	5	2.922	1.0574	1.4016	0.713207	FALSE
ENSG00000111817	DSE	29940	Nosology:4	Sulphation disorders group	Ehlers–Danlos syndrome, musculocontractural type	ENSMUSG00000039497	Dse	212898	dermatan sulfate epimerase [Source:MGI Symbol;Acc:MGI:2443455]	GO:0030206	FALSE	TRUE	TRUE	FALSE	5	9.662	5	10.292	5	9.806	5	8.142	5	9.762	5	10.014	5	8.342	5	8.52	black	0.83842	1.46e-11	8	9.28625	8	7.83625	8	8.365	5	7.428	5	6.03	0.295008	0.578374	0.0116416	FALSE
ENSG00000142798	HSPG2	3339	Nosology:5	Perlecan group	Dyssegmental dysplasia, Silverman–Handmaker and Rolland–Desbuquois types	ENSMUSG00000028763	Hspg2	NA	perlecan (heparan sulfate proteoglycan 2) [Source:MGI Symbol;Acc:MGI:96257]	GO:0001958, GO:0002062, GO:0048704, GO:0060351	TRUE	TRUE	TRUE	TRUE	5	108.082	5	82.498	5	71.324	5	58.154	5	108.702	5	82.556	5	63.22	5	70.056	black	0.972201	1.45e-25	8	65.755	8	54.4712	8	59.2163	5	73.048	5	8.41	3.11427	3.32304	2.9055	TRUE
ENSG00000142798	HSPG2	3339	Nosology:5	Perlecan group	Schwartz–Jampel syndrome (myotonic chondrodystrophy)	ENSMUSG00000028763	Hspg2	NA	perlecan (heparan sulfate proteoglycan 2) [Source:MGI Symbol;Acc:MGI:96257]	GO:0001958, GO:0002062, GO:0048704, GO:0060351	TRUE	TRUE	TRUE	TRUE	5	108.082	5	82.498	5	71.324	5	58.154	5	108.702	5	82.556	5	63.22	5	70.056	black	0.972201	1.45e-25	8	65.755	8	54.4712	8	59.2163	5	73.048	5	8.41	3.11427	3.32304	2.9055	TRUE
ENSG00000157766	ACAN	176	Nosology:6	Aggrecan group	SED, Kimberley type	ENSMUSG00000030607	Acan	11595	aggrecan [Source:MGI Symbol;Acc:MGI:99602]	GO:0001502, GO:0002063	TRUE	TRUE	TRUE	TRUE	5	15.334	5	18.852	5	11.568	5	2.62	5	20.076	5	16.59	5	5.45	5	5.936	black	0.811516	2.13e-10	8	2.77	7	1.565	8	4.65375	5	5.956	0	0.196	4.80049	6.17925	3.42172	TRUE
ENSG00000157766	ACAN	176	Nosology:6	Aggrecan group	SEMD, Aggrecan type	ENSMUSG00000030607	Acan	11595	aggrecan [Source:MGI Symbol;Acc:MGI:99602]	GO:0001502, GO:0002063	TRUE	TRUE	TRUE	TRUE	5	15.334	5	18.852	5	11.568	5	2.62	5	20.076	5	16.59	5	5.45	5	5.936	black	0.811516	2.13e-10	8	2.77	7	1.565	8	4.65375	5	5.956	0	0.196	4.80049	6.17925	3.42172	TRUE
ENSG00000157766	ACAN	176	Nosology:6	Aggrecan group	Short stature and advanced bone age	ENSMUSG00000030607	Acan	11595	aggrecan [Source:MGI Symbol;Acc:MGI:99602]	GO:0001502, GO:0002063	TRUE	TRUE	TRUE	TRUE	5	15.334	5	18.852	5	11.568	5	2.62	5	20.076	5	16.59	5	5.45	5	5.936	black	0.811516	2.13e-10	8	2.77	7	1.565	8	4.65375	5	5.956	0	0.196	4.80049	6.17925	3.42172	TRUE
ENSG00000196924	FLNA	2316	Nosology:7	Filamin group and related disorders	Frontometaphyseal dysplasia	ENSMUSG00000031328	Flna	192176	filamin, alpha [Source:MGI Symbol;Acc:MGI:95556]	NA	TRUE	TRUE	TRUE	FALSE	5	180.808	5	190.94	5	203.714	5	211.056	5	184.082	5	223.218	5	264.622	5	214.192	grey	-0.231899	0.149905	8	277.265	8	327.262	8	253.461	5	253.316	5	402.454	-0.825901	-0.647507	-1.00429	FALSE
ENSG00000135341	MAP3K7	6885	Nosology:7	Filamin group and related disorders	Frontometaphyseal dysplasia	ENSMUSG00000028284	Map3k7	26409	mitogen-activated protein kinase kinase kinase 7 [Source:MGI Symbol;Acc:MGI:1346877]	NA	FALSE	FALSE	TRUE	FALSE	5	17.744	5	17.236	5	20.28	5	20.208	5	16.984	5	17.552	5	22.076	5	20.536	black	0.597459	4.69e-05	8	17.65	8	18.76	8	19.7362	5	19.566	5	23.272	-0.0612251	0.0787033	-0.201153	FALSE
ENSG00000055208	TAB2	23118	Nosology:7	Filamin group and related disorders	Frontometaphyseal dysplasia	ENSMUSG00000015755	Tab2	68652	TGF-beta activated kinase 1/MAP3K7 binding protein 2 [Source:MGI Symbol;Acc:MGI:1915902]	NA	FALSE	FALSE	TRUE	FALSE	5	32.798	5	36.506	5	34.912	5	37.674	5	32.208	5	35.498	5	37.824	5	41.43	black	0.307136	0.0538823	8	37.8537	8	40.7762	8	40.5138	5	35.182	5	50.674	-0.56144	-0.419419	-0.703462	FALSE
ENSG00000135341	MAP3K7	6885	Nosology:7	Filamin group and related disorders	Cardiospondylocarpofacial syndrome	ENSMUSG00000028284	Map3k7	26409	mitogen-activated protein kinase kinase kinase 7 [Source:MGI Symbol;Acc:MGI:1346877]	NA	FALSE	FALSE	TRUE	FALSE	5	17.744	5	17.236	5	20.28	5	20.208	5	16.984	5	17.552	5	22.076	5	20.536	black	0.597459	4.69e-05	8	17.65	8	18.76	8	19.7362	5	19.566	5	23.272	-0.0612251	0.0787033	-0.201153	FALSE
ENSG00000196924	FLNA	2316	Nosology:7	Filamin group and related disorders	Melnick–Needles syndrome	ENSMUSG00000031328	Flna	192176	filamin, alpha [Source:MGI Symbol;Acc:MGI:95556]	NA	TRUE	TRUE	TRUE	FALSE	5	180.808	5	190.94	5	203.714	5	211.056	5	184.082	5	223.218	5	264.622	5	214.192	grey	-0.231899	0.149905	8	277.265	8	327.262	8	253.461	5	253.316	5	402.454	-0.825901	-0.647507	-1.00429	FALSE
ENSG00000196924	FLNA	2316	Nosology:7	Filamin group and related disorders	Otopalatodigital syndrome type 1 (OPD1)	ENSMUSG00000031328	Flna	192176	filamin, alpha [Source:MGI Symbol;Acc:MGI:95556]	NA	TRUE	TRUE	TRUE	FALSE	5	180.808	5	190.94	5	203.714	5	211.056	5	184.082	5	223.218	5	264.622	5	214.192	grey	-0.231899	0.149905	8	277.265	8	327.262	8	253.461	5	253.316	5	402.454	-0.825901	-0.647507	-1.00429	FALSE
ENSG00000196924	FLNA	2316	Nosology:7	Filamin group and related disorders	Otopalatodigital syndrome type 2 (OPD2)	ENSMUSG00000031328	Flna	192176	filamin, alpha [Source:MGI Symbol;Acc:MGI:95556]	NA	TRUE	TRUE	TRUE	FALSE	5	180.808	5	190.94	5	203.714	5	211.056	5	184.082	5	223.218	5	264.622	5	214.192	grey	-0.231899	0.149905	8	277.265	8	327.262	8	253.461	5	253.316	5	402.454	-0.825901	-0.647507	-1.00429	FALSE
ENSG00000196924	FLNA	2316	Nosology:7	Filamin group and related disorders	Terminal osseous dysplasia (TOD)	ENSMUSG00000031328	Flna	192176	filamin, alpha [Source:MGI Symbol;Acc:MGI:95556]	NA	TRUE	TRUE	TRUE	FALSE	5	180.808	5	190.94	5	203.714	5	211.056	5	184.082	5	223.218	5	264.622	5	214.192	grey	-0.231899	0.149905	8	277.265	8	327.262	8	253.461	5	253.316	5	402.454	-0.825901	-0.647507	-1.00429	FALSE
ENSG00000136068	FLNB	2317	Nosology:7	Filamin group and related disorders	Atelosteogenesis type 1 (AO1)	ENSMUSG00000025278	Flnb	286940	filamin, beta [Source:MGI Symbol;Acc:MGI:2446089]	NA	TRUE	TRUE	TRUE	FALSE	5	25.722	5	30.964	5	29.162	5	30.428	5	26.322	5	28.992	5	27.788	5	29.56	black	0.682144	1.25e-06	8	25.9312	8	21.4175	8	24.3625	5	27.14	5	8.326	1.70839	1.91509	1.50168	FALSE
ENSG00000136068	FLNB	2317	Nosology:7	Filamin group and related disorders	Atelosteogenesis type 3 (AO3)	ENSMUSG00000025278	Flnb	286940	filamin, beta [Source:MGI Symbol;Acc:MGI:2446089]	NA	TRUE	TRUE	TRUE	FALSE	5	25.722	5	30.964	5	29.162	5	30.428	5	26.322	5	28.992	5	27.788	5	29.56	black	0.682144	1.25e-06	8	25.9312	8	21.4175	8	24.3625	5	27.14	5	8.326	1.70839	1.91509	1.50168	FALSE
ENSG00000136068	FLNB	2317	Nosology:7	Filamin group and related disorders	Larsen syndrome (dominant)	ENSMUSG00000025278	Flnb	286940	filamin, beta [Source:MGI Symbol;Acc:MGI:2446089]	NA	TRUE	TRUE	TRUE	FALSE	5	25.722	5	30.964	5	29.162	5	30.428	5	26.322	5	28.992	5	27.788	5	29.56	black	0.682144	1.25e-06	8	25.9312	8	21.4175	8	24.3625	5	27.14	5	8.326	1.70839	1.91509	1.50168	FALSE
ENSG00000136068	FLNB	2317	Nosology:7	Filamin group and related disorders	Spondylocarpotarsal synostosis syndrome	ENSMUSG00000025278	Flnb	286940	filamin, beta [Source:MGI Symbol;Acc:MGI:2446089]	NA	TRUE	TRUE	TRUE	FALSE	5	25.722	5	30.964	5	29.162	5	30.428	5	26.322	5	28.992	5	27.788	5	29.56	black	0.682144	1.25e-06	8	25.9312	8	21.4175	8	24.3625	5	27.14	5	8.326	1.70839	1.91509	1.50168	FALSE
ENSG00000109063	MYH3	4621	Nosology:7	Filamin group and related disorders	Spondylocarpotarsal synostosis syndrome	ENSMUSG00000020908	Myh3	17883	myosin, heavy polypeptide 3, skeletal muscle, embryonic [Source:MGI Symbol;Acc:MGI:1339709]	NA	FALSE	FALSE	TRUE	FALSE	5	3.236	5	5.586	5	6.154	5	6.184	5	3.19	5	6.024	5	4.794	5	10.434	yellow	0.647815	6.22e-06	3	0.61625	1	0.21	7	3.0075	5	2.47	0	0.102	4.55515	6.37478	2.73552	TRUE
ENSG00000174705	SH3PXD2B	285590	Nosology:7	Filamin group and related disorders	Frank-ter Haar syndrome	ENSMUSG00000040711	Sh3pxd2b	268396	SH3 and PX domains 2B [Source:MGI Symbol;Acc:MGI:2442062]	GO:0001501, GO:0060348	TRUE	TRUE	TRUE	TRUE	5	76.46	5	64.862	5	61.15	5	50.35	5	76.188	5	56.234	5	50.12	5	44.144	brown	0.901178	2.27e-15	8	67.585	8	60.3663	8	62.82	5	63.966	5	6.216	3.33116	3.5954	3.06693	TRUE
ENSG00000111199	TRPV4	59341	Nosology:8	TRPV4 group	Metatropic dysplasia	ENSMUSG00000014158	Trpv4	NA	transient receptor potential cation channel, subfamily V, member 4 [Source:MGI Symbol;Acc:MGI:1926945]	NA	FALSE	FALSE	TRUE	FALSE	5	8.916	5	6.604	5	5.052	5	4.988	5	8.622	5	7.612	5	5.974	5	4.782	black	0.759847	1.3e-08	8	5.78875	8	4.87875	8	5.415	5	6.554	5	1.896	1.89651	2.34748	1.44554	FALSE
ENSG00000111199	TRPV4	59341	Nosology:8	TRPV4 group	Spondyloepimetaphyseal dysplasia, Maroteaux type (pseudo-Morquio syndrome type 2)	ENSMUSG00000014158	Trpv4	NA	transient receptor potential cation channel, subfamily V, member 4 [Source:MGI Symbol;Acc:MGI:1926945]	NA	FALSE	FALSE	TRUE	FALSE	5	8.916	5	6.604	5	5.052	5	4.988	5	8.622	5	7.612	5	5.974	5	4.782	black	0.759847	1.3e-08	8	5.78875	8	4.87875	8	5.415	5	6.554	5	1.896	1.89651	2.34748	1.44554	FALSE
ENSG00000111199	TRPV4	59341	Nosology:8	TRPV4 group	Spondylometaphyseal dysplasia, Kozlowski type	ENSMUSG00000014158	Trpv4	NA	transient receptor potential cation channel, subfamily V, member 4 [Source:MGI Symbol;Acc:MGI:1926945]	NA	FALSE	FALSE	TRUE	FALSE	5	8.916	5	6.604	5	5.052	5	4.988	5	8.622	5	7.612	5	5.974	5	4.782	black	0.759847	1.3e-08	8	5.78875	8	4.87875	8	5.415	5	6.554	5	1.896	1.89651	2.34748	1.44554	FALSE
ENSG00000111199	TRPV4	59341	Nosology:8	TRPV4 group	Brachyolmia, autosomal dominant type	ENSMUSG00000014158	Trpv4	NA	transient receptor potential cation channel, subfamily V, member 4 [Source:MGI Symbol;Acc:MGI:1926945]	NA	FALSE	FALSE	TRUE	FALSE	5	8.916	5	6.604	5	5.052	5	4.988	5	8.622	5	7.612	5	5.974	5	4.782	black	0.759847	1.3e-08	8	5.78875	8	4.87875	8	5.415	5	6.554	5	1.896	1.89651	2.34748	1.44554	FALSE
ENSG00000111199	TRPV4	59341	Nosology:8	TRPV4 group	Familial digital arthropathy with brachydactyly	ENSMUSG00000014158	Trpv4	NA	transient receptor potential cation channel, subfamily V, member 4 [Source:MGI Symbol;Acc:MGI:1926945]	NA	FALSE	FALSE	TRUE	FALSE	5	8.916	5	6.604	5	5.052	5	4.988	5	8.622	5	7.612	5	5.974	5	4.782	black	0.759847	1.3e-08	8	5.78875	8	4.87875	8	5.415	5	6.554	5	1.896	1.89651	2.34748	1.44554	FALSE
ENSG00000157399	ARSE	NA	Nosology:21	Chondrodysplasia punctata (CDP) group	CDP, X-linked recessive, brachytelephalangic type (CDPX1)	NA	NA	NA	NA	NA	NA	NA	NA	NA	NA	NA	NA	NA	NA	NA	NA	NA	NA	NA	NA	NA	NA	NA	NA	NA	NA	NA	NA	NA	NA	NA	NA	NA	NA	NA	NA	NA	NA	NA	NA	NA	NA
ENSG00000185344	ATP6V0A2	23545	Nosology:25	Osteogenesis imperfecta and decreased bone density group	Cutis laxa, autosomal recessive form, type 2A (ARCL2A)	ENSMUSG00000038023	Atp6v0a2	21871	ATPase, H+ transporting, lysosomal V0 subunit A2 [Source:MGI Symbol;Acc:MGI:104855]	NA	FALSE	FALSE	TRUE	FALSE	5	14.758	5	16.234	5	18.986	5	18.09	5	19.506	5	14.8	5	19.434	5	15.606	brown	0.825855	5.4e-11	8	19.255	8	20.5562	8	16.4237	5	18.168	5	18.66	-0.0541034	0.0936037	-0.201811	FALSE
ENSG00000118965	WDR35	57539	Nosology:9	Ciliopathies with major skeletal involvement	Chondroectodermal dysplasia (Ellis-van Creveld)	ENSMUSG00000066643	Wdr35	74682	WD repeat domain 35 [Source:MGI Symbol;Acc:MGI:1921932]	NA	TRUE	TRUE	TRUE	FALSE	5	3.794	5	4.454	5	4.906	5	3.188	5	3.9	5	4.332	5	3.746	5	3.892	black	0.709109	3.03e-07	8	3.93125	8	3.32375	8	3.73375	5	3.422	5	1.72	1.1098	1.41451	0.805091	FALSE
ENSG00000138036	DYNC2LI1	51626	Nosology:9	Ciliopathies with major skeletal involvement	Chondroectodermal dysplasia (Ellis-van Creveld)	ENSMUSG00000024253	Dync2li1	213575	dynein cytoplasmic 2 light intermediate chain 1 [Source:MGI Symbol;Acc:MGI:1913996]	NA	TRUE	TRUE	TRUE	FALSE	5	3.33	5	4.416	5	3.548	5	3.468	5	2.398	5	4.506	5	3.118	5	3.492	black	0.266545	0.0964019	8	3.48625	8	3.32125	8	3.61375	5	3.668	5	1.486	1.04725	1.5655	0.529003	FALSE
ENSG00000187240	DYNC2H1	79659	Nosology:9	Ciliopathies with major skeletal involvement	Short rib–polydactyly syndrome (SRPS) type 1/3 (Saldino–Noonan/Verma–Naumoff)	ENSMUSG00000047193	Dync2h1	110350	dynein cytoplasmic 2 heavy chain 1 [Source:MGI Symbol;Acc:MGI:107736]	GO:0030326	TRUE	TRUE	TRUE	FALSE	5	4.028	5	4.678	5	4.608	5	4.33	5	3.714	5	4.362	5	4.564	5	4.71	black	0.528457	0.000456304	8	4.5225	8	4.015	8	4.49875	5	4.436	5	2.886	0.565992	0.793247	0.338737	FALSE
ENSG00000068885	IFT80	57560	Nosology:9	Ciliopathies with major skeletal involvement	Short rib–polydactyly syndrome (SRPS) type 1/3 (Saldino–Noonan/Verma–Naumoff)	ENSMUSG00000027778	Ift80	NA	intraflagellar transport 80 [Source:MGI Symbol;Acc:MGI:1915509]	GO:0001649, GO:0002062, GO:0060349	TRUE	TRUE	TRUE	FALSE	5	8.868	5	8.702	5	6.992	5	10.24	5	8.506	5	8.742	5	10.062	5	10.894	turquoise	0.60436	3.63e-05	8	11.115	8	12.8625	8	13.2775	5	8.998	5	24.414	-1.30586	-1.03035	-1.58137	FALSE
ENSG00000119333	WDR34	89891	Nosology:9	Ciliopathies with major skeletal involvement	Short rib–polydactyly syndrome (SRPS) type 1/3 (Saldino–Noonan/Verma–Naumoff)	ENSMUSG00000039715	Wdr34	71820	WD repeat domain 34 [Source:MGI Symbol;Acc:MGI:1919070]	NA	FALSE	FALSE	TRUE	FALSE	5	1.906	5	3.21	5	2.92	5	3.22	5	1.92	5	2.266	5	2.744	5	3.09	grey	0.089487	0.582922	8	2.91625	8	3.45	8	2.76375	5	3.41	5	3.876	-0.259164	0.170537	-0.688864	FALSE
ENSG00000126870	WDR60	55112	Nosology:9	Ciliopathies with major skeletal involvement	Short rib–polydactyly syndrome (SRPS) type 1/3 (Saldino–Noonan/Verma–Naumoff)	ENSMUSG00000042050	Wdr60	217935	WD repeat domain 60 [Source:MGI Symbol;Acc:MGI:2445085]	NA	FALSE	FALSE	TRUE	FALSE	5	2.72	5	3.286	5	3.336	5	3.818	5	2.44	5	3.22	5	3.084	5	3.422	grey	0.37007	0.0187511	8	3.3375	8	2.93125	8	3.39	5	4.062	5	1.726	1.22866	1.55153	0.905802	FALSE
ENSG00000138036	DYNC2LI1	51626	Nosology:9	Ciliopathies with major skeletal involvement	Short rib–polydactyly syndrome (SRPS) type 1/3 (Saldino–Noonan/Verma–Naumoff)	ENSMUSG00000024253	Dync2li1	213575	dynein cytoplasmic 2 light intermediate chain 1 [Source:MGI Symbol;Acc:MGI:1913996]	NA	TRUE	TRUE	TRUE	FALSE	5	3.33	5	4.416	5	3.548	5	3.468	5	2.398	5	4.506	5	3.118	5	3.492	black	0.266545	0.0964019	8	3.48625	8	3.32125	8	3.61375	5	3.668	5	1.486	1.04725	1.5655	0.529003	FALSE
ENSG00000187240	DYNC2H1	79659	Nosology:9	Ciliopathies with major skeletal involvement	Asphyxiating thoracic dysplasia (ATD; Jeune)	ENSMUSG00000047193	Dync2h1	110350	dynein cytoplasmic 2 heavy chain 1 [Source:MGI Symbol;Acc:MGI:107736]	GO:0030326	TRUE	TRUE	TRUE	FALSE	5	4.028	5	4.678	5	4.608	5	4.33	5	3.714	5	4.362	5	4.564	5	4.71	black	0.528457	0.000456304	8	4.5225	8	4.015	8	4.49875	5	4.436	5	2.886	0.565992	0.793247	0.338737	FALSE
ENSG00000138036	DYNC2LI1	51626	Nosology:9	Ciliopathies with major skeletal involvement	Asphyxiating thoracic dysplasia (ATD; Jeune)	ENSMUSG00000024253	Dync2li1	213575	dynein cytoplasmic 2 light intermediate chain 1 [Source:MGI Symbol;Acc:MGI:1913996]	NA	TRUE	TRUE	TRUE	FALSE	5	3.33	5	4.416	5	3.548	5	3.468	5	2.398	5	4.506	5	3.118	5	3.492	black	0.266545	0.0964019	8	3.48625	8	3.32125	8	3.61375	5	3.668	5	1.486	1.04725	1.5655	0.529003	FALSE
ENSG00000119333	WDR34	89891	Nosology:9	Ciliopathies with major skeletal involvement	Asphyxiating thoracic dysplasia (ATD; Jeune)	ENSMUSG00000039715	Wdr34	71820	WD repeat domain 34 [Source:MGI Symbol;Acc:MGI:1919070]	NA	FALSE	FALSE	TRUE	FALSE	5	1.906	5	3.21	5	2.92	5	3.22	5	1.92	5	2.266	5	2.744	5	3.09	grey	0.089487	0.582922	8	2.91625	8	3.45	8	2.76375	5	3.41	5	3.876	-0.259164	0.170537	-0.688864	FALSE
ENSG00000213123	TCTEX1D2	NA	Nosology:9	Ciliopathies with major skeletal involvement	Asphyxiating thoracic dysplasia (ATD; Jeune)	ENSMUSG00000014075	Tctex1d2	66061	Tctex1 domain containing 2 [Source:MGI Symbol;Acc:MGI:1913311]	NA	FALSE	FALSE	TRUE	FALSE	5	4.142	5	4.682	5	5.27	5	6.256	5	3.888	5	5.122	5	6.032	5	4.14	grey	0.00829821	0.95947	8	4.19875	8	5.33625	8	4.31375	5	3.976	5	6.91	-0.717732	-0.343923	-1.09154	FALSE
ENSG00000126870	WDR60	55112	Nosology:9	Ciliopathies with major skeletal involvement	Asphyxiating thoracic dysplasia (ATD; Jeune)	ENSMUSG00000042050	Wdr60	217935	WD repeat domain 60 [Source:MGI Symbol;Acc:MGI:2445085]	NA	FALSE	FALSE	TRUE	FALSE	5	2.72	5	3.286	5	3.336	5	3.818	5	2.44	5	3.22	5	3.084	5	3.422	grey	0.37007	0.0187511	8	3.3375	8	2.93125	8	3.39	5	4.062	5	1.726	1.22866	1.55153	0.905802	FALSE
ENSG00000157796	WDR19	57728	Nosology:9	Ciliopathies with major skeletal involvement	Asphyxiating thoracic dysplasia (ATD; Jeune)	ENSMUSG00000037890	Wdr19	213081	WD repeat domain 19 [Source:MGI Symbol;Acc:MGI:2443231]	GO:0030326, GO:0048701	TRUE	TRUE	TRUE	FALSE	5	3.388	5	3.39	5	3.622	5	3.752	5	3.006	5	3.06	5	3.6	5	2.796	black	0.53154	0.000416457	8	3.53	8	3.405	8	3.4275	5	3.544	5	1.17	1.61583	1.95749	1.27418	FALSE
ENSG00000187535	IFT140	9742	Nosology:9	Ciliopathies with major skeletal involvement	Asphyxiating thoracic dysplasia (ATD; Jeune)	ENSMUSG00000024169	Ift140	106633	intraflagellar transport 140 [Source:MGI Symbol;Acc:MGI:2146906]	GO:0048705	TRUE	TRUE	TRUE	FALSE	5	6.59	5	7.11	5	9.42	5	13.574	5	5.628	5	8.038	5	11.724	5	12.246	turquoise	0.793721	9.98e-10	8	10.8012	8	16.3062	8	13.2188	5	13.082	5	46.728	-1.79119	-1.42893	-2.15345	FALSE
ENSG00000123607	TTC21B	79809	Nosology:9	Ciliopathies with major skeletal involvement	Asphyxiating thoracic dysplasia (ATD; Jeune)	ENSMUSG00000034848	Ttc21b	73668	tetratricopeptide repeat domain 21B [Source:MGI Symbol;Acc:MGI:1920918]	NA	TRUE	TRUE	TRUE	FALSE	5	3.74	5	3.778	5	4.922	5	5.406	5	3.586	5	3.726	5	3.952	5	4.022	grey	0.00600945	0.970643	8	4.3475	8	4.2	8	4.70625	5	5.05	5	1.974	1.48053	1.8051	1.15596	FALSE
ENSG00000068885	IFT80	57560	Nosology:9	Ciliopathies with major skeletal involvement	Asphyxiating thoracic dysplasia (ATD; Jeune)	ENSMUSG00000027778	Ift80	NA	intraflagellar transport 80 [Source:MGI Symbol;Acc:MGI:1915509]	GO:0001649, GO:0002062, GO:0060349	TRUE	TRUE	TRUE	FALSE	5	8.868	5	8.702	5	6.992	5	10.24	5	8.506	5	8.742	5	10.062	5	10.894	turquoise	0.60436	3.63e-05	8	11.115	8	12.8625	8	13.2775	5	8.998	5	24.414	-1.30586	-1.03035	-1.58137	FALSE
ENSG00000138002	IFT172	26160	Nosology:9	Ciliopathies with major skeletal involvement	Asphyxiating thoracic dysplasia (ATD; Jeune)	ENSMUSG00000038564	Ift172	67661	intraflagellar transport 172 [Source:MGI Symbol;Acc:MGI:2682064]	GO:0060173, GO:0060348	TRUE	TRUE	TRUE	FALSE	5	5.71	5	6.332	5	6.542	5	6.746	5	5.49	5	6.576	5	6.278	5	7.392	black	0.559203	0.00017618	8	6.19125	8	5.60375	8	6.35	5	6.904	5	3.436	1.03949	1.27772	0.801247	FALSE
ENSG00000122970	IFT81	28981	Nosology:9	Ciliopathies with major skeletal involvement	Asphyxiating thoracic dysplasia (ATD; Jeune)	ENSMUSG00000029469	Ift81	12589	intraflagellar transport 81 [Source:MGI Symbol;Acc:MGI:1098597]	NA	FALSE	FALSE	TRUE	TRUE	5	4.856	5	5.732	5	9.716	5	7.586	5	5.122	5	8.864	5	6.778	5	6.826	yellow	0.630489	1.3e-05	8	7.065	8	5.83	8	7.62875	5	7.564	4	1.138	3.11928	3.679	2.55956	TRUE
ENSG00000101052	IFT52	51098	Nosology:9	Ciliopathies with major skeletal involvement	Asphyxiating thoracic dysplasia (ATD; Jeune)	ENSMUSG00000017858	Ift52	245866	intraflagellar transport 52 [Source:MGI Symbol;Acc:MGI:2387217]	GO:0042733	FALSE	TRUE	TRUE	FALSE	5	8.188	5	9.072	5	11.01	5	13.008	5	9.742	5	8.354	5	10.846	5	9.662	grey	-0.055137	0.735426	8	12.6137	8	13.2963	8	12.7613	5	11.206	5	14.616	-0.416385	-0.217553	-0.615217	FALSE
ENSG00000204104	TRAF3IP1	26146	Nosology:9	Ciliopathies with major skeletal involvement	Asphyxiating thoracic dysplasia (ATD; Jeune)	ENSMUSG00000034292	Traf3ip1	74019	TRAF3 interacting protein 1 [Source:MGI Symbol;Acc:MGI:1921269]	GO:0042733	FALSE	TRUE	TRUE	FALSE	5	2.452	5	2.832	5	3.236	5	3.396	5	2.64	5	3.052	5	3.106	5	2.874	black	0.300191	0.059831	8	2.9125	8	2.9875	8	2.80625	5	3.116	5	2.196	0.372769	0.654856	0.0906819	FALSE
ENSG00000093009	CDC45	8318	Nosology:36	Patellar dysostoses	Ear-patella-short stature syndrome (Meier–Gorlin)	ENSMUSG00000000028	Cdc45	12544	cell division cycle 45 [Source:MGI Symbol;Acc:MGI:1338073]	NA	FALSE	FALSE	TRUE	FALSE	5	1.964	5	3.642	5	5.494	5	6.502	5	2.982	5	3.198	5	7.182	5	4.862	turquoise	0.853479	2.62e-12	8	6.29	8	10.0188	8	7.965	5	6.004	5	23.856	-1.99865	-1.72606	-2.27125	FALSE
ENSG00000168944	CEP120	153241	Nosology:9	Ciliopathies with major skeletal involvement	Asphyxiating thoracic dysplasia (ATD; Jeune)	ENSMUSG00000048799	Cep120	225523	centrosomal protein 120 [Source:MGI Symbol;Acc:MGI:2147298]	NA	FALSE	FALSE	TRUE	FALSE	5	10.794	5	11.02	5	10.812	5	12.078	5	10.664	5	11.216	5	11.694	5	11.598	black	0.648804	5.95e-06	8	12.6163	8	12.4475	8	12.5838	5	12.058	5	12.292	-0.0165547	0.147187	-0.180296	FALSE
ENSG00000100578	KIAA0586	9786	Nosology:9	Ciliopathies with major skeletal involvement	Asphyxiating thoracic dysplasia (ATD; Jeune)	ENSMUSG00000034601	2700049A03Rik	76967	RIKEN cDNA 2700049A03 gene [Source:MGI Symbol;Acc:MGI:1924217]	NA	FALSE	FALSE	TRUE	FALSE	5	4.07	5	4.31	5	6.146	5	6.032	5	3.744	5	4.916	5	5.906	5	4.892	turquoise	0.476107	0.00190041	8	5.875	8	7.41625	8	7.13125	5	5.046	5	8.376	-0.681282	-0.387538	-0.975027	FALSE
ENSG00000198920	KIAA0753	9851	Nosology:9	Ciliopathies with major skeletal involvement	Asphyxiating thoracic dysplasia (ATD; Jeune)	ENSMUSG00000020807	4933427D14Rik	NA	RIKEN cDNA 4933427D14 gene [Source:MGI Symbol;Acc:MGI:1921727]	NA	FALSE	FALSE	TRUE	FALSE	5	6.004	5	7.696	5	4.636	5	7.264	5	6.012	5	6.136	5	6.208	5	5.696	grey	0.0138155	0.932571	8	8.0725	8	7.72	8	8.2175	5	6.734	5	6.584	0.169859	0.381033	-0.0413158	FALSE
ENSG00000187240	DYNC2H1	79659	Nosology:9	Ciliopathies with major skeletal involvement	SRPS type 2 (Majewski)	ENSMUSG00000047193	Dync2h1	110350	dynein cytoplasmic 2 heavy chain 1 [Source:MGI Symbol;Acc:MGI:107736]	GO:0030326	TRUE	TRUE	TRUE	FALSE	5	4.028	5	4.678	5	4.608	5	4.33	5	3.714	5	4.362	5	4.564	5	4.71	black	0.528457	0.000456304	8	4.5225	8	4.015	8	4.49875	5	4.436	5	2.886	0.565992	0.793247	0.338737	FALSE
ENSG00000137601	NEK1	4750	Nosology:9	Ciliopathies with major skeletal involvement	SRPS type 2 (Majewski)	ENSMUSG00000031644	Nek1	18004	NIMA (never in mitosis gene a)-related expressed kinase 1 [Source:MGI Symbol;Acc:MGI:97303]	NA	FALSE	FALSE	TRUE	FALSE	5	5.878	5	7.086	5	6.864	5	7.454	5	6.764	5	6.648	5	6.958	5	6.602	black	0.43894	0.00460496	8	7.8375	8	8.03125	8	8.22	5	7.498	5	7.07	-0.123301	0.0583678	-0.30497	FALSE
ENSG00000122970	IFT81	28981	Nosology:9	Ciliopathies with major skeletal involvement	SRPS type 2 (Majewski)	ENSMUSG00000029469	Ift81	12589	intraflagellar transport 81 [Source:MGI Symbol;Acc:MGI:1098597]	NA	FALSE	FALSE	TRUE	TRUE	5	4.856	5	5.732	5	9.716	5	7.586	5	5.122	5	8.864	5	6.778	5	6.826	yellow	0.630489	1.3e-05	8	7.065	8	5.83	8	7.62875	5	7.564	4	1.138	3.11928	3.679	2.55956	TRUE
ENSG00000204104	TRAF3IP1	26146	Nosology:9	Ciliopathies with major skeletal involvement	SRPS type 2 (Majewski)	ENSMUSG00000034292	Traf3ip1	74019	TRAF3 interacting protein 1 [Source:MGI Symbol;Acc:MGI:1921269]	GO:0042733	FALSE	TRUE	TRUE	FALSE	5	2.452	5	2.832	5	3.236	5	3.396	5	2.64	5	3.052	5	3.106	5	2.874	black	0.300191	0.059831	8	2.9125	8	2.9875	8	2.80625	5	3.116	5	2.196	0.372769	0.654856	0.0906819	FALSE
ENSG00000163913	IFT122	55764	Nosology:9	Ciliopathies with major skeletal involvement	SRPS type 4 (Beemer)	ENSMUSG00000030323	Ift122	81896	intraflagellar transport 122 [Source:MGI Symbol;Acc:MGI:1932386]	GO:0035115, GO:0042733, GO:0060173	FALSE	TRUE	TRUE	FALSE	5	5.34	5	4.802	5	6.328	5	4.42	5	4.952	5	4.314	5	4.22	5	5.61	black	0.740483	4.71e-08	8	5.23375	8	4.735	8	5.985	5	4.494	5	2.724	1.07716	1.34649	0.807839	FALSE
ENSG00000068885	IFT80	57560	Nosology:9	Ciliopathies with major skeletal involvement	SRPS type 4 (Beemer)	ENSMUSG00000027778	Ift80	NA	intraflagellar transport 80 [Source:MGI Symbol;Acc:MGI:1915509]	GO:0001649, GO:0002062, GO:0060349	TRUE	TRUE	TRUE	FALSE	5	8.868	5	8.702	5	6.992	5	10.24	5	8.506	5	8.742	5	10.062	5	10.894	turquoise	0.60436	3.63e-05	8	11.115	8	12.8625	8	13.2775	5	8.998	5	24.414	-1.30586	-1.03035	-1.58137	FALSE
ENSG00000118965	WDR35	57539	Nosology:9	Ciliopathies with major skeletal involvement	SRPS type 5	ENSMUSG00000066643	Wdr35	74682	WD repeat domain 35 [Source:MGI Symbol;Acc:MGI:1921932]	NA	TRUE	TRUE	TRUE	FALSE	5	3.794	5	4.454	5	4.906	5	3.188	5	3.9	5	4.332	5	3.746	5	3.892	black	0.709109	3.03e-07	8	3.93125	8	3.32375	8	3.73375	5	3.422	5	1.72	1.1098	1.41451	0.805091	FALSE
ENSG00000112144	ICK	22858	Nosology:9	Ciliopathies with major skeletal involvement	SRPS unclassified	ENSMUSG00000009828	Ick	NA	intestinal cell kinase [Source:MGI Symbol;Acc:MGI:1934157]	NA	TRUE	TRUE	TRUE	FALSE	5	16.108	5	15.002	5	13.824	5	13.008	5	14.85	5	15.132	5	14.442	5	13.238	black	0.864648	6.43e-13	8	15.1937	8	14.3525	8	15.0625	5	14.076	5	5.188	1.67829	1.90615	1.45043	FALSE
ENSG00000164066	INTU	27152	Nosology:9	Ciliopathies with major skeletal involvement	SRPS unclassified	ENSMUSG00000060798	Intu	380614	inturned planar cell polarity effector homolog (Drosophila) [Source:MGI Symbol;Acc:MGI:2443752]	GO:0060173	TRUE	TRUE	TRUE	TRUE	5	8.524	5	14.864	5	11.094	5	7.5	5	6.824	5	15.858	5	13.124	5	17.588	grey	0.74211	4.25e-08	8	15.5938	8	11.1163	8	13.5325	5	16.624	5	2.142	2.58086	3.02176	2.13995	TRUE
ENSG00000010361	FUZ	80199	Nosology:9	Ciliopathies with major skeletal involvement	SRPS unclassified	ENSMUSG00000011658	Fuz	70300	fuzzy homolog (Drosophila) [Source:MGI Symbol;Acc:MGI:1917550]	GO:0048704	TRUE	TRUE	TRUE	FALSE	5	6.496	5	8.096	5	9.324	5	9.004	5	6.296	5	7.854	5	8.346	5	9.706	yellow	0.615903	2.33e-05	8	9.275	8	9.92375	8	10.9887	5	9.788	5	8.87	0.450097	0.694395	0.205798	FALSE
ENSG00000119650	IFT43	112752	Nosology:9	Ciliopathies with major skeletal involvement	SRPS unclassified	ENSMUSG00000007867	Ift43	76411	intraflagellar transport 43 [Source:MGI Symbol;Acc:MGI:1923661]	NA	FALSE	FALSE	TRUE	TRUE	5	12.71	5	12.366	5	15.646	5	11.542	5	10.81	5	10.548	5	9.87	5	10.024	black	0.499264	0.00103958	8	10.8163	8	9.185	8	10.2088	5	12.042	5	2.136	2.3998	2.99312	1.80649	TRUE
ENSG00000118965	WDR35	57539	Nosology:9	Ciliopathies with major skeletal involvement	SRPS unclassified	ENSMUSG00000066643	Wdr35	74682	WD repeat domain 35 [Source:MGI Symbol;Acc:MGI:1921932]	NA	TRUE	TRUE	TRUE	FALSE	5	3.794	5	4.454	5	4.906	5	3.188	5	3.9	5	4.332	5	3.746	5	3.892	black	0.709109	3.03e-07	8	3.93125	8	3.32375	8	3.73375	5	3.422	5	1.72	1.1098	1.41451	0.805091	FALSE
ENSG00000119977	TCTN3	26123	Nosology:9	Ciliopathies with major skeletal involvement	Orofaciodigital syndrome type 4 (Mohr–Majewski)	ENSMUSG00000025008	Tctn3	67590	tectonic family member 3 [Source:MGI Symbol;Acc:MGI:1914840]	NA	FALSE	FALSE	TRUE	FALSE	5	3.776	5	3.138	5	3.506	5	4.038	5	3.956	5	3.784	5	3.358	5	3.972	black	0.621216	1.89e-05	8	3.8425	8	3.34875	8	3.72625	5	3.57	5	3.86	0.0194076	0.40385	-0.365035	FALSE
ENSG00000137601	NEK1	4750	Nosology:9	Ciliopathies with major skeletal involvement	Orofaciodigital syndrome type 2 (Mohr syndrome)	ENSMUSG00000031644	Nek1	18004	NIMA (never in mitosis gene a)-related expressed kinase 1 [Source:MGI Symbol;Acc:MGI:97303]	NA	FALSE	FALSE	TRUE	FALSE	5	5.878	5	7.086	5	6.864	5	7.454	5	6.764	5	6.648	5	6.958	5	6.602	black	0.43894	0.00460496	8	7.8375	8	8.03125	8	8.22	5	7.498	5	7.07	-0.123301	0.0583678	-0.30497	FALSE
ENSG00000163913	IFT122	55764	Nosology:9	Ciliopathies with major skeletal involvement	Cranioectodermal dysplasia (Levin–Sensenbrenner) type 1, 2	ENSMUSG00000030323	Ift122	81896	intraflagellar transport 122 [Source:MGI Symbol;Acc:MGI:1932386]	GO:0035115, GO:0042733, GO:0060173	FALSE	TRUE	TRUE	FALSE	5	5.34	5	4.802	5	6.328	5	4.42	5	4.952	5	4.314	5	4.22	5	5.61	black	0.740483	4.71e-08	8	5.23375	8	4.735	8	5.985	5	4.494	5	2.724	1.07716	1.34649	0.807839	FALSE
ENSG00000118965	WDR35	57539	Nosology:9	Ciliopathies with major skeletal involvement	Cranioectodermal dysplasia (Levin–Sensenbrenner) type 1, 2	ENSMUSG00000066643	Wdr35	74682	WD repeat domain 35 [Source:MGI Symbol;Acc:MGI:1921932]	NA	TRUE	TRUE	TRUE	FALSE	5	3.794	5	4.454	5	4.906	5	3.188	5	3.9	5	4.332	5	3.746	5	3.892	black	0.709109	3.03e-07	8	3.93125	8	3.32375	8	3.73375	5	3.422	5	1.72	1.1098	1.41451	0.805091	FALSE
ENSG00000157796	WDR19	57728	Nosology:9	Ciliopathies with major skeletal involvement	Cranioectodermal dysplasia (Levin–Sensenbrenner) type 1, 2	ENSMUSG00000037890	Wdr19	213081	WD repeat domain 19 [Source:MGI Symbol;Acc:MGI:2443231]	GO:0030326, GO:0048701	TRUE	TRUE	TRUE	FALSE	5	3.388	5	3.39	5	3.622	5	3.752	5	3.006	5	3.06	5	3.6	5	2.796	black	0.53154	0.000416457	8	3.53	8	3.405	8	3.4275	5	3.544	5	1.17	1.61583	1.95749	1.27418	FALSE
ENSG00000119650	IFT43	112752	Nosology:9	Ciliopathies with major skeletal involvement	Cranioectodermal dysplasia (Levin–Sensenbrenner) type 1, 2	ENSMUSG00000007867	Ift43	76411	intraflagellar transport 43 [Source:MGI Symbol;Acc:MGI:1923661]	NA	FALSE	FALSE	TRUE	TRUE	5	12.71	5	12.366	5	15.646	5	11.542	5	10.81	5	10.548	5	9.87	5	10.024	black	0.499264	0.00103958	8	10.8163	8	9.185	8	10.2088	5	12.042	5	2.136	2.3998	2.99312	1.80649	TRUE
ENSG00000101052	IFT52	51098	Nosology:9	Ciliopathies with major skeletal involvement	Cranioectodermal dysplasia (Levin–Sensenbrenner) type 1, 2	ENSMUSG00000017858	Ift52	245866	intraflagellar transport 52 [Source:MGI Symbol;Acc:MGI:2387217]	GO:0042733	FALSE	TRUE	TRUE	FALSE	5	8.188	5	9.072	5	11.01	5	13.008	5	9.742	5	8.354	5	10.846	5	9.662	grey	-0.055137	0.735426	8	12.6137	8	13.2963	8	12.7613	5	11.206	5	14.616	-0.416385	-0.217553	-0.615217	FALSE
ENSG00000187535	IFT140	9742	Nosology:9	Ciliopathies with major skeletal involvement	Mainzer–Saldino syndrome	ENSMUSG00000024169	Ift140	106633	intraflagellar transport 140 [Source:MGI Symbol;Acc:MGI:2146906]	GO:0048705	TRUE	TRUE	TRUE	FALSE	5	6.59	5	7.11	5	9.42	5	13.574	5	5.628	5	8.038	5	11.724	5	12.246	turquoise	0.793721	9.98e-10	8	10.8012	8	16.3062	8	13.2188	5	13.082	5	46.728	-1.79119	-1.42893	-2.15345	FALSE
ENSG00000138002	IFT172	26160	Nosology:9	Ciliopathies with major skeletal involvement	Mainzer–Saldino syndrome	ENSMUSG00000038564	Ift172	67661	intraflagellar transport 172 [Source:MGI Symbol;Acc:MGI:2682064]	GO:0060173, GO:0060348	TRUE	TRUE	TRUE	FALSE	5	5.71	5	6.332	5	6.542	5	6.746	5	5.49	5	6.576	5	6.278	5	7.392	black	0.559203	0.00017618	8	6.19125	8	5.60375	8	6.35	5	6.904	5	3.436	1.03949	1.27772	0.801247	FALSE
ENSG00000160226	CFAP410	755	Nosology:9	Ciliopathies with major skeletal involvement	Asphyxiating thoracic dysplasia (ATD; Jeune)	ENSMUSG00000020284	1810043G02Rik	67884	RIKEN cDNA 1810043G02 gene [Source:MGI Symbol;Acc:MGI:1915134]	NA	FALSE	FALSE	TRUE	FALSE	5	2.986	5	3.192	5	3.862	5	4.41	5	2.88	5	4.106	5	3.4	5	4.85	grey	0.421338	0.00677695	8	4.4425	8	4.025	8	4.17125	5	4.714	5	3.104	0.755702	1.04464	0.466768	FALSE
ENSG00000137601	NEK1	4750	Nosology:9	Ciliopathies with major skeletal involvement	Axial spondylometaphyseal dysplasia	ENSMUSG00000031644	Nek1	18004	NIMA (never in mitosis gene a)-related expressed kinase 1 [Source:MGI Symbol;Acc:MGI:97303]	NA	FALSE	FALSE	TRUE	FALSE	5	5.878	5	7.086	5	6.864	5	7.454	5	6.764	5	6.648	5	6.958	5	6.602	black	0.43894	0.00460496	8	7.8375	8	8.03125	8	8.22	5	7.498	5	7.07	-0.123301	0.0583678	-0.30497	FALSE
		NA	Nosology:9	Ciliopathies with major skeletal involvement	Thoracolaryngopelvic dysplasia (Barnes)		NA	NA	NA	NA	NA	NA	NA	NA	NA	NA	NA	NA	NA	NA	NA	NA	NA	NA	NA	NA	NA	NA	NA	NA	NA	NA	NA	NA	NA	NA	NA	NA	NA	NA	NA	NA	NA	NA	NA	NA	NA
ENSG00000105664	COMP	1311	Nosology:10	Multiple epiphyseal dysplasia and pseudoachondroplasia group	Pseudoachondroplasia (PSACH)	ENSMUSG00000031849	Comp	12845	cartilage oligomeric matrix protein [Source:MGI Symbol;Acc:MGI:88469]	GO:0003417, GO:0060173	TRUE	TRUE	TRUE	TRUE	5	8	5	23.076	5	26.38	5	29.834	5	6.068	5	24.25	5	21.3	5	36.746	purple	0.865632	5.64e-13	8	18.2175	8	10.5575	8	15.61	5	17.664	5	1.636	3.38221	4.23286	2.53157	TRUE
ENSG00000105664	COMP	1311	Nosology:10	Multiple epiphyseal dysplasia and pseudoachondroplasia group	Multiple epiphyseal dysplasia (MED)	ENSMUSG00000031849	Comp	12845	cartilage oligomeric matrix protein [Source:MGI Symbol;Acc:MGI:88469]	GO:0003417, GO:0060173	TRUE	TRUE	TRUE	TRUE	5	8	5	23.076	5	26.38	5	29.834	5	6.068	5	24.25	5	21.3	5	36.746	purple	0.865632	5.64e-13	8	18.2175	8	10.5575	8	15.61	5	17.664	5	1.636	3.38221	4.23286	2.53157	TRUE
ENSG00000049089	COL9A2	1298	Nosology:10	Multiple epiphyseal dysplasia and pseudoachondroplasia group	Multiple epiphyseal dysplasia (MED)	ENSMUSG00000028626	Col9a2	12840	collagen, type IX, alpha 2 [Source:MGI Symbol;Acc:MGI:88466]	NA	TRUE	TRUE	TRUE	FALSE	5	1.344	5	1.352	5	0.8	2	0.524	4	0.99	5	1.548	3	0.942	4	1	black	0.656544	4.22e-06	3	0.70875	0	0.345	1	0.37375	2	0.448	0	0.082	NA	NA	NA	FALSE
ENSG00000092758	COL9A3	NA	Nosology:10	Multiple epiphyseal dysplasia and pseudoachondroplasia group	Multiple epiphyseal dysplasia (MED)	ENSMUSG00000027570	Col9a3	NA	collagen, type IX, alpha 3 [Source:MGI Symbol;Acc:MGI:894686]	NA	FALSE	FALSE	TRUE	FALSE	3	0.608	2	0.56	3	0.558	3	1.24	2	0.826	3	0.768	5	1.13	3	0.706	grey	0.165779	0.306626	3	0.49875	5	0.88125	8	0.98375	4	1.044	4	0.796	NA	NA	NA	FALSE
ENSG00000132031	MATN3	4148	Nosology:10	Multiple epiphyseal dysplasia and pseudoachondroplasia group	Multiple epiphyseal dysplasia (MED)	ENSMUSG00000020583	Matn3	17182	matrilin 3 [Source:MGI Symbol;Acc:MGI:1328350]	NA	TRUE	TRUE	FALSE	FALSE	0	0.108	0	0.044	0	0.034	0	0.012	0	0.11	0	0.054	0	0.038	0	0.096	NA	NA	NA	0	0.0275	0	0.02875	0	0.0775	0	0.082	0	0.01	NA	NA	NA	FALSE
ENSG00000112280	COL9A1	1297	Nosology:10	Multiple epiphyseal dysplasia and pseudoachondroplasia group	Multiple epiphyseal dysplasia (MED)	ENSMUSG00000026147	Col9a1	12839	collagen, type IX, alpha 1 [Source:MGI Symbol;Acc:MGI:88465]	GO:0003417, GO:0051216	TRUE	TRUE	FALSE	FALSE	2	0.302	1	0.318	1	0.392	4	0.612	2	0.338	1	0.378	1	0.312	2	0.4	NA	NA	NA	2	0.4525	2	0.485	1	0.34	0	0.304	0	0.056	NA	NA	NA	FALSE
ENSG00000112280	COL9A1	1297	Nosology:10	Multiple epiphyseal dysplasia and pseudoachondroplasia group	Stickler syndrome, recessive type	ENSMUSG00000026147	Col9a1	12839	collagen, type IX, alpha 1 [Source:MGI Symbol;Acc:MGI:88465]	GO:0003417, GO:0051216	TRUE	TRUE	FALSE	FALSE	2	0.302	1	0.318	1	0.392	4	0.612	2	0.338	1	0.378	1	0.312	2	0.4	NA	NA	NA	2	0.4525	2	0.485	1	0.34	0	0.304	0	0.056	NA	NA	NA	FALSE
ENSG00000049089	COL9A2	1298	Nosology:10	Multiple epiphyseal dysplasia and pseudoachondroplasia group	Stickler syndrome, recessive type	ENSMUSG00000028626	Col9a2	12840	collagen, type IX, alpha 2 [Source:MGI Symbol;Acc:MGI:88466]	NA	TRUE	TRUE	TRUE	FALSE	5	1.344	5	1.352	5	0.8	2	0.524	4	0.99	5	1.548	3	0.942	4	1	black	0.656544	4.22e-06	3	0.70875	0	0.345	1	0.37375	2	0.448	0	0.082	NA	NA	NA	FALSE
ENSG00000092758	COL9A3	NA	Nosology:10	Multiple epiphyseal dysplasia and pseudoachondroplasia group	Stickler syndrome, recessive type	ENSMUSG00000027570	Col9a3	NA	collagen, type IX, alpha 3 [Source:MGI Symbol;Acc:MGI:894686]	NA	FALSE	FALSE	TRUE	FALSE	3	0.608	2	0.56	3	0.558	3	1.24	2	0.826	3	0.768	5	1.13	3	0.706	grey	0.165779	0.306626	3	0.49875	5	0.88125	8	0.98375	4	1.044	4	0.796	NA	NA	NA	FALSE
ENSG00000160226	CFAP410	755	Nosology:9	Ciliopathies with major skeletal involvement	Axial spondylometaphyseal dysplasia	ENSMUSG00000020284	1810043G02Rik	67884	RIKEN cDNA 1810043G02 gene [Source:MGI Symbol;Acc:MGI:1915134]	NA	FALSE	FALSE	TRUE	FALSE	5	2.986	5	3.192	5	3.862	5	4.41	5	2.88	5	4.106	5	3.4	5	4.85	grey	0.421338	0.00677695	8	4.4425	8	4.025	8	4.17125	5	4.714	5	3.104	0.755702	1.04464	0.466768	FALSE
ENSG00000269900	RMRP	NA	Nosology:11	Metaphyseal dysplasias	Cartilage-hair hypoplasia (CHH; metaphyseal dysplasia, McKusick type)	ENSMUSG00000088088	Rmrp	NA	RNA component of mitochondrial RNAase P [Source:MGI Symbol;Acc:MGI:97937]	NA	FALSE	FALSE	TRUE	FALSE	5	8862.44	5	10037.6	5	11935.2	5	11667.4	5	8864.19	5	10340.7	5	11352.4	5	12985	grey	0.481898	0.0016407	8	10378.8	8	9284.32	8	11229.7	5	17434.8	5	7360.27	1.28104	1.49189	1.0702	FALSE
ENSG00000104356	POP1	10940	Nosology:11	Metaphyseal dysplasias	Metaphyseal dysplasia, POP1 type	ENSMUSG00000022325	Pop1	67724	processing of precursor 1, ribonuclease P/MRP family, (S. cerevisiae) [Source:MGI Symbol;Acc:MGI:1914974]	NA	FALSE	FALSE	TRUE	FALSE	5	3.13	5	3.338	5	3.33	5	3.916	5	3.46	5	2.858	5	2.658	5	3.058	brown	0.4703	0.00219654	8	4.31625	8	4.16125	8	3.82125	5	3.76	5	4.94	-0.51575	-0.192483	-0.839016	FALSE
ENSG00000162711	NLRP3	114548	Nosology:31	Genetic inflammatory/rheumatoid-like osteoarthropathies	Chronic infantile neurologic cutaneous articular syndrome (CINCA) / neonatal onset multisystem inflammatory disease (NOMID)	ENSMUSG00000032691	Nlrp3	NA	NLR family, pyrin domain containing 3 [Source:MGI Symbol;Acc:MGI:2653833]	NA	TRUE	TRUE	TRUE	FALSE	4	0.552	5	1.478	5	1.922	5	3.416	2	0.546	4	1.346	5	2.438	3	1.234	turquoise	0.865554	5.7e-13	8	1.89375	8	3.1825	8	2.68625	5	1.48	5	6.4	-2.11739	-1.75516	-2.47963	FALSE
ENSG00000123500	COL10A1	NA	Nosology:11	Metaphyseal dysplasias	Metaphyseal dysplasia, Schmid type (MCS)	ENSMUSG00000039462	Col10a1	12813	collagen, type X, alpha 1 [Source:MGI Symbol;Acc:MGI:88445]	NA	TRUE	TRUE	TRUE	FALSE	5	1.952	1	0.338	3	0.672	3	0.494	5	1.736	1	0.364	0	0.238	0	0.098	brown	0.810577	2.32e-10	0	0.14125	0	0.1925	0	0.1475	0	0.384	0	0.04	NA	NA	NA	FALSE
ENSG00000126524	SBDS	51119	Nosology:11	Metaphyseal dysplasias	Metaphyseal dysplasia with pancreatic insufficiency and cyclic neutropenia (Shwachman–Bodian–diamond syndrome, SBDS)	ENSMUSG00000025337	Sbds	66711	Shwachman-Bodian-Diamond syndrome homolog (human) [Source:MGI Symbol;Acc:MGI:1913961]	GO:0030282	FALSE	TRUE	TRUE	FALSE	5	12.186	5	15.496	5	17.432	5	20.728	5	12.576	5	16.164	5	19.814	5	19.944	turquoise	0.455088	0.00317262	8	19.2725	8	18.125	8	20.0963	5	17.658	5	24.68	-0.47816	-0.258724	-0.697596	FALSE
ENSG00000116906	GNPAT	8443	Nosology:21	Chondrodysplasia punctata (CDP) group	Rhizomelic CDP	ENSMUSG00000031985	Gnpat	14712	glyceronephosphate O-acyltransferase [Source:MGI Symbol;Acc:MGI:1343460]	NA	FALSE	FALSE	TRUE	FALSE	5	16.426	5	20.38	5	21.586	5	26.326	5	15.596	5	22.174	5	26.194	5	30.828	yellow	0.805816	3.55e-10	8	20.2812	8	20.9025	8	22.8675	5	24.268	5	28.386	-0.261786	-0.0249514	-0.49862	FALSE
ENSG00000168724	DNAJC21	134218	Nosology:11	Metaphyseal dysplasias	Metaphyseal dysplasia with pancreatic insufficiency and cyclic neutropenia (Shwachman–Bodian–diamond syndrome, SBDS)	ENSMUSG00000044224	Dnajc21	78244	DnaJ (Hsp40) homolog, subfamily C, member 21 [Source:MGI Symbol;Acc:MGI:1925371]	NA	FALSE	FALSE	TRUE	FALSE	5	7.882	5	9.648	5	9.374	5	11.1	5	8.772	5	12.26	5	12.812	5	14.324	yellow	0.599984	4.28e-05	8	10.4087	8	9.635	8	11.1113	5	10.76	5	10.78	0.00716262	0.299902	-0.285577	FALSE
ENSG00000100883	SRP54	6729	Nosology:11	Metaphyseal dysplasias	Metaphyseal dysplasia with pancreatic insufficiency and cyclic neutropenia (Shwachman–Bodian–diamond syndrome, SBDS)	ENSMUSG00000073079	Srp54a	NA	signal recognition particle 54A [Source:MGI Symbol;Acc:MGI:1346087]	NA	FALSE	FALSE	TRUE	FALSE	5	20.996	5	24.498	5	19.734	5	17.83	5	23.654	5	20.34	5	15.576	5	19.472	brown	0.568805	0.000128363	8	27.3	8	27.0475	8	28.4312	5	14.79	5	19.642	-0.375207	-0.068448	-0.681966	FALSE
ENSG00000137745	MMP13	4322	Nosology:11	Metaphyseal dysplasias	Metaphyseal anadysplasia type 1	ENSMUSG00000050578	Mmp13	17386	matrix metallopeptidase 13 [Source:MGI Symbol;Acc:MGI:1340026]	GO:0001958, GO:0003417, GO:0030282, GO:0051216, GO:0060349	TRUE	TRUE	TRUE	TRUE	5	445.138	5	354.092	5	343.74	5	259.976	5	408.438	5	314.052	5	144.126	5	194.616	black	0.752225	2.19e-08	8	285.581	8	148.18	8	175.787	5	121.348	5	15.998	2.88951	3.4578	2.32121	TRUE
ENSG00000100985	MMP9	4318	Nosology:11	Metaphyseal dysplasias	Metaphyseal anadysplasia type 2	ENSMUSG00000017737	Mmp9	17395	matrix metallopeptidase 9 [Source:MGI Symbol;Acc:MGI:97011]	GO:0001501, GO:0001503	TRUE	TRUE	TRUE	FALSE	5	445.834	5	280.102	5	389.936	5	481.486	5	354.446	5	191.706	5	240.284	5	222.458	magenta	0.947723	1.91e-20	8	210.215	8	266.152	8	197.15	5	215.934	5	270.064	-0.252903	0.0478698	-0.553676	FALSE
ENSG00000137745	MMP13	4322	Nosology:11	Metaphyseal dysplasias	Metaphyseal dysplasia, Spahr type	ENSMUSG00000050578	Mmp13	17386	matrix metallopeptidase 13 [Source:MGI Symbol;Acc:MGI:1340026]	GO:0001958, GO:0003417, GO:0030282, GO:0051216, GO:0060349	TRUE	TRUE	TRUE	TRUE	5	445.138	5	354.092	5	343.74	5	259.976	5	408.438	5	314.052	5	144.126	5	194.616	black	0.752225	2.19e-08	8	285.581	8	148.18	8	175.787	5	121.348	5	15.998	2.88951	3.4578	2.32121	TRUE
ENSG00000124813	RUNX2	860	Nosology:11	Metaphyseal dysplasias	Metaphyseal dysplasia with maxillary hypoplasia	ENSMUSG00000039153	Runx2	12393	runt related transcription factor 2 [Source:MGI Symbol;Acc:MGI:99829]	GO:0001501, GO:0001649, GO:0001958, GO:0002051, GO:0002062, GO:0002063, GO:0002076, GO:0030278, GO:0032332, GO:0035115, GO:0045667, GO:0045669, GO:0048701, GO:0048705	TRUE	TRUE	TRUE	FALSE	5	114.782	5	109.016	5	116.808	5	107.498	5	106.7	5	105.452	5	100.21	5	97.648	black	0.745615	3.39e-08	8	125.479	8	108.736	8	118.119	5	121.986	5	31.534	1.67919	1.93461	1.42377	FALSE
ENSG00000102575	ACP5	54	Nosology:12	Spondylometaphyseal dysplasias (SMD)	Spondyloenchondrodysplasia (SPENCD)	ENSMUSG00000001348	Acp5	NA	acid phosphatase 5, tartrate resistant [Source:MGI Symbol;Acc:MGI:87883]	GO:0045453, GO:0060349	TRUE	TRUE	TRUE	FALSE	5	913.066	5	606.552	5	773.634	5	839.994	5	757.772	5	344.466	5	312.982	5	346.06	magenta	0.984308	3.08e-30	8	295.441	8	362.231	8	282.659	5	336.216	5	95.682	1.74763	2.1751	1.32016	FALSE
ENSG00000100815	TRIP11	9321	Nosology:12	Spondylometaphyseal dysplasias (SMD)	Odontochondrodysplasia (ODCD)	ENSMUSG00000021188	Trip11	109181	thyroid hormone receptor interactor 11 [Source:MGI Symbol;Acc:MGI:1924393]	NA	TRUE	TRUE	TRUE	FALSE	5	24.662	5	25.694	5	24.88	5	28.202	5	26.078	5	25.236	5	26.07	5	23.082	brown	0.854167	2.41e-12	8	28.2913	8	27.7838	8	27.2613	5	25.2	5	22.458	0.172432	0.309529	0.0353354	FALSE
ENSG00000115414	FN1	2335	Nosology:12	Spondylometaphyseal dysplasias (SMD)	SMD, Sutcliffe type or corner fractures type	ENSMUSG00000026193	Fn1	14268	fibronectin 1 [Source:MGI Symbol;Acc:MGI:95566]	NA	FALSE	FALSE	TRUE	FALSE	5	369.688	5	302.172	5	240.862	5	168.696	5	356.674	5	294.12	5	160.396	5	159.572	black	0.892461	1.05e-14	8	151.419	8	137.821	8	166.706	5	169.364	5	122.966	0.566675	0.858819	0.274531	FALSE
ENSG00000161217	PCYT1A	5130	Nosology:12	Spondylometaphyseal dysplasias (SMD)	SMD with cone-rod dystrophy	ENSMUSG00000005615	Pcyt1a	NA	phosphate cytidylyltransferase 1, choline, alpha isoform [Source:MGI Symbol;Acc:MGI:88557]	NA	FALSE	FALSE	TRUE	FALSE	5	14.084	5	16.76	5	18.416	5	22.034	5	14.358	5	16.512	5	22.414	5	21.946	purple	0.505851	0.000868826	8	20.4275	8	23.6175	8	21.3025	5	19.526	5	41.81	-0.989682	-0.79041	-1.18896	FALSE
ENSG00000149782	PLCB3	5331	Nosology:12	Spondylometaphyseal dysplasias (SMD)	SMD with corneal dystrophy	ENSMUSG00000024960	Plcb3	18797	phospholipase C, beta 3 [Source:MGI Symbol;Acc:MGI:104778]	NA	FALSE	FALSE	TRUE	FALSE	5	10.362	5	9.436	5	10.286	5	10.234	5	11.004	5	9.41	5	9.69	5	9.826	black	0.766569	8.09e-09	8	9.65125	8	9.9525	8	9.84375	5	10.28	5	7.398	0.486088	0.660255	0.31192	FALSE
ENSG00000141627	DYM	54808	Nosology:13	Spondylo-epi-(meta)-physeal dysplasias (SE(M)D)	Dyggve–Melchior–Clausen dysplasia (DMC)	ENSMUSG00000035765	Dym	69190	dymeclin [Source:MGI Symbol;Acc:MGI:1918480]	GO:0060348	TRUE	TRUE	TRUE	FALSE	5	13.442	5	16.542	5	17.55	5	20.974	5	12.47	5	17.742	5	19.926	5	21.088	yellow	0.551457	0.000225878	8	20.6675	8	23.205	8	22.13	5	21.364	5	34.626	-0.668749	-0.48322	-0.854278	FALSE
ENSG00000172007	RAB33B	83452	Nosology:13	Spondylo-epi-(meta)-physeal dysplasias (SE(M)D)	Dyggve–Melchior–Clausen dysplasia (DMC)	ENSMUSG00000027739	Rab33b	19338	RAB33B, member RAS oncogene family [Source:MGI Symbol;Acc:MGI:1330805]	GO:0048705	FALSE	TRUE	TRUE	FALSE	5	7.142	5	7.898	5	6.382	5	6.632	5	7.802	5	6.82	5	6.856	5	5.98	brown	0.734666	6.78e-08	8	8.365	8	7.9025	8	8.635	5	6.434	5	6.856	-0.0438597	0.182836	-0.270555	FALSE
ENSG00000138375	SMARCAL1	50485	Nosology:13	Spondylo-epi-(meta)-physeal dysplasias (SE(M)D)	Immuno-osseous dysplasia (Schimke)	ENSMUSG00000039354	Smarcal1	NA	SWI/SNF related matrix associated, actin dependent regulator of chromatin, subfamily a-like 1 [Source:MGI Symbol;Acc:MGI:1859183]	NA	TRUE	TRUE	TRUE	FALSE	5	7.334	5	8.282	5	9.41	5	11.63	5	6.862	5	9.126	5	10.626	5	11.048	turquoise	0.479375	0.00174973	8	10.145	8	11.1	8	11.2	5	12.602	5	12.368	-0.100749	0.0817562	-0.283255	FALSE
ENSG00000172071	EIF2AK3	9451	Nosology:13	Spondylo-epi-(meta)-physeal dysplasias (SE(M)D)	SED with diabetes mellitus, Wolcott–Rallison type	ENSMUSG00000031668	Eif2ak3	13666	eukaryotic translation initiation factor 2 alpha kinase 3 [Source:MGI Symbol;Acc:MGI:1341830]	GO:0001501, GO:0002063, GO:0030282, GO:0001503	TRUE	TRUE	TRUE	FALSE	5	16.238	5	13.464	5	14.272	5	16.862	5	15.612	5	13.106	5	14.65	5	12.002	brown	0.884022	4.07e-14	8	18.445	8	18.085	8	17.9775	5	13.916	5	16.846	-0.217441	-0.0437486	-0.391133	FALSE
ENSG00000132031	MATN3	4148	Nosology:13	Spondylo-epi-(meta)-physeal dysplasias (SE(M)D)	SEMD, Matrilin type	ENSMUSG00000020583	Matn3	17182	matrilin 3 [Source:MGI Symbol;Acc:MGI:1328350]	NA	TRUE	TRUE	FALSE	FALSE	0	0.108	0	0.044	0	0.034	0	0.012	0	0.11	0	0.054	0	0.038	0	0.096	NA	NA	NA	0	0.0275	0	0.02875	0	0.0775	0	0.082	0	0.01	NA	NA	NA	FALSE
ENSG00000198171	DDRGK1	65992	Nosology:13	Spondylo-epi-(meta)-physeal dysplasias (SE(M)D)	SEMD, Shohat type	ENSMUSG00000068290	Ddrgk1	77006	DDRGK domain containing 1 [Source:MGI Symbol;Acc:MGI:1924256]	NA	TRUE	TRUE	TRUE	FALSE	5	25.306	5	31.598	5	36.016	5	33.608	5	28.196	5	29.638	5	35.062	5	37.184	black	0.423118	0.00652306	8	32.1375	8	28.67	8	30.625	5	32.286	5	24.516	0.230026	0.432298	0.0277545	FALSE
ENSG00000156709	AIFM1	9131	Nosology:13	Spondylo-epi-(meta)-physeal dysplasias (SE(M)D)	SEMD, biglycan type	ENSMUSG00000036932	Aifm1	26926	apoptosis-inducing factor, mitochondrion-associated 1 [Source:MGI Symbol;Acc:MGI:1349419]	NA	FALSE	FALSE	TRUE	FALSE	5	7.83	5	8.436	5	8.864	5	11.266	5	8.754	5	8.12	5	8.71	5	9.394	brown	0.165973	0.306054	8	8.405	8	8.45375	8	8.83625	5	7.642	5	12.96	-0.736738	-0.523988	-0.949487	FALSE
ENSG00000182492	BGN	633	Nosology:13	Spondylo-epi-(meta)-physeal dysplasias (SE(M)D)	SEMD with leukodystrophy, AIFM1 type	ENSMUSG00000031375	Bgn	12111	biglycan [Source:MGI Symbol;Acc:MGI:88158]	GO:0019800	TRUE	TRUE	TRUE	TRUE	5	880.316	5	879.866	5	753.024	5	686.796	5	891.42	5	807.318	5	682.132	5	588.682	brown	0.887151	2.49e-14	8	1020.43	8	909.572	8	1004.65	5	896.54	5	118.74	2.95208	3.18882	2.71534	TRUE
ENSG00000012232	EXTL3	2137	Nosology:13	Spondylo-epi-(meta)-physeal dysplasias (SE(M)D)	SEMD with immune deficiency, EXTL3 type	ENSMUSG00000021978	Extl3	54616	exostoses (multiple)-like 3 [Source:MGI Symbol;Acc:MGI:1860765]	NA	FALSE	FALSE	TRUE	FALSE	5	12.16	5	13.574	5	15.128	5	18.88	5	11.758	5	14.492	5	17.044	5	18.47	yellow	0.549106	0.000243286	8	16.1388	8	15.1538	8	17.8188	5	19.284	5	12.85	0.59143	0.796896	0.385964	FALSE
ENSG00000095380	NANS	54187	Nosology:13	Spondylo-epi-(meta)-physeal dysplasias (SE(M)D)	SEMD with intellectual disability, NANS type	ENSMUSG00000028334	Nans	94181	N-acetylneuraminic acid synthase (sialic acid synthase) [Source:MGI Symbol;Acc:MGI:2149820]	NA	FALSE	FALSE	TRUE	FALSE	5	11.48	5	12.412	5	11.738	5	12.304	5	12.318	5	10.846	5	11.042	5	9.164	brown	0.860834	1.05e-12	8	15.3362	8	18.8813	8	16.0987	5	13.54	5	22.484	-0.59989	-0.363349	-0.836432	FALSE
ENSG00000159579	RSPRY1	89970	Nosology:13	Spondylo-epi-(meta)-physeal dysplasias (SE(M)D)	SEMD with intellectual disability, RSPRY1 type	ENSMUSG00000050079	Rspry1	67610	ring finger and SPRY domain containing 1 [Source:MGI Symbol;Acc:MGI:1914860]	NA	FALSE	FALSE	TRUE	FALSE	5	10.864	5	11.846	5	11.566	5	12.63	5	10.86	5	10.654	5	13.842	5	10.648	brown	0.556142	0.000194502	8	13.3863	8	14.8525	8	13.9162	5	12.276	5	16.388	-0.471655	-0.247956	-0.695355	FALSE
ENSG00000134851	TMEM165	55858	Nosology:13	Spondylo-epi-(meta)-physeal dysplasias (SE(M)D)	SEMD, TMEM165 type	ENSMUSG00000029234	Tmem165	21982	transmembrane protein 165 [Source:MGI Symbol;Acc:MGI:894407]	NA	FALSE	FALSE	TRUE	FALSE	5	32.41	5	29.79	5	30.252	5	30.704	5	31.546	5	28.914	5	33.702	5	27.26	brown	0.804005	4.16e-10	8	34.365	8	34.7275	8	32.1175	5	33.774	5	34.2	-0.0366142	0.159783	-0.233011	FALSE
ENSG00000241878	PISD	NA	Nosology:13	Spondylo-epi-(meta)-physeal dysplasias (SE(M)D)	SEMD, PISD type	ENSMUSG00000095041	AC149090	NA		NA	FALSE	FALSE	TRUE	FALSE	5	22.662	5	34.944	5	47.238	5	56.85	5	20.634	5	31.064	5	39.922	5	39.372	turquoise	0.713473	2.38e-07	8	51.3013	8	57.5825	8	52.71	5	45.024	5	53.918	-0.267736	-0.106435	-0.429036	FALSE
ENSG00000109775	UFSP2	55325	Nosology:13	Spondylo-epi-(meta)-physeal dysplasias (SE(M)D)	SEMD, UFSP2 type	ENSMUSG00000031634	Ufsp2	192169	UFM1-specific peptidase 2 [Source:MGI Symbol;Acc:MGI:1913679]	NA	FALSE	FALSE	TRUE	FALSE	5	21.69	5	18.212	5	16.676	5	18.626	5	19.208	5	16.75	5	16.598	5	13.196	brown	0.891912	1.15e-14	8	17.205	8	17.7525	8	16.2963	5	16.408	5	15.026	0.0460467	0.256172	-0.164079	FALSE
ENSG00000162733	DDR2	4921	Nosology:13	Spondylo-epi-(meta)-physeal dysplasias (SE(M)D)	SEMD, short limb–abnormal calcification type	ENSMUSG00000026674	Ddr2	NA	discoidin domain receptor family, member 2 [Source:MGI Symbol;Acc:MGI:1345277]	GO:0001503, GO:0003416, GO:0030500, GO:0035988, GO:0045669	TRUE	TRUE	TRUE	TRUE	5	61.54	5	48.858	5	42.038	5	33.522	5	60.46	5	50.564	5	39.044	5	34.224	brown	0.872909	2.09e-13	8	55.5575	8	44.0875	8	46.3537	5	42.466	5	7.666	2.46566	2.79899	2.13232	TRUE
ENSG00000196459	TRAPPC2	NA	Nosology:13	Spondylo-epi-(meta)-physeal dysplasias (SE(M)D)	SED tarda, X-linked (SED-XL)	ENSMUSG00000007777	0610009B22Rik	NA	RIKEN cDNA 0610009B22 gene [Source:MGI Symbol;Acc:MGI:1913300]	NA	FALSE	FALSE	TRUE	FALSE	5	5.716	5	10	5	8.022	5	8.746	5	7.44	5	7.832	5	7.99	5	9.078	grey	0.177286	0.27378	8	6.745	8	6.54875	8	7.26625	5	5.664	5	9.564	-0.674064	-0.169026	-1.1791	FALSE
ENSG00000165915	SLC39A13	91252	Nosology:13	Spondylo-epi-(meta)-physeal dysplasias (SE(M)D)	Ehlers–Danlos syndrome, spondylodysplastic type	ENSMUSG00000002105	Slc39a13	68427	solute carrier family 39 (metal ion transporter), member 13 [Source:MGI Symbol;Acc:MGI:1915677]	NA	TRUE	TRUE	TRUE	TRUE	5	68.032	5	60.668	5	56.052	5	50.484	5	70.626	5	50.228	5	46.382	5	41.698	brown	0.859931	1.18e-12	8	59.7238	8	55.9038	8	54.9363	5	63.902	5	13.064	2.32062	2.58	2.06124	TRUE
ENSG00000160949	TONSL	4796	Nosology:13	Spondylo-epi-(meta)-physeal dysplasias (SE(M)D)	SPONASTRIME dysplasia	ENSMUSG00000059323	Tonsl	66914	tonsoku-like, DNA repair protein [Source:MGI Symbol;Acc:MGI:1919999]	NA	FALSE	FALSE	TRUE	FALSE	5	25.18	5	29.886	5	34.086	5	38.306	5	21.862	5	29.862	5	37.93	5	36.004	turquoise	0.749609	2.61e-08	8	41.4225	8	50.3137	8	45.1587	5	40.384	5	71.6	-1.11671	-0.933765	-1.29966	FALSE
ENSG00000168056	LTBP3	4054	Nosology:13	Spondylo-epi-(meta)-physeal dysplasias (SE(M)D)	Platyspondyly (brachyolmia) with amelogenesis imperfecta	ENSMUSG00000024940	Ltbp3	16998	latent transforming growth factor beta binding protein 3 [Source:MGI Symbol;Acc:MGI:1101355]	GO:0001501, GO:0030502, GO:0032331, GO:0045780, GO:0046849, GO:0060349	TRUE	TRUE	TRUE	TRUE	5	34.068	5	36.026	5	41.164	5	40.79	5	33.044	5	35.542	5	33.908	5	41.348	black	0.482596	0.00161161	8	36.79	8	32.8837	8	38.9487	5	52.084	5	3.794	3.78279	4.01967	3.5459	TRUE
ENSG00000196365	LONP1	9361	Nosology:13	Spondylo-epi-(meta)-physeal dysplasias (SE(M)D)	CODAS syndrome	ENSMUSG00000041168	Lonp1	74142	lon peptidase 1, mitochondrial [Source:MGI Symbol;Acc:MGI:1921392]	NA	FALSE	FALSE	TRUE	FALSE	5	10.588	5	12.792	5	13.746	5	16.272	5	10.08	5	12.852	5	15.496	5	18.184	yellow	0.552946	0.00021545	8	12.5062	8	13.42	8	13.025	5	13.67	5	18.466	-0.419406	-0.227811	-0.611	FALSE
ENSG00000113013	HSPA9	3313	Nosology:13	Spondylo-epi-(meta)-physeal dysplasias (SE(M)D)	EVEN-PLUS syndrome	ENSMUSG00000024359	Hspa9	15526	heat shock protein 9 [Source:MGI Symbol;Acc:MGI:96245]	NA	FALSE	FALSE	TRUE	FALSE	5	37.866	5	45.82	5	47.908	5	52.522	5	40.078	5	47.49	5	52.948	5	67.158	yellow	0.827177	4.73e-11	8	37.7575	8	37.7537	8	41.97	5	45.506	5	49.536	-0.114924	0.103619	-0.333467	FALSE
ENSG00000067704	IARS2	55699	Nosology:13	Spondylo-epi-(meta)-physeal dysplasias (SE(M)D)	CAGSSS syndrome	ENSMUSG00000026618	Iars2	381314	isoleucine-tRNA synthetase 2, mitochondrial [Source:MGI Symbol;Acc:MGI:1919586]	NA	FALSE	FALSE	TRUE	FALSE	5	10.834	5	12.662	5	12.88	5	14.69	5	9.864	5	11.446	5	14.336	5	14.334	grey	0.435698	0.00495214	8	12.9712	8	14.0712	8	13.265	5	14.456	5	18.182	-0.40685	-0.249622	-0.564078	FALSE
ENSG00000196739	COL27A1	85301	Nosology:13	Spondylo-epi-(meta)-physeal dysplasias (SE(M)D)	Steel syndrome	ENSMUSG00000045672	Col27a1	373864	collagen, type XXVII, alpha 1 [Source:MGI Symbol;Acc:MGI:2672118]	GO:0003431	TRUE	TRUE	TRUE	TRUE	5	20.972	5	21.432	5	18.542	5	14.204	5	21.85	5	23.086	5	13.84	5	14.614	black	0.856328	1.85e-12	8	12.9475	8	10.0225	8	12.0787	5	15.658	5	3.122	2.43359	2.72371	2.14348	TRUE
ENSG00000100815	TRIP11	9321	Nosology:14	Severe spondylodysplastic dysplasias	Achondrogenesis type 1A (ACG1A)	ENSMUSG00000021188	Trip11	109181	thyroid hormone receptor interactor 11 [Source:MGI Symbol;Acc:MGI:1924393]	NA	TRUE	TRUE	TRUE	FALSE	5	24.662	5	25.694	5	24.88	5	28.202	5	26.078	5	25.236	5	26.07	5	23.082	brown	0.854167	2.41e-12	8	28.2913	8	27.7838	8	27.2613	5	25.2	5	22.458	0.172432	0.309529	0.0353354	FALSE
ENSG00000116704	SLC35D1	23169	Nosology:14	Severe spondylodysplastic dysplasias	Schneckenbecken dysplasia	ENSMUSG00000028521	Slc35d1	242585	solute carrier family 35 (UDP-glucuronic acid/UDP-N-acetylgalactosamine dual transporter), member D1 [Source:MGI Symbol;Acc:MGI:2140361]	GO:0030206, GO:0048706	TRUE	TRUE	TRUE	FALSE	5	4.49	5	5.05	5	4.728	5	6.628	5	4.104	5	4.952	5	4.78	5	5.87	black	0.355301	0.0244594	8	5.18375	8	4.99625	8	5.615	5	5.234	5	5.676	-0.12949	0.0804843	-0.339465	FALSE
ENSG00000167468	GPX4	2879	Nosology:14	Severe spondylodysplastic dysplasias	Spondylometaphyseal dysplasia, Sedaghatian type	ENSMUSG00000075706	Gpx4	625249	glutathione peroxidase 4 [Source:MGI Symbol;Acc:MGI:104767]	NA	FALSE	FALSE	TRUE	FALSE	5	77.154	5	102.87	5	110.092	5	113.972	5	75.018	5	102.35	5	116.75	5	133.246	yellow	0.493072	0.00122663	8	112.331	8	133.825	8	113.776	5	110.566	5	169.144	-0.573304	-0.427071	-0.719538	FALSE
ENSG00000126524	SBDS	51119	Nosology:14	Severe spondylodysplastic dysplasias	Severe spondylometaphyseal dysplasia (SMD Sedaghatian-like)	ENSMUSG00000025337	Sbds	66711	Shwachman-Bodian-Diamond syndrome homolog (human) [Source:MGI Symbol;Acc:MGI:1913961]	GO:0030282	FALSE	TRUE	TRUE	FALSE	5	12.186	5	15.496	5	17.432	5	20.728	5	12.576	5	16.164	5	19.814	5	19.944	turquoise	0.455088	0.00317262	8	19.2725	8	18.125	8	20.0963	5	17.658	5	24.68	-0.47816	-0.258724	-0.697596	FALSE
ENSG00000165458	INPPL1	3636	Nosology:14	Severe spondylodysplastic dysplasias	Opsismodysplasia	ENSMUSG00000032737	Inppl1	NA	inositol polyphosphate phosphatase-like 1 [Source:MGI Symbol;Acc:MGI:1333787]	GO:0001958	FALSE	TRUE	TRUE	FALSE	5	23.918	5	25.106	5	27.798	5	26.714	5	23.858	5	26.87	5	26.48	5	34.654	yellow	0.681238	1.31e-06	8	21.3738	8	17.925	8	22.5875	5	28.206	5	5.734	2.23098	2.42127	2.04069	TRUE
ENSG00000217930	PAM16	51025	Nosology:14	Severe spondylodysplastic dysplasias	MAGMAS related skeletal dysplasia	ENSMUSG00000014301	Pam16	66449	presequence translocase-asssociated motor 16 homolog (S. cerevisiae) [Source:MGI Symbol;Acc:MGI:1913699]	NA	FALSE	FALSE	TRUE	FALSE	5	12.562	5	14.574	5	14.772	5	15.336	5	13.078	5	12.138	5	12.522	5	14.784	brown	0.243799	0.129518	8	9.66125	8	10.2513	8	9.64375	5	13.552	5	14.06	-0.0217647	0.334559	-0.378089	FALSE
ENSG00000104447	TRPS1	7227	Nosology:15	Acromelic dysplasias	Trichorhinophalangeal dysplasia types 1/3	ENSMUSG00000038679	Trps1	83925	trichorhinophalangeal syndrome I (human) [Source:MGI Symbol;Acc:MGI:1927616]	GO:0002062, GO:0032330	TRUE	TRUE	TRUE	FALSE	5	31.242	5	30.65	5	29.988	5	30.642	5	34.092	5	29.148	5	26.372	5	25.892	brown	0.924123	1.84e-17	8	30.575	8	27.61	8	31.9375	5	31.144	5	17.596	0.765371	0.914444	0.616299	FALSE
ENSG00000104447	TRPS1	7227	Nosology:15	Acromelic dysplasias	Trichorhinophalangeal dysplasia type 2 (Langer–Giedion)	ENSMUSG00000038679	Trps1	83925	trichorhinophalangeal syndrome I (human) [Source:MGI Symbol;Acc:MGI:1927616]	GO:0002062, GO:0032330	TRUE	TRUE	TRUE	FALSE	5	31.242	5	30.65	5	29.988	5	30.642	5	34.092	5	29.148	5	26.372	5	25.892	brown	0.924123	1.84e-17	8	30.575	8	27.61	8	31.9375	5	31.144	5	17.596	0.765371	0.914444	0.616299	FALSE
ENSG00000182197	EXT1	2131	Nosology:15	Acromelic dysplasias	Trichorhinophalangeal dysplasia type 2 (Langer–Giedion)	ENSMUSG00000061731	Ext1	14042	exostoses (multiple) 1 [Source:MGI Symbol;Acc:MGI:894663]	GO:0072498, GO:0001503	TRUE	TRUE	TRUE	FALSE	5	26.494	5	21.116	5	23.268	5	19.572	5	26.378	5	19.202	5	14.166	5	17.38	black	0.801604	5.13e-10	8	15.9987	8	15.7163	8	17.1713	5	15.044	5	7.882	1.103	1.31216	0.893827	FALSE
ENSG00000163501	IHH	3549	Nosology:15	Acromelic dysplasias	Acrocapitofemoral dysplasia	ENSMUSG00000006538	Ihh	16147	Indian hedgehog [Source:MGI Symbol;Acc:MGI:96533]	GO:0001501, GO:0001503, GO:0001649, GO:0035988, GO:0045453, GO:0051216, GO:0072498, GO:0032332	TRUE	TRUE	TRUE	TRUE	2	0.342	4	0.504	5	1.076	5	1.046	1	0.308	4	0.74	5	0.796	5	2.022	purple	0.734607	6.81e-08	8	1.66875	7	1.18125	8	2.1275	5	1.556	0	0.128	3.35723	4.61282	2.10163	TRUE
ENSG00000197859	ADAMTSL2	9719	Nosology:15	Acromelic dysplasias	Geleophysic dysplasia	ENSMUSG00000036040	Adamtsl2	77794	ADAMTS-like 2 [Source:MGI Symbol;Acc:MGI:1925044]	NA	FALSE	FALSE	TRUE	TRUE	5	6.006	5	8.45	5	9.264	5	7.03	5	5.61	5	7.312	5	8.25	5	7.746	grey	0.406684	0.00920975	8	12.1363	8	13.3837	8	12.8438	5	18.378	1	0.446	5.56594	6.34274	4.78914	TRUE
ENSG00000166147	FBN1	2200	Nosology:15	Acromelic dysplasias	Geleophysic dysplasia	ENSMUSG00000027204	Fbn1	14118	fibrillin 1 [Source:MGI Symbol;Acc:MGI:95489]	GO:0001501	TRUE	TRUE	TRUE	FALSE	5	33.25	5	29.266	5	25.286	5	29.24	5	34.544	5	24.406	5	23.3	5	23.476	brown	0.814521	1.61e-10	8	25.4662	8	23.2725	8	23.5562	5	22.992	5	7.446	1.59589	1.92814	1.26364	FALSE
ENSG00000168056	LTBP3	4054	Nosology:15	Acromelic dysplasias	Geleophysic dysplasia	ENSMUSG00000024940	Ltbp3	16998	latent transforming growth factor beta binding protein 3 [Source:MGI Symbol;Acc:MGI:1101355]	GO:0001501, GO:0030502, GO:0032331, GO:0045780, GO:0046849, GO:0060349	TRUE	TRUE	TRUE	TRUE	5	34.068	5	36.026	5	41.164	5	40.79	5	33.044	5	35.542	5	33.908	5	41.348	black	0.482596	0.00161161	8	36.79	8	32.8837	8	38.9487	5	52.084	5	3.794	3.78279	4.01967	3.5459	TRUE
ENSG00000166147	FBN1	2200	Nosology:15	Acromelic dysplasias	Acromicric dysplasia	ENSMUSG00000027204	Fbn1	14118	fibrillin 1 [Source:MGI Symbol;Acc:MGI:95489]	GO:0001501	TRUE	TRUE	TRUE	FALSE	5	33.25	5	29.266	5	25.286	5	29.24	5	34.544	5	24.406	5	23.3	5	23.476	brown	0.814521	1.61e-10	8	25.4662	8	23.2725	8	23.5562	5	22.992	5	7.446	1.59589	1.92814	1.26364	FALSE
ENSG00000168056	LTBP3	4054	Nosology:15	Acromelic dysplasias	Acromicric dysplasia	ENSMUSG00000024940	Ltbp3	16998	latent transforming growth factor beta binding protein 3 [Source:MGI Symbol;Acc:MGI:1101355]	GO:0001501, GO:0030502, GO:0032331, GO:0045780, GO:0046849, GO:0060349	TRUE	TRUE	TRUE	TRUE	5	34.068	5	36.026	5	41.164	5	40.79	5	33.044	5	35.542	5	33.908	5	41.348	black	0.482596	0.00161161	8	36.79	8	32.8837	8	38.9487	5	52.084	5	3.794	3.78279	4.01967	3.5459	TRUE
ENSG00000166147	FBN1	2200	Nosology:15	Acromelic dysplasias	Weill–Marchesani syndrome	ENSMUSG00000027204	Fbn1	14118	fibrillin 1 [Source:MGI Symbol;Acc:MGI:95489]	GO:0001501	TRUE	TRUE	TRUE	FALSE	5	33.25	5	29.266	5	25.286	5	29.24	5	34.544	5	24.406	5	23.3	5	23.476	brown	0.814521	1.61e-10	8	25.4662	8	23.2725	8	23.5562	5	22.992	5	7.446	1.59589	1.92814	1.26364	FALSE
ENSG00000142303	ADAMTS10	81794	Nosology:15	Acromelic dysplasias	Weill–Marchesani syndrome	ENSMUSG00000024299	Adamts10	NA	a disintegrin-like and metallopeptidase (reprolysin type) with thrombospondin type 1 motif, 10 [Source:MGI Symbol;Acc:MGI:2449112]	NA	FALSE	FALSE	TRUE	FALSE	5	40.82	5	41.18	5	45.954	5	42.082	5	40.754	5	43.828	5	41.778	5	40.346	black	0.674574	1.81e-06	8	48.24	8	40.5463	8	43.0712	5	53.212	5	14.916	1.75197	1.93184	1.5721	FALSE
ENSG00000140470	ADAMTS17	170691	Nosology:15	Acromelic dysplasias	Weill–Marchesani syndrome	ENSMUSG00000058145	Adamts17	233332	a disintegrin-like and metallopeptidase (reprolysin type) with thrombospondin type 1 motif, 17 [Source:MGI Symbol;Acc:MGI:3588195]	NA	FALSE	FALSE	TRUE	TRUE	5	11.048	5	7.802	5	8.484	5	7.95	5	10.4	5	6.42	5	5.294	5	5.77	brown	0.877571	1.07e-13	8	7.6025	8	4.7675	8	5.48	5	8.486	3	0.814	4.15985	4.67967	3.64004	TRUE
ENSG00000119681	LTBP2	4053	Nosology:15	Acromelic dysplasias	Weill–Marchesani syndrome	ENSMUSG00000002020	Ltbp2	16997	latent transforming growth factor beta binding protein 2 [Source:MGI Symbol;Acc:MGI:99502]	NA	FALSE	FALSE	TRUE	FALSE	5	10.384	5	23.112	5	24.664	5	23.838	5	9.73	5	23.572	5	19.954	5	25.112	purple	0.776732	3.82e-09	8	18.3313	8	15.7325	8	22.6537	5	23.12	5	8.858	1.18238	1.42476	0.940006	FALSE
ENSG00000141646	SMAD4	4089	Nosology:15	Acromelic dysplasias	Myhre dysplasia	ENSMUSG00000024515	Smad4	17128	SMAD family member 4 [Source:MGI Symbol;Acc:MGI:894293]	NA	FALSE	FALSE	TRUE	FALSE	5	23.352	5	24.346	5	23.89	5	25.15	5	23.602	5	23.61	5	25.22	5	27.472	black	0.79582	8.39e-10	8	25.5963	8	25.0825	8	26.8025	5	28.838	5	19.16	0.403278	0.573613	0.232942	FALSE
ENSG00000113448	PDE4D	5144	Nosology:15	Acromelic dysplasias	Acrodysostosis	ENSMUSG00000021699	Pde4d	238871	phosphodiesterase 4D, cAMP specific [Source:MGI Symbol;Acc:MGI:99555]	NA	FALSE	FALSE	TRUE	FALSE	5	14.194	5	21.548	5	21.176	5	24.41	5	14.348	5	19.996	5	24.982	5	28.378	yellow	0.915044	1.45e-16	8	26.2037	8	26.565	8	27.6425	5	22.88	5	29.394	-0.111506	0.179806	-0.402818	FALSE
ENSG00000108946	PRKAR1A	5573	Nosology:15	Acromelic dysplasias	Acrodysostosis	ENSMUSG00000020612	Prkar1a	NA	protein kinase, cAMP dependent regulatory, type I, alpha [Source:MGI Symbol;Acc:MGI:104878]	NA	TRUE	TRUE	TRUE	FALSE	5	56.952	5	58.4	5	65.882	5	73.924	5	55.538	5	61.278	5	65.164	5	69.29	black	0.444443	0.00406401	8	75.7275	8	79.8662	8	77.4163	5	70.314	5	72.008	-0.103717	0.0365882	-0.244023	FALSE
		NA	Nosology:15	Acromelic dysplasias	ASPED		NA	NA	NA	NA	NA	NA	NA	NA	NA	NA	NA	NA	NA	NA	NA	NA	NA	NA	NA	NA	NA	NA	NA	NA	NA	NA	NA	NA	NA	NA	NA	NA	NA	NA	NA	NA	NA	NA	NA	NA	NA
ENSG00000156466	GDF6	392255	Nosology:15	Acromelic dysplasias	Leri Pleonosteosis	ENSMUSG00000051279	Gdf6	242316	growth differentiation factor 6 [Source:MGI Symbol;Acc:MGI:95689]	NA	TRUE	TRUE	FALSE	FALSE	0	0.016	0	0.028	0	0.046	0	0.012	0	0.034	0	0.028	0	0.022	0	0.032	NA	NA	NA	0	0.07125	0	0.1	0	0.035	0	0.032	0	0.06	NA	NA	NA	FALSE
ENSG00000169439	SDC2	6383	Nosology:15	Acromelic dysplasias	Leri Pleonosteosis	ENSMUSG00000022261	Sdc2	15529	syndecan 2 [Source:MGI Symbol;Acc:MGI:1349165]	NA	FALSE	FALSE	TRUE	TRUE	5	52.606	5	52.242	5	45.408	5	32.662	5	55.808	5	48.856	5	31.744	5	33.732	black	0.884818	3.6e-14	8	44.47	8	28.565	8	39.37	5	32.9	5	4.46	2.88655	3.16358	2.60953	TRUE
ENSG00000208017	MIR140	NA	Nosology:15	Acromelic dysplasias	SED, MIR140 type	ENSMUSG00000065439	Mir140	NA	microRNA 140 [Source:MGI Symbol;Acc:MGI:2676825]	NA	TRUE	TRUE	FALSE	FALSE	0	0	0	0	0	0	0	0	0	0	0	0	0	0	0	0	NA	NA	NA	0	0	0	0	0	0	0	0	0	0	NA	NA	NA	FALSE
ENSG00000159899	NPR2	4882	Nosology:16	Acromesomelic dysplasias	Acromesomelic dysplasia type Maroteaux (AMDM)	ENSMUSG00000028469	Npr2	230103	natriuretic peptide receptor 2 [Source:MGI Symbol;Acc:MGI:97372]	GO:0001503, GO:0060348	TRUE	TRUE	TRUE	TRUE	5	20.98	5	23.154	5	20.878	5	21.734	5	19.684	5	25.686	5	21.592	5	25.004	pink	0.767684	7.46e-09	8	21.5587	8	17.73	8	19.6025	5	23.898	5	3.664	2.81163	3.0397	2.58357	TRUE
ENSG00000125965	GDF5	8200	Nosology:16	Acromesomelic dysplasias	Grebe dysplasia	ENSMUSG00000038259	Gdf5	14563	growth differentiation factor 5 [Source:MGI Symbol;Acc:MGI:95688]	GO:0002062, GO:0030326, GO:0032332, GO:0035136, GO:0035137	TRUE	TRUE	FALSE	FALSE	1	0.402	0	0.332	2	0.366	1	0.396	1	0.284	1	0.234	1	0.268	2	0.47	NA	NA	NA	1	0.3775	1	0.30375	1	0.3975	1	0.352	0	0	NA	NA	NA	FALSE
ENSG00000138696	BMPR1B	658	Nosology:16	Acromesomelic dysplasias	Grebe dysplasia	ENSMUSG00000052430	Bmpr1b	NA	bone morphogenetic protein receptor, type 1B [Source:MGI Symbol;Acc:MGI:107191]	NA	TRUE	TRUE	FALSE	FALSE	1	0.23	1	0.414	1	0.216	1	0.304	1	0.294	1	0.348	3	0.462	4	0.65	NA	NA	NA	0	0.14625	0	0.03875	0	0.20125	0	0.258	0	0.008	NA	NA	NA	FALSE
ENSG00000125965	GDF5	8200	Nosology:16	Acromesomelic dysplasias	Fibular hypoplasia and complex brachydactyly (Du pan)	ENSMUSG00000038259	Gdf5	14563	growth differentiation factor 5 [Source:MGI Symbol;Acc:MGI:95688]	GO:0002062, GO:0030326, GO:0032332, GO:0035136, GO:0035137	TRUE	TRUE	FALSE	FALSE	1	0.402	0	0.332	2	0.366	1	0.396	1	0.284	1	0.234	1	0.268	2	0.47	NA	NA	NA	1	0.3775	1	0.30375	1	0.3975	1	0.352	0	0	NA	NA	NA	FALSE
ENSG00000138696	BMPR1B	658	Nosology:16	Acromesomelic dysplasias	Acromesomelic dysplasia, Osebold–Remondini type	ENSMUSG00000052430	Bmpr1b	NA	bone morphogenetic protein receptor, type 1B [Source:MGI Symbol;Acc:MGI:107191]	NA	TRUE	TRUE	FALSE	FALSE	1	0.23	1	0.414	1	0.216	1	0.304	1	0.294	1	0.348	3	0.462	4	0.65	NA	NA	NA	0	0.14625	0	0.03875	0	0.20125	0	0.258	0	0.008	NA	NA	NA	FALSE
ENSG00000072840	EVC	2121	Nosology:9	Ciliopathies with major skeletal involvement	Chondroectodermal dysplasia (Ellis-van Creveld)	ENSMUSG00000029122	Evc	59056	Ellis van Creveld gene syndrome [Source:MGI Symbol;Acc:MGI:1890596]	GO:0003416, GO:0051216	TRUE	TRUE	TRUE	TRUE	5	11.924	5	13.648	5	12.862	5	10	5	12.626	5	15.022	5	13.106	5	17.85	pink	0.848609	4.66e-12	8	11.9313	8	8.56875	8	12.235	5	12.746	5	1.594	3.02353	3.4196	2.62745	TRUE
ENSG00000173040	EVC2	132884	Nosology:9	Ciliopathies with major skeletal involvement	Chondroectodermal dysplasia (Ellis-van Creveld)	ENSMUSG00000050248	Evc2	68525	Ellis van Creveld syndrome 2 [Source:MGI Symbol;Acc:MGI:1915775]	NA	TRUE	TRUE	TRUE	TRUE	5	11.058	5	10.4	5	13.69	5	11.162	5	11.594	5	10.918	5	10.306	5	13.424	black	0.719546	1.68e-07	8	11.0612	8	9.46625	8	10.7613	5	12.05	5	2.088	3.10691	3.49988	2.71394	TRUE
ENSG00000183098	GPC6	10082	Nosology:17	Mesomelic and rhizo-mesomelic dysplasias	Omodysplasia, recessive type	ENSMUSG00000058571	Gpc6	23888	glypican 6 [Source:MGI Symbol;Acc:MGI:1346322]	NA	TRUE	TRUE	TRUE	FALSE	5	9.206	5	7.446	5	7.476	5	6.226	5	8.956	5	8.618	5	7.298	5	7.746	black	0.842895	8.94e-12	8	8.67375	8	7.25125	8	7.64	5	8.018	5	2.378	1.70213	2.05768	1.34659	FALSE
ENSG00000180340	FZD2	2535	Nosology:17	Mesomelic and rhizo-mesomelic dysplasias	Omodysplasia, dominant type	ENSMUSG00000050288	Fzd2	57265	frizzled homolog 2 (Drosophila) [Source:MGI Symbol;Acc:MGI:1888513]	NA	FALSE	FALSE	TRUE	TRUE	5	2.714	5	2.48	5	2.554	5	1.866	5	2.838	5	2.444	5	1.662	5	2.756	black	0.73664	6e-08	8	1.28625	8	0.915	8	1.55	5	1.688	0	0.144	3.47047	4.32665	2.61429	TRUE
ENSG00000169071	ROR2	4920	Nosology:17	Mesomelic and rhizo-mesomelic dysplasias	Robinow syndrome, recessive type	ENSMUSG00000021464	Ror2	26564	receptor tyrosine kinase-like orphan receptor 2 [Source:MGI Symbol;Acc:MGI:1347521]	GO:0001501, GO:0001502	TRUE	TRUE	TRUE	TRUE	5	5.28	5	3.786	5	2.698	5	1.618	5	4.912	5	4.632	5	2.462	5	3.312	black	0.901873	2e-15	8	2.335	8	1.4925	8	2.19125	5	2.642	0	0.256	3.28306	3.9187	2.64742	TRUE
ENSG00000167693	NXN	64359	Nosology:17	Mesomelic and rhizo-mesomelic dysplasias	Robinow syndrome, recessive type	ENSMUSG00000020844	Nxn	18230	nucleoredoxin [Source:MGI Symbol;Acc:MGI:109331]	NA	TRUE	TRUE	TRUE	FALSE	5	19.778	5	18.662	5	15.436	5	14.754	5	21.592	5	17.686	5	16.308	5	18.834	black	0.843621	8.24e-12	8	14.0938	8	14.4388	8	15.3063	5	16.488	5	11.95	0.5779	0.793645	0.362155	FALSE
ENSG00000114251	WNT5A	7474	Nosology:17	Mesomelic and rhizo-mesomelic dysplasias	Robinow syndrome, dominant type	ENSMUSG00000021994	Wnt5a	22418	wingless-type MMTV integration site family, member 5A [Source:MGI Symbol;Acc:MGI:98958]	GO:0030326, GO:0035108, GO:0042733, GO:0051216, GO:0061036, GO:0048706, GO:0045778	TRUE	TRUE	TRUE	TRUE	5	9.936	5	8.55	5	5.89	5	4.148	5	10.536	5	8.572	5	5.01	5	7.08	black	0.901893	1.99e-15	8	4.6225	8	3.07625	8	4.54375	5	5.006	0	0.31	3.95798	4.53937	3.3766	TRUE
ENSG00000107404	DVL1	1855	Nosology:17	Mesomelic and rhizo-mesomelic dysplasias	Robinow syndrome, dominant type	ENSMUSG00000029071	Dvl1	13542	dishevelled, dsh homolog 1 (Drosophila) [Source:MGI Symbol;Acc:MGI:94941]	NA	FALSE	FALSE	TRUE	FALSE	5	19.852	5	23.038	5	26.962	5	27.34	5	21.702	5	24.068	5	27.28	5	31.364	yellow	0.52825	0.000459086	8	24.3113	8	22.0837	8	24.0325	5	29.996	5	19.21	0.639395	0.782118	0.496673	FALSE
ENSG00000161202	DVL3	1857	Nosology:17	Mesomelic and rhizo-mesomelic dysplasias	Robinow syndrome, dominant type	ENSMUSG00000003233	Dvl3	13544	dishevelled 3, dsh homolog (Drosophila) [Source:MGI Symbol;Acc:MGI:108100]	NA	FALSE	FALSE	TRUE	FALSE	5	18.398	5	15.152	5	15.224	5	15.946	5	18.49	5	15.692	5	14.706	5	15.012	black	0.84918	4.36e-12	8	16.5362	8	16.6887	8	16.2288	5	18.12	5	12.478	0.538685	0.738139	0.339231	FALSE
ENSG00000180340	FZD2	2535	Nosology:17	Mesomelic and rhizo-mesomelic dysplasias	Robinow syndrome, dominant type	ENSMUSG00000050288	Fzd2	57265	frizzled homolog 2 (Drosophila) [Source:MGI Symbol;Acc:MGI:1888513]	NA	FALSE	FALSE	TRUE	TRUE	5	2.714	5	2.48	5	2.554	5	1.866	5	2.838	5	2.444	5	1.662	5	2.756	black	0.73664	6e-08	8	1.28625	8	0.915	8	1.55	5	1.688	0	0.144	3.47047	4.32665	2.61429	TRUE
ENSG00000140598	EFL1	79631	Nosology:11	Metaphyseal dysplasias	Metaphyseal dysplasia with pancreatic insufficiency and cyclic neutropenia (Shwachman–Bodian–diamond syndrome, SBDS)	ENSMUSG00000038563	Eftud1	NA	elongation factor Tu GTP binding domain containing 1 [Source:MGI Symbol;Acc:MGI:2141969]	NA	FALSE	FALSE	TRUE	FALSE	5	5.504	5	6.514	5	6.934	5	7.764	5	5.676	5	5.976	5	5.858	5	6.142	black	0.479269	0.00175444	8	7.34625	8	8.2125	8	6.9375	5	7.09	5	8.65	-0.295599	-0.118537	-0.47266	FALSE
		NA	Nosology:17	Mesomelic and rhizo-mesomelic dysplasias	Mesomelic dysplasia, Nievergelt type		NA	NA	NA	NA	NA	NA	NA	NA	NA	NA	NA	NA	NA	NA	NA	NA	NA	NA	NA	NA	NA	NA	NA	NA	NA	NA	NA	NA	NA	NA	NA	NA	NA	NA	NA	NA	NA	NA	NA	NA	NA
		NA	Nosology:17	Mesomelic and rhizo-mesomelic dysplasias	Mesomelic dysplasia, Kozlowski–Reardon type		NA	NA	NA	NA	NA	NA	NA	NA	NA	NA	NA	NA	NA	NA	NA	NA	NA	NA	NA	NA	NA	NA	NA	NA	NA	NA	NA	NA	NA	NA	NA	NA	NA	NA	NA	NA	NA	NA	NA	NA	NA
ENSG00000137573	SULF1	23213	Nosology:17	Mesomelic and rhizo-mesomelic dysplasias	Mesomelic dysplasia with acral synostoses (Verloes–David–Pfeiffer type)	ENSMUSG00000016918	Sulf1	NA	sulfatase 1 [Source:MGI Symbol;Acc:MGI:2138563]	GO:0001502, GO:0002063, GO:0048706, GO:0051216, GO:0060348	TRUE	TRUE	TRUE	TRUE	5	47.748	5	39.07	5	26.876	5	20.954	5	50.13	5	37.684	5	27.448	5	30.988	black	0.911847	2.85e-16	8	20.695	8	13.7775	8	23.91	5	21.256	5	3.144	3.00625	3.30196	2.71053	TRUE
ENSG00000137571	SLCO5A1	81796	Nosology:17	Mesomelic and rhizo-mesomelic dysplasias	Mesomelic dysplasia with acral synostoses (Verloes–David–Pfeiffer type)	ENSMUSG00000025938	Slco5a1	NA	solute carrier organic anion transporter family, member 5A1 [Source:MGI Symbol;Acc:MGI:2443431]	NA	FALSE	FALSE	TRUE	FALSE	4	1.626	5	2.82	5	2.566	5	2.384	5	1.564	5	3.376	5	3.354	5	5.416	yellow	0.941596	1.48e-19	5	1.1575	6	0.83125	7	1.665	5	2.402	1	0.502	2.3948	3.16998	1.61962	FALSE
ENSG00000172201	ID4	3400	Nosology:17	Mesomelic and rhizo-mesomelic dysplasias	Mesomelic dysplasia, Savarirayan type (triangular tibia-fibular aplasia)	ENSMUSG00000021379	Id4	15904	inhibitor of DNA binding 4 [Source:MGI Symbol;Acc:MGI:99414]	GO:0045669	TRUE	TRUE	TRUE	FALSE	5	5.508	5	7.464	5	7.002	5	9.426	5	5.482	5	7.946	5	6.888	5	7.254	grey	0.0757562	0.642218	8	9.68875	8	9.35375	8	7.915	5	9.096	5	4.15	1.06804	1.54843	0.587646	FALSE
ENSG00000125398	SOX9	6662	Nosology:18	Bent bone dysplasia group	Campomelic dysplasia (CD)	ENSMUSG00000000567	Sox9	20682	SRY (sex determining region Y)-box 9 [Source:MGI Symbol;Acc:MGI:98371]	GO:0001501, GO:0001502, GO:0001503, GO:0002062, GO:0002063, GO:0003413, GO:0003415, GO:0030279, GO:0030502, GO:0032331, GO:0032332, GO:0051216, GO:0060174, GO:0060350, GO:0061036	TRUE	TRUE	TRUE	TRUE	5	2.848	5	1.986	5	1.64	5	0.76	5	2.842	5	2.722	5	2.246	5	2.344	black	0.74896	2.72e-08	8	2.4825	8	2.07875	8	2.6175	5	3.382	0	0.212	3.89405	4.82617	2.96194	TRUE
ENSG00000113594	LIFR	3977	Nosology:18	Bent bone dysplasia group	Stu_ve–Wiedemann dysplasia	ENSMUSG00000054263	Lifr	16880	leukemia inhibitory factor receptor [Source:MGI Symbol;Acc:MGI:96788]	NA	TRUE	TRUE	TRUE	TRUE	5	130.25	5	139.74	5	165.328	5	182.38	5	103.608	5	109.024	5	113.292	5	96.764	brown	0.376042	0.0167846	8	186.011	8	161.145	8	163.375	5	125.976	5	19.66	2.64715	2.95377	2.34054	TRUE
		NA	Nosology:18	Bent bone dysplasia group	Kyphomelic dysplasia, several forms		NA	NA	NA	NA	NA	NA	NA	NA	NA	NA	NA	NA	NA	NA	NA	NA	NA	NA	NA	NA	NA	NA	NA	NA	NA	NA	NA	NA	NA	NA	NA	NA	NA	NA	NA	NA	NA	NA	NA	NA	NA
ENSG00000066468	FGFR2	2263	Nosology:18	Bent bone dysplasia group	Bent bone dysplasia	ENSMUSG00000030849	Fgfr2	14183	fibroblast growth factor receptor 2 [Source:MGI Symbol;Acc:MGI:95523]	GO:0030282, GO:0060174, GO:0060348, GO:0060349, GO:0060365, GO:0048701	TRUE	TRUE	TRUE	TRUE	5	113.728	5	117.9	5	108.19	5	90.286	5	94.098	5	124.34	5	98.854	5	106.916	black	0.713233	2.41e-07	8	139.926	8	123.99	8	125.075	5	120.288	5	21.6	2.47284	2.82579	2.11989	TRUE
ENSG00000044090	CUL7	9820	Nosology:19	Primordial dwarfism and slender bones group	3-M syndrome	ENSMUSG00000038545	Cul7	66515	cullin 7 [Source:MGI Symbol;Acc:MGI:1913765]	NA	TRUE	TRUE	TRUE	FALSE	5	14.616	5	13.358	5	12.416	5	12.816	5	15.708	5	12.99	5	11.214	5	11.37	brown	0.833997	2.35e-11	8	14.0813	8	12.63	8	12.9575	5	13.886	5	4.416	1.63333	1.83925	1.42741	FALSE
ENSG00000124006	OBSL1	23363	Nosology:19	Primordial dwarfism and slender bones group	3-M syndrome	ENSMUSG00000026211	Obsl1	98733	obscurin-like 1 [Source:MGI Symbol;Acc:MGI:2138628]	NA	FALSE	FALSE	TRUE	FALSE	5	23.756	5	19.058	5	22.474	5	18.788	5	24.83	5	20.928	5	18.272	5	20.296	black	0.832302	2.8e-11	8	16.8837	8	14.7613	8	16.1262	5	21.074	5	3.906	2.76603	3.05036	2.4817	TRUE
ENSG00000169515	CCDC8	83987	Nosology:19	Primordial dwarfism and slender bones group	3-M syndrome	ENSMUSG00000041117	Ccdc8	434130	coiled-coil domain containing 8 [Source:MGI Symbol;Acc:MGI:3612184]	NA	FALSE	FALSE	TRUE	FALSE	5	6.07	5	4.786	5	4.674	5	3.726	5	5.974	5	5.314	5	3.89	5	3.742	black	0.894257	7.71e-15	8	4.38375	8	4.14875	8	3.96625	5	4.044	5	1.918	1.08592	1.37081	0.80103	FALSE
ENSG00000116957	TBCE	6905	Nosology:19	Primordial dwarfism and slender bones group	Sanjad–Sakati syndrome	ENSMUSG00000039233	Tbce	70430	tubulin-specific chaperone E [Source:MGI Symbol;Acc:MGI:1917680]	NA	FALSE	FALSE	TRUE	FALSE	5	20.834	5	22.322	5	23.428	5	26.174	5	21.168	5	21.604	5	23.69	5	23.376	brown	0.378466	0.0160375	8	31.0862	8	33.4075	8	32.2638	5	30.226	5	40.826	-0.543159	-0.370941	-0.715377	FALSE
ENSG00000166801	FAM111A	63901	Nosology:19	Primordial dwarfism and slender bones group	Kenny–Caffey syndrome	ENSMUSG00000024691	Fam111a	107373	family with sequence similarity 111, member A [Source:MGI Symbol;Acc:MGI:1915508]	NA	FALSE	FALSE	TRUE	FALSE	5	6.514	5	12.888	5	15.694	5	21.186	5	8.69	5	11.92	5	23.152	5	14.75	turquoise	0.919335	5.63e-17	8	20.0312	8	29.86	8	26.44	5	15.802	5	58.994	-1.95043	-1.66571	-2.23515	FALSE
ENSG00000166801	FAM111A	63901	Nosology:19	Primordial dwarfism and slender bones group	Osteocraniostenosis	ENSMUSG00000024691	Fam111a	107373	family with sequence similarity 111, member A [Source:MGI Symbol;Acc:MGI:1915508]	NA	FALSE	FALSE	TRUE	FALSE	5	6.514	5	12.888	5	15.694	5	21.186	5	8.69	5	11.92	5	23.152	5	14.75	turquoise	0.919335	5.63e-17	8	20.0312	8	29.86	8	26.44	5	15.802	5	58.994	-1.95043	-1.66571	-2.23515	FALSE
ENSG00000072840	EVC	2121	Nosology:34	Dysostoses with predominant craniofacial involvement	Weyers acrofacial (acrodental) dysostosis	ENSMUSG00000029122	Evc	59056	Ellis van Creveld gene syndrome [Source:MGI Symbol;Acc:MGI:1890596]	GO:0003416, GO:0051216	TRUE	TRUE	TRUE	TRUE	5	11.924	5	13.648	5	12.862	5	10	5	12.626	5	15.022	5	13.106	5	17.85	pink	0.848609	4.66e-12	8	11.9313	8	8.56875	8	12.235	5	12.746	5	1.594	3.02353	3.4196	2.62745	TRUE
ENSG00000179163	FUCA1	2517	Nosology:27	Lysosomal Storage Diseases with Skeletal Involvement (Dysostosis Multiplex group)	Fucosidosis	ENSMUSG00000028673	Fuca1	71665	fucosidase, alpha-L- 1, tissue [Source:MGI Symbol;Acc:MGI:95593]	NA	FALSE	FALSE	TRUE	FALSE	5	27.602	5	28.84	5	28.532	5	31.024	5	26.978	5	22.95	5	31.634	5	26.382	brown	0.81369	1.74e-10	8	33.6337	8	31.4013	8	33.2037	5	30.72	5	38.138	-0.176498	-0.0220429	-0.330954	FALSE
NA	HOXD	NA	Nosology:17	Mesomelic and rhizo-mesomelic dysplasias	Mesomelic dysplasia, Kantaputra type	NA	NA	NA	NA	NA	NA	NA	NA	NA	NA	NA	NA	NA	NA	NA	NA	NA	NA	NA	NA	NA	NA	NA	NA	NA	NA	NA	NA	NA	NA	NA	NA	NA	NA	NA	NA	NA	NA	NA	NA	NA	NA
ENSG00000165102	HGSNAT	138050	Nosology:27	Lysosomal Storage Diseases with Skeletal Involvement (Dysostosis Multiplex group)	Mucopolysaccharidosis type 3C	ENSMUSG00000037260	Hgsnat	52120	heparan-alpha-glucosaminide N-acetyltransferase [Source:MGI Symbol;Acc:MGI:1196297]	NA	FALSE	FALSE	TRUE	FALSE	5	14.736	5	14.792	5	15.854	5	16.182	5	14.714	5	15.422	5	15.324	5	14.764	black	0.60887	3.06e-05	8	15.8075	8	15.1463	8	14.865	5	15.386	5	16.416	-0.0522775	0.12382	-0.228375	FALSE
ENSG00000175054	ATR	545	Nosology:19	Primordial dwarfism and slender bones group	Microcephalic osteodysplastic primordial dwarfism (other types)	ENSMUSG00000032409	Atr	245000	ataxia telangiectasia and Rad3 related [Source:MGI Symbol;Acc:MGI:108028]	NA	TRUE	TRUE	TRUE	FALSE	5	7.26	5	8.542	5	9.458	5	10.664	5	8.024	5	8.906	5	10.368	5	9.092	grey	-0.000504149	0.997537	8	10.9462	8	10.3863	8	11.3987	5	10.034	5	10.96	-0.234215	-0.0482252	-0.420204	FALSE
ENSG00000101773	RBBP8	5932	Nosology:19	Primordial dwarfism and slender bones group	Microcephalic osteodysplastic primordial dwarfism (other types)	ENSMUSG00000041238	Rbbp8	NA	retinoblastoma binding protein 8 [Source:MGI Symbol;Acc:MGI:2442995]	NA	FALSE	FALSE	TRUE	FALSE	5	4.702	5	5.398	5	6.396	5	8.104	5	4.5	5	4.914	5	7.13	5	5.69	turquoise	0.418343	0.0072232	8	7.5125	8	9.1125	8	8.5225	5	7.054	5	18.886	-1.53647	-1.30519	-1.76775	FALSE
ENSG00000103995	CEP152	22995	Nosology:19	Primordial dwarfism and slender bones group	Microcephalic osteodysplastic primordial dwarfism (other types)	ENSMUSG00000068394	Cep152	99100	centrosomal protein 152 [Source:MGI Symbol;Acc:MGI:2139083]	NA	FALSE	FALSE	TRUE	FALSE	5	1.54	5	2.346	5	3.542	5	4.13	5	1.724	5	2.182	5	4.294	5	3.302	turquoise	0.886992	2.55e-14	8	4.01625	8	5.25	8	4.2925	5	3.632	5	10.536	-1.55619	-1.24882	-1.86356	FALSE
ENSG00000138346	DNA2	1763	Nosology:19	Primordial dwarfism and slender bones group	Microcephalic osteodysplastic primordial dwarfism (other types)	ENSMUSG00000036875	Dna2	327762	DNA replication helicase 2 homolog (yeast) [Source:MGI Symbol;Acc:MGI:2443732]	NA	FALSE	FALSE	TRUE	FALSE	5	2.97	5	4.41	5	6.158	5	8.072	5	3.072	5	4.832	5	8.504	5	5.736	turquoise	0.947662	1.95e-20	8	7.9075	8	12.1562	8	9.765	5	8.484	5	27.788	-1.80671	-1.549	-2.06443	FALSE
ENSG00000183763	TRAIP	10293	Nosology:19	Primordial dwarfism and slender bones group	Microcephalic osteodysplastic primordial dwarfism (other types)	ENSMUSG00000032586	Traip	22036	TRAF-interacting protein [Source:MGI Symbol;Acc:MGI:1096377]	NA	FALSE	FALSE	TRUE	FALSE	5	1.616	5	1.956	5	3.132	5	3.232	5	1.652	5	2.452	5	3.282	5	2.818	turquoise	0.77004	6.29e-09	8	2.84125	8	5.5825	8	4.30375	5	3.248	5	13.94	-1.99707	-1.57112	-2.42303	FALSE
ENSG00000156831	NSMCE2	286053	Nosology:19	Primordial dwarfism and slender bones group	Microcephalic osteodysplastic primordial dwarfism (other types)	ENSMUSG00000059586	Nsmce2	68501	non-SMC element 2 homolog (MMS21, S. cerevisiae) [Source:MGI Symbol;Acc:MGI:1915751]	NA	FALSE	FALSE	TRUE	FALSE	5	9.278	5	12.298	5	13.408	5	15.358	5	9.1	5	12.622	5	15.656	5	13.582	turquoise	0.64393	7.36e-06	8	12.7713	8	13.5425	8	14.1075	5	13.87	5	22.178	-0.56645	-0.30718	-0.82572	FALSE
ENSG00000138778	CENPE	1062	Nosology:19	Primordial dwarfism and slender bones group	Microcephalic osteodysplastic primordial dwarfism (other types)	ENSMUSG00000045328	Cenpe	229841	centromere protein E [Source:MGI Symbol;Acc:MGI:1098230]	NA	FALSE	FALSE	TRUE	FALSE	5	2.902	5	4.218	5	6.684	5	9.118	5	4.42	5	4.182	5	10.51	5	6.58	turquoise	0.860072	1.16e-12	8	7.92125	8	12.235	8	9.41	5	6.078	5	33.512	-2.45963	-2.0663	-2.85296	FALSE
ENSG00000119878	CRIPT	9419	Nosology:19	Primordial dwarfism and slender bones group	Microcephalic osteodysplastic primordial dwarfism (other types)	ENSMUSG00000024146	Cript	56724	cysteine-rich PDZ-binding protein [Source:MGI Symbol;Acc:MGI:1929655]	NA	FALSE	FALSE	TRUE	FALSE	5	13.584	5	18.544	5	17.702	5	17.136	5	13.44	5	13.64	5	17.168	5	17.208	grey	0.129415	0.426093	8	16.6725	8	18.6275	8	17.8375	5	15.02	5	26.308	-0.788872	-0.580209	-0.997535	FALSE
ENSG00000152422	XRCC4	7518	Nosology:19	Primordial dwarfism and slender bones group	Microcephalic osteodysplastic primordial dwarfism (other types)	ENSMUSG00000021615	Xrcc4	108138	X-ray repair complementing defective repair in Chinese hamster cells 4 [Source:MGI Symbol;Acc:MGI:1333799]	NA	FALSE	FALSE	TRUE	FALSE	5	3.176	5	7.722	5	5.35	5	5.334	5	3.864	5	6.36	5	4.834	5	6.482	grey	-0.15324	0.345154	8	5.32	8	4.88875	8	6.4775	5	4.334	5	4.44	-0.0699443	0.305812	-0.445701	FALSE
ENSG00000129757	CDKN1C	1028	Nosology:19	Primordial dwarfism and slender bones group	IMAGE syndrome (intrauterine growth retardation, metaphyseal dysplasia, adrenal hypoplasia, and genital anomalies)	ENSMUSG00000037664	Cdkn1c	12577	cyclin-dependent kinase inhibitor 1C (P57) [Source:MGI Symbol;Acc:MGI:104564]	GO:0001501	TRUE	TRUE	TRUE	FALSE	5	12.018	5	12.264	5	9.394	5	7.202	5	12.604	5	13.21	5	8.604	5	12.632	black	0.760027	1.28e-08	8	9.28	8	6.725	8	9.08625	5	7.87	5	2.3	1.72481	2.28055	1.16906	FALSE
ENSG00000177084	POLE	5426	Nosology:19	Primordial dwarfism and slender bones group	IMAGE syndrome (intrauterine growth retardation, metaphyseal dysplasia, adrenal hypoplasia, and genital anomalies)	ENSMUSG00000007080	Pole	18973	polymerase (DNA directed), epsilon [Source:MGI Symbol;Acc:MGI:1196391]	NA	FALSE	FALSE	TRUE	FALSE	5	2.416	5	4.4	5	4.92	5	8.74	5	2.926	5	3.35	5	8.054	5	4.946	turquoise	0.879408	8.19e-14	8	6.0025	8	9.285	8	7.865	5	6.19	5	25.3	-2.17746	-1.83081	-2.52412	FALSE
		NA	Nosology:19	Primordial dwarfism and slender bones group	Hallermann–Streiff syndrome		NA	NA	NA	NA	NA	NA	NA	NA	NA	NA	NA	NA	NA	NA	NA	NA	NA	NA	NA	NA	NA	NA	NA	NA	NA	NA	NA	NA	NA	NA	NA	NA	NA	NA	NA	NA	NA	NA	NA	NA	NA
ENSG00000103051	COG4	25839	Nosology:19	Primordial dwarfism and slender bones group	Saul–Wilson syndrome	ENSMUSG00000031753	Cog4	102339	component of oligomeric golgi complex 4 [Source:MGI Symbol;Acc:MGI:2142808]	NA	FALSE	FALSE	TRUE	FALSE	5	16.702	5	21.268	5	21.122	5	22.96	5	15.388	5	19.508	5	20.936	5	21.532	black	0.362682	0.0214484	8	21.5963	8	23.0975	8	21.8137	5	24.22	5	26.536	-0.176244	-0.0272215	-0.325266	FALSE
ENSG00000171302	CANT1	124583	Nosology:20	Dysplasias with multiple joint dislocations	Desbuquois dysplasia type 1 (with accessory ossification center in index finger)	ENSMUSG00000025575	Cant1	76025	calcium activated nucleotidase 1 [Source:MGI Symbol;Acc:MGI:1923275]	NA	FALSE	FALSE	TRUE	FALSE	5	13.276	5	13.362	5	15.168	5	16.12	5	13.512	5	13.562	5	14.74	5	14.288	black	0.309655	0.0518448	8	13.9863	8	14.8087	8	14.3012	5	15.774	5	15.604	-0.0513481	0.11003	-0.212726	FALSE
ENSG00000171302	CANT1	124583	Nosology:20	Dysplasias with multiple joint dislocations	Desbuquois dysplasia with short metacarpals and elongated phalanges (Kim type)	ENSMUSG00000025575	Cant1	76025	calcium activated nucleotidase 1 [Source:MGI Symbol;Acc:MGI:1923275]	NA	FALSE	FALSE	TRUE	FALSE	5	13.276	5	13.362	5	15.168	5	16.12	5	13.512	5	13.562	5	14.74	5	14.288	black	0.309655	0.0518448	8	13.9863	8	14.8087	8	14.3012	5	15.774	5	15.604	-0.0513481	0.11003	-0.212726	FALSE
ENSG00000103489	XYLT1	64131	Nosology:20	Dysplasias with multiple joint dislocations	Desbuquois dysplasia type 2 (Baratela–Scott syndrome)	ENSMUSG00000030657	Xylt1	233781	xylosyltransferase 1 [Source:MGI Symbol;Acc:MGI:2451073]	NA	TRUE	TRUE	TRUE	FALSE	5	4.672	5	5.82	5	6.832	5	7.446	5	5.646	5	6.084	5	9.862	5	6.642	turquoise	0.428008	0.00586763	8	9.3025	8	12.905	8	9.5425	5	9.654	5	25.19	-1.25348	-0.998098	-1.50886	FALSE
ENSG00000171302	CANT1	124583	Nosology:20	Dysplasias with multiple joint dislocations	Multiple epiphyseal dysplasia, recessive type	ENSMUSG00000025575	Cant1	76025	calcium activated nucleotidase 1 [Source:MGI Symbol;Acc:MGI:1923275]	NA	FALSE	FALSE	TRUE	FALSE	5	13.276	5	13.362	5	15.168	5	16.12	5	13.512	5	13.562	5	14.74	5	14.288	black	0.309655	0.0518448	8	13.9863	8	14.8087	8	14.3012	5	15.774	5	15.604	-0.0513481	0.11003	-0.212726	FALSE
ENSG00000079616	KIF22	3835	Nosology:20	Dysplasias with multiple joint dislocations	SEMD with joint laxity (SEMD-JL), leptodactylic or Hall type	ENSMUSG00000030677	Kif22	110033	kinesin family member 22 [Source:MGI Symbol;Acc:MGI:109233]	NA	FALSE	FALSE	TRUE	FALSE	5	3.608	5	4.546	5	7.418	5	10.73	5	4.442	5	5.416	5	13.646	5	9.116	turquoise	0.839988	1.23e-11	8	9.6325	8	16.37	8	13.3925	5	9.348	5	51.944	-2.55122	-2.15503	-2.94742	FALSE
ENSG00000176022	B3GALT6	126792	Nosology:20	Dysplasias with multiple joint dislocations	SEMD with joint laxity (SEMD-JL), Beighton type	ENSMUSG00000050796	B3galt6	117592	UDP-Gal:betaGal beta 1,3-galactosyltransferase, polypeptide 6 [Source:MGI Symbol;Acc:MGI:2152819]	GO:0030206	FALSE	TRUE	TRUE	FALSE	5	1.894	5	2.154	5	2.308	5	2.514	5	2.126	5	1.934	5	2.278	5	1.91	brown	0.347231	0.0281455	8	2.2425	8	2.13125	8	2.12625	5	1.958	5	2.686	-0.458463	-0.131158	-0.785767	FALSE
ENSG00000144036	EXOC6B	23233	Nosology:20	Dysplasias with multiple joint dislocations	SEMD with joint laxity (SEMD-JL), EXOC6B type	ENSMUSG00000033769	Exoc6b	75914	exocyst complex component 6B [Source:MGI Symbol;Acc:MGI:1923164]	NA	FALSE	FALSE	TRUE	FALSE	5	16.728	5	16.646	5	17.988	5	17.946	5	15.55	5	17.688	5	14.824	5	17.522	black	0.686784	9.91e-07	8	18.2013	8	15.0062	8	18.3875	5	16.31	5	7.208	1.13456	1.32026	0.948852	FALSE
		NA	Nosology:20	Dysplasias with multiple joint dislocations	Pseudodiastrophic dysplasia		NA	NA	NA	NA	NA	NA	NA	NA	NA	NA	NA	NA	NA	NA	NA	NA	NA	NA	NA	NA	NA	NA	NA	NA	NA	NA	NA	NA	NA	NA	NA	NA	NA	NA	NA	NA	NA	NA	NA	NA	NA
ENSG00000147408	CSGALNACT1	55790	Nosology:20	Dysplasias with multiple joint dislocations	CSGALNACT1 deficiency (joint dislocations and mild skeletal dysplasia)	ENSMUSG00000036356	Csgalnact1	NA	chondroitin sulfate N-acetylgalactosaminyltransferase 1 [Source:MGI Symbol;Acc:MGI:2442354]	GO:0001958, GO:0030204, GO:0030206, GO:0050653, GO:0051216	TRUE	TRUE	TRUE	FALSE	5	2.448	5	3.184	5	3.108	5	3.628	5	3.168	5	3.69	5	3.568	5	3.062	grey	0.581974	8.18e-05	8	5.28	8	5.995	8	5.20375	5	5.92	5	4.35	-0.0213328	0.244745	-0.287411	FALSE
ENSG00000149541	B3GAT3	26229	Nosology:20	Dysplasias with multiple joint dislocations	B3GAT3 deficiency	ENSMUSG00000071649	B3gat3	72727	beta-1,3-glucuronyltransferase 3 (glucuronosyltransferase I) [Source:MGI Symbol;Acc:MGI:1919977]	GO:0050650	FALSE	TRUE	TRUE	FALSE	5	16.398	5	16.652	5	18.044	5	18.616	5	15.968	5	15.51	5	16.046	5	17.066	brown	0.587189	6.81e-05	8	19.5963	8	20.5237	8	20.38	5	19.62	5	17.364	0.194445	0.366696	0.0221954	FALSE
ENSG00000125812	GZF1	64412	Nosology:20	Dysplasias with multiple joint dislocations	Short stature with joint laxity and myopia	ENSMUSG00000027439	Gzf1	74533	GDNF-inducible zinc finger protein 1 [Source:MGI Symbol;Acc:MGI:1921783]	NA	FALSE	FALSE	TRUE	FALSE	5	5.208	5	6.05	5	6.204	5	7.222	5	4.978	5	5.792	5	7.53	5	7.374	yellow	0.517728	0.000622889	8	6.35875	8	6.3025	8	6.33625	5	6.894	5	7.144	-0.064316	0.167426	-0.296058	FALSE
ENSG00000120519	SLC10A7	84068	Nosology:20	Dysplasias with multiple joint dislocations	Multiple joint dislocations with amelogenesis imperfecta	ENSMUSG00000031684	Slc10a7	76775	solute carrier family 10 (sodium/bile acid cotransporter family), member 7 [Source:MGI Symbol;Acc:MGI:1924025]	NA	FALSE	FALSE	TRUE	FALSE	5	4.806	5	4.396	5	4.574	5	5.324	5	5.164	5	4.376	5	4.598	5	3.992	brown	0.668566	2.42e-06	8	5.13125	8	5.7525	8	5.5	5	5.088	5	7.236	-0.521279	-0.273621	-0.768938	FALSE
ENSG00000116199	FAM20B	9917	Nosology:20	Dysplasias with multiple joint dislocations	Severe (lethal) neonatal short limb dysplasia with multiple dislocations	ENSMUSG00000033557	Fam20b	NA	family with sequence similarity 20, member B [Source:MGI Symbol;Acc:MGI:2443990]	NA	TRUE	TRUE	TRUE	FALSE	5	13.204	5	14.294	5	14.252	5	16.218	5	13.974	5	14.422	5	15.728	5	17.184	black	0.440689	0.0044266	8	16.155	8	17.8888	8	16.97	5	15.066	5	18.192	-0.264621	-0.127136	-0.402107	FALSE
ENSG00000083444	PLOD1	5351	Nosology:20	Dysplasias with multiple joint dislocations	Ehlers–Danlos syndrome, kyphoscoliotic type 1	ENSMUSG00000019055	Plod1	18822	procollagen-lysine, 2-oxoglutarate 5-dioxygenase 1 [Source:MGI Symbol;Acc:MGI:99907]	NA	TRUE	TRUE	TRUE	FALSE	5	37.618	5	27.682	5	24.696	5	23.824	5	36.158	5	25.486	5	20.452	5	19.19	brown	0.931663	2.69e-18	8	25.0188	8	23.6425	8	22.225	5	23.674	5	10.868	1.21923	1.49768	0.94078	FALSE
ENSG00000106080	FKBP14	55033	Nosology:20	Dysplasias with multiple joint dislocations	Ehlers–Danlos syndrome, kyphoscoliotic type 2	ENSMUSG00000038074	Fkbp14	231997	FK506 binding protein 14 [Source:MGI Symbol;Acc:MGI:2387639]	NA	FALSE	FALSE	TRUE	TRUE	5	28.286	5	21.078	5	14.688	5	11.286	5	27.78	5	15.936	5	10.016	5	9.078	brown	0.930205	3.96e-18	8	14.755	8	12.6613	8	13.3462	5	12.61	5	2.468	2.57121	3.09529	2.04713	TRUE
ENSG00000147155	EBP	NA	Nosology:21	Chondrodysplasia punctata (CDP) group	CDP, X-linked dominant, Conradi–Hünermann type (CDPX2)t	ENSMUSG00000031168	Ebp	13595	phenylalkylamine Ca2+ antagonist (emopamil) binding protein [Source:MGI Symbol;Acc:MGI:107822]	NA	FALSE	FALSE	TRUE	FALSE	5	10.454	5	13.06	5	13.508	5	15.548	5	10.29	5	10.822	5	12.264	5	11.562	brown	0.416567	0.00749962	8	14.6888	8	15.1512	8	13.5913	5	12.232	5	13.762	-0.272777	0.0239606	-0.569514	FALSE
ENSG00000138413	IDH1	3417	Nosology:29	Disorganized development of skeletal components group	Metaphyseal chondromatosis with D- 2-hydroxyglutaric aciduria	ENSMUSG00000025950	Idh1	NA	isocitrate dehydrogenase 1 (NADP+), soluble [Source:MGI Symbol;Acc:MGI:96413]	NA	FALSE	FALSE	TRUE	FALSE	5	17.958	5	20.26	5	17.98	5	17.848	5	17.412	5	18.498	5	18.934	5	16.094	brown	0.733907	7.11e-08	8	19.5525	8	22.4275	8	20.9225	5	18.45	5	28.292	-0.683594	-0.430713	-0.936474	FALSE
ENSG00000147383	NSDHL	50814	Nosology:21	Chondrodysplasia punctata (CDP) group	CHILD (congenital hemidysplasia, ichthyosis, limb defects)	ENSMUSG00000031349	Nsdhl	18194	NAD(P) dependent steroid dehydrogenase-like [Source:MGI Symbol;Acc:MGI:1099438]	NA	TRUE	TRUE	TRUE	FALSE	5	2.698	5	2.956	5	4.442	5	3.37	5	2.838	5	2.612	5	4.062	5	3.468	grey	-0.27362	0.0875574	8	3.63375	8	4.14	8	3.63625	5	3.382	5	5.398	-0.701764	-0.280258	-1.12327	FALSE
ENSG00000111341	MGP	4256	Nosology:21	Chondrodysplasia punctata (CDP) group	Keutel syndrome	ENSMUSG00000030218	Mgp	17313	matrix Gla protein [Source:MGI Symbol;Acc:MGI:96976]	GO:0001503, GO:0030500, GO:0051216	TRUE	TRUE	TRUE	TRUE	5	297.044	5	391.844	5	296.544	5	229.978	5	234.726	5	403.59	5	300.32	5	390.4	pink	0.781072	2.74e-09	8	156.57	8	119.215	8	230.046	5	228.954	5	33.63	2.74297	3.20802	2.27793	TRUE
ENSG00000143815	LBR	3930	Nosology:21	Chondrodysplasia punctata (CDP) group	Greenberg dysplasia	ENSMUSG00000004880	Lbr	98386	lamin B receptor [Source:MGI Symbol;Acc:MGI:2138281]	NA	TRUE	TRUE	TRUE	FALSE	5	15.726	5	28.174	5	35.742	5	51.848	5	15.404	5	33.896	5	63.942	5	41.426	turquoise	0.973836	4.65e-26	8	43.6713	8	65.6887	8	56.8987	5	45.178	5	175.904	-1.99463	-1.68165	-2.3076	FALSE
ENSG00000112357	PEX7	5191	Nosology:21	Chondrodysplasia punctata (CDP) group	Rhizomelic CDP	ENSMUSG00000020003	Pex7	18634	peroxisomal biogenesis factor 7 [Source:MGI Symbol;Acc:MGI:1321392]	GO:0001958	TRUE	TRUE	TRUE	FALSE	5	5.732	5	6.438	5	7.174	5	9.44	5	4.584	5	5.812	5	8.184	5	7.476	turquoise	0.438665	0.00463357	8	8.335	8	8.535	8	7.9625	5	7.224	5	11.744	-0.769861	-0.515962	-1.02376	FALSE
ENSG00000160299	PCNT	5116	Nosology:19	Primordial dwarfism and slender bones group	Microcephalic osteodysplastic primordial dwarfism type 2 (MOPD2; Majewski type)	ENSMUSG00000001151	Pcnt	18541	pericentrin (kendrin) [Source:MGI Symbol;Acc:MGI:102722]	GO:0035108	TRUE	TRUE	TRUE	FALSE	5	6.136	5	8.74	5	10.142	5	11.452	5	5.758	5	9.81	5	11.752	5	12.57	purple	0.89453	7.36e-15	8	9.70125	8	10.8737	8	10.3887	5	11.14	5	17.738	-0.664034	-0.478699	-0.849369	FALSE
ENSG00000018510	AGPS	8540	Nosology:21	Chondrodysplasia punctata (CDP) group	Rhizomelic CDP	ENSMUSG00000042410	Agps	228061	alkylglycerone phosphate synthase [Source:MGI Symbol;Acc:MGI:2443065]	NA	FALSE	FALSE	TRUE	FALSE	5	17.382	5	23.17	5	23.534	5	29.71	5	17.402	5	22.496	5	30.83	5	22.218	turquoise	0.78398	2.19e-09	8	31.0925	8	36.4162	8	35.0712	5	25.422	5	54.764	-1.00341	-0.832196	-1.17463	FALSE
ENSG00000197601	FAR1	84188	Nosology:21	Chondrodysplasia punctata (CDP) group	Rhizomelic CDP	ENSMUSG00000030759	Far1	67420	fatty acyl CoA reductase 1 [Source:MGI Symbol;Acc:MGI:1914670]	NA	FALSE	FALSE	TRUE	FALSE	5	27.486	5	34.512	5	37.848	5	45.756	5	34.976	5	36.624	5	49.036	5	37.746	grey	-0.733113	7.47e-08	8	49.3837	8	61.0925	8	60.8862	5	45.032	5	82.616	-1.05193	-0.841722	-1.26214	FALSE
ENSG00000139197	PEX5	5830	Nosology:21	Chondrodysplasia punctata (CDP) group	Rhizomelic CDP	ENSMUSG00000005069	Pex5	NA	peroxisomal biogenesis factor 5 [Source:MGI Symbol;Acc:MGI:1098808]	NA	FALSE	FALSE	TRUE	FALSE	5	12.496	5	12.42	5	12.412	5	14.438	5	11.596	5	12.916	5	14.876	5	12.514	black	0.395729	0.0114856	8	13.1088	8	12.0437	8	12.5725	5	15.928	5	15.852	-0.00846412	0.173521	-0.190449	FALSE
		NA	Nosology:21	Chondrodysplasia punctata (CDP) group	CDP tibial-metacarpal type		NA	NA	NA	NA	NA	NA	NA	NA	NA	NA	NA	NA	NA	NA	NA	NA	NA	NA	NA	NA	NA	NA	NA	NA	NA	NA	NA	NA	NA	NA	NA	NA	NA	NA	NA	NA	NA	NA	NA	NA	NA
		NA	Nosology:21	Chondrodysplasia punctata (CDP) group	Astley–Kendall dysplasia		NA	NA	NA	NA	NA	NA	NA	NA	NA	NA	NA	NA	NA	NA	NA	NA	NA	NA	NA	NA	NA	NA	NA	NA	NA	NA	NA	NA	NA	NA	NA	NA	NA	NA	NA	NA	NA	NA	NA	NA	NA
ENSG00000064601	CTSA	5476	Nosology:27	Lysosomal Storage Diseases with Skeletal Involvement (Dysostosis Multiplex group)	Galactosialidosis, several forms	ENSMUSG00000017760	Ctsa	19025	cathepsin A [Source:MGI Symbol;Acc:MGI:97748]	NA	FALSE	FALSE	TRUE	FALSE	5	78.462	5	76.192	5	93.168	5	90.872	5	70.982	5	67.826	5	75.288	5	69.87	magenta	0.925046	1.47e-17	8	87.8187	8	92.9712	8	83.385	5	87.79	5	93.742	0.0114438	0.172367	-0.14948	FALSE
ENSG00000116133	DHCR24	1718	Nosology:22	Neonatal osteosclerotic dysplasias	Desmosterolosis	ENSMUSG00000034926	Dhcr24	74754	24-dehydrocholesterol reductase [Source:MGI Symbol;Acc:MGI:1922004]	NA	FALSE	FALSE	TRUE	FALSE	5	2.694	5	2.754	5	4.48	5	5.514	5	3.538	5	3.14	5	5.274	5	4.882	turquoise	0.479687	0.00173589	8	8.7575	8	13.4962	8	7.0225	5	4.92	5	13.316	-1.47812	-1.18957	-1.76667	FALSE
ENSG00000108821	COL1A1	1277	Nosology:22	Neonatal osteosclerotic dysplasias	Caffey disease (including prenatal, infantile and attenuated forms)	ENSMUSG00000001506	Col1a1	12842	collagen, type I, alpha 1 [Source:MGI Symbol;Acc:MGI:88467]	GO:0001501, GO:0001649, GO:0001957, GO:0001958, GO:0048705, GO:0060346, GO:0060351, GO:0048706, GO:0001503	TRUE	TRUE	TRUE	TRUE	5	27661.5	5	16985.3	5	11178.6	5	8741.39	5	28521.2	5	14686.5	5	10824.8	5	5890.89	brown	0.929861	4.34e-18	8	16934.8	8	14767	8	12248.9	5	13309.2	5	1119.73	3.5553	4.12626	2.98434	TRUE
		NA	Nosology:22	Neonatal osteosclerotic dysplasias	Caffey dysplasia (severe variants with prenatal onset)		NA	NA	NA	NA	NA	NA	NA	NA	NA	NA	NA	NA	NA	NA	NA	NA	NA	NA	NA	NA	NA	NA	NA	NA	NA	NA	NA	NA	NA	NA	NA	NA	NA	NA	NA	NA	NA	NA	NA	NA	NA
ENSG00000177706	FAM20C	56975	Nosology:22	Neonatal osteosclerotic dysplasias	Raine dysplasia (lethal and nonlethal forms)	ENSMUSG00000025854	Fam20c	NA	family with sequence similarity 20, member C [Source:MGI Symbol;Acc:MGI:2136853]	GO:0001501, GO:0030501, GO:0036179, GO:0045669	TRUE	TRUE	TRUE	TRUE	5	36.932	5	37.528	5	45.69	5	49.872	5	31.062	5	32.312	5	35.77	5	47.434	grey	0.309853	0.0516875	8	49.6075	8	37.5463	8	46.3813	5	56.11	5	3.832	3.92918	4.17764	3.68071	TRUE
		NA	Nosology:22	Neonatal osteosclerotic dysplasias	Dysplastic cortical hyperostosis, Kozlowski–Tsuruta type		NA	NA	NA	NA	NA	NA	NA	NA	NA	NA	NA	NA	NA	NA	NA	NA	NA	NA	NA	NA	NA	NA	NA	NA	NA	NA	NA	NA	NA	NA	NA	NA	NA	NA	NA	NA	NA	NA	NA	NA	NA
		NA	Nosology:22	Neonatal osteosclerotic dysplasias	Dysplastic cortical hyperostosis, Al-Gazali type		NA	NA	NA	NA	NA	NA	NA	NA	NA	NA	NA	NA	NA	NA	NA	NA	NA	NA	NA	NA	NA	NA	NA	NA	NA	NA	NA	NA	NA	NA	NA	NA	NA	NA	NA	NA	NA	NA	NA	NA	NA
ENSG00000110719	TCIRG1	10312	Nosology:23	Osteopetrosis and related disorders	Osteopetrosis, severe neonatal or infantile forms	ENSMUSG00000001750	Tcirg1	NA	T cell, immune regulator 1, ATPase, H+ transporting, lysosomal V0 protein A3 [Source:MGI Symbol;Acc:MGI:1350931]	NA	TRUE	TRUE	TRUE	FALSE	5	62.182	5	56.588	5	71.318	5	89.432	5	59.502	5	52.098	5	68.56	5	59.812	magenta	0.895093	6.68e-15	8	72.535	8	88.6175	8	74.3888	5	75.596	5	88.428	-0.185682	0.00521025	-0.376573	FALSE
ENSG00000103249	CLCN7	1186	Nosology:23	Osteopetrosis and related disorders	Osteopetrosis, severe neonatal or infantile forms	ENSMUSG00000036636	Clcn7	26373	chloride channel 7 [Source:MGI Symbol;Acc:MGI:1347048]	NA	TRUE	TRUE	TRUE	FALSE	5	21.384	5	20.27	5	21.804	5	21.278	5	20.356	5	16.774	5	17.596	5	17.354	magenta	0.893875	8.23e-15	8	18.4125	8	19.9288	8	18.5637	5	17.712	5	17.986	0.0395068	0.232306	-0.153293	FALSE
ENSG00000086300	SNX10	29887	Nosology:23	Osteopetrosis and related disorders	Osteopetrosis, severe neonatal or infantile forms	ENSMUSG00000038301	Snx10	NA	sorting nexin 10 [Source:MGI Symbol;Acc:MGI:1919232]	GO:0030316	TRUE	TRUE	TRUE	FALSE	5	36.32	5	34.058	5	41.192	5	46.986	5	29.606	5	21.648	5	24.632	5	24.722	magenta	0.913212	2.14e-16	8	24.2875	8	27.8487	8	25.185	5	23.43	5	22.252	0.156357	0.372157	-0.0594433	FALSE
ENSG00000081087	OSTM1	28962	Nosology:23	Osteopetrosis and related disorders	Osteopetrosis, infantile form, with nervous system involvement (OPTB5)	ENSMUSG00000038280	Ostm1	14628	osteopetrosis associated transmembrane protein 1 [Source:MGI Symbol;Acc:MGI:2655574]	GO:0030316	TRUE	TRUE	TRUE	FALSE	5	12.046	5	12.01	5	12.496	5	15.226	5	11.17	5	10.864	5	12.72	5	11.706	magenta	0.78617	1.84e-09	8	14.1687	8	17.5338	8	13.3837	5	11.184	5	19.918	-0.849068	-0.701179	-0.996956	FALSE
ENSG00000141655	TNFRSF11A	8792	Nosology:23	Osteopetrosis and related disorders	Osteopetrosis, infantile form, osteoclast-poor with immunoglobulin deficiency (OPTB7)	ENSMUSG00000026321	Tnfrsf11a	21934	tumor necrosis factor receptor superfamily, member 11a, NFKB activator [Source:MGI Symbol;Acc:MGI:1314891]	GO:0001503, GO:0030316	TRUE	TRUE	TRUE	FALSE	5	10.68	5	9.188	5	13.06	5	13.622	5	9.496	5	6.432	5	6.326	5	6.898	magenta	0.965053	1.05e-23	8	6.68375	8	6.94125	8	6.4925	5	7.194	5	4.208	0.969244	1.25196	0.686531	FALSE
ENSG00000120659	TNFSF11	8600	Nosology:23	Osteopetrosis and related disorders	Osteopetrosis, intermediate form	ENSMUSG00000022015	Tnfsf11	21943	tumor necrosis factor (ligand) superfamily, member 11 [Source:MGI Symbol;Acc:MGI:1100089]	GO:0001503, GO:0002158, GO:0030316, GO:0045453, GO:0045670, GO:0045672, GO:0045780	TRUE	TRUE	TRUE	FALSE	5	8.452	5	6.9	5	5.4	5	5.348	5	8.248	5	5.474	5	3.466	5	4.108	black	0.75716	1.57e-08	8	4.335	8	2.32375	8	4.1125	5	3.232	3	0.788	2.08915	2.83825	1.34005	FALSE
ENSG00000225190	PLEKHM1	9842	Nosology:23	Osteopetrosis and related disorders	Osteopetrosis, intermediate form	ENSMUSG00000034247	Plekhm1	353047	pleckstrin homology domain containing, family M (with RUN domain) member 1 [Source:MGI Symbol;Acc:MGI:2443207]	NA	TRUE	TRUE	TRUE	FALSE	5	13.054	5	13.374	5	16.36	5	18.702	5	12.132	5	12.564	5	16.442	5	13.852	grey	-0.487671	0.00141351	8	14.6587	8	17.62	8	15.435	5	16.892	5	22.806	-0.464771	-0.321926	-0.607617	FALSE
ENSG00000103249	CLCN7	1186	Nosology:23	Osteopetrosis and related disorders	Osteopetrosis, intermediate form	ENSMUSG00000036636	Clcn7	26373	chloride channel 7 [Source:MGI Symbol;Acc:MGI:1347048]	NA	TRUE	TRUE	TRUE	FALSE	5	21.384	5	20.27	5	21.804	5	21.278	5	20.356	5	16.774	5	17.596	5	17.354	magenta	0.893875	8.23e-15	8	18.4125	8	19.9288	8	18.5637	5	17.712	5	17.986	0.0395068	0.232306	-0.153293	FALSE
ENSG00000104267	CA2	760	Nosology:23	Osteopetrosis and related disorders	Osteopetrosis with renal tubular acidosis (OPTB3)	ENSMUSG00000027562	Car2	12349	carbonic anhydrase 2 [Source:MGI Symbol;Acc:MGI:88269]	GO:0045672, GO:0045780	FALSE	TRUE	TRUE	FALSE	5	22.73	5	59.59	5	96.35	5	150.32	5	23.548	5	60.056	5	161.512	5	117.754	turquoise	0.970211	5.3e-25	8	122.791	8	212.031	8	176.993	5	114.624	5	810.516	-2.96702	-2.34672	-3.58733	FALSE
ENSG00000103249	CLCN7	1186	Nosology:23	Osteopetrosis and related disorders	Osteopetrosis, late-onset form type 2 (OPTA2)	ENSMUSG00000036636	Clcn7	26373	chloride channel 7 [Source:MGI Symbol;Acc:MGI:1347048]	NA	TRUE	TRUE	TRUE	FALSE	5	21.384	5	20.27	5	21.804	5	21.278	5	20.356	5	16.774	5	17.596	5	17.354	magenta	0.893875	8.23e-15	8	18.4125	8	19.9288	8	18.5637	5	17.712	5	17.986	0.0395068	0.232306	-0.153293	FALSE
ENSG00000073009	IKBKG	8517	Nosology:23	Osteopetrosis and related disorders	Osteopetrosis with ectodermal dysplasia and immune defect (OLEDAID)	ENSMUSG00000004221	Ikbkg	NA	inhibitor of kappaB kinase gamma [Source:MGI Symbol;Acc:MGI:1338074]	NA	FALSE	FALSE	TRUE	FALSE	5	8.976	5	9.71	5	12.5	5	13.434	5	7.776	5	8.78	5	11.19	5	13.492	grey	0.0844165	0.604533	8	11.4337	8	12.2837	8	10.8375	5	13.014	5	14.41	-0.365251	-0.17015	-0.560353	FALSE
ENSG00000149781	FERMT3	83706	Nosology:23	Osteopetrosis and related disorders	Osteopetrosis, moderate form with defective leucocyte adhesion (LAD3)	ENSMUSG00000024965	Fermt3	108101	fermitin family homolog 3 (Drosophila) [Source:MGI Symbol;Acc:MGI:2147790]	NA	TRUE	TRUE	TRUE	FALSE	5	8.05	5	17.024	5	25.238	5	37.012	5	9.146	5	19.094	5	34.866	5	23.46	turquoise	0.96058	9.99e-23	8	52.3862	8	80.5337	8	49.7938	5	30.874	5	123.438	-2.0292	-1.73933	-2.31906	FALSE
ENSG00000154237	LRRK1	79705	Nosology:23	Osteopetrosis and related disorders	Osteosclerotic metaphyseal dysplasia	ENSMUSG00000015133	Lrrk1	233328	leucine-rich repeat kinase 1 [Source:MGI Symbol;Acc:MGI:2142227]	GO:0036035, GO:0045453	TRUE	TRUE	TRUE	FALSE	5	9.846	5	12.46	5	12.246	5	13.234	5	9.158	5	13.766	5	13.312	5	13.96	yellow	0.583504	7.75e-05	8	13.0225	8	12.5875	8	13.475	5	14.31	5	12.884	0.164381	0.327733	0.00102805	FALSE
ENSG00000143387	CTSK	1513	Nosology:23	Osteopetrosis and related disorders	Pycnodysostosis	ENSMUSG00000028111	Ctsk	13038	cathepsin K [Source:MGI Symbol;Acc:MGI:107823]	GO:0045453, GO:0001957	TRUE	TRUE	TRUE	TRUE	5	825.398	5	523.46	5	603.78	5	622.3	5	706.814	5	341.244	5	259.52	5	281.582	magenta	0.957334	4.37e-22	8	311.599	8	335.832	8	269.345	5	273.956	5	42.308	2.68924	3.12774	2.25074	TRUE
ENSG00000198246	SLC29A3	55315	Nosology:23	Osteopetrosis and related disorders	Dysosteosclerosis	ENSMUSG00000020100	Slc29a3	71279	solute carrier family 29 (nucleoside transporters), member 3 [Source:MGI Symbol;Acc:MGI:1918529]	NA	FALSE	FALSE	TRUE	FALSE	5	7.452	5	8.288	5	7.75	5	8.85	5	8.118	5	7.514	5	9.582	5	7.334	brown	0.610644	2.86e-05	8	10.145	8	10.2713	8	9.92375	5	8.79	5	11.208	-0.422237	-0.209747	-0.634728	FALSE
ENSG00000141655	TNFRSF11A	8792	Nosology:23	Osteopetrosis and related disorders	Dysosteosclerosis	ENSMUSG00000026321	Tnfrsf11a	21934	tumor necrosis factor receptor superfamily, member 11a, NFKB activator [Source:MGI Symbol;Acc:MGI:1314891]	GO:0001503, GO:0030316	TRUE	TRUE	TRUE	FALSE	5	10.68	5	9.188	5	13.06	5	13.622	5	9.496	5	6.432	5	6.326	5	6.898	magenta	0.965053	1.05e-23	8	6.68375	8	6.94125	8	6.4925	5	7.194	5	4.208	0.969244	1.25196	0.686531	FALSE
ENSG00000182578	CSF1R	1436	Nosology:23	Osteopetrosis and related disorders	Dysosteosclerosis	ENSMUSG00000024621	Csf1r	NA	colony stimulating factor 1 receptor [Source:MGI Symbol;Acc:MGI:1339758]	GO:0030316, GO:0045124	TRUE	TRUE	TRUE	FALSE	5	61.608	5	52.724	5	68.692	5	75.94	5	53.328	5	39.532	5	42.022	5	42.52	magenta	0.963177	2.8e-23	8	45.9375	8	49.9937	8	45.5712	5	46.942	5	46.794	-0.00628514	0.235225	-0.247795	FALSE
ENSG00000174106	LEMD3	23592	Nosology:24	Other sclerosing bone disorders	Osteopoikilosis	ENSMUSG00000048661	Lemd3	380664	LEM domain containing 3 [Source:MGI Symbol;Acc:MGI:3580376]	NA	FALSE	FALSE	TRUE	FALSE	5	5.79	5	7.598	5	7.616	5	8.436	5	5.774	5	6.716	5	8.476	5	7.528	grey	0.102492	0.529139	8	7.5875	8	7.76125	8	7.52125	5	7.442	5	7.948	-0.0993981	0.100084	-0.29888	FALSE
ENSG00000174106	LEMD3	23592	Nosology:24	Other sclerosing bone disorders	Melorheostosis with osteopoikilosis	ENSMUSG00000048661	Lemd3	380664	LEM domain containing 3 [Source:MGI Symbol;Acc:MGI:3580376]	NA	FALSE	FALSE	TRUE	FALSE	5	5.79	5	7.598	5	7.616	5	8.436	5	5.774	5	6.716	5	8.476	5	7.528	grey	0.102492	0.529139	8	7.5875	8	7.76125	8	7.52125	5	7.442	5	7.948	-0.0993981	0.100084	-0.29888	FALSE
ENSG00000169032	MAP2K1	5604	Nosology:24	Other sclerosing bone disorders	Melorheostosis	ENSMUSG00000004936	Map2k1	26395	mitogen-activated protein kinase kinase 1 [Source:MGI Symbol;Acc:MGI:1346866]	NA	FALSE	FALSE	TRUE	FALSE	5	19.27	5	17.978	5	19.314	5	22.304	5	19.278	5	20.254	5	20.948	5	19.388	brown	0.618492	2.11e-05	8	19.3087	8	20.6163	8	19.1975	5	21.364	5	23.3	-0.151682	0.0418829	-0.345247	FALSE
ENSG00000184675	AMER1	139285	Nosology:24	Other sclerosing bone disorders	Osteopathia striata with cranial sclerosis (OSCS)	ENSMUSG00000050332	Amer1	72345	APC membrane recruitment 1 [Source:MGI Symbol;Acc:MGI:1919595]	GO:0060348	TRUE	TRUE	TRUE	FALSE	5	3.246	5	3.324	5	3.476	5	3.546	5	3.192	5	3.556	5	3.494	5	3.97	black	0.570592	0.000120883	8	3.28625	8	3.07125	8	3.47125	5	3.656	5	2.816	0.390586	0.596673	0.1845	FALSE
ENSG00000154122	ANKH	56172	Nosology:24	Other sclerosing bone disorders	Craniometaphyseal dysplasia	ENSMUSG00000022265	Ank	11732	progressive ankylosis [Source:MGI Symbol;Acc:MGI:3045421]	GO:0030500	TRUE	TRUE	TRUE	FALSE	5	79.696	5	64.72	5	66.102	5	70.244	5	69.98	5	56.698	5	50.502	5	73.628	black	0.733787	7.16e-08	8	56.8038	8	38.185	8	50.3963	5	63.006	5	29.304	1.12223	1.34054	0.903928	FALSE
ENSG00000152661	GJA1	2697	Nosology:24	Other sclerosing bone disorders	Craniometaphyseal dysplasia	ENSMUSG00000050953	Gja1	14609	gap junction protein, alpha 1 [Source:MGI Symbol;Acc:MGI:95713]	GO:0001649, GO:0030500, GO:0042733, GO:0045669, GO:0046850	TRUE	TRUE	TRUE	TRUE	5	458.45	5	330.33	5	245.128	5	190.148	5	459.264	5	295.604	5	204.396	5	159.788	brown	0.941918	1.34e-19	8	330.37	8	243.064	8	249.914	5	237.292	5	27.23	3.11663	3.43181	2.80145	TRUE
ENSG00000105329	TGFB1	7040	Nosology:24	Other sclerosing bone disorders	Diaphyseal dysplasia Camurati–Engelmann	ENSMUSG00000002603	Tgfb1	21803	transforming growth factor, beta 1 [Source:MGI Symbol;Acc:MGI:98725]	GO:0001501, GO:0002062, GO:0030279, GO:0061035, GO:0030501, GO:0043932, GO:0060364	TRUE	TRUE	TRUE	FALSE	5	60.232	5	62.816	5	77.508	5	89.152	5	61.446	5	64.214	5	77.362	5	69.976	grey	-0.532219	0.000408119	8	110.373	8	136.215	8	107.778	5	99.256	5	120.112	-0.249875	-0.062663	-0.437087	FALSE
ENSG00000115339	GALNT3	2591	Nosology:24	Other sclerosing bone disorders	Hyperostosis–Hyperphosphatemia syndrome	ENSMUSG00000026994	Galnt3	14425	UDP-N-acetyl-alpha-D-galactosamine:polypeptide N-acetylgalactosaminyltransferase 3 [Source:MGI Symbol;Acc:MGI:894695]	NA	TRUE	TRUE	TRUE	FALSE	5	12.186	5	8.458	5	8.99	5	8.706	5	12.15	5	6.408	5	7.6	5	5.432	brown	0.91991	4.94e-17	8	11.61	8	12.4187	8	9.72	5	9.584	5	8.096	0.340263	0.68281	-0.00228334	FALSE
ENSG00000118972	FGF23	8074	Nosology:24	Other sclerosing bone disorders	Hyperostosis–Hyperphosphatemia syndrome	ENSMUSG00000000182	Fgf23	64654	fibroblast growth factor 23 [Source:MGI Symbol;Acc:MGI:1891427]	GO:0030500, GO:0045668, GO:0030502	TRUE	TRUE	TRUE	FALSE	4	1.054	4	1.076	5	1.408	5	2.868	5	1.278	3	0.884	4	1.916	5	4.606	yellow	0.429984	0.00561948	8	2.45375	6	0.8575	8	1.82125	5	2.368	1	0.574	2.36835	3.16016	1.57655	FALSE
ENSG00000133116	KL	9365	Nosology:24	Other sclerosing bone disorders	Hyperostosis–Hyperphosphatemia syndrome	ENSMUSG00000058488	Kl	16591	klotho [Source:MGI Symbol;Acc:MGI:1101771]	NA	TRUE	TRUE	FALSE	FALSE	0	0.016	0	0.012	0	0.014	0	0	0	0	0	0.006	0	0.008	0	0.006	NA	NA	NA	0	0.01125	0	0.00625	0	0.00375	0	0	0	0	NA	NA	NA	FALSE
ENSG00000013503	POLR3B	55703	Nosology:24	Other sclerosing bone disorders	Cerebellar hypoplasia-endosteal sclerosis	ENSMUSG00000034453	Polr3b	70428	polymerase (RNA) III (DNA directed) polypeptide B [Source:MGI Symbol;Acc:MGI:1917678]	NA	FALSE	FALSE	TRUE	FALSE	5	4.512	5	5.746	5	5.89	5	7.078	5	4.612	5	5.804	5	6.552	5	5.916	turquoise	0.631592	1.24e-05	8	6.45625	8	7.86125	8	7.1675	5	6.3	5	13.226	-1.06704	-0.891662	-1.24242	FALSE
ENSG00000059377	TBXAS1	6916	Nosology:24	Other sclerosing bone disorders	Hematodiaphyseal dysplasia Ghosal	ENSMUSG00000029925	Tbxas1	21391	thromboxane A synthase 1, platelet [Source:MGI Symbol;Acc:MGI:98497]	NA	FALSE	FALSE	TRUE	FALSE	5	5.276	5	8.1	5	11.84	5	15.098	5	5.274	5	10.514	5	12.244	5	10.518	turquoise	0.897693	4.25e-15	8	22.0162	8	32.8375	8	21.3675	5	11.694	5	37.69	-1.74226	-1.47072	-2.01381	FALSE
ENSG00000164120	HPGD	3248	Nosology:24	Other sclerosing bone disorders	Hypertrophic osteoarthropathy	ENSMUSG00000031613	Hpgd	15446	hydroxyprostaglandin dehydrogenase 15 (NAD) [Source:MGI Symbol;Acc:MGI:108085]	NA	FALSE	FALSE	TRUE	FALSE	5	41.972	5	35.826	5	33.224	5	31.012	5	42.846	5	30.804	5	25.01	5	22.998	brown	0.886805	2.63e-14	8	35.4	8	38.225	8	35.2812	5	25.432	5	16.554	0.611787	0.924018	0.299556	FALSE
ENSG00000174640	SLCO2A1	6578	Nosology:24	Other sclerosing bone disorders	Hypertrophic osteoarthropathy	ENSMUSG00000032548	Slco2a1	24059	solute carrier organic anion transporter family, member 2a1 [Source:MGI Symbol;Acc:MGI:1346021]	NA	FALSE	FALSE	TRUE	FALSE	5	7.552	5	4.976	5	4.086	5	4.734	5	6.798	5	4.404	5	3.546	5	3.972	brown	0.730527	8.74e-08	8	3.59	8	3.13	8	3.2	5	4.924	5	1.684	1.82121	2.26785	1.37457	FALSE
		NA	Nosology:24	Other sclerosing bone disorders	Pachydermoperiostosis (hypertrophic osteoarthropathy, primary, autosomal dominant)		NA	NA	NA	NA	NA	NA	NA	NA	NA	NA	NA	NA	NA	NA	NA	NA	NA	NA	NA	NA	NA	NA	NA	NA	NA	NA	NA	NA	NA	NA	NA	NA	NA	NA	NA	NA	NA	NA	NA	NA	NA
ENSG00000152661	GJA1	2697	Nosology:24	Other sclerosing bone disorders	Oculodentoosseous dysplasia (ODOD) mild type	ENSMUSG00000050953	Gja1	14609	gap junction protein, alpha 1 [Source:MGI Symbol;Acc:MGI:95713]	GO:0001649, GO:0030500, GO:0042733, GO:0045669, GO:0046850	TRUE	TRUE	TRUE	TRUE	5	458.45	5	330.33	5	245.128	5	190.148	5	459.264	5	295.604	5	204.396	5	159.788	brown	0.941918	1.34e-19	8	330.37	8	243.064	8	249.914	5	237.292	5	27.23	3.11663	3.43181	2.80145	TRUE
ENSG00000152661	GJA1	2697	Nosology:24	Other sclerosing bone disorders	Oculodentoosseous dysplasia (ODOD) severe type	ENSMUSG00000050953	Gja1	14609	gap junction protein, alpha 1 [Source:MGI Symbol;Acc:MGI:95713]	GO:0001649, GO:0030500, GO:0042733, GO:0045669, GO:0046850	TRUE	TRUE	TRUE	TRUE	5	458.45	5	330.33	5	245.128	5	190.148	5	459.264	5	295.604	5	204.396	5	159.788	brown	0.941918	1.34e-19	8	330.37	8	243.064	8	249.914	5	237.292	5	27.23	3.11663	3.43181	2.80145	TRUE
ENSG00000164761	TNFRSF11B	4982	Nosology:24	Other sclerosing bone disorders	Osteoectasia with hyperphosphatasia (juvenile Paget disease)	ENSMUSG00000063727	Tnfrsf11b	18383	tumor necrosis factor receptor superfamily, member 11b (osteoprotegerin) [Source:MGI Symbol;Acc:MGI:109587]	GO:0045779	TRUE	TRUE	TRUE	TRUE	5	9.168	5	15.718	5	17.778	5	16.3	5	9.282	5	13.508	5	13.308	5	16.57	grey	0.476488	0.00188225	8	23.475	8	16.9988	8	22.4062	5	26.486	3	0.756	5.14984	6.08637	4.2133	TRUE
ENSG00000162337	LRP5	4041	Nosology:24	Other sclerosing bone disorders	Osteosclerosis	ENSMUSG00000024913	Lrp5	16973	low density lipoprotein receptor-related protein 5 [Source:MGI Symbol;Acc:MGI:1278315]	GO:0002076, GO:0030278, GO:0033690, GO:0035108, GO:0042733, GO:0046849, GO:0046850, GO:0060348, GO:0060349, GO:0045668	TRUE	TRUE	TRUE	TRUE	5	40.188	5	45.094	5	45.722	5	43.44	5	35.856	5	40.364	5	42.57	5	37.056	brown	0.493352	0.00121757	8	50.5988	8	48.8188	8	49.75	5	51.442	5	13.928	1.90061	2.15719	1.64404	TRUE
ENSG00000167941	SOST	50964	Nosology:24	Other sclerosing bone disorders	Sclerosteosis	ENSMUSG00000001494	Sost	74499	sclerostin [Source:MGI Symbol;Acc:MGI:1921749]	GO:0001503, GO:0030279	TRUE	TRUE	TRUE	TRUE	5	44.434	5	196.716	5	508.488	5	647.774	5	32.266	5	179.354	5	289.498	5	392.036	purple	0.89664	5.11e-15	8	430.577	8	403.216	8	462.331	5	613.894	5	4.784	6.97912	7.44643	6.51181	TRUE
ENSG00000134569	LRP4	4038	Nosology:24	Other sclerosing bone disorders	Sclerosteosis	ENSMUSG00000027253	Lrp4	228357	low density lipoprotein receptor-related protein 4 [Source:MGI Symbol;Acc:MGI:2442252]	GO:0030326, GO:0042733, GO:0060173, GO:0030279	TRUE	TRUE	TRUE	TRUE	5	57.314	5	72.618	5	85.492	5	103.976	5	48.436	5	61.546	5	64.034	5	60.842	grey	0.0141604	0.930892	8	75.6225	8	68.1338	8	83.18	5	78.268	5	9.49	3.07145	3.36352	2.77938	TRUE
ENSG00000167941	SOST	50964	Nosology:24	Other sclerosing bone disorders	Endosteal hyperostosis, van Buchem type	ENSMUSG00000001494	Sost	74499	sclerostin [Source:MGI Symbol;Acc:MGI:1921749]	GO:0001503, GO:0030279	TRUE	TRUE	TRUE	TRUE	5	44.434	5	196.716	5	508.488	5	647.774	5	32.266	5	179.354	5	289.498	5	392.036	purple	0.89664	5.11e-15	8	430.577	8	403.216	8	462.331	5	613.894	5	4.784	6.97912	7.44643	6.51181	TRUE
ENSG00000064195	DLX3	1747	Nosology:24	Other sclerosing bone disorders	Trichodentoosseous dysplasia	ENSMUSG00000001510	Dlx3	13393	distal-less homeobox 3 [Source:MGI Symbol;Acc:MGI:94903]	NA	FALSE	FALSE	TRUE	TRUE	5	25.742	5	20.58	5	22.274	5	23.054	5	24.856	5	18	5	16.902	5	16.494	brown	0.80795	2.94e-10	8	24.4125	8	22.605	8	23.4563	5	30.496	5	1.244	4.62339	5.02678	4.22	TRUE
ENSG00000099810	MTAP	4507	Nosology:24	Other sclerosing bone disorders	Diaphyseal medullary stenosis with malignant fibrous histiocytoma	ENSMUSG00000062937	Mtap	66902	methylthioadenosine phosphorylase [Source:MGI Symbol;Acc:MGI:1914152]	NA	FALSE	FALSE	TRUE	FALSE	5	5.856	5	5.5	5	5.154	5	5.12	5	6.58	5	5.59	5	5.496	5	4.696	black	0.704244	3.96e-07	8	4.28875	8	3.93	8	4.75375	5	4.57	5	4.704	-0.135706	0.157733	-0.429145	FALSE
ENSG00000167941	SOST	50964	Nosology:24	Other sclerosing bone disorders	Craniodiaphyseal dysplasia	ENSMUSG00000001494	Sost	74499	sclerostin [Source:MGI Symbol;Acc:MGI:1921749]	GO:0001503, GO:0030279	TRUE	TRUE	TRUE	TRUE	5	44.434	5	196.716	5	508.488	5	647.774	5	32.266	5	179.354	5	289.498	5	392.036	purple	0.89664	5.11e-15	8	430.577	8	403.216	8	462.331	5	613.894	5	4.784	6.97912	7.44643	6.51181	TRUE
		NA	Nosology:24	Other sclerosing bone disorders	Craniometadiaphyseal dysplasia, Wormian bone type		NA	NA	NA	NA	NA	NA	NA	NA	NA	NA	NA	NA	NA	NA	NA	NA	NA	NA	NA	NA	NA	NA	NA	NA	NA	NA	NA	NA	NA	NA	NA	NA	NA	NA	NA	NA	NA	NA	NA	NA	NA
ENSG00000156471	PTDSS1	9791	Nosology:24	Other sclerosing bone disorders	Lenz–Majewski hyperostotic dysplasia	ENSMUSG00000021518	Ptdss1	19210	phosphatidylserine synthase 1 [Source:MGI Symbol;Acc:MGI:1276575]	NA	FALSE	FALSE	TRUE	FALSE	5	12.002	5	11.636	5	11.988	5	11.726	5	11.534	5	11.362	5	11.232	5	10.922	brown	0.812194	2e-10	8	10.8275	8	11.1013	8	11.0663	5	12.374	5	10.542	0.241489	0.423963	0.0590156	FALSE
		NA	Nosology:24	Other sclerosing bone disorders	Metaphyseal dysplasia, Braun–Tinschert type		NA	NA	NA	NA	NA	NA	NA	NA	NA	NA	NA	NA	NA	NA	NA	NA	NA	NA	NA	NA	NA	NA	NA	NA	NA	NA	NA	NA	NA	NA	NA	NA	NA	NA	NA	NA	NA	NA	NA	NA	NA
ENSG00000106483	SFRP4	6424	Nosology:24	Other sclerosing bone disorders	Pyle disease	ENSMUSG00000021319	Sfrp4	20379	secreted frizzled-related protein 4 [Source:MGI Symbol;Acc:MGI:892010]	NA	TRUE	TRUE	TRUE	FALSE	5	37.964	5	30.224	5	31.952	5	31.876	5	39.268	5	31.384	5	26.908	5	41.564	black	0.549505	0.000240246	8	40.7537	8	27.97	8	31.5775	5	23.676	5	10.99	1.10491	1.40235	0.807473	FALSE
ENSG00000108821	COL1A1	1277	Nosology:25	Osteogenesis imperfecta and decreased bone density group	Osteogenesis imperfecta, nondeforming with persistently blue sclerae (OI type 1)	ENSMUSG00000001506	Col1a1	12842	collagen, type I, alpha 1 [Source:MGI Symbol;Acc:MGI:88467]	GO:0001501, GO:0001649, GO:0001957, GO:0001958, GO:0048705, GO:0060346, GO:0060351, GO:0048706, GO:0001503	TRUE	TRUE	TRUE	TRUE	5	27661.5	5	16985.3	5	11178.6	5	8741.39	5	28521.2	5	14686.5	5	10824.8	5	5890.89	brown	0.929861	4.34e-18	8	16934.8	8	14767	8	12248.9	5	13309.2	5	1119.73	3.5553	4.12626	2.98434	TRUE
ENSG00000164692	COL1A2	1278	Nosology:25	Osteogenesis imperfecta and decreased bone density group	Osteogenesis imperfecta, nondeforming with persistently blue sclerae (OI type 1)	ENSMUSG00000029661	Col1a2	12843	collagen, type I, alpha 2 [Source:MGI Symbol;Acc:MGI:88468]	GO:0001501	TRUE	TRUE	TRUE	TRUE	5	16323.2	5	10447.6	5	6935.3	5	5540.94	5	16286.3	5	8860.25	5	6646.86	5	3725.1	brown	0.93066	3.51e-18	8	10117.8	8	8596.36	8	7417.21	5	7642.95	5	661.638	3.50579	4.03976	2.97183	TRUE
ENSG00000108821	COL1A1	1277	Nosology:25	Osteogenesis imperfecta and decreased bone density group	Osteogenesis imperfecta, perinatal lethal form (OI type 2)	ENSMUSG00000001506	Col1a1	12842	collagen, type I, alpha 1 [Source:MGI Symbol;Acc:MGI:88467]	GO:0001501, GO:0001649, GO:0001957, GO:0001958, GO:0048705, GO:0060346, GO:0060351, GO:0048706, GO:0001503	TRUE	TRUE	TRUE	TRUE	5	27661.5	5	16985.3	5	11178.6	5	8741.39	5	28521.2	5	14686.5	5	10824.8	5	5890.89	brown	0.929861	4.34e-18	8	16934.8	8	14767	8	12248.9	5	13309.2	5	1119.73	3.5553	4.12626	2.98434	TRUE
ENSG00000164692	COL1A2	1278	Nosology:25	Osteogenesis imperfecta and decreased bone density group	Osteogenesis imperfecta, perinatal lethal form (OI type 2)	ENSMUSG00000029661	Col1a2	12843	collagen, type I, alpha 2 [Source:MGI Symbol;Acc:MGI:88468]	GO:0001501	TRUE	TRUE	TRUE	TRUE	5	16323.2	5	10447.6	5	6935.3	5	5540.94	5	16286.3	5	8860.25	5	6646.86	5	3725.1	brown	0.93066	3.51e-18	8	10117.8	8	8596.36	8	7417.21	5	7642.95	5	661.638	3.50579	4.03976	2.97183	TRUE
ENSG00000170275	CRTAP	10491	Nosology:25	Osteogenesis imperfecta and decreased bone density group	Osteogenesis imperfecta, perinatal lethal form (OI type 2)	ENSMUSG00000032431	Crtap	56693	cartilage associated protein [Source:MGI Symbol;Acc:MGI:1891221]	NA	TRUE	TRUE	TRUE	TRUE	5	102.612	5	70.048	5	65.622	5	58.28	5	103.702	5	71.398	5	52.042	5	52.982	brown	0.9531	2.54e-21	8	97.335	8	95.7262	8	91.6725	5	82.41	5	17.886	2.16014	2.53159	1.78868	TRUE
ENSG00000117385	LEPRE1	64175	Nosology:25	Osteogenesis imperfecta and decreased bone density group	Osteogenesis imperfecta, perinatal lethal form (OI type 2)	ENSMUSG00000028641	Lepre1	56401	leprecan 1 [Source:MGI Symbol;Acc:MGI:1888921]	GO:0030278, GO:0060348	TRUE	TRUE	TRUE	TRUE	5	57.854	5	36.274	5	30.048	5	27.414	5	58.92	5	31.882	5	22.178	5	19.422	brown	0.957613	3.87e-22	8	30.7888	8	26.3012	8	25.86	5	26.364	5	4.744	2.53478	2.9043	2.16526	TRUE
ENSG00000166794	PPIB	5479	Nosology:25	Osteogenesis imperfecta and decreased bone density group	Osteogenesis imperfecta, perinatal lethal form (OI type 2)	ENSMUSG00000032383	Ppib	19035	peptidylprolyl isomerase B [Source:MGI Symbol;Acc:MGI:97750]	GO:0060348	TRUE	TRUE	TRUE	FALSE	5	198.328	5	171.464	5	161.5	5	150.072	5	211.13	5	143.126	5	133.992	5	120.77	brown	0.93724	5.6e-19	8	136.126	8	133.282	8	133.042	5	136.216	5	108.364	0.334078	0.546729	0.121427	FALSE
ENSG00000108821	COL1A1	1277	Nosology:25	Osteogenesis imperfecta and decreased bone density group	Osteogenesis imperfecta, progressively deforming type (OI type 3)	ENSMUSG00000001506	Col1a1	12842	collagen, type I, alpha 1 [Source:MGI Symbol;Acc:MGI:88467]	GO:0001501, GO:0001649, GO:0001957, GO:0001958, GO:0048705, GO:0060346, GO:0060351, GO:0048706, GO:0001503	TRUE	TRUE	TRUE	TRUE	5	27661.5	5	16985.3	5	11178.6	5	8741.39	5	28521.2	5	14686.5	5	10824.8	5	5890.89	brown	0.929861	4.34e-18	8	16934.8	8	14767	8	12248.9	5	13309.2	5	1119.73	3.5553	4.12626	2.98434	TRUE
ENSG00000164692	COL1A2	1278	Nosology:25	Osteogenesis imperfecta and decreased bone density group	Osteogenesis imperfecta, progressively deforming type (OI type 3)	ENSMUSG00000029661	Col1a2	12843	collagen, type I, alpha 2 [Source:MGI Symbol;Acc:MGI:88468]	GO:0001501	TRUE	TRUE	TRUE	TRUE	5	16323.2	5	10447.6	5	6935.3	5	5540.94	5	16286.3	5	8860.25	5	6646.86	5	3725.1	brown	0.93066	3.51e-18	8	10117.8	8	8596.36	8	7417.21	5	7642.95	5	661.638	3.50579	4.03976	2.97183	TRUE
ENSG00000206013	IFITM5	387733	Nosology:25	Osteogenesis imperfecta and decreased bone density group	Osteogenesis imperfecta, progressively deforming type (OI type 3)	ENSMUSG00000025489	Ifitm5	73835	interferon induced transmembrane protein 5 [Source:MGI Symbol;Acc:MGI:1934923]	GO:0030282, GO:0030500, GO:0060349	TRUE	TRUE	TRUE	TRUE	5	81.602	5	68.904	5	45.662	5	37.174	5	78.796	5	42.936	5	35.094	5	21.136	brown	0.887823	2.24e-14	8	57.6287	8	59.2225	8	52.645	5	49.892	5	5.154	3.23623	4.13421	2.33825	TRUE
ENSG00000132386	SERPINF1	5176	Nosology:25	Osteogenesis imperfecta and decreased bone density group	Osteogenesis imperfecta, progressively deforming type (OI type 3)	ENSMUSG00000000753	Serpinf1	20317	serine (or cysteine) peptidase inhibitor, clade F, member 1 [Source:MGI Symbol;Acc:MGI:108080]	NA	TRUE	TRUE	TRUE	TRUE	5	1132.25	5	643.244	5	331.698	5	231.952	5	1165.51	5	596.792	5	365.368	5	280.196	brown	0.898667	3.57e-15	8	931.026	8	631.826	8	639.231	5	575.03	5	45.802	3.66232	4.12172	3.20291	TRUE
ENSG00000170275	CRTAP	10491	Nosology:25	Osteogenesis imperfecta and decreased bone density group	Osteogenesis imperfecta, progressively deforming type (OI type 3)	ENSMUSG00000032431	Crtap	56693	cartilage associated protein [Source:MGI Symbol;Acc:MGI:1891221]	NA	TRUE	TRUE	TRUE	TRUE	5	102.612	5	70.048	5	65.622	5	58.28	5	103.702	5	71.398	5	52.042	5	52.982	brown	0.9531	2.54e-21	8	97.335	8	95.7262	8	91.6725	5	82.41	5	17.886	2.16014	2.53159	1.78868	TRUE
ENSG00000117385	LEPRE1	64175	Nosology:25	Osteogenesis imperfecta and decreased bone density group	Osteogenesis imperfecta, progressively deforming type (OI type 3)	ENSMUSG00000028641	Lepre1	56401	leprecan 1 [Source:MGI Symbol;Acc:MGI:1888921]	GO:0030278, GO:0060348	TRUE	TRUE	TRUE	TRUE	5	57.854	5	36.274	5	30.048	5	27.414	5	58.92	5	31.882	5	22.178	5	19.422	brown	0.957613	3.87e-22	8	30.7888	8	26.3012	8	25.86	5	26.364	5	4.744	2.53478	2.9043	2.16526	TRUE
ENSG00000166794	PPIB	5479	Nosology:25	Osteogenesis imperfecta and decreased bone density group	Osteogenesis imperfecta, progressively deforming type (OI type 3)	ENSMUSG00000032383	Ppib	19035	peptidylprolyl isomerase B [Source:MGI Symbol;Acc:MGI:97750]	GO:0060348	TRUE	TRUE	TRUE	FALSE	5	198.328	5	171.464	5	161.5	5	150.072	5	211.13	5	143.126	5	133.992	5	120.77	brown	0.93724	5.6e-19	8	136.126	8	133.282	8	133.042	5	136.216	5	108.364	0.334078	0.546729	0.121427	FALSE
ENSG00000149257	SERPINH1	871	Nosology:25	Osteogenesis imperfecta and decreased bone density group	Osteogenesis imperfecta, progressively deforming type (OI type 3)	ENSMUSG00000070436	Serpinh1	NA	serine (or cysteine) peptidase inhibitor, clade H, member 1 [Source:MGI Symbol;Acc:MGI:88283]	GO:0003433	FALSE	TRUE	TRUE	TRUE	5	662.55	5	399.162	5	333.078	5	262.516	5	740.32	5	366.14	5	256.392	5	194.35	brown	0.965865	6.79e-24	8	341.743	8	318.049	8	341.441	5	291.918	5	27.888	3.37918	3.7986	2.95977	TRUE
ENSG00000141756	FKBP10	60681	Nosology:25	Osteogenesis imperfecta and decreased bone density group	Osteogenesis imperfecta, progressively deforming type (OI type 3)	ENSMUSG00000001555	Fkbp10	14230	FK506 binding protein 10 [Source:MGI Symbol;Acc:MGI:104769]	NA	TRUE	TRUE	TRUE	TRUE	5	145.134	5	91.99	5	79.118	5	69.37	5	150.728	5	80.824	5	63.506	5	50.144	brown	0.948127	1.65e-20	8	79.2125	8	74.3137	8	71.49	5	82.47	5	7.902	3.35497	3.71445	2.9955	TRUE
ENSG00000095209	TMEM38B	55151	Nosology:25	Osteogenesis imperfecta and decreased bone density group	Osteogenesis imperfecta, progressively deforming type (OI type 3)	ENSMUSG00000028420	Tmem38b	52076	transmembrane protein 38B [Source:MGI Symbol;Acc:MGI:1098718]	NA	FALSE	FALSE	TRUE	FALSE	5	8.968	5	11.036	5	10.208	5	12.338	5	7.2	5	11.752	5	14.03	5	18.022	yellow	0.72913	9.52e-08	8	11.92	8	14.1788	8	12.64	5	12.962	5	16.776	-0.155405	0.239394	-0.550203	FALSE
ENSG00000168487	BMP1	649	Nosology:25	Osteogenesis imperfecta and decreased bone density group	Osteogenesis imperfecta, progressively deforming type (OI type 3)	ENSMUSG00000022098	Bmp1	12153	bone morphogenetic protein 1 [Source:MGI Symbol;Acc:MGI:88176]	GO:0001503, GO:0051216, GO:0061036	TRUE	TRUE	TRUE	TRUE	5	146.79	5	99.054	5	91.334	5	78.414	5	141.478	5	93.376	5	82.27	5	64.074	brown	0.93006	4.12e-18	8	103.649	8	91.1513	8	93.245	5	95.366	5	10.56	3.1815	3.5228	2.8402	TRUE
ENSG00000125084	WNT1	7471	Nosology:25	Osteogenesis imperfecta and decreased bone density group	Osteogenesis imperfecta, progressively deforming type (OI type 3)	ENSMUSG00000022997	Wnt1	22408	wingless-type MMTV integration site family, member 1 [Source:MGI Symbol;Acc:MGI:98953]	GO:0060348	TRUE	TRUE	TRUE	TRUE	3	0.734	2	0.62	5	1.37	5	1.704	2	0.592	4	1.002	5	1.376	5	2.412	purple	0.619828	2e-05	8	2.95375	8	2.1	8	3.08875	5	2.792	0	0.012	5.98409	7.58208	4.3861	TRUE
ENSG00000157613	CREB3L1	90993	Nosology:25	Osteogenesis imperfecta and decreased bone density group	Osteogenesis imperfecta, progressively deforming type (OI type 3)	ENSMUSG00000027230	Creb3l1	26427	cAMP responsive element binding protein 3-like 1 [Source:MGI Symbol;Acc:MGI:1347062]	GO:0030500	TRUE	TRUE	TRUE	TRUE	5	91.258	5	58.766	5	50.998	5	42.81	5	99.052	5	54.858	5	43.63	5	30.452	brown	0.939108	3.21e-19	8	65.035	8	61.7825	8	58.9712	5	58.226	5	5.276	3.45813	3.91769	2.99856	TRUE
ENSG00000113140	SPARC	6678	Nosology:25	Osteogenesis imperfecta and decreased bone density group	Osteogenesis imperfecta, progressively deforming type (OI type 3)	ENSMUSG00000018593	Sparc	20692	secreted acidic cysteine rich glycoprotein [Source:MGI Symbol;Acc:MGI:98373]	GO:0060348, GO:0001503	TRUE	TRUE	TRUE	TRUE	5	7224.72	5	5205.03	5	3452.38	5	2502.43	5	7187.67	5	4394.38	5	3172.94	5	1992.45	brown	0.911537	3.03e-16	8	5167.15	8	4910.94	8	4261.94	5	3860.91	5	345.762	3.45467	3.96822	2.94112	TRUE
ENSG00000160801	PTH1R	5745	Nosology:11	Metaphyseal dysplasias	Metaphyseal dysplasia, Jansen type	ENSMUSG00000032492	Pth1r	NA	parathyroid hormone 1 receptor [Source:MGI Symbol;Acc:MGI:97801]	GO:0001501, GO:0001503, GO:0002062, GO:0002076, GO:0030282, GO:0045453	TRUE	TRUE	TRUE	TRUE	5	76.734	5	81.698	5	81.304	5	76.914	5	72.502	5	65.492	5	62.04	5	54.47	brown	0.751861	2.24e-08	8	74.3213	8	67.885	8	70.1275	5	70.562	5	6.588	3.51873	3.84671	3.19075	TRUE
ENSG00000108821	COL1A1	1277	Nosology:25	Osteogenesis imperfecta and decreased bone density group	Osteogenesis imperfecta, moderate form (OI type 4)	ENSMUSG00000001506	Col1a1	12842	collagen, type I, alpha 1 [Source:MGI Symbol;Acc:MGI:88467]	GO:0001501, GO:0001649, GO:0001957, GO:0001958, GO:0048705, GO:0060346, GO:0060351, GO:0048706, GO:0001503	TRUE	TRUE	TRUE	TRUE	5	27661.5	5	16985.3	5	11178.6	5	8741.39	5	28521.2	5	14686.5	5	10824.8	5	5890.89	brown	0.929861	4.34e-18	8	16934.8	8	14767	8	12248.9	5	13309.2	5	1119.73	3.5553	4.12626	2.98434	TRUE
ENSG00000164692	COL1A2	1278	Nosology:25	Osteogenesis imperfecta and decreased bone density group	Osteogenesis imperfecta, moderate form (OI type 4)	ENSMUSG00000029661	Col1a2	12843	collagen, type I, alpha 2 [Source:MGI Symbol;Acc:MGI:88468]	GO:0001501	TRUE	TRUE	TRUE	TRUE	5	16323.2	5	10447.6	5	6935.3	5	5540.94	5	16286.3	5	8860.25	5	6646.86	5	3725.1	brown	0.93066	3.51e-18	8	10117.8	8	8596.36	8	7417.21	5	7642.95	5	661.638	3.50579	4.03976	2.97183	TRUE
ENSG00000125084	WNT1	7471	Nosology:25	Osteogenesis imperfecta and decreased bone density group	Osteogenesis imperfecta, moderate form (OI type 4)	ENSMUSG00000022997	Wnt1	22408	wingless-type MMTV integration site family, member 1 [Source:MGI Symbol;Acc:MGI:98953]	GO:0060348	TRUE	TRUE	TRUE	TRUE	3	0.734	2	0.62	5	1.37	5	1.704	2	0.592	4	1.002	5	1.376	5	2.412	purple	0.619828	2e-05	8	2.95375	8	2.1	8	3.08875	5	2.792	0	0.012	5.98409	7.58208	4.3861	TRUE
ENSG00000206013	IFITM5	387733	Nosology:25	Osteogenesis imperfecta and decreased bone density group	Osteogenesis imperfecta, moderate form (OI type 4)	ENSMUSG00000025489	Ifitm5	73835	interferon induced transmembrane protein 5 [Source:MGI Symbol;Acc:MGI:1934923]	GO:0030282, GO:0030500, GO:0060349	TRUE	TRUE	TRUE	TRUE	5	81.602	5	68.904	5	45.662	5	37.174	5	78.796	5	42.936	5	35.094	5	21.136	brown	0.887823	2.24e-14	8	57.6287	8	59.2225	8	52.645	5	49.892	5	5.154	3.23623	4.13421	2.33825	TRUE
ENSG00000170275	CRTAP	10491	Nosology:25	Osteogenesis imperfecta and decreased bone density group	Osteogenesis imperfecta, moderate form (OI type 4)	ENSMUSG00000032431	Crtap	56693	cartilage associated protein [Source:MGI Symbol;Acc:MGI:1891221]	NA	TRUE	TRUE	TRUE	TRUE	5	102.612	5	70.048	5	65.622	5	58.28	5	103.702	5	71.398	5	52.042	5	52.982	brown	0.9531	2.54e-21	8	97.335	8	95.7262	8	91.6725	5	82.41	5	17.886	2.16014	2.53159	1.78868	TRUE
ENSG00000166794	PPIB	5479	Nosology:25	Osteogenesis imperfecta and decreased bone density group	Osteogenesis imperfecta, moderate form (OI type 4)	ENSMUSG00000032383	Ppib	19035	peptidylprolyl isomerase B [Source:MGI Symbol;Acc:MGI:97750]	GO:0060348	TRUE	TRUE	TRUE	FALSE	5	198.328	5	171.464	5	161.5	5	150.072	5	211.13	5	143.126	5	133.992	5	120.77	brown	0.93724	5.6e-19	8	136.126	8	133.282	8	133.042	5	136.216	5	108.364	0.334078	0.546729	0.121427	FALSE
ENSG00000141756	FKBP10	60681	Nosology:25	Osteogenesis imperfecta and decreased bone density group	Osteogenesis imperfecta, moderate form (OI type 4)	ENSMUSG00000001555	Fkbp10	14230	FK506 binding protein 10 [Source:MGI Symbol;Acc:MGI:104769]	NA	TRUE	TRUE	TRUE	TRUE	5	145.134	5	91.99	5	79.118	5	69.37	5	150.728	5	80.824	5	63.506	5	50.144	brown	0.948127	1.65e-20	8	79.2125	8	74.3137	8	71.49	5	82.47	5	7.902	3.35497	3.71445	2.9955	TRUE
ENSG00000170374	SP7	121340	Nosology:25	Osteogenesis imperfecta and decreased bone density group	Osteogenesis imperfecta, moderate form (OI type 4)	ENSMUSG00000060284	Sp7	170574	Sp7 transcription factor 7 [Source:MGI Symbol;Acc:MGI:2153568]	GO:0001649	TRUE	TRUE	TRUE	TRUE	5	87.036	5	70.334	5	69.57	5	62.46	5	92.048	5	64.19	5	59.538	5	51.522	brown	0.928593	6.03e-18	8	83.0325	8	73.9838	8	76.6637	5	85.06	5	6.154	3.80939	4.14198	3.4768	TRUE
ENSG00000206013	IFITM5	387733	Nosology:25	Osteogenesis imperfecta and decreased bone density group	Osteogenesis imperfecta with calcification of the interosseous membranes and/or hypertrophic callus (OI type 5)	ENSMUSG00000025489	Ifitm5	73835	interferon induced transmembrane protein 5 [Source:MGI Symbol;Acc:MGI:1934923]	GO:0030282, GO:0030500, GO:0060349	TRUE	TRUE	TRUE	TRUE	5	81.602	5	68.904	5	45.662	5	37.174	5	78.796	5	42.936	5	35.094	5	21.136	brown	0.887823	2.24e-14	8	57.6287	8	59.2225	8	52.645	5	49.892	5	5.154	3.23623	4.13421	2.33825	TRUE
ENSG00000102024	PLS3	5358	Nosology:25	Osteogenesis imperfecta and decreased bone density group	Osteoporosis—X-linked form	ENSMUSG00000016382	Pls3	102866	plastin 3 (T-isoform) [Source:MGI Symbol;Acc:MGI:104807]	NA	TRUE	TRUE	TRUE	TRUE	5	61.886	5	59.63	5	49.188	5	41.776	5	59.798	5	52.986	5	38.822	5	41.556	black	0.86675	4.87e-13	8	43.2775	8	35.0337	8	41.3263	5	40.724	5	3.82	3.42762	3.70978	3.14547	TRUE
ENSG00000012174	MBTPS2	51360	Nosology:25	Osteogenesis imperfecta and decreased bone density group	Osteoporosis—X-linked form	ENSMUSG00000046873	Mbtps2	270669	membrane-bound transcription factor peptidase, site 2 [Source:MGI Symbol;Acc:MGI:2444506]	NA	FALSE	FALSE	TRUE	FALSE	5	9.334	5	8.37	5	8.77	5	11.666	5	7.866	5	9.976	5	9.712	5	9.756	black	0.68571	1.05e-06	8	11.325	8	10.675	8	10.385	5	10.07	5	8.322	0.248158	0.511231	-0.0149154	FALSE
ENSG00000125084	WNT1	7471	Nosology:25	Osteogenesis imperfecta and decreased bone density group	Osteoporosis—AD form	ENSMUSG00000022997	Wnt1	22408	wingless-type MMTV integration site family, member 1 [Source:MGI Symbol;Acc:MGI:98953]	GO:0060348	TRUE	TRUE	TRUE	TRUE	3	0.734	2	0.62	5	1.37	5	1.704	2	0.592	4	1.002	5	1.376	5	2.412	purple	0.619828	2e-05	8	2.95375	8	2.1	8	3.08875	5	2.792	0	0.012	5.98409	7.58208	4.3861	TRUE
ENSG00000162337	LRP5	4041	Nosology:25	Osteogenesis imperfecta and decreased bone density group	Osteoporosis—AD form	ENSMUSG00000024913	Lrp5	16973	low density lipoprotein receptor-related protein 5 [Source:MGI Symbol;Acc:MGI:1278315]	GO:0002076, GO:0030278, GO:0033690, GO:0035108, GO:0042733, GO:0046849, GO:0046850, GO:0060348, GO:0060349, GO:0045668	TRUE	TRUE	TRUE	TRUE	5	40.188	5	45.094	5	45.722	5	43.44	5	35.856	5	40.364	5	42.57	5	37.056	brown	0.493352	0.00121757	8	50.5988	8	48.8188	8	49.75	5	51.442	5	13.928	1.90061	2.15719	1.64404	TRUE
ENSG00000141756	FKBP10	60681	Nosology:25	Osteogenesis imperfecta and decreased bone density group	Bruck syndrome type 1 (BS1)	ENSMUSG00000001555	Fkbp10	14230	FK506 binding protein 10 [Source:MGI Symbol;Acc:MGI:104769]	NA	TRUE	TRUE	TRUE	TRUE	5	145.134	5	91.99	5	79.118	5	69.37	5	150.728	5	80.824	5	63.506	5	50.144	brown	0.948127	1.65e-20	8	79.2125	8	74.3137	8	71.49	5	82.47	5	7.902	3.35497	3.71445	2.9955	TRUE
ENSG00000152952	PLOD2	5352	Nosology:25	Osteogenesis imperfecta and decreased bone density group	Bruck syndrome type 2 (BS2)	ENSMUSG00000032374	Plod2	26432	procollagen lysine, 2-oxoglutarate 5-dioxygenase 2 [Source:MGI Symbol;Acc:MGI:1347007]	NA	FALSE	FALSE	TRUE	TRUE	5	142.86	5	121.36	5	120.938	5	127.928	5	131.802	5	100.668	5	77.82	5	66.224	brown	0.844735	7.27e-12	8	113.82	8	112.351	8	120.141	5	126.962	5	7.31	4.0371	4.44879	3.6254	TRUE
ENSG00000162337	LRP5	4041	Nosology:25	Osteogenesis imperfecta and decreased bone density group	Osteoporosis-pseudoglioma syndrome	ENSMUSG00000024913	Lrp5	16973	low density lipoprotein receptor-related protein 5 [Source:MGI Symbol;Acc:MGI:1278315]	GO:0002076, GO:0030278, GO:0033690, GO:0035108, GO:0042733, GO:0046849, GO:0046850, GO:0060348, GO:0060349, GO:0045668	TRUE	TRUE	TRUE	TRUE	5	40.188	5	45.094	5	45.722	5	43.44	5	35.856	5	40.364	5	42.57	5	37.056	brown	0.493352	0.00121757	8	50.5988	8	48.8188	8	49.75	5	51.442	5	13.928	1.90061	2.15719	1.64404	TRUE
ENSG00000164023	SGMS2	166929	Nosology:25	Osteogenesis imperfecta and decreased bone density group	Calvarial doughnut lesions with bone fragility	ENSMUSG00000050931	Sgms2	74442	sphingomyelin synthase 2 [Source:MGI Symbol;Acc:MGI:1921692]	NA	FALSE	FALSE	TRUE	TRUE	5	215.594	5	162.542	5	126.356	5	111.266	5	208.656	5	130.414	5	112.486	5	69.3	brown	0.911863	2.84e-16	8	160.012	8	153.192	8	142.499	5	123.998	5	31.552	2.07597	2.43792	1.71402	TRUE
ENSG00000185624	P4HB	5034	Nosology:25	Osteogenesis imperfecta and decreased bone density group	Cole–Carpenter dysplasia (bone fragility with craniosynostosis)	ENSMUSG00000025130	P4hb	18453	prolyl 4-hydroxylase, beta polypeptide [Source:MGI Symbol;Acc:MGI:97464]	NA	FALSE	FALSE	TRUE	FALSE	5	208.866	5	159.234	5	149.964	5	147.24	5	220.344	5	143.512	5	130.64	5	119.428	brown	0.979615	4.26e-28	8	155.68	8	155.691	8	146.377	5	146.768	5	103.712	0.503439	0.69559	0.311287	FALSE
ENSG00000150961	SEC24D	9871	Nosology:25	Osteogenesis imperfecta and decreased bone density group	Cole–Carpenter like dysplasia	ENSMUSG00000039234	Sec24d	69608	Sec24 related gene family, member D (S. cerevisiae) [Source:MGI Symbol;Acc:MGI:1916858]	NA	FALSE	FALSE	TRUE	FALSE	5	56.862	5	42.734	5	33.986	5	31.782	5	55.09	5	37.906	5	31.526	5	25.164	brown	0.952549	3.16e-21	8	41.5562	8	37.5825	8	39.2388	5	37.79	5	11.2	1.87273	2.15347	1.59199	FALSE
ENSG00000015532	XYLT2	64132	Nosology:25	Osteogenesis imperfecta and decreased bone density group	Spondylo-ocular dysplasia	ENSMUSG00000020868	Xylt2	217119	xylosyltransferase II [Source:MGI Symbol;Acc:MGI:2444797]	GO:0030206	FALSE	TRUE	TRUE	FALSE	5	9.884	5	9.126	5	11.846	5	10.066	5	8.944	5	10.318	5	9.182	5	10.936	black	0.613998	2.51e-05	8	11.9162	8	10.35	8	11.8788	5	12.518	5	4.364	1.44722	1.6887	1.20574	FALSE
ENSG00000171714	ANO5	203859	Nosology:25	Osteogenesis imperfecta and decreased bone density group	Gnathodiaphyseal dysplasia	ENSMUSG00000055489	Ano5	233246	anoctamin 5 [Source:MGI Symbol;Acc:MGI:3576659]	NA	FALSE	FALSE	TRUE	FALSE	4	2.838	5	4.858	5	5.344	5	5.278	4	2.864	5	5.764	5	4.676	5	10.548	yellow	0.894082	7.95e-15	5	2.71	4	1.2125	7	3.28875	5	3.944	0	0.198	4.71165	6.74458	2.67871	TRUE
ENSG00000027847	B4GALT7	11285	Nosology:25	Osteogenesis imperfecta and decreased bone density group	Ehlers–Danlos syndrome, spondylodysplastic type	ENSMUSG00000021504	B4galt7	218271	xylosylprotein beta1,4-galactosyltransferase, polypeptide 7 (galactosyltransferase I) [Source:MGI Symbol;Acc:MGI:2384987]	NA	FALSE	FALSE	TRUE	FALSE	5	8.852	5	7.742	5	8.672	5	8.628	5	9.16	5	7.526	5	7.3	5	7.178	black	0.698401	5.42e-07	8	7.66	8	7.94125	8	8.425	5	8.678	5	6.648	0.477677	0.738621	0.216733	FALSE
ENSG00000120370	GORAB	92344	Nosology:25	Osteogenesis imperfecta and decreased bone density group	Geroderma osteodysplasticum	ENSMUSG00000040124	Gorab	98376	golgin, RAB6-interacting [Source:MGI Symbol;Acc:MGI:2138271]	NA	FALSE	FALSE	TRUE	FALSE	5	6.222	5	4.966	5	4.728	5	4.894	5	6.064	5	4.858	5	4.48	5	4.514	brown	0.826595	5.02e-11	8	5.1775	8	5.19	8	4.745	5	4.726	5	2.61	0.826681	1.23165	0.421708	FALSE
ENSG00000183010	PYCR1	5831	Nosology:25	Osteogenesis imperfecta and decreased bone density group	Cutis laxa, autosomal recessive form, type 2B (ARCL2B)	ENSMUSG00000025140	Pycr1	NA	pyrroline-5-carboxylate reductase 1 [Source:MGI Symbol;Acc:MGI:2384795]	NA	FALSE	FALSE	TRUE	TRUE	5	25.83	5	16.372	5	12.66	5	9.462	5	29.786	5	14.362	5	9.742	5	8.758	brown	0.95085	6.07e-21	8	11.2762	8	10.9187	8	11.3663	5	11.522	5	2.016	2.93224	3.65632	2.20815	TRUE
ENSG00000160801	PTH1R	5745	Nosology:11	Metaphyseal dysplasias	Eiken dysplasia	ENSMUSG00000032492	Pth1r	NA	parathyroid hormone 1 receptor [Source:MGI Symbol;Acc:MGI:97801]	GO:0001501, GO:0001503, GO:0002062, GO:0002076, GO:0030282, GO:0045453	TRUE	TRUE	TRUE	TRUE	5	76.734	5	81.698	5	81.304	5	76.914	5	72.502	5	65.492	5	62.04	5	54.47	brown	0.751861	2.24e-08	8	74.3213	8	67.885	8	70.1275	5	70.562	5	6.588	3.51873	3.84671	3.19075	TRUE
ENSG00000148606	POLR3A	11128	Nosology:25	Osteogenesis imperfecta and decreased bone density group	Wiedemann–Rautenstrauch syndrome	ENSMUSG00000025280	Polr3a	218832	polymerase (RNA) III (DNA directed) polypeptide A [Source:MGI Symbol;Acc:MGI:2681836]	NA	FALSE	FALSE	TRUE	FALSE	5	3.842	5	4.28	5	4.492	5	4.752	5	3.574	5	4.156	5	4.68	5	4.126	brown	0.301386	0.0587718	8	4.7275	8	4.98125	8	4.74375	5	4.88	5	5.742	-0.241178	-0.00953593	-0.47282	FALSE
ENSG00000115267	IFIH1	64135	Nosology:25	Osteogenesis imperfecta and decreased bone density group	Singleton–Merten dysplasia type 1	ENSMUSG00000026896	Ifih1	71586	interferon induced with helicase C domain 1 [Source:MGI Symbol;Acc:MGI:1918836]	NA	FALSE	FALSE	TRUE	FALSE	5	5.406	5	8.162	5	9.492	5	12.692	5	5.226	5	6.818	5	8.232	5	7.59	turquoise	0.641482	8.18e-06	8	8.85625	8	8.8325	8	9.31125	5	7.678	5	12.976	-0.733147	-0.542445	-0.92385	FALSE
ENSG00000107201	DDX58	23586	Nosology:25	Osteogenesis imperfecta and decreased bone density group	Singleton–Merten dysplasia type 2	ENSMUSG00000040296	Ddx58	230073	DEAD (Asp-Glu-Ala-Asp) box polypeptide 58 [Source:MGI Symbol;Acc:MGI:2442858]	NA	FALSE	FALSE	TRUE	FALSE	5	11.276	5	15.506	5	17.48	5	20.71	5	12.26	5	13.858	5	18.172	5	13.984	turquoise	0.463834	0.00257335	8	19.0787	8	19.4275	8	19.005	5	15.426	5	23.308	-0.643553	-0.410553	-0.876552	FALSE
ENSG00000151779	NBAS	51594	Nosology:25	Osteogenesis imperfecta and decreased bone density group	Short stature, optic nerve atrophy and Pelger–Huet anomaly (SOPH syndrome)	ENSMUSG00000020576	Nbas	71169	neuroblastoma amplified sequence [Source:MGI Symbol;Acc:MGI:1918419]	NA	FALSE	FALSE	TRUE	FALSE	5	13.442	5	10.828	5	10.77	5	11.068	5	14.09	5	10.884	5	10.224	5	9.428	brown	0.910555	3.71e-16	8	12.7888	8	12.4025	8	12.355	5	11.572	5	8.112	0.548864	0.725539	0.372189	FALSE
ENSG00000162551	ALPL	249	Nosology:26	Abnormal mineralization group	Hypophosphatasia, perinatal lethal, infantile and juvenile forms	ENSMUSG00000028766	Alpl	11647	alkaline phosphatase, liver/bone/kidney [Source:MGI Symbol;Acc:MGI:87983]	GO:0001958, GO:0001649	TRUE	TRUE	TRUE	TRUE	5	356.954	5	275.288	5	251.134	5	206.768	5	357.028	5	250.78	5	164.212	5	160.524	brown	0.923208	2.29e-17	8	202.257	8	164.885	8	193.32	5	223.444	5	16.8	3.73033	4.05791	3.40275	TRUE
ENSG00000162551	ALPL	249	Nosology:26	Abnormal mineralization group	Hypophosphatasia, juvenile and adult forms	ENSMUSG00000028766	Alpl	11647	alkaline phosphatase, liver/bone/kidney [Source:MGI Symbol;Acc:MGI:87983]	GO:0001958, GO:0001649	TRUE	TRUE	TRUE	TRUE	5	356.954	5	275.288	5	251.134	5	206.768	5	357.028	5	250.78	5	164.212	5	160.524	brown	0.923208	2.29e-17	8	202.257	8	164.885	8	193.32	5	223.444	5	16.8	3.73033	4.05791	3.40275	TRUE
ENSG00000102174	PHEX	5251	Nosology:26	Abnormal mineralization group	Hypophosphatemic rickets, X-linked	ENSMUSG00000057457	Phex	18675	phosphate regulating endopeptidase homolog, X-linked [Source:MGI Symbol;Acc:MGI:107489]	GO:0030282	TRUE	TRUE	TRUE	TRUE	5	156.116	5	145.812	5	143.312	5	144.938	5	124.962	5	90.008	5	92.802	5	80.714	brown	0.725226	1.2e-07	8	152.702	8	145.246	8	141.294	5	160.964	5	4.684	5.06287	5.43471	4.69103	TRUE
ENSG00000118972	FGF23	8074	Nosology:26	Abnormal mineralization group	Hypophosphatemic rickets, autosomal dominant	ENSMUSG00000000182	Fgf23	64654	fibroblast growth factor 23 [Source:MGI Symbol;Acc:MGI:1891427]	GO:0030500, GO:0045668, GO:0030502	TRUE	TRUE	TRUE	FALSE	4	1.054	4	1.076	5	1.408	5	2.868	5	1.278	3	0.884	4	1.916	5	4.606	yellow	0.429984	0.00561948	8	2.45375	6	0.8575	8	1.82125	5	2.368	1	0.574	2.36835	3.16016	1.57655	FALSE
ENSG00000152592	DMP1	1758	Nosology:26	Abnormal mineralization group	Hypophosphatemic rickets, autosomal recessive, type 1 (ARHR1)	ENSMUSG00000029307	Dmp1	13406	dentin matrix protein 1 [Source:MGI Symbol;Acc:MGI:94910]	GO:0001503	TRUE	TRUE	TRUE	TRUE	5	628.396	5	354.98	5	411.978	5	485.364	5	525.206	5	274.596	5	262.226	5	286.374	brown	0.708781	3.09e-07	8	453.619	8	334.351	8	382.97	5	529.912	5	12.546	5.45021	5.83511	5.06531	TRUE
ENSG00000197594	ENPP1	5167	Nosology:26	Abnormal mineralization group	Hypophosphatemic rickets, autosomal recessive, type 2 (ARHR2)	ENSMUSG00000037370	Enpp1	NA	ectonucleotide pyrophosphatase/phosphodiesterase 1 [Source:MGI Symbol;Acc:MGI:97370]	GO:0030279, GO:0046849	TRUE	TRUE	TRUE	TRUE	5	35.76	5	38.478	5	39.05	5	40.17	5	35.74	5	31.978	5	29.308	5	36.196	black	0.436715	0.00484082	8	34.8963	8	21.2888	8	31.7512	5	38.266	5	4.412	3.31751	3.63671	2.99831	TRUE
ENSG00000171365	CLCN5	1184	Nosology:26	Abnormal mineralization group	Hypophosphatemic rickets with hypercalciuria, X-linked	ENSMUSG00000004317	Clcn5	12728	chloride channel 5 [Source:MGI Symbol;Acc:MGI:99486]	NA	FALSE	FALSE	TRUE	FALSE	5	8.616	5	6.304	5	5.672	5	6.494	5	8.58	5	6.352	5	6.44	5	3.718	brown	0.852867	2.82e-12	8	6.71625	8	6.42	8	6.16125	5	5.56	5	8.366	-0.266869	0.0173941	-0.551131	FALSE
ENSG00000198569	SLC34A3	142680	Nosology:26	Abnormal mineralization group	Hypophosphatemic rickets with hypercalciuria, autosomal recessive (HHRH)	ENSMUSG00000006469	Slc34a3	142681	solute carrier family 34 (sodium phosphate), member 3 [Source:MGI Symbol;Acc:MGI:2159410]	NA	FALSE	FALSE	FALSE	FALSE	0	0	0	0	0	0	0	0	0	0	0	0	0	0	0	0	NA	NA	NA	0	0	0	0	0	0	0	0	0	0	NA	NA	NA	FALSE
ENSG00000111012	CYP27B1	1594	Nosology:26	Abnormal mineralization group	Vitamin D-dependent rickets, type 1A	ENSMUSG00000006724	Cyp27b1	13115	cytochrome P450, family 27, subfamily b, polypeptide 1 [Source:MGI Symbol;Acc:MGI:1098274]	GO:0030282, GO:0030500	TRUE	TRUE	FALSE	FALSE	1	0.314	0	0.162	0	0.092	0	0.122	0	0.302	1	0.192	0	0.136	0	0.118	NA	NA	NA	0	0.23875	0	0.21375	1	0.295	1	0.484	0	0.028	NA	NA	NA	FALSE
ENSG00000186104	CYP2R1	120227	Nosology:26	Abnormal mineralization group	Vitamin D-dependent rickets, type 1B	ENSMUSG00000030670	Cyp2r1	244209	cytochrome P450, family 2, subfamily r, polypeptide 1 [Source:MGI Symbol;Acc:MGI:2449771]	NA	FALSE	FALSE	TRUE	FALSE	4	1.176	4	0.8	5	1.274	5	1.012	5	0.962	5	1.29	4	0.834	4	1.27	black	0.187889	0.245638	8	0.99125	6	0.83875	8	1.1575	3	0.74	5	1.084	-0.733907	0.183978	-1.65179	FALSE
ENSG00000111424	VDR	7421	Nosology:26	Abnormal mineralization group	Vitamin D-dependent rickets, type 2A	ENSMUSG00000022479	Vdr	22337	vitamin D receptor [Source:MGI Symbol;Acc:MGI:103076]	GO:0001501	TRUE	TRUE	TRUE	TRUE	5	49.246	5	36.576	5	46.448	5	54.738	5	43.122	5	28.278	5	35.758	5	32.984	brown	0.660587	3.51e-06	8	61.68	8	57.8563	8	61.2013	5	51.76	5	4.714	3.52942	3.78565	3.2732	TRUE
		NA	Nosology:26	Abnormal mineralization group	Vitamin D-dependent rickets, type 2B		NA	NA	NA	NA	NA	NA	NA	NA	NA	NA	NA	NA	NA	NA	NA	NA	NA	NA	NA	NA	NA	NA	NA	NA	NA	NA	NA	NA	NA	NA	NA	NA	NA	NA	NA	NA	NA	NA	NA	NA	NA
ENSG00000134371	CDC73	79577	Nosology:26	Abnormal mineralization group	Familial hyperparathyroidism, types 1–4	ENSMUSG00000026361	Cdc73	214498	cell division cycle 73, Paf1/RNA polymerase II complex component [Source:MGI Symbol;Acc:MGI:2384876]	NA	FALSE	FALSE	TRUE	FALSE	5	9.834	5	11.814	5	10.71	5	13.112	5	9.356	5	11.024	5	12.45	5	11.208	black	0.262039	0.102383	8	11.8938	8	11.2338	8	12.6325	5	9.908	5	10.256	0.102827	0.28564	-0.0799855	FALSE
ENSG00000124827	GCM2	9247	Nosology:26	Abnormal mineralization group	Familial hyperparathyroidism, types 1–4	ENSMUSG00000021362	Gcm2	107889	glial cells missing homolog 2 (Drosophila) [Source:MGI Symbol;Acc:MGI:1861438]	NA	TRUE	TRUE	FALSE	FALSE	0	0	0	0	0	0	0	0.014	0	0	0	0	0	0.028	0	0	NA	NA	NA	0	0.0075	0	0.005	0	0.0025	0	0.008	0	0	NA	NA	NA	FALSE
ENSG00000036828	CASR	846	Nosology:26	Abnormal mineralization group	Neonatal hyperparathyroidism, severe form	ENSMUSG00000051980	Casr	12374	calcium-sensing receptor [Source:MGI Symbol;Acc:MGI:1351351]	GO:0001503	TRUE	TRUE	FALSE	FALSE	0	0.024	0	0.094	1	0.276	0	0.164	0	0.008	0	0.14	0	0.094	0	0.156	NA	NA	NA	1	0.165	0	0.11	0	0.1	0	0.014	0	0	NA	NA	NA	FALSE
ENSG00000165125	TRPV6	55503	Nosology:26	Abnormal mineralization group	Neonatal hyperparathyroidism, transient form	ENSMUSG00000029868	Trpv6	64177	transient receptor potential cation channel, subfamily V, member 6 [Source:MGI Symbol;Acc:MGI:1927259]	NA	FALSE	FALSE	FALSE	FALSE	0	0	0	0	0	0	0	0	0	0	0	0	0	0	0	0	NA	NA	NA	0	0.0025	0	0	0	0	0	0	0	0	NA	NA	NA	FALSE
ENSG00000036828	CASR	846	Nosology:26	Abnormal mineralization group	Familial hypocalciuric hypercalcemia with transient neonatal hyperparathyroidism	ENSMUSG00000051980	Casr	12374	calcium-sensing receptor [Source:MGI Symbol;Acc:MGI:1351351]	GO:0001503	TRUE	TRUE	FALSE	FALSE	0	0.024	0	0.094	1	0.276	0	0.164	0	0.008	0	0.14	0	0.094	0	0.156	NA	NA	NA	1	0.165	0	0.11	0	0.1	0	0.014	0	0	NA	NA	NA	FALSE
ENSG00000154122	ANKH	56172	Nosology:26	Abnormal mineralization group	Calcium pyrophosphate deposition disease (familial chondrocalcinosis) type 2	ENSMUSG00000022265	Ank	11732	progressive ankylosis [Source:MGI Symbol;Acc:MGI:3045421]	GO:0030500	TRUE	TRUE	TRUE	FALSE	5	79.696	5	64.72	5	66.102	5	70.244	5	69.98	5	56.698	5	50.502	5	73.628	black	0.733787	7.16e-08	8	56.8038	8	38.185	8	50.3963	5	63.006	5	29.304	1.12223	1.34054	0.903928	FALSE
ENSG00000174775	HRAS	3265	Nosology:26	Abnormal mineralization group	Cutaneous skeletal hypophosphatemia syndrome	ENSMUSG00000025499	Hras	15461	Harvey rat sarcoma virus oncogene [Source:MGI Symbol;Acc:MGI:96224]	NA	TRUE	TRUE	TRUE	FALSE	5	17.294	5	17.238	5	17.12	5	23.928	5	17.592	5	16.17	5	18.198	5	18.934	brown	0.403254	0.00987663	8	15.7575	8	16.555	8	16.9438	5	21.15	5	25.548	-0.31074	-0.0758094	-0.545671	FALSE
ENSG00000213281	NRAS	4893	Nosology:26	Abnormal mineralization group	Cutaneous skeletal hypophosphatemia syndrome	ENSMUSG00000027852	Nras	18176	neuroblastoma ras oncogene [Source:MGI Symbol;Acc:MGI:97376]	NA	FALSE	FALSE	TRUE	FALSE	5	21.894	5	25.232	5	20.162	5	22.506	5	19.444	5	20.148	5	20.696	5	19.068	brown	0.630456	1.3e-05	8	25.8038	8	27.2963	8	24.8912	5	21.86	5	31.52	-0.60903	-0.4593	-0.75876	FALSE
ENSG00000127415	IDUA	3425	Nosology:27	Lysosomal Storage Diseases with Skeletal Involvement (Dysostosis Multiplex group)	Mucopolysaccharidosis type 1H-1S	ENSMUSG00000033540	Idua	15932	iduronidase, alpha-L- [Source:MGI Symbol;Acc:MGI:96418]	GO:0035108, GO:0048705	TRUE	TRUE	TRUE	FALSE	5	7.434	5	8.816	5	11.084	5	11.792	5	7.728	5	9.154	5	9.104	5	9.51	grey	0.231258	0.151068	8	9.97	8	10.4475	8	11.6263	5	11.99	5	8.862	0.22871	0.448832	0.00858799	FALSE
ENSG00000010404	IDS	3423	Nosology:27	Lysosomal Storage Diseases with Skeletal Involvement (Dysostosis Multiplex group)	Mucopolysaccharidosis type 2	ENSMUSG00000035847	Ids	15931	iduronate 2-sulfatase [Source:MGI Symbol;Acc:MGI:96417]	NA	TRUE	TRUE	TRUE	FALSE	5	11.332	5	13.556	5	13.474	5	13.364	5	11.036	5	14.194	5	13.022	5	13.68	black	0.556754	0.00019071	8	15.745	8	13.8712	8	15.015	5	13.402	5	8.244	0.77549	0.937455	0.613525	FALSE
ENSG00000181523	SGSH	6448	Nosology:27	Lysosomal Storage Diseases with Skeletal Involvement (Dysostosis Multiplex group)	Mucopolysaccharidosis type 3A	ENSMUSG00000005043	Sgsh	27029	N-sulfoglucosamine sulfohydrolase (sulfamidase) [Source:MGI Symbol;Acc:MGI:1350341]	NA	TRUE	TRUE	TRUE	FALSE	5	5.524	5	6.014	5	6.886	5	7.046	5	5.442	5	5.914	5	6.4	5	6.77	brown	0.456903	0.00303907	8	6.325	8	7.375	8	6.27625	5	6.59	5	6.558	-0.00555335	0.225992	-0.237098	FALSE
ENSG00000108784	NAGLU	4669	Nosology:27	Lysosomal Storage Diseases with Skeletal Involvement (Dysostosis Multiplex group)	Mucopolysaccharidosis type 3B	ENSMUSG00000001751	Naglu	27419	alpha-N-acetylglucosaminidase (Sanfilippo disease IIIB) [Source:MGI Symbol;Acc:MGI:1351641]	NA	TRUE	TRUE	TRUE	FALSE	5	13.442	5	13.304	5	13.934	5	13.48	5	11.632	5	9.77	5	9.506	5	9.976	brown	0.69134	7.85e-07	8	9.4125	8	10.2575	8	9.3025	5	10.424	5	6.29	0.833398	1.19548	0.471313	FALSE
ENSG00000160801	PTH1R	5745	Nosology:22	Neonatal osteosclerotic dysplasias	Blomstrand dysplasia	ENSMUSG00000032492	Pth1r	NA	parathyroid hormone 1 receptor [Source:MGI Symbol;Acc:MGI:97801]	GO:0001501, GO:0001503, GO:0002062, GO:0002076, GO:0030282, GO:0045453	TRUE	TRUE	TRUE	TRUE	5	76.734	5	81.698	5	81.304	5	76.914	5	72.502	5	65.492	5	62.04	5	54.47	brown	0.751861	2.24e-08	8	74.3213	8	67.885	8	70.1275	5	70.562	5	6.588	3.51873	3.84671	3.19075	TRUE
ENSG00000135677	GNS	2799	Nosology:27	Lysosomal Storage Diseases with Skeletal Involvement (Dysostosis Multiplex group)	Mucopolysaccharidosis type 3D	ENSMUSG00000034707	Gns	75612	glucosamine (N-acetyl)-6-sulfatase [Source:MGI Symbol;Acc:MGI:1922862]	NA	FALSE	FALSE	TRUE	FALSE	5	51.286	5	44.236	5	50.58	5	56.646	5	45.364	5	38.64	5	39.54	5	39.382	magenta	0.946914	2.53e-20	8	43.3	8	45.2963	8	42.535	5	39.512	5	35.532	0.1684	0.321859	0.0149418	FALSE
ENSG00000141012	GALNS	2588	Nosology:27	Lysosomal Storage Diseases with Skeletal Involvement (Dysostosis Multiplex group)	Mucopolysaccharidosis type 4A	ENSMUSG00000015027	Galns	50917	galactosamine (N-acetyl)-6-sulfate sulfatase [Source:MGI Symbol;Acc:MGI:1355303]	NA	TRUE	TRUE	TRUE	FALSE	5	8.494	5	6.756	5	7.734	5	9.496	5	8.754	5	7.076	5	9.894	5	5.92	brown	0.555799	0.000196656	8	8.165	8	11.7125	8	9.1675	5	8.128	5	18.018	-1.1517	-0.864196	-1.43921	FALSE
ENSG00000170266	GLB1	2720	Nosology:27	Lysosomal Storage Diseases with Skeletal Involvement (Dysostosis Multiplex group)	Mucopolysaccharidosis type 4B	ENSMUSG00000045594	Glb1	12091	galactosidase, beta 1 [Source:MGI Symbol;Acc:MGI:88151]	NA	FALSE	FALSE	TRUE	FALSE	5	36.026	5	24.028	5	26.072	5	28.282	5	31.504	5	16.47	5	15.792	5	15.996	magenta	0.933744	1.52e-18	8	18.6962	8	21.8938	8	19.1425	5	18.106	5	12.1	0.575081	0.82527	0.324891	FALSE
ENSG00000113273	ARSB	411	Nosology:27	Lysosomal Storage Diseases with Skeletal Involvement (Dysostosis Multiplex group)	Mucopolysaccharidosis type 6	ENSMUSG00000042082	Arsb	11881	arylsulfatase B [Source:MGI Symbol;Acc:MGI:88075]	NA	TRUE	TRUE	TRUE	FALSE	5	54.968	5	36.754	5	53.14	5	57.706	5	49.362	5	27.196	5	31.794	5	33.316	magenta	0.966189	5.68e-24	8	31.7263	8	40.06	8	32.2525	5	30.32	5	22.08	0.461235	0.656779	0.265692	FALSE
ENSG00000169919	GUSB	2990	Nosology:27	Lysosomal Storage Diseases with Skeletal Involvement (Dysostosis Multiplex group)	Mucopolysaccharidosis type 7	ENSMUSG00000025534	Gusb	110006	glucuronidase, beta [Source:MGI Symbol;Acc:MGI:95872]	NA	TRUE	TRUE	TRUE	FALSE	5	30.582	5	24.1	5	27.738	5	28.428	5	26.896	5	20.02	5	22.288	5	18.278	magenta	0.904856	1.14e-15	8	21.7263	8	24.0562	8	21.4812	5	19.582	5	32.342	-0.676569	-0.495319	-0.857818	FALSE
ENSG00000139719	VPS33A	65082	Nosology:27	Lysosomal Storage Diseases with Skeletal Involvement (Dysostosis Multiplex group)	Mucopolysaccharidosis-plus syndrome (VPS33A deficiency)	ENSMUSG00000029434	Vps33a	77573	vacuolar protein sorting 33A (yeast) [Source:MGI Symbol;Acc:MGI:1924823]	NA	FALSE	FALSE	TRUE	FALSE	5	9.83	5	10.142	5	13.182	5	14.194	5	8.832	5	11.59	5	11.758	5	12.156	grey	0.0231511	0.887241	8	12.955	8	13.185	8	13.4025	5	13.154	5	16.39	-0.326433	-0.166873	-0.485993	FALSE
ENSG00000264229	RNU4ATAC	NA	Nosology:19	Primordial dwarfism and slender bones group	Microcephalic osteodysplastic primordial dwarfism type 1/3 (MOPD1)	ENSMUSG00000080542	Gm22710	NA	predicted gene, 22710 [Source:MGI Symbol;Acc:MGI:5452487]	NA	FALSE	FALSE	FALSE	FALSE	0	0	0	0	0	0	0	0	0	0	0	0	0	0	0	0	NA	NA	NA	0	0	0	0	0	0	0	0	0	0	NA	NA	NA	FALSE
ENSG00000104774	MAN2B1	NA	Nosology:27	Lysosomal Storage Diseases with Skeletal Involvement (Dysostosis Multiplex group)	Alpha-Mannosidosis	ENSMUSG00000005142	Man2b1	17159	mannosidase 2, alpha B1 [Source:MGI Symbol;Acc:MGI:107286]	NA	TRUE	TRUE	TRUE	FALSE	5	17.348	5	18.26	5	21.818	5	27.478	5	16.05	5	18.488	5	26.14	5	19.052	turquoise	0.620632	1.93e-05	8	25.305	8	30.69	8	25.2512	5	22.972	5	51.17	-1.15044	-0.968333	-1.33255	FALSE
ENSG00000109323	MANBA	4126	Nosology:27	Lysosomal Storage Diseases with Skeletal Involvement (Dysostosis Multiplex group)	Beta-Mannosidosis	ENSMUSG00000028164	Manba	110173	mannosidase, beta A, lysosomal [Source:MGI Symbol;Acc:MGI:88175]	NA	FALSE	FALSE	TRUE	FALSE	5	8.67	5	11.208	5	13.274	5	13.804	5	9.03	5	9.404	5	9.43	5	9.67	grey	0.0676297	0.678405	8	12.4362	8	11.4275	8	11.5175	5	12.216	5	9.468	0.263545	0.497026	0.0300635	FALSE
ENSG00000038002	AGA	175	Nosology:27	Lysosomal Storage Diseases with Skeletal Involvement (Dysostosis Multiplex group)	Aspartylglucosaminuria	ENSMUSG00000031521	Aga	11593	aspartylglucosaminidase [Source:MGI Symbol;Acc:MGI:104873]	NA	FALSE	FALSE	TRUE	FALSE	5	11.646	5	12.036	5	11.586	5	11.202	5	11.554	5	10.846	5	9.578	5	8.626	brown	0.816598	1.33e-10	8	11.5013	8	11.29	8	10.565	5	10.42	5	6.434	0.701508	1.01818	0.384834	FALSE
ENSG00000170266	GLB1	2720	Nosology:27	Lysosomal Storage Diseases with Skeletal Involvement (Dysostosis Multiplex group)	GM1 Gangliosidosis, several forms	ENSMUSG00000045594	Glb1	12091	galactosidase, beta 1 [Source:MGI Symbol;Acc:MGI:88151]	NA	FALSE	FALSE	TRUE	FALSE	5	36.026	5	24.028	5	26.072	5	28.282	5	31.504	5	16.47	5	15.792	5	15.996	magenta	0.933744	1.52e-18	8	18.6962	8	21.8938	8	19.1425	5	18.106	5	12.1	0.575081	0.82527	0.324891	FALSE
ENSG00000204386	NEU1	4758	Nosology:27	Lysosomal Storage Diseases with Skeletal Involvement (Dysostosis Multiplex group)	Sialidosis, several forms	ENSMUSG00000007038	Neu1	18010	neuraminidase 1 [Source:MGI Symbol;Acc:MGI:97305]	NA	FALSE	FALSE	TRUE	FALSE	5	8.738	5	10.308	5	10.878	5	13.778	5	8.946	5	9.646	5	12.48	5	10.01	turquoise	0.400286	0.0104864	8	11.175	8	13.545	8	11.1438	5	11.734	5	17.6	-0.621821	-0.372989	-0.870652	FALSE
ENSG00000119899	SLC17A5	26503	Nosology:27	Lysosomal Storage Diseases with Skeletal Involvement (Dysostosis Multiplex group)	Sialic acid storage disease (SIASD)	ENSMUSG00000049624	Slc17a5	235504	solute carrier family 17 (anion/sugar transporter), member 5 [Source:MGI Symbol;Acc:MGI:1924105]	NA	FALSE	FALSE	TRUE	FALSE	5	7.978	5	7.03	5	7.06	5	7.072	5	9.45	5	6.182	5	6.104	5	6.88	black	0.747593	2.98e-08	8	6.745	8	7.21875	8	7.065	5	7.454	5	5.584	0.372201	0.642528	0.101873	FALSE
ENSG00000264229	RNU4ATAC	NA	Nosology:19	Primordial dwarfism and slender bones group	Roifman syndrome	ENSMUSG00000080542	Gm22710	NA	predicted gene, 22710 [Source:MGI Symbol;Acc:MGI:5452487]	NA	FALSE	FALSE	FALSE	FALSE	0	0	0	0	0	0	0	0	0	0	0	0	0	0	0	0	NA	NA	NA	0	0	0	0	0	0	0	0	0	0	NA	NA	NA	FALSE
ENSG00000144455	SUMF1	285362	Nosology:27	Lysosomal Storage Diseases with Skeletal Involvement (Dysostosis Multiplex group)	Multiple sulfatase deficiency	ENSMUSG00000030101	Sumf1	58911	sulfatase modifying factor 1 [Source:MGI Symbol;Acc:MGI:1889844]	NA	TRUE	TRUE	TRUE	FALSE	5	12.658	5	14.158	5	15.092	5	14.234	5	13.078	5	12.854	5	13.448	5	12.622	brown	0.739661	4.96e-08	8	14.9563	8	14.505	8	14.3613	5	13.246	5	12.514	0.251752	0.459462	0.0440426	FALSE
ENSG00000111670	GNPTAB	79158	Nosology:27	Lysosomal Storage Diseases with Skeletal Involvement (Dysostosis Multiplex group)	Mucolipidosis II (I-cell disease), alpha/beta type	ENSMUSG00000035311	Gnptab	432486	N-acetylglucosamine-1-phosphate transferase, alpha and beta subunits [Source:MGI Symbol;Acc:MGI:3643902]	NA	TRUE	TRUE	TRUE	FALSE	5	25.704	5	22.454	5	25.732	5	28.432	5	22.128	5	16.816	5	18.368	5	19.796	magenta	0.956616	5.96e-22	8	19.2437	8	22.0963	8	20.3738	5	21.972	5	18.968	0.0716462	0.211292	-0.0679993	FALSE
ENSG00000111670	GNPTAB	79158	Nosology:27	Lysosomal Storage Diseases with Skeletal Involvement (Dysostosis Multiplex group)	Mucolipidosis III (pseudo-Hurler polydystrophy), alpha/beta type	ENSMUSG00000035311	Gnptab	432486	N-acetylglucosamine-1-phosphate transferase, alpha and beta subunits [Source:MGI Symbol;Acc:MGI:3643902]	NA	TRUE	TRUE	TRUE	FALSE	5	25.704	5	22.454	5	25.732	5	28.432	5	22.128	5	16.816	5	18.368	5	19.796	magenta	0.956616	5.96e-22	8	19.2437	8	22.0963	8	20.3738	5	21.972	5	18.968	0.0716462	0.211292	-0.0679993	FALSE
ENSG00000090581	GNPTG	84572	Nosology:27	Lysosomal Storage Diseases with Skeletal Involvement (Dysostosis Multiplex group)	Mucolipidosis III (pseudo-Hurler polydystrophy), gamma type	ENSMUSG00000035521	Gnptg	214505	N-acetylglucosamine-1-phosphotransferase, gamma subunit [Source:MGI Symbol;Acc:MGI:2147006]	NA	FALSE	FALSE	TRUE	FALSE	5	11.686	5	13.156	5	12.176	5	12.086	5	11.208	5	12.004	5	11.68	5	12.506	black	0.566489	0.000138676	8	16.0487	8	16.3337	8	14.6075	5	14.074	5	11.638	0.304444	0.533868	0.0750202	FALSE
ENSG00000141655	TNFRSF11A	8792	Nosology:28	Osteolysis group	Familial expansile osteolysis	ENSMUSG00000026321	Tnfrsf11a	21934	tumor necrosis factor receptor superfamily, member 11a, NFKB activator [Source:MGI Symbol;Acc:MGI:1314891]	GO:0001503, GO:0030316	TRUE	TRUE	TRUE	FALSE	5	10.68	5	9.188	5	13.06	5	13.622	5	9.496	5	6.432	5	6.326	5	6.898	magenta	0.965053	1.05e-23	8	6.68375	8	6.94125	8	6.4925	5	7.194	5	4.208	0.969244	1.25196	0.686531	FALSE
ENSG00000160789	LMNA	4000	Nosology:28	Osteolysis group	Mandibuloacral dysplasia	ENSMUSG00000028063	Lmna	16905	lamin A [Source:MGI Symbol;Acc:MGI:96794]	NA	TRUE	TRUE	TRUE	FALSE	5	94.746	5	94.994	5	80.912	5	64.3	5	109.368	5	97.312	5	69.788	5	81.684	black	0.905886	9.35e-16	8	74.54	8	61.8287	8	67.3287	5	72.588	5	58.068	0.474899	0.67124	0.278558	FALSE
ENSG00000084073	ZMPSTE24	10269	Nosology:28	Osteolysis group	Mandibuloacral dysplasia	ENSMUSG00000043207	Zmpste24	230709	zinc metallopeptidase, STE24 [Source:MGI Symbol;Acc:MGI:1890508]	NA	TRUE	TRUE	TRUE	FALSE	5	14.41	5	17.584	5	16.948	5	20.588	5	15.186	5	16.454	5	24.766	5	16.46	grey	-0.589193	6.34e-05	8	19.0463	8	22.8125	8	21.06	5	17.816	5	33.8	-0.917007	-0.73163	-1.10238	FALSE
ENSG00000160789	LMNA	4000	Nosology:28	Osteolysis group	Progeria, Hutchinson–Gilford type	ENSMUSG00000028063	Lmna	16905	lamin A [Source:MGI Symbol;Acc:MGI:96794]	NA	TRUE	TRUE	TRUE	FALSE	5	94.746	5	94.994	5	80.912	5	64.3	5	109.368	5	97.312	5	69.788	5	81.684	black	0.905886	9.35e-16	8	74.54	8	61.8287	8	67.3287	5	72.588	5	58.068	0.474899	0.67124	0.278558	FALSE
ENSG00000087245	MMP2	4313	Nosology:28	Osteolysis group	Multicentric osteolysis, nodulosis and arthropathy (MONA)	ENSMUSG00000031740	Mmp2	17390	matrix metallopeptidase 2 [Source:MGI Symbol;Acc:MGI:97009]	GO:0001957, GO:0048705, GO:0060346	TRUE	TRUE	TRUE	TRUE	5	301.93	5	286.926	5	192.816	5	106.318	5	301.738	5	262.982	5	149.234	5	155.938	black	0.911821	2.86e-16	8	176.472	8	132.171	8	172.304	5	155.352	5	10.066	3.9256	4.35505	3.49614	TRUE
ENSG00000157227	MMP14	4323	Nosology:28	Osteolysis group	Multicentric osteolysis, nodulosis and arthropathy (MONA)	ENSMUSG00000000957	Mmp14	17387	matrix metallopeptidase 14 (membrane-inserted) [Source:MGI Symbol;Acc:MGI:101900]	GO:0001503, GO:0001958, GO:0035988, GO:0048701, GO:0060348, GO:0097094	TRUE	TRUE	TRUE	TRUE	5	273.672	5	223.808	5	199.864	5	150.654	5	287.814	5	189.822	5	120.672	5	136.576	black	0.860492	1.1e-12	8	196.709	8	161.493	8	181.941	5	191.07	5	21.62	3.18792	3.44042	2.93541	TRUE
ENSG00000134250	NOTCH2	4853	Nosology:28	Osteolysis group	Hajdu–Cheney syndrome	ENSMUSG00000027878	Notch2	18129	notch 2 [Source:MGI Symbol;Acc:MGI:97364]	GO:0030326, GO:0046849	TRUE	TRUE	TRUE	FALSE	5	24.256	5	30.212	5	32.41	5	34.312	5	24.066	5	31.18	5	38.392	5	34.286	turquoise	0.558266	0.000181619	8	38.8513	8	40.8513	8	39.5475	5	38.786	5	50.83	-0.421186	-0.266776	-0.575596	FALSE
ENSG00000204103	MAFB	9935	Nosology:28	Osteolysis group	Multicentric carpal-tarsal osteolysis with and without nephropathy	ENSMUSG00000074622	Mafb	16658	v-maf musculoaponeurotic fibrosarcoma oncogene family, protein B (avian) [Source:MGI Symbol;Acc:MGI:104555]	NA	TRUE	TRUE	TRUE	FALSE	5	22.172	5	23.842	5	23.392	5	23.782	5	21.136	5	22.534	5	19.932	5	22.08	black	0.692149	7.53e-07	8	23.63	8	20.725	8	21.0113	5	19.778	5	20.084	0.00165654	0.216284	-0.212971	FALSE
ENSG00000182197	EXT1	2131	Nosology:29	Disorganized development of skeletal components group	Multiple cartilaginous exostoses (osteochondromas)	ENSMUSG00000061731	Ext1	14042	exostoses (multiple) 1 [Source:MGI Symbol;Acc:MGI:894663]	GO:0072498, GO:0001503	TRUE	TRUE	TRUE	FALSE	5	26.494	5	21.116	5	23.268	5	19.572	5	26.378	5	19.202	5	14.166	5	17.38	black	0.801604	5.13e-10	8	15.9987	8	15.7163	8	17.1713	5	15.044	5	7.882	1.103	1.31216	0.893827	FALSE
ENSG00000151348	EXT2	2132	Nosology:29	Disorganized development of skeletal components group	Multiple cartilaginous exostoses (osteochondromas)	ENSMUSG00000027198	Ext2	14043	exostoses (multiple) 2 [Source:MGI Symbol;Acc:MGI:108050]	GO:0001503	TRUE	TRUE	TRUE	FALSE	5	33.938	5	28.45	5	34.624	5	33.452	5	36.22	5	29.48	5	31.446	5	31.572	black	0.793897	9.84e-10	8	32.975	8	34.9263	8	33.6463	5	36.548	5	18.352	0.97068	1.15425	0.787113	FALSE
ENSG00000087266	SH3BP2	6452	Nosology:29	Disorganized development of skeletal components group	Cherubism	ENSMUSG00000054520	Sh3bp2	NA	SH3-domain binding protein 2 [Source:MGI Symbol;Acc:MGI:1346349]	NA	TRUE	TRUE	TRUE	FALSE	5	6.286	5	7.044	5	9.76	5	11.724	5	6.024	5	6.65	5	11.068	5	8.06	turquoise	0.571651	0.000116641	8	10.0425	8	11.9738	8	10.49	5	11.83	5	22.446	-0.966673	-0.754955	-1.17839	FALSE
ENSG00000087460	GNAS	2778	Nosology:29	Disorganized development of skeletal components group	Fibrous dysplasia, polyostotic form (McCune–Albright)	ENSMUSG00000027523	Gnas	14683	GNAS (guanine nucleotide binding protein, alpha stimulating) complex locus [Source:MGI Symbol;Acc:MGI:95777]	GO:0001501, GO:0001958, GO:0035116, GO:0045669, GO:0045672, GO:0048701, GO:0051216, GO:0060348	TRUE	TRUE	TRUE	FALSE	5	376.034	5	352.306	5	334.83	5	333.546	5	379.746	5	344.416	5	336.844	5	374.298	black	0.892735	9.98e-15	8	320.97	8	328.141	8	328.783	5	345.476	5	288.646	0.265499	0.391479	0.139519	FALSE
ENSG00000179295	PTPN11	5781	Nosology:29	Disorganized development of skeletal components group	Metachondromatosis	ENSMUSG00000043733	Ptpn11	19247	protein tyrosine phosphatase, non-receptor type 11 [Source:MGI Symbol;Acc:MGI:99511]	NA	TRUE	TRUE	TRUE	FALSE	5	19.948	5	25.504	5	22.744	5	27.976	5	21.282	5	25.654	5	26.974	5	29.4	yellow	0.430732	0.00552788	8	33.2062	8	38.6525	8	32.6125	5	27.678	5	42.092	-0.501894	-0.356474	-0.647314	FALSE
ENSG00000077782	FGFR1	2260	Nosology:29	Disorganized development of skeletal components group	Osteoglophonic dysplasia	ENSMUSG00000031565	Fgfr1	14182	fibroblast growth factor receptor 1 [Source:MGI Symbol;Acc:MGI:95522]	GO:0002062, GO:0030326	TRUE	TRUE	TRUE	TRUE	5	194.456	5	186.132	5	193.632	5	206.392	5	170.77	5	177.876	5	169.466	5	193.296	black	0.739712	4.95e-08	8	210.498	8	173.249	8	204.729	5	251.182	5	12.116	4.25434	4.45314	4.05555	TRUE
ENSG00000115170	ACVR1	90	Nosology:29	Disorganized development of skeletal components group	Fibrodysplasia ossificans progressiva (FOP)	ENSMUSG00000026836	Acvr1	NA	activin A receptor, type 1 [Source:MGI Symbol;Acc:MGI:87911]	GO:0030501, GO:0045669, GO:0030278	TRUE	TRUE	TRUE	TRUE	5	23.77	5	19.468	5	19.462	5	17.574	5	23.392	5	19.49	5	16.66	5	19.518	black	0.955115	1.12e-21	8	18.2425	8	15.3488	8	17.4825	5	18.492	5	3.982	2.32611	2.54208	2.11014	TRUE
ENSG00000196712	NF1	4763	Nosology:29	Disorganized development of skeletal components group	Neurofibromatosis type 1 (NF1)	ENSMUSG00000020716	Nf1	18015	neurofibromatosis 1 [Source:MGI Symbol;Acc:MGI:97306]	GO:0001649, GO:0045124, GO:0045671	FALSE	TRUE	TRUE	FALSE	5	22.708	5	22.76	5	21.906	5	21.164	5	21.956	5	21.784	5	21.268	5	20.534	black	0.885653	3.16e-14	8	25.01	8	22.2175	8	22.665	5	21.804	5	12.518	0.921757	1.07931	0.764206	FALSE
		NA	Nosology:29	Disorganized development of skeletal components group	Cherubism with gingival fibromatosis (Ramon syndrome)		NA	NA	NA	NA	NA	NA	NA	NA	NA	NA	NA	NA	NA	NA	NA	NA	NA	NA	NA	NA	NA	NA	NA	NA	NA	NA	NA	NA	NA	NA	NA	NA	NA	NA	NA	NA	NA	NA	NA	NA	NA
		NA	Nosology:29	Disorganized development of skeletal components group	Dysplasia epiphysealis hemimelica (Trevor)		NA	NA	NA	NA	NA	NA	NA	NA	NA	NA	NA	NA	NA	NA	NA	NA	NA	NA	NA	NA	NA	NA	NA	NA	NA	NA	NA	NA	NA	NA	NA	NA	NA	NA	NA	NA	NA	NA	NA	NA	NA
ENSG00000095970	TREM2	54209	Nosology:29	Disorganized development of skeletal components group	Lipomembraneous osteodystrophy with leukoencephalopathy (presenile dementia with bone cysts; Nasu–Hakola)	ENSMUSG00000023992	Trem2	83433	triggering receptor expressed on myeloid cells 2 [Source:MGI Symbol;Acc:MGI:1913150]	NA	FALSE	FALSE	TRUE	FALSE	5	2.268	5	4.122	5	4.332	5	4.806	5	3.218	5	5.784	5	7.394	5	5.224	turquoise	0.607528	3.22e-05	8	8.53375	8	10.2025	8	8.29375	5	6.466	5	9.504	-0.666898	-0.181516	-1.15228	FALSE
ENSG00000011600	TYROBP	7305	Nosology:29	Disorganized development of skeletal components group	Lipomembraneous osteodystrophy with leukoencephalopathy (presenile dementia with bone cysts; Nasu–Hakola)	ENSMUSG00000030579	Tyrobp	22177	TYRO protein tyrosine kinase binding protein [Source:MGI Symbol;Acc:MGI:1277211]	NA	TRUE	TRUE	TRUE	FALSE	5	87.652	5	140.94	5	173.528	5	235.086	5	88.672	5	110.644	5	215.464	5	136.178	turquoise	0.818611	1.1e-10	8	129.081	8	170.64	8	147.065	5	143.848	5	435.762	-1.57905	-1.37133	-1.78678	FALSE
ENSG00000138413	IDH1	3417	Nosology:29	Disorganized development of skeletal components group	Enchondromatosis (Ollier) and Enchondromatosis with hemangiomata (Maffucci)	ENSMUSG00000025950	Idh1	NA	isocitrate dehydrogenase 1 (NADP+), soluble [Source:MGI Symbol;Acc:MGI:96413]	NA	FALSE	FALSE	TRUE	FALSE	5	17.958	5	20.26	5	17.98	5	17.848	5	17.412	5	18.498	5	18.934	5	16.094	brown	0.733907	7.11e-08	8	19.5525	8	22.4275	8	20.9225	5	18.45	5	28.292	-0.683594	-0.430713	-0.936474	FALSE
ENSG00000182054	IDH2	3418	Nosology:29	Disorganized development of skeletal components group	Enchondromatosis (Ollier) and Enchondromatosis with hemangiomata (Maffucci)	ENSMUSG00000030541	Idh2	269951	isocitrate dehydrogenase 2 (NADP+), mitochondrial [Source:MGI Symbol;Acc:MGI:96414]	NA	FALSE	FALSE	TRUE	FALSE	5	36.238	5	57.42	5	48.28	5	55.248	5	35.636	5	59.242	5	61.198	5	85.458	yellow	0.796803	7.72e-10	8	34.675	8	32.41	8	40.8888	5	55.302	5	32.642	0.727466	1.02359	0.431338	FALSE
ENSG00000264229	RNU4ATAC	NA	Nosology:19	Primordial dwarfism and slender bones group	Multiple epiphyseal dysplasia with microcephaly and nystagmus (Lowry–Wood syndrome)	ENSMUSG00000080542	Gm22710	NA	predicted gene, 22710 [Source:MGI Symbol;Acc:MGI:5452487]	NA	FALSE	FALSE	FALSE	FALSE	0	0	0	0	0	0	0	0	0	0	0	0	0	0	0	0	NA	NA	NA	0	0	0	0	0	0	0	0	0	0	NA	NA	NA	FALSE
		NA	Nosology:29	Disorganized development of skeletal components group	Genochondromatosis		NA	NA	NA	NA	NA	NA	NA	NA	NA	NA	NA	NA	NA	NA	NA	NA	NA	NA	NA	NA	NA	NA	NA	NA	NA	NA	NA	NA	NA	NA	NA	NA	NA	NA	NA	NA	NA	NA	NA	NA	NA
		NA	Nosology:29	Disorganized development of skeletal components group	Gorham-stout disease		NA	NA	NA	NA	NA	NA	NA	NA	NA	NA	NA	NA	NA	NA	NA	NA	NA	NA	NA	NA	NA	NA	NA	NA	NA	NA	NA	NA	NA	NA	NA	NA	NA	NA	NA	NA	NA	NA	NA	NA	NA
ENSG00000105976	MET	4233	Nosology:29	Disorganized development of skeletal components group	Osteofibrous dysplasia	ENSMUSG00000009376	Met	17295	met proto-oncogene [Source:MGI Symbol;Acc:MGI:96969]	NA	FALSE	FALSE	TRUE	FALSE	5	4.31	5	4.054	5	4.686	5	5.512	5	4.214	5	3.97	5	4.386	5	4.346	magenta	0.774803	4.42e-09	8	3.2425	8	3.9925	8	3.4675	5	4.122	5	4.858	-0.440486	-0.10164	-0.779332	FALSE
ENSG00000106462	EZH2	2146	Nosology:30	Overgrowth (tall stature) syndromes with skeletal involvement	Weaver syndrome	ENSMUSG00000029687	Ezh2	14056	enhancer of zeste homolog 2 (Drosophila) [Source:MGI Symbol;Acc:MGI:107940]	NA	FALSE	FALSE	TRUE	FALSE	5	15.35	5	22.462	5	25.79	5	33.552	5	17.154	5	19.53	5	38.75	5	24.144	turquoise	0.791254	1.22e-09	8	31.6313	8	42.7963	8	41.3875	5	26.17	5	93.488	-1.87388	-1.52439	-2.22338	FALSE
ENSG00000165671	NSD1	64324	Nosology:30	Overgrowth (tall stature) syndromes with skeletal involvement	Sotos syndrome	ENSMUSG00000021488	Nsd1	18193	nuclear receptor-binding SET-domain protein 1 [Source:MGI Symbol;Acc:MGI:1276545]	NA	FALSE	FALSE	TRUE	FALSE	5	26.322	5	26.678	5	27.044	5	30.422	5	26.084	5	26.118	5	29.984	5	26.396	brown	0.7834	2.29e-09	8	31.2575	8	32.3475	8	31.9112	5	29.996	5	33.584	-0.149403	-0.0129083	-0.285897	FALSE
ENSG00000008441	NFIX	4784	Nosology:30	Overgrowth (tall stature) syndromes with skeletal involvement	Sotos syndrome	ENSMUSG00000001911	Nfix	18032	nuclear factor I/X [Source:MGI Symbol;Acc:MGI:97311]	NA	TRUE	TRUE	TRUE	FALSE	5	71.866	5	90.236	5	81.168	5	72.162	5	73.054	5	90.702	5	79.184	5	108.194	pink	0.852336	3e-12	8	69.7025	8	57.7375	8	71.0525	5	85.126	5	27	1.66511	1.8758	1.45442	FALSE
ENSG00000115266	APC2	10297	Nosology:30	Overgrowth (tall stature) syndromes with skeletal involvement	Sotos syndrome	ENSMUSG00000020135	Apc2	23805	adenomatosis polyposis coli 2 [Source:MGI Symbol;Acc:MGI:1346052]	NA	FALSE	FALSE	TRUE	FALSE	2	0.562	4	0.822	4	0.978	1	0.392	4	0.56	4	0.792	3	1.004	5	1.034	pink	0.760183	1.27e-08	1	0.4525	1	0.43125	2	0.44	2	0.438	0	0.14	NA	NA	NA	FALSE
ENSG00000181555	SETD2	29072	Nosology:30	Overgrowth (tall stature) syndromes with skeletal involvement	Luscan–Lumish syndrome	ENSMUSG00000044791	Setd2	235626	SET domain containing 2 [Source:MGI Symbol;Acc:MGI:1918177]	GO:0048701	TRUE	TRUE	TRUE	FALSE	5	29.804	5	34.536	5	34.716	5	39.272	5	30.15	5	33.158	5	39.764	5	34.66	grey	-0.624917	1.63e-05	8	42.8588	8	46.865	8	44.1	5	39.61	5	55.49	-0.43892	-0.285054	-0.592786	FALSE
ENSG00000119772	DNMT3A	1788	Nosology:30	Overgrowth (tall stature) syndromes with skeletal involvement	Tatton–Brown–Rahman syndrome	ENSMUSG00000020661	Dnmt3a	NA	DNA methyltransferase 3A [Source:MGI Symbol;Acc:MGI:1261827]	NA	FALSE	FALSE	TRUE	FALSE	5	29.148	5	27.62	5	30.454	5	34.094	5	30.284	5	28.35	5	30.324	5	31.72	black	0.814251	1.65e-10	8	38.9062	8	40.3338	8	33.4025	5	34.11	5	33.452	0.21541	0.353175	0.0776453	FALSE
ENSG00000008441	NFIX	4784	Nosology:30	Overgrowth (tall stature) syndromes with skeletal involvement	Marshall–Smith syndrome	ENSMUSG00000001911	Nfix	18032	nuclear factor I/X [Source:MGI Symbol;Acc:MGI:97311]	NA	TRUE	TRUE	TRUE	FALSE	5	71.866	5	90.236	5	81.168	5	72.162	5	73.054	5	90.702	5	79.184	5	108.194	pink	0.852336	3e-12	8	69.7025	8	57.7375	8	71.0525	5	85.126	5	27	1.66511	1.8758	1.45442	FALSE
ENSG00000142208	AKT1	207	Nosology:30	Overgrowth (tall stature) syndromes with skeletal involvement	Proteus syndrome	ENSMUSG00000001729	Akt1	11651	thymoma viral proto-oncogene 1 [Source:MGI Symbol;Acc:MGI:87986]	GO:0001649	FALSE	TRUE	TRUE	FALSE	5	59.916	5	56.988	5	61.11	5	58.006	5	62.182	5	55.92	5	62.36	5	52.58	brown	0.817762	1.19e-10	8	57.1925	8	60.5275	8	58.1975	5	60.188	5	77.428	-0.251778	-0.109506	-0.394049	FALSE
ENSG00000121879	PIK3CA	5290	Nosology:30	Overgrowth (tall stature) syndromes with skeletal involvement	CLOVES	ENSMUSG00000027665	Pik3ca	NA	phosphatidylinositol 3-kinase, catalytic, alpha polypeptide [Source:MGI Symbol;Acc:MGI:1206581]	NA	FALSE	FALSE	TRUE	FALSE	5	18.5	5	18.784	5	20.278	5	20.34	5	17.1	5	18.424	5	18.368	5	19.604	black	0.729242	9.45e-08	8	20.1013	8	19.1925	8	20.725	5	18.082	5	17.346	0.0634303	0.243024	-0.116163	FALSE
ENSG00000166147	FBN1	2200	Nosology:30	Overgrowth (tall stature) syndromes with skeletal involvement	Marfan syndrome	ENSMUSG00000027204	Fbn1	14118	fibrillin 1 [Source:MGI Symbol;Acc:MGI:95489]	GO:0001501	TRUE	TRUE	TRUE	FALSE	5	33.25	5	29.266	5	25.286	5	29.24	5	34.544	5	24.406	5	23.3	5	23.476	brown	0.814521	1.61e-10	8	25.4662	8	23.2725	8	23.5562	5	22.992	5	7.446	1.59589	1.92814	1.26364	FALSE
ENSG00000138829	FBN2	2201	Nosology:30	Overgrowth (tall stature) syndromes with skeletal involvement	Congenital contractural arachnodactyly	ENSMUSG00000024598	Fbn2	14119	fibrillin 2 [Source:MGI Symbol;Acc:MGI:95490]	GO:0030326, GO:0030501, GO:0035108, GO:0045669, GO:0060346	TRUE	TRUE	TRUE	TRUE	5	15.442	5	10.074	5	6.922	5	7.746	5	15.218	5	6.53	5	4.358	5	2.438	brown	0.946783	2.65e-20	8	8.24875	8	6.6	8	6.02625	5	6.434	1	0.492	3.7108	4.55257	2.86904	TRUE
ENSG00000106799	TGFBR1	7046	Nosology:30	Overgrowth (tall stature) syndromes with skeletal involvement	Loeys–Dietz syndrome (types 1–6)	ENSMUSG00000007613	Tgfbr1	21812	transforming growth factor, beta receptor I [Source:MGI Symbol;Acc:MGI:98728]	GO:0001501, GO:0032331, GO:0048701, GO:0048705	TRUE	TRUE	TRUE	FALSE	5	44.62	5	39.53	5	41.126	5	46.07	5	39.714	5	34.014	5	32.122	5	31.746	magenta	0.915769	1.24e-16	8	35.7163	8	36.255	8	34.4525	5	31.944	5	21.718	0.577545	0.785089	0.370001	FALSE
ENSG00000163513	TGFBR2	7048	Nosology:30	Overgrowth (tall stature) syndromes with skeletal involvement	Loeys–Dietz syndrome (types 1–6)	ENSMUSG00000032440	Tgfbr2	21813	transforming growth factor, beta receptor II [Source:MGI Symbol;Acc:MGI:98729]	GO:0003417, GO:0003430, GO:0048701, GO:0051216	FALSE	TRUE	TRUE	FALSE	5	53.334	5	52.434	5	54.418	5	58.496	5	48.396	5	47.096	5	48.206	5	45.754	black	0.698709	5.34e-07	8	48.3	8	48.2163	8	47.5688	5	54.006	5	22.786	1.27228	1.45749	1.08707	FALSE
ENSG00000166949	SMAD3	4088	Nosology:30	Overgrowth (tall stature) syndromes with skeletal involvement	Loeys–Dietz syndrome (types 1–6)	ENSMUSG00000032402	Smad3	17127	SMAD family member 3 [Source:MGI Symbol;Acc:MGI:1201674]	GO:0001501, GO:0002076, GO:0045668, GO:0048701, GO:0001649, GO:0032332, GO:0033689, GO:0030501	TRUE	TRUE	TRUE	FALSE	5	17.166	5	21.39	5	20.342	5	22.266	5	16.01	5	24.77	5	19.94	5	22.026	grey	0.545238	0.000274554	8	32.1525	8	29.795	8	32.8975	5	23.828	5	17.766	0.911013	1.08529	0.736741	FALSE
ENSG00000092969	TGFB2	7042	Nosology:30	Overgrowth (tall stature) syndromes with skeletal involvement	Loeys–Dietz syndrome (types 1–6)	ENSMUSG00000039239	Tgfb2	21808	transforming growth factor, beta 2 [Source:MGI Symbol;Acc:MGI:98726]	GO:0001501, GO:0001502, GO:0061037, GO:0045778	TRUE	TRUE	TRUE	TRUE	5	14.088	5	19.646	5	26.448	5	24.846	5	13.93	5	22.226	5	23.174	5	28.266	yellow	0.636641	1e-05	8	38.9975	8	28.6588	8	40.1063	5	50.728	3	0.75	5.89396	6.73375	5.05418	TRUE
ENSG00000119699	TGFB3	7043	Nosology:30	Overgrowth (tall stature) syndromes with skeletal involvement	Loeys–Dietz syndrome (types 1–6)	ENSMUSG00000021253	Tgfb3	21809	transforming growth factor, beta 3 [Source:MGI Symbol;Acc:MGI:98727]	GO:0030501, GO:0043932, GO:0060364	TRUE	TRUE	TRUE	TRUE	5	28.786	5	31.006	5	33.206	5	30.47	5	31.474	5	29.532	5	23.056	5	30.548	black	0.751701	2.27e-08	8	21.98	8	15.9787	8	22.5125	5	26.712	5	1.844	3.90372	4.2672	3.54023	TRUE
ENSG00000175387	SMAD2	4087	Nosology:30	Overgrowth (tall stature) syndromes with skeletal involvement	Loeys–Dietz syndrome (types 1–6)	ENSMUSG00000024563	Smad2	17126	SMAD family member 2 [Source:MGI Symbol;Acc:MGI:108051]	GO:0048701	TRUE	TRUE	TRUE	FALSE	5	12.452	5	15.074	5	14.064	5	14.718	5	13.72	5	14.358	5	15.142	5	14.594	black	0.562246	0.000159527	8	15.2263	8	16.77	8	16.4075	5	13.624	5	16.528	-0.233915	-0.0457058	-0.422125	FALSE
ENSG00000182492	BGN	633	Nosology:30	Overgrowth (tall stature) syndromes with skeletal involvement	Meester–Loeys syndrome	ENSMUSG00000031375	Bgn	12111	biglycan [Source:MGI Symbol;Acc:MGI:88158]	GO:0019800	TRUE	TRUE	TRUE	TRUE	5	880.316	5	879.866	5	753.024	5	686.796	5	891.42	5	807.318	5	682.132	5	588.682	brown	0.887151	2.49e-14	8	1020.43	8	909.572	8	1004.65	5	896.54	5	118.74	2.95208	3.18882	2.71534	TRUE
ENSG00000163273	NPPC	4880	Nosology:30	Overgrowth (tall stature) syndromes with skeletal involvement	Overgrowth syndrome with 2q37 translocations	ENSMUSG00000026241	Nppc	18159	natriuretic peptide type C [Source:MGI Symbol;Acc:MGI:97369]	NA	TRUE	TRUE	FALSE	FALSE	0	0.156	0	0.124	0	0.09	0	0.046	1	0.328	0	0.04	1	0.188	0	0.12	NA	NA	NA	0	0.05125	0	0.16125	0	0.07625	0	0	0	0	NA	NA	NA	FALSE
ENSG00000159899	NPR2	4882	Nosology:30	Overgrowth (tall stature) syndromes with skeletal involvement	Tall stature with long halluces, NPR2 type	ENSMUSG00000028469	Npr2	230103	natriuretic peptide receptor 2 [Source:MGI Symbol;Acc:MGI:97372]	GO:0001503, GO:0060348	TRUE	TRUE	TRUE	TRUE	5	20.98	5	23.154	5	20.878	5	21.734	5	19.684	5	25.686	5	21.592	5	25.004	pink	0.767684	7.46e-09	8	21.5587	8	17.73	8	19.6025	5	23.898	5	3.664	2.81163	3.0397	2.58357	TRUE
ENSG00000113389	NPR3	4883	Nosology:30	Overgrowth (tall stature) syndromes with skeletal involvement	Tall stature with long halluces, NPR3 type	ENSMUSG00000022206	Npr3	18162	natriuretic peptide receptor 3 [Source:MGI Symbol;Acc:MGI:97373]	GO:0001501, GO:0002158, GO:0033688	TRUE	TRUE	TRUE	FALSE	4	1.11	5	1.92	5	1.704	5	2.212	5	1.028	5	2.884	5	1.818	5	2.878	yellow	0.768523	7.02e-09	8	1.135	1	0.52	7	1.57	5	1.594	0	0.212	2.99223	4.12008	1.86438	TRUE
		NA	Nosology:30	Overgrowth (tall stature) syndromes with skeletal involvement	Moreno–Nishimura–Schmidt syndrome		NA	NA	NA	NA	NA	NA	NA	NA	NA	NA	NA	NA	NA	NA	NA	NA	NA	NA	NA	NA	NA	NA	NA	NA	NA	NA	NA	NA	NA	NA	NA	NA	NA	NA	NA	NA	NA	NA	NA	NA	NA
ENSG00000112761	WISP3	8838	Nosology:31	Genetic inflammatory/rheumatoid-like osteoarthropathies	Progressive pseudorheumatoid dysplasia (PPRD; SED with progressive arthropathy)	ENSMUSG00000062074	Wisp3	327743	WNT1 inducible signaling pathway protein 3 [Source:MGI Symbol;Acc:MGI:2685581]	NA	FALSE	FALSE	FALSE	FALSE	0	0.05	0	0	0	0.026	0	0	0	0.022	0	0	0	0	0	0	NA	NA	NA	0	0.01625	0	0.02	0	0.01875	0	0.038	0	0.05	NA	NA	NA	FALSE
ENSG00000185960	SHOX	NA	Nosology:17	Mesomelic and rhizo-mesomelic dysplasias	Dyschondrosteosis (Leri–Weill)	ENSMUSG00000053909	Rhox10	434769	reproductive homeobox 10 [Source:MGI Symbol;Acc:MGI:3580249]	NA	FALSE	FALSE	FALSE	FALSE	0	0	0	0	0	0	0	0	0	0	0	0	0	0	0	0	NA	NA	NA	0	0	0	0	0	0	0	0	0	0	NA	NA	NA	FALSE
ENSG00000136689	IL1RN	3557	Nosology:31	Genetic inflammatory/rheumatoid-like osteoarthropathies	Sterile multifocal osteomyelitis, periostitis, and pustulosis (CINCA/NOMID-like)	ENSMUSG00000026981	Il1rn	16181	interleukin 1 receptor antagonist [Source:MGI Symbol;Acc:MGI:96547]	NA	FALSE	FALSE	TRUE	FALSE	5	1.514	5	3.818	5	4.508	5	7.484	5	1.79	5	3.666	5	8.01	5	3.966	turquoise	0.822402	7.6e-11	8	6.12	8	9.9475	8	8.46125	5	5.146	5	17.822	-1.73452	-1.44613	-2.02291	FALSE
ENSG00000101577	LPIN2	9663	Nosology:31	Genetic inflammatory/rheumatoid-like osteoarthropathies	Chronic recurrent multifocal osteomyelitis with congenital dyserythropoietic anemia (CRMO with CDA; Majeed syndrome)	ENSMUSG00000024052	Lpin2	64898	lipin 2 [Source:MGI Symbol;Acc:MGI:1891341]	NA	FALSE	FALSE	TRUE	FALSE	5	15.978	5	21.76	5	19.706	5	26.736	5	17.744	5	19.692	5	24.16	5	22.064	turquoise	0.676973	1.61e-06	8	27.2	8	31.9075	8	28.9913	5	23.552	5	77.156	-1.64428	-1.40926	-1.87931	FALSE
ENSG00000163297	ANTXR2	118429	Nosology:31	Genetic inflammatory/rheumatoid-like osteoarthropathies	Hyaline Fibromatosis syndrome	ENSMUSG00000029338	Antxr2	71914	anthrax toxin receptor 2 [Source:MGI Symbol;Acc:MGI:1919164]	NA	FALSE	FALSE	TRUE	FALSE	5	25.488	5	24.302	5	25.17	5	24.822	5	24.12	5	19.426	5	20.436	5	18.47	brown	0.862633	8.35e-13	8	24.8725	8	24.3525	8	23.61	5	19.492	5	14.096	0.509459	0.708734	0.310185	FALSE
ENSG00000124813	RUNX2	860	Nosology:32	Cleidocranial dysplasia and related disorders	Cleidocranial dysplasia	ENSMUSG00000039153	Runx2	12393	runt related transcription factor 2 [Source:MGI Symbol;Acc:MGI:99829]	GO:0001501, GO:0001649, GO:0001958, GO:0002051, GO:0002062, GO:0002063, GO:0002076, GO:0030278, GO:0032332, GO:0035115, GO:0045667, GO:0045669, GO:0048701, GO:0048705	TRUE	TRUE	TRUE	FALSE	5	114.782	5	109.016	5	116.808	5	107.498	5	106.7	5	105.452	5	100.21	5	97.648	black	0.745615	3.39e-08	8	125.479	8	108.736	8	118.119	5	121.986	5	31.534	1.67919	1.93461	1.42377	FALSE
		NA	Nosology:32	Cleidocranial dysplasia and related disorders	CDAGS syndrome (craniosynostosis, delayed fontanel closure, parietal foramina, imperforate anus, genital anomalies, skin eruption)		NA	NA	NA	NA	NA	NA	NA	NA	NA	NA	NA	NA	NA	NA	NA	NA	NA	NA	NA	NA	NA	NA	NA	NA	NA	NA	NA	NA	NA	NA	NA	NA	NA	NA	NA	NA	NA	NA	NA	NA	NA
ENSG00000112367	FIG4	9896	Nosology:32	Cleidocranial dysplasia and related disorders	Yunis–Varon dysplasia	ENSMUSG00000038417	Fig4	103199	FIG4 homolog (S. cerevisiae) [Source:MGI Symbol;Acc:MGI:2143585]	NA	TRUE	TRUE	TRUE	FALSE	5	5.392	5	5.776	5	5.616	5	6.75	5	5.862	5	5.676	5	7.036	5	5.594	brown	0.461471	0.00272453	8	6.335	8	7.36375	8	7.3	5	6.374	5	10.218	-0.682362	-0.469842	-0.894882	FALSE
ENSG00000103043	VAC14	55697	Nosology:32	Cleidocranial dysplasia and related disorders	Yunis–Varon dysplasia	ENSMUSG00000010936	Vac14	234729	Vac14 homolog (S. cerevisiae) [Source:MGI Symbol;Acc:MGI:2157980]	NA	FALSE	FALSE	TRUE	FALSE	5	5.936	5	7.58	5	8.508	5	9.47	5	5.624	5	7.002	5	8.81	5	8.142	turquoise	0.559755	0.000173052	8	9.6125	8	11.49	8	9.97125	5	9.054	5	15.956	-0.806436	-0.616092	-0.996781	FALSE
ENSG00000052850	ALX4	60529	Nosology:32	Cleidocranial dysplasia and related disorders	Parietal foramina (isolated)	ENSMUSG00000040310	Alx4	11695	aristaless-like homeobox 4 [Source:MGI Symbol;Acc:MGI:108359]	GO:0035108, GO:0035115, GO:0035116, GO:0042733, GO:0048704, GO:0048705	TRUE	TRUE	TRUE	TRUE	5	5.832	5	5.218	5	4.978	5	4.396	5	5.826	5	5.746	5	5.426	5	4.688	black	0.811779	2.07e-10	8	4.205	8	4.075	8	5.57625	5	5.084	5	0.712	2.80773	3.36068	2.25478	TRUE
ENSG00000120149	MSX2	4488	Nosology:32	Cleidocranial dysplasia and related disorders	Parietal foramina (isolated)	ENSMUSG00000021469	Msx2	17702	msh homeobox 2 [Source:MGI Symbol;Acc:MGI:97169]	NA	TRUE	TRUE	FALSE	FALSE	2	0.486	1	0.324	0	0.188	1	0.358	3	0.544	0	0.218	0	0.212	0	0.256	NA	NA	NA	0	0.19125	0	0.065	0	0.23	0	0.276	0	0	NA	NA	NA	FALSE
ENSG00000120149	MSX2	4488	Nosology:32	Cleidocranial dysplasia and related disorders	Parietal foramina with cleidocranial dysplasia	ENSMUSG00000021469	Msx2	17702	msh homeobox 2 [Source:MGI Symbol;Acc:MGI:97169]	NA	TRUE	TRUE	FALSE	FALSE	2	0.486	1	0.324	0	0.188	1	0.358	3	0.544	0	0.218	0	0.212	0	0.256	NA	NA	NA	0	0.19125	0	0.065	0	0.23	0	0.276	0	0	NA	NA	NA	FALSE
ENSG00000077782	FGFR1	2260	Nosology:33	Craniosynostosis syndromes	Pfeiffer syndrome	ENSMUSG00000031565	Fgfr1	14182	fibroblast growth factor receptor 1 [Source:MGI Symbol;Acc:MGI:95522]	GO:0002062, GO:0030326	TRUE	TRUE	TRUE	TRUE	5	194.456	5	186.132	5	193.632	5	206.392	5	170.77	5	177.876	5	169.466	5	193.296	black	0.739712	4.95e-08	8	210.498	8	173.249	8	204.729	5	251.182	5	12.116	4.25434	4.45314	4.05555	TRUE
ENSG00000066468	FGFR2	2263	Nosology:33	Craniosynostosis syndromes	Pfeiffer syndrome	ENSMUSG00000030849	Fgfr2	14183	fibroblast growth factor receptor 2 [Source:MGI Symbol;Acc:MGI:95523]	GO:0030282, GO:0060174, GO:0060348, GO:0060349, GO:0060365, GO:0048701	TRUE	TRUE	TRUE	TRUE	5	113.728	5	117.9	5	108.19	5	90.286	5	94.098	5	124.34	5	98.854	5	106.916	black	0.713233	2.41e-07	8	139.926	8	123.99	8	125.075	5	120.288	5	21.6	2.47284	2.82579	2.11989	TRUE
ENSG00000066468	FGFR2	2263	Nosology:33	Craniosynostosis syndromes	Apert syndrome	ENSMUSG00000030849	Fgfr2	14183	fibroblast growth factor receptor 2 [Source:MGI Symbol;Acc:MGI:95523]	GO:0030282, GO:0060174, GO:0060348, GO:0060349, GO:0060365, GO:0048701	TRUE	TRUE	TRUE	TRUE	5	113.728	5	117.9	5	108.19	5	90.286	5	94.098	5	124.34	5	98.854	5	106.916	black	0.713233	2.41e-07	8	139.926	8	123.99	8	125.075	5	120.288	5	21.6	2.47284	2.82579	2.11989	TRUE
ENSG00000066468	FGFR2	2263	Nosology:33	Craniosynostosis syndromes	Craniosynostosis with cutis gyrata (Beare–Stevenson)	ENSMUSG00000030849	Fgfr2	14183	fibroblast growth factor receptor 2 [Source:MGI Symbol;Acc:MGI:95523]	GO:0030282, GO:0060174, GO:0060348, GO:0060349, GO:0060365, GO:0048701	TRUE	TRUE	TRUE	TRUE	5	113.728	5	117.9	5	108.19	5	90.286	5	94.098	5	124.34	5	98.854	5	106.916	black	0.713233	2.41e-07	8	139.926	8	123.99	8	125.075	5	120.288	5	21.6	2.47284	2.82579	2.11989	TRUE
ENSG00000066468	FGFR2	2263	Nosology:33	Craniosynostosis syndromes	Crouzon syndrome	ENSMUSG00000030849	Fgfr2	14183	fibroblast growth factor receptor 2 [Source:MGI Symbol;Acc:MGI:95523]	GO:0030282, GO:0060174, GO:0060348, GO:0060349, GO:0060365, GO:0048701	TRUE	TRUE	TRUE	TRUE	5	113.728	5	117.9	5	108.19	5	90.286	5	94.098	5	124.34	5	98.854	5	106.916	black	0.713233	2.41e-07	8	139.926	8	123.99	8	125.075	5	120.288	5	21.6	2.47284	2.82579	2.11989	TRUE
ENSG00000068078	FGFR3	2261	Nosology:33	Craniosynostosis syndromes	Crouzon-like craniosynostosis with acanthosis nigricans (Crouzonodermoskeletal syndrome)	ENSMUSG00000054252	Fgfr3	14184	fibroblast growth factor receptor 3 [Source:MGI Symbol;Acc:MGI:95524]	GO:0051216, GO:0060349	TRUE	TRUE	TRUE	TRUE	5	26.58	5	22.572	5	22.294	5	19.984	5	27.266	5	24.292	5	21.382	5	22.808	black	0.840085	1.22e-11	8	22.5025	8	15.0288	8	19.9925	5	19.892	5	1.72	3.60771	4.1069	3.10851	TRUE
ENSG00000068078	FGFR3	2261	Nosology:33	Craniosynostosis syndromes	Craniosynostosis, Muenke type	ENSMUSG00000054252	Fgfr3	14184	fibroblast growth factor receptor 3 [Source:MGI Symbol;Acc:MGI:95524]	GO:0051216, GO:0060349	TRUE	TRUE	TRUE	TRUE	5	26.58	5	22.572	5	22.294	5	19.984	5	27.266	5	24.292	5	21.382	5	22.808	black	0.840085	1.22e-11	8	22.5025	8	15.0288	8	19.9925	5	19.892	5	1.72	3.60771	4.1069	3.10851	TRUE
ENSG00000127948	POR	5447	Nosology:33	Craniosynostosis syndromes	Antley–Bixler syndrome	ENSMUSG00000005514	Por	18984	P450 (cytochrome) oxidoreductase [Source:MGI Symbol;Acc:MGI:97744]	GO:0032332, GO:0003420	FALSE	TRUE	TRUE	FALSE	5	12.524	5	16.548	5	16.552	5	18.462	5	12.698	5	16.098	5	20.43	5	17.202	turquoise	0.55418	0.000207128	8	20.9525	8	25.3788	8	20.5525	5	17.678	5	34.446	-0.843166	-0.684406	-1.00193	FALSE
ENSG00000120149	MSX2	4488	Nosology:33	Craniosynostosis syndromes	Craniosynostosis Boston type	ENSMUSG00000021469	Msx2	17702	msh homeobox 2 [Source:MGI Symbol;Acc:MGI:97169]	NA	TRUE	TRUE	FALSE	FALSE	2	0.486	1	0.324	0	0.188	1	0.358	3	0.544	0	0.218	0	0.212	0	0.256	NA	NA	NA	0	0.19125	0	0.065	0	0.23	0	0.276	0	0	NA	NA	NA	FALSE
ENSG00000122691	TWIST1	7291	Nosology:33	Craniosynostosis syndromes	Saethre–Chotzen syndrome	ENSMUSG00000035799	Twist1	22160	twist basic helix-loop-helix transcription factor 1 [Source:MGI Symbol;Acc:MGI:98872]	GO:0001503, GO:0001649, GO:0030326, GO:0035115, GO:0035116, GO:0035137, GO:0042733, GO:0045668, GO:0048701, GO:0048704, GO:0060363, GO:0030500, GO:0060348	TRUE	TRUE	TRUE	TRUE	5	22.932	5	18.134	5	12.224	5	9.466	5	20.99	5	19.076	5	12.322	5	13.566	black	0.873336	1.97e-13	8	17.35	8	9.51375	8	11.9437	5	14.87	5	1.38	3.45331	4.18654	2.72008	TRUE
ENSG00000157933	SKI	6497	Nosology:33	Craniosynostosis syndromes	Shprintzen–Goldberg syndrome	ENSMUSG00000029050	Ski	20481	ski sarcoma viral oncogene homolog (avian) [Source:MGI Symbol;Acc:MGI:98310]	GO:0030326, GO:0060349, GO:0045668	TRUE	TRUE	TRUE	FALSE	5	29.07	5	33.194	5	31.878	5	28.29	5	28.438	5	36.39	5	30.968	5	33.22	black	0.772132	5.39e-09	8	29.0538	8	25.7025	8	28.7875	5	33.854	5	12.912	1.41156	1.58142	1.2417	FALSE
ENSG00000160957	RECQL4	9401	Nosology:33	Craniosynostosis syndromes	Baller–Gerold syndrome	ENSMUSG00000033762	Recql4	79456	RecQ protein-like 4 [Source:MGI Symbol;Acc:MGI:1931028]	GO:0001501, GO:0048705	TRUE	TRUE	TRUE	FALSE	1	0.386	4	1.01	5	1.114	5	1.838	4	0.568	4	0.834	4	1.62	4	1.358	turquoise	0.863322	7.64e-13	8	1.4725	8	2.235	8	1.79125	5	1.474	5	6.264	-2.11428	-1.73915	-2.48942	FALSE
ENSG00000112210	RAB23	51715	Nosology:33	Craniosynostosis syndromes	Carpenter syndrome	ENSMUSG00000004768	Rab23	NA	RAB23, member RAS oncogene family [Source:MGI Symbol;Acc:MGI:99833]	GO:0042733, GO:0097094	TRUE	TRUE	TRUE	FALSE	5	11.326	5	10.672	5	9.98	5	8.818	5	11.114	5	10.692	5	9.578	5	8.33	black	0.809946	2.45e-10	8	10.3975	8	8.1725	8	9.415	5	9.028	5	6.652	0.626112	0.873248	0.378977	FALSE
ENSG00000105429	MEGF8	1954	Nosology:33	Craniosynostosis syndromes	Carpenter syndrome	ENSMUSG00000045039	Megf8	269878	multiple EGF-like-domains 8 [Source:MGI Symbol;Acc:MGI:2446294]	GO:0030326, GO:0048704, GO:0035108, GO:0097094	TRUE	TRUE	TRUE	TRUE	5	13.082	5	12.906	5	13.4	5	13.876	5	13.486	5	12.512	5	12.368	5	13.458	black	0.770404	6.12e-09	8	13.6275	8	12.2438	8	13.2562	5	15.01	5	2.994	2.43563	2.60611	2.26515	TRUE
ENSG00000140262	TCF12	6938	Nosology:33	Craniosynostosis syndromes	Coronal craniosynostosis	ENSMUSG00000032228	Tcf12	21406	transcription factor 12 [Source:MGI Symbol;Acc:MGI:101877]	NA	FALSE	FALSE	TRUE	FALSE	5	39.028	5	40.984	5	41.376	5	42.084	5	38.418	5	40.236	5	42.41	5	39.474	black	0.817907	1.17e-10	8	50.2413	8	51.145	8	53.0063	5	45.402	5	38.854	0.0995429	0.268952	-0.0698664	FALSE
ENSG00000105722	ERF	2077	Nosology:33	Craniosynostosis syndromes	Complex craniosynostosis	ENSMUSG00000040857	Erf	13875	Ets2 repressor factor [Source:MGI Symbol;Acc:MGI:109637]	NA	TRUE	TRUE	TRUE	FALSE	5	12.338	5	14.78	5	12.616	5	10.26	5	13.036	5	12.83	5	11.314	5	11.038	black	0.880889	6.56e-14	8	9.5725	8	8.98	8	9.42375	5	12.596	5	5.432	1.21597	1.45401	0.977921	FALSE
ENSG00000070814	TCOF1	6949	Nosology:34	Dysostoses with predominant craniofacial involvement	Mandibulofacial dysostosis (Treacher Collins, Franceschetti–Klein)	ENSMUSG00000024613	Tcof1	21453	Treacher Collins Franceschetti syndrome 1, homolog [Source:MGI Symbol;Acc:MGI:892003]	NA	TRUE	TRUE	TRUE	FALSE	5	6.458	5	8.32	5	9.82	5	11.368	5	7.068	5	8.982	5	11.024	5	9.718	turquoise	0.612641	2.65e-05	8	9.92875	8	10.8775	8	10.6813	5	10.244	5	17.58	-0.798923	-0.608523	-0.989323	FALSE
ENSG00000171453	POLR1C	9533	Nosology:34	Dysostoses with predominant craniofacial involvement	Mandibulofacial dysostosis (Treacher Collins, Franceschetti–Klein)	ENSMUSG00000067148	Polr1c	20016	polymerase (RNA) I polypeptide C [Source:MGI Symbol;Acc:MGI:103288]	NA	FALSE	FALSE	TRUE	FALSE	5	9.418	5	10.328	5	12.03	5	13.4	5	10.034	5	8.864	5	11.798	5	9.688	brown	0.307741	0.053387	8	10.4425	8	10.8175	8	10.3475	5	12.174	5	16.444	-0.513808	-0.198945	-0.828671	FALSE
ENSG00000186184	POLR1D	51082	Nosology:34	Dysostoses with predominant craniofacial involvement	Mandibulofacial dysostosis (Treacher Collins, Franceschetti–Klein)	ENSMUSG00000029642	Polr1d	20018	polymerase (RNA) I polypeptide D [Source:MGI Symbol;Acc:MGI:108403]	NA	FALSE	FALSE	TRUE	FALSE	5	28.314	5	29.434	5	28.038	5	36.096	5	26.854	5	28.726	5	29.88	5	27.126	brown	0.515929	0.00065559	8	27.4387	8	28.83	8	27.6137	5	25.736	5	41.874	-0.686451	-0.506843	-0.866059	FALSE
ENSG00000108883	EFTUD2	9343	Nosology:34	Dysostoses with predominant craniofacial involvement	Mandibulofacial dysostosis with microcephaly	ENSMUSG00000020929	Eftud2	20624	elongation factor Tu GTP binding domain containing 2 [Source:MGI Symbol;Acc:MGI:1336880]	NA	FALSE	FALSE	TRUE	FALSE	5	17.334	5	19.762	5	21.91	5	26.612	5	18.814	5	21.54	5	28.45	5	22.71	turquoise	0.438192	0.00468311	8	22.575	8	25.44	8	24.0775	5	22.464	5	50.118	-0.993072	-0.798862	-1.18728	FALSE
ENSG00000151617	EDNRA	1909	Nosology:34	Dysostoses with predominant craniofacial involvement	Mandibulofacial dysostosis with alopecia	ENSMUSG00000031616	Ednra	13617	endothelin receptor type A [Source:MGI Symbol;Acc:MGI:105923]	NA	TRUE	TRUE	TRUE	FALSE	5	10.036	5	10.646	5	10.176	5	9.158	5	10.366	5	11.174	5	7.914	5	9.6	black	0.814029	1.69e-10	8	7.37125	8	5.4225	8	6.84625	5	7.82	5	2.38	1.71693	2.07019	1.36366	FALSE
ENSG00000102967	DHODH	1723	Nosology:34	Dysostoses with predominant craniofacial involvement	Miller syndrome (postaxial acrofacial dysostosis)	ENSMUSG00000031730	Dhodh	56749	dihydroorotate dehydrogenase [Source:MGI Symbol;Acc:MGI:1928378]	NA	FALSE	FALSE	TRUE	FALSE	5	3.916	5	4.434	5	5.952	5	6.876	5	4.15	5	5.354	5	6.73	5	6.088	grey	0.157964	0.330303	8	5.3575	8	6.0525	8	5.46875	5	5.798	5	6.346	-0.0911894	0.153048	-0.335426	FALSE
ENSG00000143368	SF3B4	10262	Nosology:34	Dysostoses with predominant craniofacial involvement	Acrofacial dysostosis, Nager type	ENSMUSG00000068856	Sf3b4	107701	splicing factor 3b, subunit 4 [Source:MGI Symbol;Acc:MGI:109580]	NA	FALSE	FALSE	TRUE	FALSE	5	9.746	5	11.32	5	14.152	5	16.812	5	11.784	5	10.882	5	14.886	5	13.374	turquoise	0.480485	0.00170097	8	14.9162	8	15.8887	8	13.9675	5	14.532	5	25.588	-0.796009	-0.632033	-0.959986	FALSE
ENSG00000143368	SF3B4	10262	Nosology:34	Dysostoses with predominant craniofacial involvement	Acrofacial dysostosis, Rodriguez type	ENSMUSG00000068856	Sf3b4	107701	splicing factor 3b, subunit 4 [Source:MGI Symbol;Acc:MGI:109580]	NA	FALSE	FALSE	TRUE	FALSE	5	9.746	5	11.32	5	14.152	5	16.812	5	11.784	5	10.882	5	14.886	5	13.374	turquoise	0.480485	0.00170097	8	14.9162	8	15.8887	8	13.9675	5	14.532	5	25.588	-0.796009	-0.632033	-0.959986	FALSE
ENSG00000068654	POLR1A	25885	Nosology:34	Dysostoses with predominant craniofacial involvement	Acrofacial dysostosis, Cincinnati type	ENSMUSG00000049553	Polr1a	20019	polymerase (RNA) I polypeptide A [Source:MGI Symbol;Acc:MGI:1096397]	NA	FALSE	FALSE	TRUE	FALSE	5	5.13	5	6.324	5	7.786	5	8.874	5	5.548	5	6.528	5	8.636	5	8.018	turquoise	0.473101	0.00204897	8	6.56125	8	7.47	8	7.61375	5	7.666	5	12.07	-0.642651	-0.46762	-0.817683	FALSE
ENSG00000156150	ALX3	257	Nosology:34	Dysostoses with predominant craniofacial involvement	Frontonasal dysplasia, type 1	ENSMUSG00000014603	Alx3	11694	aristaless-like homeobox 3 [Source:MGI Symbol;Acc:MGI:1277097]	NA	TRUE	TRUE	FALSE	FALSE	0	0.074	0	0.104	0	0	0	0	0	0.016	0	0.02	0	0	0	0	NA	NA	NA	0	0.00625	0	0.00875	0	0.03	0	0	0	0	NA	NA	NA	FALSE
ENSG00000052850	ALX4	60529	Nosology:34	Dysostoses with predominant craniofacial involvement	Frontonasal dysplasia, type 2	ENSMUSG00000040310	Alx4	11695	aristaless-like homeobox 4 [Source:MGI Symbol;Acc:MGI:108359]	GO:0035108, GO:0035115, GO:0035116, GO:0042733, GO:0048704, GO:0048705	TRUE	TRUE	TRUE	TRUE	5	5.832	5	5.218	5	4.978	5	4.396	5	5.826	5	5.746	5	5.426	5	4.688	black	0.811779	2.07e-10	8	4.205	8	4.075	8	5.57625	5	5.084	5	0.712	2.80773	3.36068	2.25478	TRUE
ENSG00000180318	ALX1	8092	Nosology:34	Dysostoses with predominant craniofacial involvement	Frontonasal dysplasia, type 3	ENSMUSG00000036602	Alx1	NA	ALX homeobox 1 [Source:MGI Symbol;Acc:MGI:104621]	GO:0030326, GO:0048704	TRUE	TRUE	FALSE	FALSE	0	0.012	0	0.014	0	0.014	0	0	0	0.012	0	0	0	0.026	0	0.046	NA	NA	NA	0	0.07125	0	0.02625	0	0.005	0	0	0	0	NA	NA	NA	FALSE
ENSG00000090776	EFNB1	1947	Nosology:34	Dysostoses with predominant craniofacial involvement	Craniofrontonasal syndrome	ENSMUSG00000031217	Efnb1	13641	ephrin B1 [Source:MGI Symbol;Acc:MGI:102708]	NA	TRUE	TRUE	TRUE	TRUE	5	25.762	5	18.732	5	18.514	5	19.428	5	27.982	5	18.01	5	17.02	5	14.5	brown	0.916978	9.53e-17	8	22.3113	8	22.3412	8	20.62	5	20.672	5	3.506	2.57998	2.9956	2.16435	TRUE
ENSG00000130449	ZSWIM6	NA	Nosology:34	Dysostoses with predominant craniofacial involvement	Acromelic frontonasal dysostosis	ENSMUSG00000032846	Zswim6	67263	zinc finger SWIM-type containing 6 [Source:MGI Symbol;Acc:MGI:1914513]	NA	FALSE	FALSE	TRUE	FALSE	5	6.4	5	5.654	5	6.488	5	7.124	5	6.58	5	5.724	5	5.872	5	5.348	brown	0.737023	5.86e-08	8	7.81625	8	7.92375	8	7.20125	5	6.554	5	6.836	-0.0684627	0.159621	-0.296547	FALSE
		NA	Nosology:34	Dysostoses with predominant craniofacial involvement	Hemifacial microsomia		NA	NA	NA	NA	NA	NA	NA	NA	NA	NA	NA	NA	NA	NA	NA	NA	NA	NA	NA	NA	NA	NA	NA	NA	NA	NA	NA	NA	NA	NA	NA	NA	NA	NA	NA	NA	NA	NA	NA	NA	NA
ENSG00000141543	EIF4A3	9775	Nosology:34	Dysostoses with predominant craniofacial involvement	Richieri–Costa–Pereira syndrome	ENSMUSG00000025580	Eif4a3	192170	eukaryotic translation initiation factor 4A3 [Source:MGI Symbol;Acc:MGI:1923731]	GO:0048701	FALSE	TRUE	TRUE	FALSE	5	35.66	5	34.136	5	35.65	5	43.03	5	35.896	5	33.726	5	32.986	5	35.662	brown	0.636968	9.91e-06	8	35.5175	8	41.4875	8	36.6538	5	37.412	5	60.44	-0.725086	-0.56034	-0.889832	FALSE
ENSG00000065135	GNAI3	2773	Nosology:34	Dysostoses with predominant craniofacial involvement	Auriculocondylar syndrome, type 1	ENSMUSG00000000001	Gnai3	14679	guanine nucleotide binding protein (G protein), alpha inhibiting 3 [Source:MGI Symbol;Acc:MGI:95773]	NA	TRUE	TRUE	TRUE	FALSE	5	25.872	5	28.246	5	28.39	5	31.212	5	26.496	5	26.704	5	31.4	5	24.974	brown	0.609825	2.95e-05	8	29.9175	8	32.2062	8	30.1788	5	28.07	5	41.14	-0.54134	-0.357185	-0.725496	FALSE
ENSG00000101333	PLCB4	5332	Nosology:34	Dysostoses with predominant craniofacial involvement	Auriculocondylar syndrome, type 2	ENSMUSG00000039943	Plcb4	NA	phospholipase C, beta 4 [Source:MGI Symbol;Acc:MGI:107464]	NA	FALSE	FALSE	TRUE	FALSE	5	18.256	5	21.782	5	17.312	5	19.336	5	17.71	5	26.806	5	22.366	5	26.466	pink	0.827778	4.45e-11	8	18.6212	8	17.6062	8	19.4612	5	19.47	5	7.618	1.30828	1.54901	1.06756	FALSE
ENSG00000078401	EDN1	1906	Nosology:34	Dysostoses with predominant craniofacial involvement	Auriculocondylar syndrome, type 3	ENSMUSG00000021367	Edn1	13614	endothelin 1 [Source:MGI Symbol;Acc:MGI:95283]	GO:0001501, GO:0051216	TRUE	TRUE	TRUE	FALSE	5	1.672	5	2.592	5	1.944	5	1.748	5	1.2	5	3.578	5	2.842	5	3.522	grey	0.517164	0.000632984	7	1.0525	6	0.79125	8	1.8375	2	1.278	0	0.12	NA	NA	NA	FALSE
ENSG00000046651	OFD1	8481	Nosology:34	Dysostoses with predominant craniofacial involvement	Orofaciodigital syndrome type I (OFD1)	ENSMUSG00000040586	Ofd1	237222	oral-facial-digital syndrome 1 gene homolog (human) [Source:MGI Symbol;Acc:MGI:1350328]	NA	TRUE	TRUE	TRUE	FALSE	5	2.384	5	2.674	5	3.084	5	3.402	5	2.246	5	2.958	5	3.358	5	2.9	turquoise	0.312832	0.0493645	8	3.48875	8	3.715	8	3.40125	5	3.232	5	4.154	-0.35617	-0.0992985	-0.613042	FALSE
ENSG00000185960	SHOX	NA	Nosology:17	Mesomelic and rhizo-mesomelic dysplasias	Mesomelic dysplasia, Langer type	ENSMUSG00000053909	Rhox10	434769	reproductive homeobox 10 [Source:MGI Symbol;Acc:MGI:3580249]	NA	FALSE	FALSE	FALSE	FALSE	0	0	0	0	0	0	0	0	0	0	0	0	0	0	0	0	NA	NA	NA	0	0	0	0	0	0	0	0	0	0	NA	NA	NA	FALSE
ENSG00000173040	EVC2	132884	Nosology:34	Dysostoses with predominant craniofacial involvement	Weyers acrofacial (acrodental) dysostosis	ENSMUSG00000050248	Evc2	68525	Ellis van Creveld syndrome 2 [Source:MGI Symbol;Acc:MGI:1915775]	NA	TRUE	TRUE	TRUE	TRUE	5	11.058	5	10.4	5	13.69	5	11.162	5	11.594	5	10.918	5	10.306	5	13.424	black	0.719546	1.68e-07	8	11.0612	8	9.46625	8	10.7613	5	12.05	5	2.088	3.10691	3.49988	2.71394	TRUE
ENSG00000130675	MNX1	3110	Nosology:35	Dysostoses with predominant vertebral with and without costal involvement	Currarino syndrome	ENSMUSG00000001566	Mnx1	15285	motor neuron and pancreas homeobox 1 [Source:MGI Symbol;Acc:MGI:109160]	NA	FALSE	FALSE	FALSE	FALSE	0	0	0	0	0	0	0	0	0	0	0	0	0	0	0	0	NA	NA	NA	0	0	0	0	0	0	0	0	0	0	NA	NA	NA	FALSE
ENSG00000090932	DLL3	10683	Nosology:35	Dysostoses with predominant vertebral with and without costal involvement	Spondylocostal dysostosis	ENSMUSG00000003436	Dll3	13389	delta-like 3 (Drosophila) [Source:MGI Symbol;Acc:MGI:1096877]	NA	TRUE	TRUE	FALSE	FALSE	0	0.014	0	0	0	0	0	0	0	0	0	0.102	0	0	0	0	NA	NA	NA	0	0	0	0.005	0	0.0225	0	0	0	0.024	NA	NA	NA	FALSE
ENSG00000188095	MESP2	145873	Nosology:35	Dysostoses with predominant vertebral with and without costal involvement	Spondylocostal dysostosis	ENSMUSG00000030543	Mesp2	17293	mesoderm posterior 2 [Source:MGI Symbol;Acc:MGI:1096325]	NA	TRUE	TRUE	FALSE	FALSE	0	0.038	0	0.02	0	0.018	0	0.022	0	0.05	0	0.072	0	0.066	0	0.028	NA	NA	NA	0	0.0375	0	0.0275	0	0.03625	0	0	0	0	NA	NA	NA	FALSE
ENSG00000106003	LFNG	3955	Nosology:35	Dysostoses with predominant vertebral with and without costal involvement	Spondylocostal dysostosis	ENSMUSG00000029570	Lfng	16848	LFNG O-fucosylpeptide 3-beta-N-acetylglucosaminyltransferase [Source:MGI Symbol;Acc:MGI:1095413]	NA	TRUE	TRUE	TRUE	FALSE	5	11.54	5	13.512	5	13.16	5	17.146	5	11.142	5	14.238	5	14.464	5	11.978	grey	0.00139911	0.993164	8	13.5412	8	14.67	8	13.91	5	14.088	5	19.326	-0.420175	-0.232151	-0.6082	FALSE
ENSG00000179111	HES7	84667	Nosology:35	Dysostoses with predominant vertebral with and without costal involvement	Spondylocostal dysostosis	ENSMUSG00000023781	Hes7	84653	hairy and enhancer of split 7 (Drosophila) [Source:MGI Symbol;Acc:MGI:2135679]	NA	TRUE	TRUE	FALSE	FALSE	0	0.074	0	0.16	1	0.188	0	0.246	0	0.054	0	0.1	0	0.136	0	0.226	NA	NA	NA	0	0.1775	0	0.2725	0	0.21625	0	0.268	0	0.036	NA	NA	NA	FALSE
ENSG00000149922	TBX6	6911	Nosology:35	Dysostoses with predominant vertebral with and without costal involvement	Spondylocostal dysostosis	ENSMUSG00000030699	Tbx6	21389	T-box 6 [Source:MGI Symbol;Acc:MGI:102539]	NA	FALSE	FALSE	TRUE	FALSE	5	1.216	5	1.62	5	1.416	5	1.904	3	0.95	5	1.536	5	2.356	5	1.96	turquoise	0.394372	0.0117981	8	2.7475	8	3.27	8	3.49125	5	2.288	5	4.268	-0.890711	-0.489237	-1.29218	FALSE
ENSG00000203877	RIPPLY2	134701	Nosology:35	Dysostoses with predominant vertebral with and without costal involvement	Spondylocostal dysostosis	ENSMUSG00000047897	Ripply2	382089	ripply2 homolog (zebrafish) [Source:MGI Symbol;Acc:MGI:2685968]	NA	FALSE	FALSE	FALSE	FALSE	0	0	0	0	0	0	0	0	0	0	0	0	0	0	0	0	NA	NA	NA	0	0	0	0	0	0.03125	0	0	0	0	NA	NA	NA	FALSE
ENSG00000162882	HAAO	23498	Nosology:35	Dysostoses with predominant vertebral with and without costal involvement	NAD deficiency syndrome	ENSMUSG00000000673	Haao	107766	3-hydroxyanthranilate 3,4-dioxygenase [Source:MGI Symbol;Acc:MGI:1349444]	NA	FALSE	FALSE	TRUE	FALSE	1	0.468	4	1.012	3	1.024	5	2.538	2	0.396	3	0.784	5	1.76	4	1.548	turquoise	0.711014	2.73e-07	8	1.69375	8	2.56875	8	1.8575	5	1.842	5	6.632	-1.93323	-1.35664	-2.50981	FALSE
ENSG00000115919	KYNU	8942	Nosology:35	Dysostoses with predominant vertebral with and without costal involvement	NAD deficiency syndrome	ENSMUSG00000026866	Kynu	70789	kynureninase (L-kynurenine hydrolase) [Source:MGI Symbol;Acc:MGI:1918039]	NA	FALSE	FALSE	TRUE	FALSE	1	0.294	3	1.084	5	1.124	5	1.738	4	0.65	4	1.058	5	1.344	5	1.034	turquoise	0.75063	2.43e-08	6	1.27875	8	1.615	8	1.66125	5	1.236	5	3.59	-1.80132	-1.24809	-2.35455	FALSE
ENSG00000188095	MESP2	145873	Nosology:35	Dysostoses with predominant vertebral with and without costal involvement	Vertebral segmentation defect (congenital scoliosis) with variable penetrance	ENSMUSG00000030543	Mesp2	17293	mesoderm posterior 2 [Source:MGI Symbol;Acc:MGI:1096325]	NA	TRUE	TRUE	FALSE	FALSE	0	0.038	0	0.02	0	0.018	0	0.022	0	0.05	0	0.072	0	0.066	0	0.028	NA	NA	NA	0	0.0375	0	0.0275	0	0.03625	0	0	0	0	NA	NA	NA	FALSE
ENSG00000179111	HES7	84667	Nosology:35	Dysostoses with predominant vertebral with and without costal involvement	Vertebral segmentation defect (congenital scoliosis) with variable penetrance	ENSMUSG00000023781	Hes7	84653	hairy and enhancer of split 7 (Drosophila) [Source:MGI Symbol;Acc:MGI:2135679]	NA	TRUE	TRUE	FALSE	FALSE	0	0.074	0	0.16	1	0.188	0	0.246	0	0.054	0	0.1	0	0.136	0	0.226	NA	NA	NA	0	0.1775	0	0.2725	0	0.21625	0	0.268	0	0.036	NA	NA	NA	FALSE
ENSG00000156466	GDF6	392255	Nosology:35	Dysostoses with predominant vertebral with and without costal involvement	Klippel–Feil syndrome	ENSMUSG00000051279	Gdf6	242316	growth differentiation factor 6 [Source:MGI Symbol;Acc:MGI:95689]	NA	TRUE	TRUE	FALSE	FALSE	0	0.016	0	0.028	0	0.046	0	0.012	0	0.034	0	0.028	0	0.022	0	0.032	NA	NA	NA	0	0.07125	0	0.1	0	0.035	0	0.032	0	0.06	NA	NA	NA	FALSE
ENSG00000005102	MEOX1	4222	Nosology:35	Dysostoses with predominant vertebral with and without costal involvement	Klippel–Feil syndrome	ENSMUSG00000001493	Meox1	17285	mesenchyme homeobox 1 [Source:MGI Symbol;Acc:MGI:103220]	NA	TRUE	TRUE	TRUE	TRUE	5	3.03	5	2.764	5	3.622	5	2.726	5	3.424	5	3.964	5	3.026	5	4.49	yellow	0.574644	0.000105367	8	1.82875	7	0.98625	7	2.3675	5	2.604	0	0.07	5.05405	6.25767	3.85043	TRUE
ENSG00000184344	GDF3	9573	Nosology:35	Dysostoses with predominant vertebral with and without costal involvement	Klippel–Feil syndrome	ENSMUSG00000030117	Gdf3	14562	growth differentiation factor 3 [Source:MGI Symbol;Acc:MGI:95686]	GO:0001501	FALSE	TRUE	FALSE	FALSE	0	0	0	0.132	1	0.306	3	0.652	0	0	0	0.066	0	0.098	0	0.058	NA	NA	NA	0	0.125	1	0.30875	0	0.22875	0	0.116	4	0.714	NA	NA	NA	FALSE
ENSG00000133454	MYO18B	84700	Nosology:35	Dysostoses with predominant vertebral with and without costal involvement	Klippel–Feil syndrome	ENSMUSG00000072720	Myo18b	74376	myosin XVIIIb [Source:MGI Symbol;Acc:MGI:1921626]	NA	FALSE	FALSE	TRUE	FALSE	5	9.312	5	12.722	5	12.058	5	13.716	5	8.918	5	16.502	5	16.822	5	32.374	yellow	0.907624	6.67e-16	7	4.85	7	2.29875	8	9.02625	5	13.192	5	1.2	3.69213	4.69311	2.69114	TRUE
ENSG00000125835	SNRPB	6628	Nosology:35	Dysostoses with predominant vertebral with and without costal involvement	Cerebrocostomandibular syndrome (rib gap syndrome)	ENSMUSG00000027404	Snrpb	20638	small nuclear ribonucleoprotein B [Source:MGI Symbol;Acc:MGI:98342]	NA	FALSE	FALSE	TRUE	FALSE	5	32.574	5	41.004	5	48.282	5	52.378	5	33.438	5	37.068	5	46.98	5	45.172	turquoise	0.369588	0.0189179	8	32.8038	8	38.08	8	37.565	5	43.704	5	80.142	-0.877601	-0.682218	-1.07298	FALSE
ENSG00000164619	BMPER	168667	Nosology:35	Dysostoses with predominant vertebral with and without costal involvement	Diaphanospondylodysostosis	ENSMUSG00000031963	Bmper	73230	BMP-binding endothelial regulator [Source:MGI Symbol;Acc:MGI:1920480]	NA	TRUE	TRUE	TRUE	FALSE	5	1.114	5	2.22	5	2.574	5	1.742	5	1.104	5	2.306	5	2.146	5	2.668	grey	0.718513	1.78e-07	8	2.37625	8	1.52125	8	1.955	5	1.74	3	0.68	1.38408	1.87245	0.8957	FALSE
ENSG00000109705	NKX3-2	579	Nosology:35	Dysostoses with predominant vertebral with and without costal involvement	Spondylo-megaepiphyseal-metaphyseal dysplasia (SMMD)	ENSMUSG00000049691	Nkx3-2	12020	NK3 homeobox 2 [Source:MGI Symbol;Acc:MGI:108015]	NA	TRUE	TRUE	FALSE	FALSE	0	0.184	2	0.376	0	0.048	1	0.22	0	0.174	1	0.158	1	0.22	0	0.254	NA	NA	NA	0	0.135	0	0.07625	0	0.17375	0	0.188	0	0.02	NA	NA	NA	FALSE
ENSG00000121075	TBX4	9496	Nosology:36	Patellar dysostoses	Ischiopatellar dysplasia (small patella syndrome)	ENSMUSG00000000094	Tbx4	21387	T-box 4 [Source:MGI Symbol;Acc:MGI:102556]	GO:0030326, GO:0035108, GO:0048705	TRUE	TRUE	TRUE	FALSE	0	0.326	2	0.358	2	0.462	2	0.34	0	0.266	2	0.362	1	0.302	3	0.554	NA	NA	NA	8	1.2725	2	0.51375	0	0.21875	0	0.322	0	0.03	NA	NA	NA	FALSE
ENSG00000136944	LMX1B	4010	Nosology:36	Patellar dysostoses	Nail-patella syndrome	ENSMUSG00000038765	Lmx1b	16917	LIM homeobox transcription factor 1 beta [Source:MGI Symbol;Acc:MGI:1100513]	GO:0030326, GO:0035108	TRUE	TRUE	FALSE	FALSE	4	0.622	4	0.748	3	0.562	2	0.484	2	0.522	2	1.038	2	0.61	3	0.51	NA	NA	NA	7	0.865	2	0.4475	2	0.48875	1	0.61	0	0.142	NA	NA	NA	FALSE
ENSG00000156650	KAT6B	23522	Nosology:36	Patellar dysostoses	Genitopatellar syndrome	ENSMUSG00000021767	Kat6b	54169	K(lysine) acetyltransferase 6B [Source:MGI Symbol;Acc:MGI:1858746]	NA	TRUE	TRUE	TRUE	FALSE	5	19.59	5	22.4	5	21.164	5	22.758	5	18.466	5	22.968	5	22.676	5	22.682	black	0.660019	3.6e-06	8	24.6175	8	21.4688	8	22.9575	5	24.17	5	13.624	0.787364	0.963194	0.611533	FALSE
ENSG00000085840	ORC1	4998	Nosology:36	Patellar dysostoses	Ear-patella-short stature syndrome (Meier–Gorlin)	ENSMUSG00000028587	Orc1	18392	origin recognition complex, subunit 1 [Source:MGI Symbol;Acc:MGI:1328337]	NA	FALSE	FALSE	TRUE	FALSE	3	0.598	3	1.062	5	1.81	5	2.638	3	0.81	3	1.234	5	3.624	5	2.18	turquoise	0.872032	2.37e-13	8	2.19875	8	4.55875	8	3.95625	5	2.282	5	15.592	-3.00578	-2.49367	-3.51789	FALSE
ENSG00000115947	ORC4	5000	Nosology:36	Patellar dysostoses	Ear-patella-short stature syndrome (Meier–Gorlin)	ENSMUSG00000026761	Orc4	26428	origin recognition complex, subunit 4 [Source:MGI Symbol;Acc:MGI:1347043]	NA	FALSE	FALSE	TRUE	FALSE	5	19.754	5	21.442	5	20.234	5	29.508	5	20.646	5	20.026	5	29.16	5	22.192	grey	-0.498712	0.00105515	8	23.6713	8	24.7075	8	25.8712	5	25.058	5	27.734	-0.299109	-0.0398833	-0.558335	FALSE
ENSG00000091651	ORC6	23594	Nosology:36	Patellar dysostoses	Ear-patella-short stature syndrome (Meier–Gorlin)	ENSMUSG00000031697	Orc6	56452	origin recognition complex, subunit 6 [Source:MGI Symbol;Acc:MGI:1929285]	NA	FALSE	FALSE	TRUE	FALSE	5	4.116	5	5.53	5	6.498	5	8.938	5	4.93	5	5.572	5	8.284	5	6.906	turquoise	0.749652	2.6e-08	8	7.2375	8	9.0875	8	8.61375	5	6.938	5	23.414	-1.80476	-1.43406	-2.17546	FALSE
ENSG00000167513	CDT1	81620	Nosology:36	Patellar dysostoses	Ear-patella-short stature syndrome (Meier–Gorlin)	ENSMUSG00000006585	Cdt1	67177	chromatin licensing and DNA replication factor 1 [Source:MGI Symbol;Acc:MGI:1914427]	NA	FALSE	FALSE	TRUE	FALSE	5	5.012	5	5.832	5	8.96	5	12.538	5	5.234	5	6.774	5	12.598	5	9.71	turquoise	0.788925	1.48e-09	8	10.55	8	17.2087	8	12.8187	5	10.72	5	42.95	-2.00992	-1.72791	-2.29192	FALSE
ENSG00000094804	CDC6	990	Nosology:36	Patellar dysostoses	Ear-patella-short stature syndrome (Meier–Gorlin)	ENSMUSG00000017499	Cdc6	23834	cell division cycle 6 [Source:MGI Symbol;Acc:MGI:1345150]	NA	FALSE	FALSE	TRUE	FALSE	5	1.618	5	3.334	5	5.512	5	7.846	5	1.998	5	3.434	5	9.076	5	5.868	turquoise	0.947302	2.21e-20	8	7.27625	8	11.82	8	10.2137	5	6.782	5	41.628	-2.61669	-2.22883	-3.00455	FALSE
ENSG00000112312	GMNN	51053	Nosology:36	Patellar dysostoses	Ear-patella-short stature syndrome (Meier–Gorlin)	ENSMUSG00000006715	Gmnn	NA	geminin [Source:MGI Symbol;Acc:MGI:1927344]	NA	FALSE	FALSE	TRUE	FALSE	5	4.794	5	8.242	5	12.93	5	14.62	5	4.854	5	7.884	5	14.318	5	11.092	turquoise	0.823353	6.92e-11	8	10.7338	8	14.66	8	12.94	5	10.016	5	46.312	-2.26536	-1.92229	-2.60844	FALSE
ENSG00000112773	TENT5A	55603	Nosology:25	Osteogenesis imperfecta and decreased bone density group	Osteogenesis imperfecta, progressively deforming type (OI type 3)	ENSMUSG00000032265	Fam46a	212943	family with sequence similarity 46, member A [Source:MGI Symbol;Acc:MGI:2670964]	NA	TRUE	TRUE	TRUE	FALSE	5	48.714	5	34.652	5	29.51	5	29.642	5	45.176	5	30.024	5	28.58	5	20.862	brown	0.933601	1.58e-18	8	43.7825	8	41.9363	8	38.8638	5	34.172	5	14.702	1.20295	1.5075	0.898398	FALSE
ENSG00000163501	IHH	3549	Nosology:37	Brachydactylies (without extraskeletal manifestations)	Brachydactyly type A1	ENSMUSG00000006538	Ihh	16147	Indian hedgehog [Source:MGI Symbol;Acc:MGI:96533]	GO:0001501, GO:0001503, GO:0001649, GO:0035988, GO:0045453, GO:0051216, GO:0072498, GO:0032332	TRUE	TRUE	TRUE	TRUE	2	0.342	4	0.504	5	1.076	5	1.046	1	0.308	4	0.74	5	0.796	5	2.022	purple	0.734607	6.81e-08	8	1.66875	7	1.18125	8	2.1275	5	1.556	0	0.128	3.35723	4.61282	2.10163	TRUE
ENSG00000138696	BMPR1B	658	Nosology:37	Brachydactylies (without extraskeletal manifestations)	Brachydactyly type A2	ENSMUSG00000052430	Bmpr1b	NA	bone morphogenetic protein receptor, type 1B [Source:MGI Symbol;Acc:MGI:107191]	NA	TRUE	TRUE	FALSE	FALSE	1	0.23	1	0.414	1	0.216	1	0.304	1	0.294	1	0.348	3	0.462	4	0.65	NA	NA	NA	0	0.14625	0	0.03875	0	0.20125	0	0.258	0	0.008	NA	NA	NA	FALSE
ENSG00000125845	BMP2	650	Nosology:37	Brachydactylies (without extraskeletal manifestations)	Brachydactyly type A2	ENSMUSG00000027358	Bmp2	12156	bone morphogenetic protein 2 [Source:MGI Symbol;Acc:MGI:88177]	GO:0001649, GO:0030282, GO:0033690, GO:0045669, GO:0045778, GO:0061036, GO:0030501, GO:0002062, GO:0035630	FALSE	TRUE	TRUE	TRUE	5	10.34	5	11.714	5	11.486	5	11.608	5	11.05	5	11.152	5	10.266	5	12.248	black	0.553351	0.000212686	8	17.8038	8	11.4162	8	14.13	5	11.878	5	1.838	2.70293	3.10102	2.30484	TRUE
ENSG00000125965	GDF5	8200	Nosology:37	Brachydactylies (without extraskeletal manifestations)	Brachydactyly type A2	ENSMUSG00000038259	Gdf5	14563	growth differentiation factor 5 [Source:MGI Symbol;Acc:MGI:95688]	GO:0002062, GO:0030326, GO:0032332, GO:0035136, GO:0035137	TRUE	TRUE	FALSE	FALSE	1	0.402	0	0.332	2	0.366	1	0.396	1	0.284	1	0.234	1	0.268	2	0.47	NA	NA	NA	1	0.3775	1	0.30375	1	0.3975	1	0.352	0	0	NA	NA	NA	FALSE
ENSG00000169071	ROR2	4920	Nosology:37	Brachydactylies (without extraskeletal manifestations)	Brachydactyly type B	ENSMUSG00000021464	Ror2	26564	receptor tyrosine kinase-like orphan receptor 2 [Source:MGI Symbol;Acc:MGI:1347521]	GO:0001501, GO:0001502	TRUE	TRUE	TRUE	TRUE	5	5.28	5	3.786	5	2.698	5	1.618	5	4.912	5	4.632	5	2.462	5	3.312	black	0.901873	2e-15	8	2.335	8	1.4925	8	2.19125	5	2.642	0	0.256	3.28306	3.9187	2.64742	TRUE
ENSG00000183691	NOG	9241	Nosology:37	Brachydactylies (without extraskeletal manifestations)	Brachydactyly type B2	ENSMUSG00000048616	Nog	18121	noggin [Source:MGI Symbol;Acc:MGI:104327]	GO:0001501, GO:0001649, GO:0051216, GO:0061037, GO:0045668, GO:0042733, GO:0060272, GO:0060173, GO:0048706	TRUE	TRUE	TRUE	TRUE	5	2.498	5	3.14	5	2.34	5	2.266	5	1.98	5	3.116	5	2.294	5	3.814	grey	0.505146	0.000885832	8	2	7	0.89	8	1.70625	5	1.808	0	0.136	3.62869	4.74034	2.51704	TRUE
ENSG00000125965	GDF5	8200	Nosology:37	Brachydactylies (without extraskeletal manifestations)	Brachydactyly type C	ENSMUSG00000038259	Gdf5	14563	growth differentiation factor 5 [Source:MGI Symbol;Acc:MGI:95688]	GO:0002062, GO:0030326, GO:0032332, GO:0035136, GO:0035137	TRUE	TRUE	FALSE	FALSE	1	0.402	0	0.332	2	0.366	1	0.396	1	0.284	1	0.234	1	0.268	2	0.47	NA	NA	NA	1	0.3775	1	0.30375	1	0.3975	1	0.352	0	0	NA	NA	NA	FALSE
ENSG00000128714	HOXD13	3239	Nosology:37	Brachydactylies (without extraskeletal manifestations)	Brachydactyly type D	ENSMUSG00000001819	Hoxd13	15433	homeobox D13 [Source:MGI Symbol;Acc:MGI:96205]	NA	TRUE	TRUE	FALSE	FALSE	0	0.024	0	0.016	0	0.016	0	0.054	0	0	0	0	0	0.016	0	0.034	NA	NA	NA	0	0	0	0	0	0	0	0.01	0	0	NA	NA	NA	FALSE
ENSG00000087494	PTHLH	5744	Nosology:37	Brachydactylies (without extraskeletal manifestations)	Brachydactyly type E	ENSMUSG00000048776	Pthlh	19227	parathyroid hormone-like peptide [Source:MGI Symbol;Acc:MGI:97800]	GO:0001501, GO:0001958, GO:0002076, GO:0032331	TRUE	TRUE	TRUE	FALSE	4	1.46	4	1.148	2	0.686	1	0.238	4	0.726	5	0.872	3	0.476	5	1.184	black	0.551956	0.000222338	1	0.3375	0	0.22625	2	0.40625	3	0.526	0	0	NA	NA	NA	FALSE
ENSG00000128714	HOXD13	3239	Nosology:37	Brachydactylies (without extraskeletal manifestations)	Brachydactyly type E	ENSMUSG00000001819	Hoxd13	15433	homeobox D13 [Source:MGI Symbol;Acc:MGI:96205]	NA	TRUE	TRUE	FALSE	FALSE	0	0.024	0	0.016	0	0.016	0	0.054	0	0	0	0	0	0.016	0	0.034	NA	NA	NA	0	0	0	0	0	0	0	0.01	0	0	NA	NA	NA	FALSE
ENSG00000123700	KCNJ2	3759	Nosology:37	Brachydactylies (without extraskeletal manifestations)	Brachydactyly with anonychia (Cooks syndrome)	ENSMUSG00000041695	Kcnj2	16518	potassium inwardly-rectifying channel, subfamily J, member 2 [Source:MGI Symbol;Acc:MGI:104744]	NA	FALSE	FALSE	TRUE	FALSE	5	8.606	5	9.41	5	7.928	5	7.4	5	9.994	5	9.84	5	8.528	5	11.494	yellow	0.667008	2.6e-06	8	4.81875	8	3.9	8	6.0425	5	6.476	5	5.572	0.204167	0.570741	-0.162406	FALSE
ENSG00000135903	PAX3	5077	Nosology:37	Brachydactylies (without extraskeletal manifestations)	Preaxial brachydactyly, PAX3 type	ENSMUSG00000004872	Pax3	18505	paired box 3 [Source:MGI Symbol;Acc:MGI:97487]	NA	TRUE	TRUE	FALSE	FALSE	0	0.036	0	0.05	0	0.046	0	0.022	0	0.048	0	0.09	0	0.036	0	0.178	NA	NA	NA	0	0.005	0	0.015	0	0.0675	0	0.008	0	0	NA	NA	NA	FALSE
ENSG00000068024	HDAC4	9759	Nosology:38	Brachydactylies (with extraskeletal manifestations)	Brachydactyly–mental retardation syndrome	ENSMUSG00000026313	Hdac4	NA	histone deacetylase 4 [Source:MGI Symbol;Acc:MGI:3036234]	GO:0001501, GO:0002076, GO:0045668	TRUE	TRUE	TRUE	FALSE	5	17.51	5	20.752	5	22.476	5	22.906	5	17.886	5	21.308	5	25.522	5	25.788	yellow	0.572325	0.000114011	8	18.8125	8	18.5725	8	20.775	5	23.08	5	20.624	-0.0417175	0.1082	-0.191635	FALSE
ENSG00000060642	PIGV	55650	Nosology:38	Brachydactylies (with extraskeletal manifestations)	Hyperphosphatasia with mental retardation, brachytelephalangy, and distinct face	ENSMUSG00000043257	Pigv	230801	phosphatidylinositol glycan anchor biosynthesis, class V [Source:MGI Symbol;Acc:MGI:2442480]	NA	FALSE	FALSE	TRUE	FALSE	5	3.808	5	5.954	5	6.302	5	5.738	5	3.378	5	5.756	5	6.284	5	6.884	turquoise	0.4398	0.0045165	8	6.27625	8	5.9925	8	6.185	5	6.28	5	10.22	-0.575817	-0.355942	-0.795693	FALSE
ENSG00000172572	PDE3A	5139	Nosology:38	Brachydactylies (with extraskeletal manifestations)	Brachydactyly-hypertension syndrome (Bilginturan)	ENSMUSG00000041741	Pde3a	54611	phosphodiesterase 3A, cGMP inhibited [Source:MGI Symbol;Acc:MGI:1860764]	NA	FALSE	FALSE	TRUE	FALSE	5	2.914	5	3.522	5	3.266	5	3.45	5	2.994	5	4.782	5	4.44	5	4.566	grey	0.569779	0.000124238	8	6.125	8	8.065	8	5.51625	5	3.434	5	6.17	-0.861893	-0.554924	-1.16886	FALSE
ENSG00000134323	MYCN	4613	Nosology:38	Brachydactylies (with extraskeletal manifestations)	Microcephaly-oculo-digito-esophageal-duodenal syndrome (Feingold syndrome)	ENSMUSG00000037169	Mycn	18109	v-myc myelocytomatosis viral related oncogene, neuroblastoma derived (avian) [Source:MGI Symbol;Acc:MGI:97357]	GO:0001502, GO:0042733, GO:0048704	FALSE	TRUE	TRUE	FALSE	4	0.916	4	0.778	4	0.63	4	0.912	5	1.272	4	1.004	4	0.696	3	0.798	brown	0.448356	0.00371374	6	0.85625	8	1.39625	7	0.77	5	1.028	5	1.786	-0.671395	-0.170829	-1.17196	FALSE
ENSG00000106031	HOXA13	3209	Nosology:38	Brachydactylies (with extraskeletal manifestations)	Hand-foot-genital syndrome	ENSMUSG00000038203	Hoxa13	15398	homeobox A13 [Source:MGI Symbol;Acc:MGI:96173]	GO:0035115	TRUE	TRUE	FALSE	FALSE	0	0.066	0	0.106	1	0.224	0	0.16	0	0	0	0.09	1	0.354	2	0.616	NA	NA	NA	2	0.4325	0	0	2	0.265	2	0.542	0	0.012	NA	NA	NA	FALSE
ENSG00000005339	CREBBP	1387	Nosology:38	Brachydactylies (with extraskeletal manifestations)	Rubinstein–Taybi syndrome	ENSMUSG00000022521	Crebbp	12914	CREB binding protein [Source:MGI Symbol;Acc:MGI:1098280]	NA	TRUE	TRUE	TRUE	FALSE	5	19.558	5	22.128	5	23.398	5	27.348	5	19.564	5	22.496	5	27.144	5	25.492	grey	-0.0769126	0.637132	8	27.1737	8	28.3725	8	28.2812	5	27.876	5	31.58	-0.17467	-0.0434436	-0.305897	FALSE
ENSG00000100393	EP300	2033	Nosology:38	Brachydactylies (with extraskeletal manifestations)	Rubinstein–Taybi syndrome	ENSMUSG00000055024	Ep300	328572	E1A binding protein p300 [Source:MGI Symbol;Acc:MGI:1276116]	GO:0051216	FALSE	TRUE	TRUE	FALSE	5	22.976	5	27.572	5	33.558	5	39.868	5	23.054	5	29.636	5	42.774	5	35.884	turquoise	0.876893	1.19e-13	8	36.1138	8	43.0412	8	40.8038	5	39.456	5	69.576	-0.773316	-0.604051	-0.94258	FALSE
ENSG00000131873	CHSY1	22856	Nosology:38	Brachydactylies (with extraskeletal manifestations)	Brachydactyly, Temtamy type	ENSMUSG00000032640	Chsy1	269941	chondroitin sulfate synthase 1 [Source:MGI Symbol;Acc:MGI:2681120]	GO:0002063, GO:0030206, GO:0051216, GO:0060349, GO:0030279	TRUE	TRUE	TRUE	FALSE	5	32.994	5	27.066	5	26.396	5	24.966	5	36.822	5	24.888	5	22.394	5	18.644	brown	0.952001	3.91e-21	8	25.4013	8	26.6375	8	25.1588	5	24.304	5	17.776	0.448108	0.667502	0.228715	FALSE
ENSG00000049618	ARID1B	57492	Nosology:38	Brachydactylies (with extraskeletal manifestations)	Coffin–Siris syndrome	ENSMUSG00000069729	Arid1b	239985	AT rich interactive domain 1B (SWI-like) [Source:MGI Symbol;Acc:MGI:1926129]	NA	FALSE	FALSE	TRUE	FALSE	5	29.35	5	32.396	5	36.496	5	41.934	5	28.382	5	34.942	5	45.23	5	38.826	grey	-0.0973683	0.550036	8	42.6575	8	48.9875	8	46.78	5	43.606	5	43.47	-0.0797291	0.0967883	-0.256247	FALSE
ENSG00000099956	SMARCB1	6598	Nosology:38	Brachydactylies (with extraskeletal manifestations)	Coffin–Siris syndrome	ENSMUSG00000000902	Smarcb1	20587	SWI/SNF related, matrix associated, actin dependent regulator of chromatin, subfamily b, member 1 [Source:MGI Symbol;Acc:MGI:1328366]	NA	FALSE	FALSE	TRUE	FALSE	5	16.074	5	18.946	5	21.738	5	23.504	5	19.004	5	18.196	5	23.336	5	19.996	grey	-0.521336	0.000561628	8	22.235	8	25.3438	8	22.5663	5	23.102	5	30.724	-0.334582	-0.176305	-0.492859	FALSE
ENSG00000127616	SMARCA4	6597	Nosology:38	Brachydactylies (with extraskeletal manifestations)	Coffin–Siris syndrome	ENSMUSG00000032187	Smarca4	20586	SWI/SNF related, matrix associated, actin dependent regulator of chromatin, subfamily a, member 4 [Source:MGI Symbol;Acc:MGI:88192]	GO:0035116	FALSE	TRUE	TRUE	FALSE	5	22.942	5	23.432	5	28.988	5	34.572	5	24.144	5	24.316	5	38.784	5	26.318	turquoise	0.436656	0.00484728	8	30.0325	8	38.0475	8	35.7912	5	31.69	5	63.608	-0.991698	-0.835793	-1.1476	FALSE
ENSG00000073584	SMARCE1	6605	Nosology:38	Brachydactylies (with extraskeletal manifestations)	Coffin–Siris syndrome	ENSMUSG00000037935	Smarce1	57376	SWI/SNF related, matrix associated, actin dependent regulator of chromatin, subfamily e, member 1 [Source:MGI Symbol;Acc:MGI:1927347]	NA	FALSE	FALSE	TRUE	FALSE	5	23.906	5	27.472	5	29.06	5	31.422	5	28.212	5	24.828	5	31.072	5	27.612	brown	0.650453	5.54e-06	8	33.07	8	33.2362	8	31.3588	5	26.788	5	37.588	-0.443323	-0.275065	-0.611581	FALSE
ENSG00000088451	TGDS	23483	Nosology:38	Brachydactylies (with extraskeletal manifestations)	Catel–Manzke syndrome	ENSMUSG00000022130	Tgds	76355	TDP-glucose 4,6-dehydratase [Source:MGI Symbol;Acc:MGI:1923605]	NA	FALSE	FALSE	TRUE	FALSE	5	3.388	5	3.622	5	3.162	5	3.49	5	3.838	5	3.062	5	4.01	5	3.132	brown	0.502585	0.0009501	8	3.5775	8	3.585	8	3.44625	5	3.556	5	4.388	-0.284836	0.173534	-0.743206	FALSE
ENSG00000087460	GNAS	2778	Nosology:38	Brachydactylies (with extraskeletal manifestations)	Pseudohypoparathyroidism type IA	ENSMUSG00000027523	Gnas	14683	GNAS (guanine nucleotide binding protein, alpha stimulating) complex locus [Source:MGI Symbol;Acc:MGI:95777]	GO:0001501, GO:0001958, GO:0035116, GO:0045669, GO:0045672, GO:0048701, GO:0051216, GO:0060348	TRUE	TRUE	TRUE	FALSE	5	376.034	5	352.306	5	334.83	5	333.546	5	379.746	5	344.416	5	336.844	5	374.298	black	0.892735	9.98e-15	8	320.97	8	328.141	8	328.783	5	345.476	5	288.646	0.265499	0.391479	0.139519	FALSE
ENSG00000135111	TBX3	6926	Nosology:39	Limb hypoplasia-reduction defects group	Ulnar-mammary syndrome	ENSMUSG00000018604	Tbx3	21386	T-box 3 [Source:MGI Symbol;Acc:MGI:98495]	GO:0001501, GO:0035108, GO:0035115, GO:0035136, GO:0042733	TRUE	TRUE	TRUE	TRUE	5	5.326	5	5.894	5	5.08	5	4.092	5	4.48	5	6.226	5	5.11	5	5.778	pink	0.873063	2.05e-13	8	2.44375	8	1.86625	8	3.33625	5	4.272	0	0.364	3.98378	4.84841	3.11914	TRUE
ENSG00000164190	NIPBL	25836	Nosology:39	Limb hypoplasia-reduction defects group	de Lange syndrome	ENSMUSG00000022141	Nipbl	71175	Nipped-B homolog (Drosophila) [Source:MGI Symbol;Acc:MGI:1913976]	GO:0045778, GO:0048701, GO:0035115, GO:0035136	TRUE	TRUE	TRUE	FALSE	5	19.434	5	22.784	5	23.252	5	28.158	5	18.706	5	23.292	5	28.128	5	24.034	turquoise	0.592541	5.62e-05	8	28.3362	8	30.6938	8	30.6562	5	25.07	5	38.806	-0.614118	-0.437647	-0.790589	FALSE
ENSG00000072501	SMC1A	8243	Nosology:39	Limb hypoplasia-reduction defects group	de Lange syndrome	ENSMUSG00000041133	Smc1a	24061	structural maintenance of chromosomes 1A [Source:MGI Symbol;Acc:MGI:1344345]	NA	FALSE	FALSE	TRUE	FALSE	5	23.81	5	27.79	5	32.56	5	39.918	5	23.856	5	28.304	5	38.178	5	30.53	turquoise	0.731353	8.31e-08	8	37.7987	8	43.3275	8	40.05	5	31.03	5	72.192	-1.19877	-1.02455	-1.37299	FALSE
ENSG00000108055	SMC3	9126	Nosology:39	Limb hypoplasia-reduction defects group	de Lange syndrome	ENSMUSG00000024974	Smc3	13006	structural maintenance of chromosomes 3 [Source:MGI Symbol;Acc:MGI:1339795]	NA	TRUE	TRUE	TRUE	FALSE	5	13.526	5	16.306	5	17.23	5	22.394	5	12.486	5	16.35	5	21.638	5	17.924	turquoise	0.717901	1.85e-07	8	21.21	8	23.4887	8	23.2538	5	18.776	5	35.714	-0.984699	-0.806646	-1.16275	FALSE
ENSG00000164754	RAD21	5885	Nosology:39	Limb hypoplasia-reduction defects group	de Lange syndrome	ENSMUSG00000022314	Rad21	19357	RAD21 homolog (S. pombe) [Source:MGI Symbol;Acc:MGI:108016]	NA	FALSE	FALSE	TRUE	FALSE	5	31.478	5	36.164	5	40.168	5	49.904	5	31.064	5	36.472	5	50.968	5	42.186	turquoise	0.568337	0.00013039	8	45.3175	8	57.7963	8	51.245	5	41.548	5	112.206	-1.42563	-1.24268	-1.60858	FALSE
ENSG00000147099	HDAC8	NA	Nosology:39	Limb hypoplasia-reduction defects group	de Lange syndrome	ENSMUSG00000067567	Hdac8	70315	histone deacetylase 8 [Source:MGI Symbol;Acc:MGI:1917565]	NA	TRUE	TRUE	TRUE	FALSE	5	5.004	5	5.586	5	7.178	5	7.536	5	4.876	5	5.644	5	6.584	5	5.394	grey	-0.245178	0.127295	8	6.89125	8	6.75125	8	7.34125	5	7.8	5	9.084	-0.188293	0.0502519	-0.426837	FALSE
		NA	Nosology:39	Limb hypoplasia-reduction defects group	Fanconi anemia (see note below)		NA	NA	NA	NA	NA	NA	NA	NA	NA	NA	NA	NA	NA	NA	NA	NA	NA	NA	NA	NA	NA	NA	NA	NA	NA	NA	NA	NA	NA	NA	NA	NA	NA	NA	NA	NA	NA	NA	NA	NA	NA
ENSG00000131795	RBM8A	9939	Nosology:39	Limb hypoplasia-reduction defects group	Thrombocytopenia-absent radius (TAR)	ENSMUSG00000038374	Rbm8a	60365	RNA binding motif protein 8a [Source:MGI Symbol;Acc:MGI:1913129]	NA	FALSE	FALSE	TRUE	FALSE	5	11.628	5	14.99	5	15.458	5	16.136	5	9.602	5	12.23	5	16.1	5	14.402	grey	-0.435655	0.00495686	8	14.0262	8	14.5663	8	13.785	5	14.536	5	25.538	-0.684452	-0.48088	-0.888024	FALSE
ENSG00000090534	THPO	7066	Nosology:39	Limb hypoplasia-reduction defects group	Thrombocythemia with distal limb defects	ENSMUSG00000022847	Thpo	NA	thrombopoietin [Source:MGI Symbol;Acc:MGI:101875]	NA	FALSE	FALSE	TRUE	FALSE	2	0.464	4	0.778	4	1.016	5	0.946	3	0.57	4	0.838	5	0.79	5	1.438	yellow	0.522467	0.000543572	8	1.18125	8	1.04875	8	1.24625	4	1.166	0	0.038	NA	NA	NA	FALSE
ENSG00000089225	TBX5	6910	Nosology:39	Limb hypoplasia-reduction defects group	Holt–Oram syndrome	ENSMUSG00000018263	Tbx5	21388	T-box 5 [Source:MGI Symbol;Acc:MGI:102541]	GO:0030326, GO:0035115, GO:0035136	TRUE	TRUE	TRUE	FALSE	5	2.402	5	2.588	5	1.634	5	1.536	5	2.388	5	2.338	5	1.996	5	2.056	black	0.808618	2.76e-10	0	0.02625	0	0.175	8	1.77875	5	1.98	0	0.292	2.70709	3.42573	1.98846	TRUE
ENSG00000101115	SALL4	57167	Nosology:39	Limb hypoplasia-reduction defects group	Okihiro syndrome (Duane–radial ray anomaly)	ENSMUSG00000027547	Sall4	99377	sal-like 4 (Drosophila) [Source:MGI Symbol;Acc:MGI:2139360]	GO:0030326	TRUE	TRUE	FALSE	FALSE	0	0.014	0	0.024	1	0.728	0	0.032	0	0.018	1	0.166	0	0.03	2	0.5	NA	NA	NA	0	0.085	0	0.0075	1	0.30125	1	0.266	0	0	NA	NA	NA	FALSE
ENSG00000092607	TBX15	6913	Nosology:39	Limb hypoplasia-reduction defects group	Cousin syndrome	ENSMUSG00000027868	Tbx15	21384	T-box 15 [Source:MGI Symbol;Acc:MGI:1277234]	GO:0048701, GO:0048704	TRUE	TRUE	TRUE	FALSE	5	14.034	5	15.874	5	16.342	5	14.002	5	14.892	5	19.98	5	16.472	5	35.364	yellow	0.841732	1.02e-11	8	14.6675	8	8.09375	8	13.9162	5	14.828	5	1.348	3.52108	4.13357	2.90858	TRUE
ENSG00000171320	ESCO2	157570	Nosology:39	Limb hypoplasia-reduction defects group	Roberts syndrome	ENSMUSG00000022034	Esco2	71988	establishment of cohesion 1 homolog 2 (S. cerevisiae) [Source:MGI Symbol;Acc:MGI:1919238]	NA	FALSE	FALSE	TRUE	FALSE	5	1.452	5	4.002	5	5.248	5	8.456	5	3.07	5	3.176	5	8.618	5	5.57	turquoise	0.889428	1.72e-14	8	7.45125	8	12.6125	8	10.5175	5	6.238	5	33.48	-2.63736	-2.08844	-3.18628	FALSE
ENSG00000205899	BHLHA9	727857	Nosology:39	Limb hypoplasia-reduction defects group	Split-hand-foot malformation with long bone deficiency (SHFLD)	ENSMUSG00000044243	Bhlha9	320522	basic helix-loop-helix family, member a9 [Source:MGI Symbol;Acc:MGI:2444198]	NA	TRUE	TRUE	FALSE	FALSE	0	0.056	0	0.066	0	0.07	0	0	0	0.112	0	0.066	0	0.076	0	0	NA	NA	NA	0	0.02	0	0.01	0	0.05125	0	0.054	0	0	NA	NA	NA	FALSE
		NA	Nosology:39	Limb hypoplasia-reduction defects group	Tibial hemimelia		NA	NA	NA	NA	NA	NA	NA	NA	NA	NA	NA	NA	NA	NA	NA	NA	NA	NA	NA	NA	NA	NA	NA	NA	NA	NA	NA	NA	NA	NA	NA	NA	NA	NA	NA	NA	NA	NA	NA	NA	NA
ENSG00000164690	SHH	6469	Nosology:39	Limb hypoplasia-reduction defects group	Tibial hemimelia-polysyndactyly-triphalangeal thumb (Werner syndrome)	ENSMUSG00000002633	Shh	20423	sonic hedgehog [Source:MGI Symbol;Acc:MGI:98297]	NA	TRUE	TRUE	FALSE	FALSE	0	0	0	0	0	0	0	0	0	0	0	0	0	0	0	0	NA	NA	NA	0	0	0	0	0	0.015	0	0	0	0	NA	NA	NA	FALSE
ENSG00000164690	SHH	6469	Nosology:39	Limb hypoplasia-reduction defects group	Acheiropodia	ENSMUSG00000002633	Shh	20423	sonic hedgehog [Source:MGI Symbol;Acc:MGI:98297]	NA	TRUE	TRUE	FALSE	FALSE	0	0	0	0	0	0	0	0	0	0	0	0	0	0	0	0	NA	NA	NA	0	0	0	0	0	0.015	0	0	0	0	NA	NA	NA	FALSE
ENSG00000108379	WNT3	7473	Nosology:39	Limb hypoplasia-reduction defects group	Tetra-amelia	ENSMUSG00000000125	Wnt3	22415	wingless-type MMTV integration site family, member 3 [Source:MGI Symbol;Acc:MGI:98955]	NA	FALSE	FALSE	FALSE	FALSE	0	0	0	0.012	0	0.012	0	0	0	0	0	0	0	0.014	0	0.034	NA	NA	NA	0	0.01125	0	0	0	0.00625	0	0	0	0	NA	NA	NA	FALSE
ENSG00000147655	RSPO2	340419	Nosology:39	Limb hypoplasia-reduction defects group	Tetra-amelia	ENSMUSG00000051920	Rspo2	239405	R-spondin 2 homolog (Xenopus laevis) [Source:MGI Symbol;Acc:MGI:1922667]	GO:0001649, GO:0030282, GO:0035115, GO:0035116, GO:0060535	TRUE	TRUE	TRUE	FALSE	5	1.098	5	1.664	5	1.902	5	2.378	4	1.084	4	1.252	5	1.358	5	1.272	grey	-0.276269	0.0844132	8	3.67375	8	4.30625	8	2.75125	5	1.718	5	1.542	-0.0645947	0.511302	-0.640492	FALSE
ENSG00000205899	BHLHA9	727857	Nosology:39	Limb hypoplasia-reduction defects group	Gollop–Wolfgang syndrome	ENSMUSG00000044243	Bhlha9	320522	basic helix-loop-helix family, member a9 [Source:MGI Symbol;Acc:MGI:2444198]	NA	TRUE	TRUE	FALSE	FALSE	0	0.056	0	0.066	0	0.07	0	0	0	0.112	0	0.066	0	0.076	0	0	NA	NA	NA	0	0.02	0	0.01	0	0.05125	0	0.054	0	0	NA	NA	NA	FALSE
ENSG00000154764	WNT7A	7476	Nosology:39	Limb hypoplasia-reduction defects group	Al-Awadi Raas-Rothschild limb-pelvis hypoplasia-aplasia	ENSMUSG00000030093	Wnt7a	22421	wingless-type MMTV integration site family, member 7A [Source:MGI Symbol;Acc:MGI:98961]	NA	TRUE	TRUE	FALSE	FALSE	0	0	0	0	0	0	0	0	0	0	0	0	0	0	0	0	NA	NA	NA	0	0	0	0	0	0.0025	0	0.01	0	0	NA	NA	NA	FALSE
ENSG00000154764	WNT7A	7476	Nosology:39	Limb hypoplasia-reduction defects group	Fuhrmann syndrome	ENSMUSG00000030093	Wnt7a	22421	wingless-type MMTV integration site family, member 7A [Source:MGI Symbol;Acc:MGI:98961]	NA	TRUE	TRUE	FALSE	FALSE	0	0	0	0	0	0	0	0	0	0	0	0	0	0	0	0	NA	NA	NA	0	0	0	0	0	0.0025	0	0.01	0	0	NA	NA	NA	FALSE
ENSG00000160957	RECQL4	9401	Nosology:39	Limb hypoplasia-reduction defects group	RAPADILINO syndrome	ENSMUSG00000033762	Recql4	79456	RecQ protein-like 4 [Source:MGI Symbol;Acc:MGI:1931028]	GO:0001501, GO:0048705	TRUE	TRUE	TRUE	FALSE	1	0.386	4	1.01	5	1.114	5	1.838	4	0.568	4	0.834	4	1.62	4	1.358	turquoise	0.863322	7.64e-13	8	1.4725	8	2.235	8	1.79125	5	1.474	5	6.264	-2.11428	-1.73915	-2.48942	FALSE
ENSG00000031081	ARHGAP31	57514	Nosology:39	Limb hypoplasia-reduction defects group	Adams–Oliver syndrome	ENSMUSG00000022799	Arhgap31	12549	Rho GTPase activating protein 31 [Source:MGI Symbol;Acc:MGI:1333857]	NA	FALSE	FALSE	TRUE	FALSE	5	33.246	5	29.878	5	28.62	5	31.378	5	29.766	5	29.06	5	28.574	5	29.406	black	0.872466	2.23e-13	8	31.2138	8	26.825	8	29.91	5	32.186	5	11.324	1.46895	1.612	1.3259	FALSE
ENSG00000130158	DOCK6	57572	Nosology:39	Limb hypoplasia-reduction defects group	Adams–Oliver syndrome	ENSMUSG00000032198	Dock6	319899	dedicator of cytokinesis 6 [Source:MGI Symbol;Acc:MGI:1914789]	NA	FALSE	FALSE	TRUE	TRUE	5	12.016	5	11.784	5	11.946	5	11.87	5	11.014	5	14.164	5	13.522	5	15.764	black	0.491516	0.00127809	8	11.4725	8	9.77875	8	11.2562	5	13.632	5	2.662	2.35715	2.62253	2.09177	TRUE
ENSG00000168214	RBPJ	3516	Nosology:39	Limb hypoplasia-reduction defects group	Adams–Oliver syndrome	ENSMUSG00000039191	Rbpj	NA	recombination signal binding protein for immunoglobulin kappa J region [Source:MGI Symbol;Acc:MGI:96522]	GO:0030279	FALSE	TRUE	TRUE	FALSE	5	13.424	5	18.55	5	17.326	5	17.438	5	12.534	5	16.772	5	16.534	5	18.054	yellow	0.607978	3.17e-05	8	16.4312	8	16.2112	8	16.7913	5	15.954	5	15.69	0.0278513	0.248355	-0.192652	FALSE
ENSG00000163378	EOGT	285203	Nosology:39	Limb hypoplasia-reduction defects group	Adams–Oliver syndrome	ENSMUSG00000035245	Eogt	101351	EGF domain-specific O-linked N-acetylglucosamine (GlcNAc) transferase [Source:MGI Symbol;Acc:MGI:2141669]	NA	FALSE	FALSE	TRUE	FALSE	5	10.146	5	8.59	5	8.978	5	8.57	5	10.97	5	10.798	5	9.356	5	10.316	black	0.786046	1.86e-09	8	8.5225	8	6.90875	8	8.14125	5	9.55	5	3.11	1.9619	2.32924	1.59455	FALSE
ENSG00000148400	NOTCH1	4851	Nosology:39	Limb hypoplasia-reduction defects group	Adams–Oliver syndrome	ENSMUSG00000026923	Notch1	18128	notch 1 [Source:MGI Symbol;Acc:MGI:97363]	GO:0002051, GO:0030279, GO:0030326, GO:0035116, GO:0045668, GO:1902263	FALSE	TRUE	TRUE	FALSE	5	13.88	5	15.582	5	15.086	5	18.752	5	16.628	5	17.636	5	23.784	5	22.59	grey	0.162676	0.315895	8	22.3588	8	23.3087	8	22.8362	5	20.946	5	29.776	-0.232369	-0.0300674	-0.43467	FALSE
ENSG00000128917	DLL4	54567	Nosology:39	Limb hypoplasia-reduction defects group	Adams–Oliver syndrome	ENSMUSG00000027314	Dll4	54485	delta-like 4 (Drosophila) [Source:MGI Symbol;Acc:MGI:1859388]	NA	FALSE	FALSE	TRUE	TRUE	5	6.93	5	6.692	5	7.014	5	6.748	5	7.008	5	8.76	5	9.66	5	10.024	grey	0.500708	0.000999788	8	7.9675	8	6.605	8	6.6525	5	7.814	5	0.826	3.18385	4.09071	2.277	TRUE
		NA	Nosology:39	Limb hypoplasia-reduction defects group	Poland syndrome		NA	NA	NA	NA	NA	NA	NA	NA	NA	NA	NA	NA	NA	NA	NA	NA	NA	NA	NA	NA	NA	NA	NA	NA	NA	NA	NA	NA	NA	NA	NA	NA	NA	NA	NA	NA	NA	NA	NA	NA	NA
		NA	Nosology:39	Limb hypoplasia-reduction defects group	Femoral hypoplasia-unusual face syndrome (FHUFS)		NA	NA	NA	NA	NA	NA	NA	NA	NA	NA	NA	NA	NA	NA	NA	NA	NA	NA	NA	NA	NA	NA	NA	NA	NA	NA	NA	NA	NA	NA	NA	NA	NA	NA	NA	NA	NA	NA	NA	NA	NA
		NA	Nosology:39	Limb hypoplasia-reduction defects group	Fibular Aplasia, Tibial Campomelia, and Oligosyndactyly syndrome (FATCO)		NA	NA	NA	NA	NA	NA	NA	NA	NA	NA	NA	NA	NA	NA	NA	NA	NA	NA	NA	NA	NA	NA	NA	NA	NA	NA	NA	NA	NA	NA	NA	NA	NA	NA	NA	NA	NA	NA	NA	NA	NA
		NA	Nosology:39	Limb hypoplasia-reduction defects group	Femur-fibula-ulna syndrome (FFU)		NA	NA	NA	NA	NA	NA	NA	NA	NA	NA	NA	NA	NA	NA	NA	NA	NA	NA	NA	NA	NA	NA	NA	NA	NA	NA	NA	NA	NA	NA	NA	NA	NA	NA	NA	NA	NA	NA	NA	NA	NA
		NA	Nosology:39	Limb hypoplasia-reduction defects group	Hanhart syndrome (Hypoglossia-hypodactylia)		NA	NA	NA	NA	NA	NA	NA	NA	NA	NA	NA	NA	NA	NA	NA	NA	NA	NA	NA	NA	NA	NA	NA	NA	NA	NA	NA	NA	NA	NA	NA	NA	NA	NA	NA	NA	NA	NA	NA	NA	NA
		NA	Nosology:39	Limb hypoplasia-reduction defects group	Scapulo-iliac dysplasia (Kosenow)		NA	NA	NA	NA	NA	NA	NA	NA	NA	NA	NA	NA	NA	NA	NA	NA	NA	NA	NA	NA	NA	NA	NA	NA	NA	NA	NA	NA	NA	NA	NA	NA	NA	NA	NA	NA	NA	NA	NA	NA	NA
ENSG00000069011	PITX1	5307	Nosology:39	Limb hypoplasia-reduction defects group	Clubfoot with or without deficiency of long bones and/or mirrorimage polydactyly	ENSMUSG00000021506	Pitx1	18740	paired-like homeodomain transcription factor 1 [Source:MGI Symbol;Acc:MGI:107374]	GO:0001501, GO:0035116, GO:0035137, GO:0051216	TRUE	TRUE	TRUE	FALSE	0	0.118	0	0.176	1	0.212	1	0.284	1	0.234	2	0.356	2	0.31	2	0.334	NA	NA	NA	8	2.98625	8	1.8	0	0.12875	0	0.064	0	0	NA	NA	NA	FALSE
		NA	Nosology:39	Limb hypoplasia-reduction defects group	Sirenomelia		NA	NA	NA	NA	NA	NA	NA	NA	NA	NA	NA	NA	NA	NA	NA	NA	NA	NA	NA	NA	NA	NA	NA	NA	NA	NA	NA	NA	NA	NA	NA	NA	NA	NA	NA	NA	NA	NA	NA	NA	NA
		NA	Nosology:39	Limb hypoplasia-reduction defects group	Terminal transverse defects		NA	NA	NA	NA	NA	NA	NA	NA	NA	NA	NA	NA	NA	NA	NA	NA	NA	NA	NA	NA	NA	NA	NA	NA	NA	NA	NA	NA	NA	NA	NA	NA	NA	NA	NA	NA	NA	NA	NA	NA	NA
ENSG00000073282	TP63	8626	Nosology:40	Ectrodactyly with and without other manifestations	Ankyloblepharon-ectodermal dysplasia-cleft palate (AEC)	ENSMUSG00000022510	Trp63	22061	transformation related protein 63 [Source:MGI Symbol;Acc:MGI:1330810]	GO:0001501, GO:0030326, GO:0045669	TRUE	TRUE	TRUE	FALSE	1	0.326	3	0.782	5	0.944	3	0.69	2	0.424	4	0.732	4	0.806	4	1.446	yellow	0.704151	3.98e-07	1	0.27375	1	0.25625	3	0.50625	2	0.552	0	0.064	NA	NA	NA	FALSE
ENSG00000073282	TP63	8626	Nosology:40	Ectrodactyly with and without other manifestations	Ectrodactyly-ectodermal dysplasia cleft-palate syndrome type 3 (EEC3)	ENSMUSG00000022510	Trp63	22061	transformation related protein 63 [Source:MGI Symbol;Acc:MGI:1330810]	GO:0001501, GO:0030326, GO:0045669	TRUE	TRUE	TRUE	FALSE	1	0.326	3	0.782	5	0.944	3	0.69	2	0.424	4	0.732	4	0.806	4	1.446	yellow	0.704151	3.98e-07	1	0.27375	1	0.25625	3	0.50625	2	0.552	0	0.064	NA	NA	NA	FALSE
ENSG00000062038	CDH3	1001	Nosology:40	Ectrodactyly with and without other manifestations	Ectrodactyly-ectodermal dysplasia-macular dystrophy syndrome (EEM)	ENSMUSG00000061048	Cdh3	12560	cadherin 3 [Source:MGI Symbol;Acc:MGI:88356]	NA	FALSE	FALSE	FALSE	FALSE	0	0.054	0	0.068	0	0.078	0	0.062	0	0.062	0	0.102	0	0.038	0	0.096	NA	NA	NA	0	0.02125	0	0.005	0	0.065	0	0.05	0	0	NA	NA	NA	FALSE
ENSG00000073282	TP63	8626	Nosology:40	Ectrodactyly with and without other manifestations	Limb-mammary syndrome (including ADULT syndrome)	ENSMUSG00000022510	Trp63	22061	transformation related protein 63 [Source:MGI Symbol;Acc:MGI:1330810]	GO:0001501, GO:0030326, GO:0045669	TRUE	TRUE	TRUE	FALSE	1	0.326	3	0.782	5	0.944	3	0.69	2	0.424	4	0.732	4	0.806	4	1.446	yellow	0.704151	3.98e-07	1	0.27375	1	0.25625	3	0.50625	2	0.552	0	0.064	NA	NA	NA	FALSE
ENSG00000073282	TP63	8626	Nosology:40	Ectrodactyly with and without other manifestations	Split–hand–foot malformation, isolated form, type 4 (SHFM4)	ENSMUSG00000022510	Trp63	22061	transformation related protein 63 [Source:MGI Symbol;Acc:MGI:1330810]	GO:0001501, GO:0030326, GO:0045669	TRUE	TRUE	TRUE	FALSE	1	0.326	3	0.782	5	0.944	3	0.69	2	0.424	4	0.732	4	0.806	4	1.446	yellow	0.704151	3.98e-07	1	0.27375	1	0.25625	3	0.50625	2	0.552	0	0.064	NA	NA	NA	FALSE
ENSG00000105880	DLX5	1749	Nosology:40	Ectrodactyly with and without other manifestations	Split–hand–foot malformation, isolated form, type 1 (SHFM1)	ENSMUSG00000029755	Dlx5	13395	distal-less homeobox 5 [Source:MGI Symbol;Acc:MGI:101926]	GO:0001649, GO:0001958, GO:0030326, GO:0060349, GO:0045669	TRUE	TRUE	TRUE	TRUE	5	25.464	5	27.196	5	27.524	5	23.89	5	26.548	5	28.292	5	23.948	5	24.32	black	0.683481	1.17e-06	8	27.695	8	23.0162	8	28.1137	5	34.566	5	1.866	4.04219	4.56588	3.5185	TRUE
ENSG00000006377	DLX6	1750	Nosology:40	Ectrodactyly with and without other manifestations	Split–hand–foot malformation, isolated form, type 1 (SHFM1)	ENSMUSG00000029754	Dlx6	13396	distal-less homeobox 6 [Source:MGI Symbol;Acc:MGI:101927]	GO:0030326	TRUE	TRUE	TRUE	TRUE	5	18.382	5	17.762	5	16.954	5	14.852	5	17.31	5	17.608	5	16.008	5	13.854	black	0.702611	4.33e-07	8	13.3025	8	11.725	8	15.3537	5	18.634	4	1.342	3.31625	3.92414	2.70837	TRUE
		NA	Nosology:40	Ectrodactyly with and without other manifestations	Split–hand–foot malformation, isolated form, type 3 (SHFM3)		NA	NA	NA	NA	NA	NA	NA	NA	NA	NA	NA	NA	NA	NA	NA	NA	NA	NA	NA	NA	NA	NA	NA	NA	NA	NA	NA	NA	NA	NA	NA	NA	NA	NA	NA	NA	NA	NA	NA	NA	NA
ENSG00000169884	WNT10B	7480	Nosology:40	Ectrodactyly with and without other manifestations	Split–hand–foot malformation, isolated form, type 6 (SHFM6)	ENSMUSG00000022996	Wnt10b	22410	wingless-type MMTV integration site family, member 10B [Source:MGI Symbol;Acc:MGI:108061]	GO:0030501, GO:0045669, GO:0045778, GO:0060346, GO:0002062	FALSE	TRUE	TRUE	TRUE	5	10.146	5	12.64	5	15.524	5	15.346	5	9.088	5	13.106	5	14.35	5	17.628	yellow	0.593412	5.44e-05	8	13.1075	8	7.72	8	12.0663	5	16.718	2	0.628	4.74228	5.53953	3.94503	TRUE
ENSG00000091436	MAP3K20	51776	Nosology:40	Ectrodactyly with and without other manifestations	Split-foot malformation with mesoaxial polydactyly (SFMMP)	ENSMUSG00000004085	Zak	65964	sterile alpha motif and leucine zipper containing kinase AZK [Source:MGI Symbol;Acc:MGI:2443258]	NA	TRUE	TRUE	TRUE	FALSE	5	23.718	5	35.216	5	40.988	5	44.264	5	24.432	5	40.806	5	43.478	5	72.246	yellow	0.93755	5.11e-19	8	27.6863	8	24.67	8	34.415	5	37.372	5	21.764	0.885933	1.26338	0.508483	FALSE
ENSG00000077782	FGFR1	2260	Nosology:40	Ectrodactyly with and without other manifestations	Hartsfield syndrome	ENSMUSG00000031565	Fgfr1	14182	fibroblast growth factor receptor 1 [Source:MGI Symbol;Acc:MGI:95522]	GO:0002062, GO:0030326	TRUE	TRUE	TRUE	TRUE	5	194.456	5	186.132	5	193.632	5	206.392	5	170.77	5	177.876	5	169.466	5	193.296	black	0.739712	4.95e-08	8	210.498	8	173.249	8	204.729	5	251.182	5	12.116	4.25434	4.45314	4.05555	TRUE
ENSG00000164690	SHH	6469	Nosology:41	Polydactyly-Syndactyly-Triphalangism group	Preaxial polydactyly type 1 (PPD1)	ENSMUSG00000002633	Shh	20423	sonic hedgehog [Source:MGI Symbol;Acc:MGI:98297]	NA	TRUE	TRUE	FALSE	FALSE	0	0	0	0	0	0	0	0	0	0	0	0	0	0	0	0	NA	NA	NA	0	0	0	0	0	0.015	0	0	0	0	NA	NA	NA	FALSE
ENSG00000164690	SHH	6469	Nosology:41	Polydactyly-Syndactyly-Triphalangism group	Preaxial polydactyly type 2 (PPD2)/Triphalangeal thumb (TPT)	ENSMUSG00000002633	Shh	20423	sonic hedgehog [Source:MGI Symbol;Acc:MGI:98297]	NA	TRUE	TRUE	FALSE	FALSE	0	0	0	0	0	0	0	0	0	0	0	0	0	0	0	0	NA	NA	NA	0	0	0	0	0	0.015	0	0	0	0	NA	NA	NA	FALSE
		NA	Nosology:41	Polydactyly-Syndactyly-Triphalangism group	Preaxial polydactyly type 3 (PPD3)		NA	NA	NA	NA	NA	NA	NA	NA	NA	NA	NA	NA	NA	NA	NA	NA	NA	NA	NA	NA	NA	NA	NA	NA	NA	NA	NA	NA	NA	NA	NA	NA	NA	NA	NA	NA	NA	NA	NA	NA	NA
ENSG00000106571	GLI3	2737	Nosology:41	Polydactyly-Syndactyly-Triphalangism group	Preaxial polydactyly type 4 (PPD4)	ENSMUSG00000021318	Gli3	14634	GLI-Kruppel family member GLI3 [Source:MGI Symbol;Acc:MGI:95729]	GO:0030326, GO:0032332, GO:0035108, GO:0042733, GO:0045669, GO:0048704, GO:0060364, GO:0060366, GO:0060367, GO:0060173	TRUE	TRUE	TRUE	TRUE	5	14.332	5	9.462	5	10.796	5	6.74	5	13.952	5	10.592	5	7.126	5	7.85	black	0.929846	4.36e-18	8	8.2425	8	6.73875	8	7.8275	5	7.642	5	1.16	2.72228	3.15542	2.28915	TRUE
ENSG00000106571	GLI3	2737	Nosology:41	Polydactyly-Syndactyly-Triphalangism group	Greig cephalopolysyndactyly syndrome	ENSMUSG00000021318	Gli3	14634	GLI-Kruppel family member GLI3 [Source:MGI Symbol;Acc:MGI:95729]	GO:0030326, GO:0032332, GO:0035108, GO:0042733, GO:0045669, GO:0048704, GO:0060364, GO:0060366, GO:0060367, GO:0060173	TRUE	TRUE	TRUE	TRUE	5	14.332	5	9.462	5	10.796	5	6.74	5	13.952	5	10.592	5	7.126	5	7.85	black	0.929846	4.36e-18	8	8.2425	8	6.73875	8	7.8275	5	7.642	5	1.16	2.72228	3.15542	2.28915	TRUE
ENSG00000106571	GLI3	2737	Nosology:41	Polydactyly-Syndactyly-Triphalangism group	Pallister–Hall syndrome	ENSMUSG00000021318	Gli3	14634	GLI-Kruppel family member GLI3 [Source:MGI Symbol;Acc:MGI:95729]	GO:0030326, GO:0032332, GO:0035108, GO:0042733, GO:0045669, GO:0048704, GO:0060364, GO:0060366, GO:0060367, GO:0060173	TRUE	TRUE	TRUE	TRUE	5	14.332	5	9.462	5	10.796	5	6.74	5	13.952	5	10.592	5	7.126	5	7.85	black	0.929846	4.36e-18	8	8.2425	8	6.73875	8	7.8275	5	7.642	5	1.16	2.72228	3.15542	2.28915	TRUE
ENSG00000077942	FBLN1	2192	Nosology:41	Polydactyly-Syndactyly-Triphalangism group	Synpolydactyly (complex, fibulin1—associated)	ENSMUSG00000006369	Fbln1	14114	fibulin 1 [Source:MGI Symbol;Acc:MGI:95487]	NA	TRUE	TRUE	TRUE	TRUE	5	17.298	5	20.898	5	22.314	5	18.184	5	16.572	5	24.65	5	17.692	5	33.622	pink	0.809115	2.64e-10	8	18.9425	8	7.90375	8	19.2688	5	16.668	5	2.384	2.78645	3.39163	2.18128	TRUE
ENSG00000128714	HOXD13	3239	Nosology:41	Polydactyly-Syndactyly-Triphalangism group	Synpolydactyly	ENSMUSG00000001819	Hoxd13	15433	homeobox D13 [Source:MGI Symbol;Acc:MGI:96205]	NA	TRUE	TRUE	FALSE	FALSE	0	0.024	0	0.016	0	0.016	0	0.054	0	0	0	0	0	0.016	0	0.034	NA	NA	NA	0	0	0	0	0	0	0	0.01	0	0	NA	NA	NA	FALSE
ENSG00000103449	SALL1	6299	Nosology:41	Polydactyly-Syndactyly-Triphalangism group	Townes-–Brocks syndrome (renal–ear–anal–radial syndrome)	ENSMUSG00000031665	Sall1	58198	sal-like 1 (Drosophila) [Source:MGI Symbol;Acc:MGI:1889585]	NA	TRUE	TRUE	FALSE	FALSE	0	0.27	0	0.044	0	0.074	0	0.054	1	0.256	0	0.096	0	0.066	0	0.04	NA	NA	NA	0	0.225	0	0.0225	0	0.09875	0	0.14	0	0.012	NA	NA	NA	FALSE
ENSG00000066468	FGFR2	2263	Nosology:41	Polydactyly-Syndactyly-Triphalangism group	Lacrimo-auriculo-dento-digital syndrome (LADD)	ENSMUSG00000030849	Fgfr2	14183	fibroblast growth factor receptor 2 [Source:MGI Symbol;Acc:MGI:95523]	GO:0030282, GO:0060174, GO:0060348, GO:0060349, GO:0060365, GO:0048701	TRUE	TRUE	TRUE	TRUE	5	113.728	5	117.9	5	108.19	5	90.286	5	94.098	5	124.34	5	98.854	5	106.916	black	0.713233	2.41e-07	8	139.926	8	123.99	8	125.075	5	120.288	5	21.6	2.47284	2.82579	2.11989	TRUE
ENSG00000068078	FGFR3	2261	Nosology:41	Polydactyly-Syndactyly-Triphalangism group	Lacrimo-auriculo-dento-digital syndrome (LADD)	ENSMUSG00000054252	Fgfr3	14184	fibroblast growth factor receptor 3 [Source:MGI Symbol;Acc:MGI:95524]	GO:0051216, GO:0060349	TRUE	TRUE	TRUE	TRUE	5	26.58	5	22.572	5	22.294	5	19.984	5	27.266	5	24.292	5	21.382	5	22.808	black	0.840085	1.22e-11	8	22.5025	8	15.0288	8	19.9925	5	19.892	5	1.72	3.60771	4.1069	3.10851	TRUE
ENSG00000070193	FGF10	2255	Nosology:41	Polydactyly-Syndactyly-Triphalangism group	Lacrimo-auriculo-dento-digital syndrome (LADD)	ENSMUSG00000021732	Fgf10	14165	fibroblast growth factor 10 [Source:MGI Symbol;Acc:MGI:1099809]	NA	TRUE	TRUE	FALSE	FALSE	0	0.092	0	0.104	1	0.204	0	0.086	0	0.164	0	0.11	0	0.172	0	0.16	NA	NA	NA	0	0.00375	0	0.03625	0	0.09625	0	0.104	0	0.03	NA	NA	NA	FALSE
ENSG00000166813	KIF7	374654	Nosology:41	Polydactyly-Syndactyly-Triphalangism group	Acrocallosal syndrome	ENSMUSG00000050382	Kif7	16576	kinesin family member 7 [Source:MGI Symbol;Acc:MGI:1098239]	NA	TRUE	TRUE	TRUE	TRUE	5	3.972	5	3.402	5	3.05	5	2.764	5	4.266	5	3.314	5	2.766	5	2.826	black	0.839206	1.34e-11	8	3.10375	8	2.5675	8	2.90375	5	3.238	3	0.558	2.63184	3.16606	2.09763	TRUE
		NA	Nosology:41	Polydactyly-Syndactyly-Triphalangism group	Acro-pectoral syndrome		NA	NA	NA	NA	NA	NA	NA	NA	NA	NA	NA	NA	NA	NA	NA	NA	NA	NA	NA	NA	NA	NA	NA	NA	NA	NA	NA	NA	NA	NA	NA	NA	NA	NA	NA	NA	NA	NA	NA	NA	NA
ENSG00000115596	WNT6	7475	Nosology:41	Polydactyly-Syndactyly-Triphalangism group	Acro-pectoro-vertebral dysplasia (F-syndrome)	ENSMUSG00000033227	Wnt6	22420	wingless-type MMTV integration site family, member 6 [Source:MGI Symbol;Acc:MGI:98960]	NA	FALSE	FALSE	FALSE	FALSE	0	0.1	1	0.38	3	0.546	2	0.322	0	0.142	2	0.318	0	0.222	1	0.5	NA	NA	NA	0	0.11375	0	0.08125	0	0.21	0	0.33	0	0.178	NA	NA	NA	FALSE
ENSG00000164690	SHH	6469	Nosology:41	Polydactyly-Syndactyly-Triphalangism group	Mirror-image polydactyly of hands and feet (Laurin-Sandrow syndrome)	ENSMUSG00000002633	Shh	20423	sonic hedgehog [Source:MGI Symbol;Acc:MGI:98297]	NA	TRUE	TRUE	FALSE	FALSE	0	0	0	0	0	0	0	0	0	0	0	0	0	0	0	0	NA	NA	NA	0	0	0	0	0	0.015	0	0	0	0	NA	NA	NA	FALSE
ENSG00000134569	LRP4	4038	Nosology:41	Polydactyly-Syndactyly-Triphalangism group	Cenani–Lenz syndactyly	ENSMUSG00000027253	Lrp4	228357	low density lipoprotein receptor-related protein 4 [Source:MGI Symbol;Acc:MGI:2442252]	GO:0030326, GO:0042733, GO:0060173, GO:0030279	TRUE	TRUE	TRUE	TRUE	5	57.314	5	72.618	5	85.492	5	103.976	5	48.436	5	61.546	5	64.034	5	60.842	grey	0.0141604	0.930892	8	75.6225	8	68.1338	8	83.18	5	78.268	5	9.49	3.07145	3.36352	2.77938	TRUE
ENSG00000166923	GREM1	26585	Nosology:41	Polydactyly-Syndactyly-Triphalangism group	Cenani–Lenz like syndactyly	ENSMUSG00000074934	Grem1	23892	gremlin 1 [Source:MGI Symbol;Acc:MGI:1344337]	GO:0030326, GO:0032331, GO:0033689, GO:0030502, GO:0046851, GO:0060173, GO:0090291, GO:1900155, GO:1900158	TRUE	TRUE	TRUE	FALSE	5	3.476	5	5.682	5	5.26	5	7.41	5	3.06	5	11.09	5	9.334	5	10.332	purple	0.58656	6.96e-05	8	12.5862	8	14.7037	8	13.0525	5	10.678	5	5.208	0.854192	1.46283	0.245552	FALSE
ENSG00000248905	FMN1	342184	Nosology:41	Polydactyly-Syndactyly-Triphalangism group	Cenani–Lenz like syndactyly	ENSMUSG00000044042	Fmn1	14260	formin 1 [Source:MGI Symbol;Acc:MGI:101815]	GO:0035136, GO:0035137, GO:0048705, GO:0060173	TRUE	TRUE	TRUE	FALSE	5	10.398	5	7.994	5	9.308	5	8.788	5	10.14	5	7.694	5	8.058	5	7.632	brown	0.772145	5.39e-09	8	7.2825	8	6.82875	8	7.9975	5	7.654	5	2.71	1.63145	1.97694	1.28595	FALSE
ENSG00000248905	FMN1	342184	Nosology:41	Polydactyly-Syndactyly-Triphalangism group	Oligosyndactyly, radio-ulnar synostosis, hearing loss and renal defects syndrome	ENSMUSG00000044042	Fmn1	14260	formin 1 [Source:MGI Symbol;Acc:MGI:101815]	GO:0035136, GO:0035137, GO:0048705, GO:0060173	TRUE	TRUE	TRUE	FALSE	5	10.398	5	7.994	5	9.308	5	8.788	5	10.14	5	7.694	5	8.058	5	7.632	brown	0.772145	5.39e-09	8	7.2825	8	6.82875	8	7.9975	5	7.654	5	2.71	1.63145	1.97694	1.28595	FALSE
ENSG00000205899	BHLHA9	727857	Nosology:41	Polydactyly-Syndactyly-Triphalangism group	Syndactyly, Malik–Percin type	ENSMUSG00000044243	Bhlha9	320522	basic helix-loop-helix family, member a9 [Source:MGI Symbol;Acc:MGI:2444198]	NA	TRUE	TRUE	FALSE	FALSE	0	0.056	0	0.066	0	0.07	0	0	0	0.112	0	0.066	0	0.076	0	0	NA	NA	NA	0	0.02	0	0.01	0	0.05125	0	0.054	0	0	NA	NA	NA	FALSE
ENSG00000147382	FAM58A	92002	Nosology:41	Polydactyly-Syndactyly-Triphalangism group	STAR syndrome (syndactyly of toes, telecanthus, ano- and renal malformations)	ENSMUSG00000049489	Fam58b	69109	family with sequence similarity 58, member B [Source:MGI Symbol;Acc:MGI:1916359]	NA	FALSE	FALSE	TRUE	FALSE	5	4.27	5	6.578	5	5.13	5	6.16	5	4.698	5	5.132	5	5.23	5	5.29	brown	0.228538	0.156068	8	5.96375	8	6.44375	8	6.0575	5	5.912	5	6.786	-0.195111	0.121806	-0.512029	FALSE
		NA	Nosology:41	Polydactyly-Syndactyly-Triphalangism group	Syndactyly type 1 (III-IV)		NA	NA	NA	NA	NA	NA	NA	NA	NA	NA	NA	NA	NA	NA	NA	NA	NA	NA	NA	NA	NA	NA	NA	NA	NA	NA	NA	NA	NA	NA	NA	NA	NA	NA	NA	NA	NA	NA	NA	NA	NA
ENSG00000152661	GJA1	2697	Nosology:41	Polydactyly-Syndactyly-Triphalangism group	Syndactyly type 3 (IV-V)	ENSMUSG00000050953	Gja1	14609	gap junction protein, alpha 1 [Source:MGI Symbol;Acc:MGI:95713]	GO:0001649, GO:0030500, GO:0042733, GO:0045669, GO:0046850	TRUE	TRUE	TRUE	TRUE	5	458.45	5	330.33	5	245.128	5	190.148	5	459.264	5	295.604	5	204.396	5	159.788	brown	0.941918	1.34e-19	8	330.37	8	243.064	8	249.914	5	237.292	5	27.23	3.11663	3.43181	2.80145	TRUE
ENSG00000164690	SHH	6469	Nosology:41	Polydactyly-Syndactyly-Triphalangism group	Syndactyly type 4 (I-V) Haas type	ENSMUSG00000002633	Shh	20423	sonic hedgehog [Source:MGI Symbol;Acc:MGI:98297]	NA	TRUE	TRUE	FALSE	FALSE	0	0	0	0	0	0	0	0	0	0	0	0	0	0	0	0	NA	NA	NA	0	0	0	0	0	0.015	0	0	0	0	NA	NA	NA	FALSE
ENSG00000163501	IHH	3549	Nosology:41	Polydactyly-Syndactyly-Triphalangism group	Syndactyly Lueken type	ENSMUSG00000006538	Ihh	16147	Indian hedgehog [Source:MGI Symbol;Acc:MGI:96533]	GO:0001501, GO:0001503, GO:0001649, GO:0035988, GO:0045453, GO:0051216, GO:0072498, GO:0032332	TRUE	TRUE	TRUE	TRUE	2	0.342	4	0.504	5	1.076	5	1.046	1	0.308	4	0.74	5	0.796	5	2.022	purple	0.734607	6.81e-08	8	1.66875	7	1.18125	8	2.1275	5	1.556	0	0.128	3.35723	4.61282	2.10163	TRUE
ENSG00000128714	HOXD13	3239	Nosology:41	Polydactyly-Syndactyly-Triphalangism group	Syndactyly type 5 (syndactyly with metacarpal and metatarsal fusion)	ENSMUSG00000001819	Hoxd13	15433	homeobox D13 [Source:MGI Symbol;Acc:MGI:96205]	NA	TRUE	TRUE	FALSE	FALSE	0	0.024	0	0.016	0	0.016	0	0.054	0	0	0	0	0	0.016	0	0.034	NA	NA	NA	0	0	0	0	0	0	0	0.01	0	0	NA	NA	NA	FALSE
ENSG00000163501	IHH	3549	Nosology:41	Polydactyly-Syndactyly-Triphalangism group	Syndactyly with craniosynostosis (Philadelphia type)	ENSMUSG00000006538	Ihh	16147	Indian hedgehog [Source:MGI Symbol;Acc:MGI:96533]	GO:0001501, GO:0001503, GO:0001649, GO:0035988, GO:0045453, GO:0051216, GO:0072498, GO:0032332	TRUE	TRUE	TRUE	TRUE	2	0.342	4	0.504	5	1.076	5	1.046	1	0.308	4	0.74	5	0.796	5	2.022	purple	0.734607	6.81e-08	8	1.66875	7	1.18125	8	2.1275	5	1.556	0	0.128	3.35723	4.61282	2.10163	TRUE
ENSG00000169607	CKAP2L	150468	Nosology:41	Polydactyly-Syndactyly-Triphalangism group	Syndactyly with microcephaly and mental retardation (Filippi syndrome)	ENSMUSG00000048327	Ckap2l	70466	cytoskeleton associated protein 2-like [Source:MGI Symbol;Acc:MGI:1917716]	NA	FALSE	FALSE	TRUE	FALSE	5	3.046	5	4.37	5	5.29	5	7.952	5	3.852	5	3.764	5	8.776	5	5.7	turquoise	0.783169	2.33e-09	8	6.99625	8	10.9675	8	8.595	5	5.554	5	27.95	-2.40285	-2.00583	-2.79987	FALSE
ENSG00000011143	MKS1	54903	Nosology:41	Polydactyly-Syndactyly-Triphalangism group	Meckel syndrome types 1–6	ENSMUSG00000034121	Mks1	380718	Meckel syndrome, type 1 [Source:MGI Symbol;Acc:MGI:3584243]	NA	TRUE	TRUE	TRUE	FALSE	5	3.224	5	3.296	5	2.952	5	2.944	5	2.204	5	3.636	5	2.248	5	2.89	grey	0.234182	0.145823	8	3.52875	8	3.76	8	3.4275	5	3.624	5	2.066	0.869834	1.35151	0.388159	FALSE
ENSG00000187049	TMEM216	51259	Nosology:41	Polydactyly-Syndactyly-Triphalangism group	Meckel syndrome types 1–6	ENSMUSG00000024667	Tmem216	NA	transmembrane protein 216 [Source:MGI Symbol;Acc:MGI:1920020]	NA	FALSE	FALSE	TRUE	FALSE	5	2.134	5	4.868	5	5.742	5	7.962	5	2.672	5	5.234	5	7.072	5	6.076	turquoise	0.790616	1.29e-09	8	4.67	8	8.125	8	6.58625	5	7.332	5	15.138	-1.16052	-0.845358	-1.47569	FALSE
ENSG00000164953	TMEM67	91147	Nosology:41	Polydactyly-Syndactyly-Triphalangism group	Meckel syndrome types 1–6	ENSMUSG00000049488	Tmem67	329795	transmembrane protein 67 [Source:MGI Symbol;Acc:MGI:1923928]	NA	TRUE	TRUE	TRUE	FALSE	5	2.21	5	3.084	5	2.368	5	2.872	5	2.502	5	2.584	5	2.368	5	2.746	black	0.369407	0.018981	8	3.41125	8	3.39625	8	3.10375	5	3.282	5	1.776	0.970359	1.34558	0.595138	FALSE
ENSG00000198707	CEP290	80184	Nosology:41	Polydactyly-Syndactyly-Triphalangism group	Meckel syndrome types 1–6	ENSMUSG00000019971	Cep290	216274	centrosomal protein 290 [Source:MGI Symbol;Acc:MGI:2384917]	NA	FALSE	FALSE	TRUE	FALSE	5	2.716	5	3.086	5	3.398	5	4.318	5	2.556	5	2.988	5	3.408	5	3.496	grey	-0.161025	0.320899	8	3.85875	8	3.84125	8	3.8975	5	3.09	5	6.06	-1.0343	-0.748388	-1.32022	FALSE
ENSG00000103494	RPGRIP1L	23322	Nosology:41	Polydactyly-Syndactyly-Triphalangism group	Meckel syndrome types 1–6	ENSMUSG00000033282	Rpgrip1l	244585	Rpgrip1-like [Source:MGI Symbol;Acc:MGI:1920563]	GO:0035108, GO:0035115, GO:0035116	TRUE	TRUE	TRUE	FALSE	5	3.358	5	4.56	5	4.336	5	4.062	5	3.432	5	3.548	5	3.666	5	3.588	black	0.360875	0.0221551	8	5.15125	8	4.8975	8	4.9	5	3.94	5	3.418	0.0664037	0.306511	-0.173704	FALSE
ENSG00000048342	CC2D2A	57545	Nosology:41	Polydactyly-Syndactyly-Triphalangism group	Meckel syndrome types 1–6	ENSMUSG00000039765	Cc2d2a	231214	coiled-coil and C2 domain containing 2A [Source:MGI Symbol;Acc:MGI:1924487]	NA	FALSE	FALSE	TRUE	TRUE	5	7.596	5	9.008	5	8.242	5	6.548	5	6.774	5	8.338	5	8.752	5	10.08	black	0.556008	0.000195342	8	8.335	8	6.85625	8	7.815	5	9.018	5	1.69	2.31913	2.65392	1.98434	TRUE
ENSG00000183691	NOG	9241	Nosology:42	Defects in joint formation and synostoses	Multiple synostoses syndrome	ENSMUSG00000048616	Nog	18121	noggin [Source:MGI Symbol;Acc:MGI:104327]	GO:0001501, GO:0001649, GO:0051216, GO:0061037, GO:0045668, GO:0042733, GO:0060272, GO:0060173, GO:0048706	TRUE	TRUE	TRUE	TRUE	5	2.498	5	3.14	5	2.34	5	2.266	5	1.98	5	3.116	5	2.294	5	3.814	grey	0.505146	0.000885832	8	2	7	0.89	8	1.70625	5	1.808	0	0.136	3.62869	4.74034	2.51704	TRUE
ENSG00000125965	GDF5	8200	Nosology:42	Defects in joint formation and synostoses	Multiple synostoses syndrome	ENSMUSG00000038259	Gdf5	14563	growth differentiation factor 5 [Source:MGI Symbol;Acc:MGI:95688]	GO:0002062, GO:0030326, GO:0032332, GO:0035136, GO:0035137	TRUE	TRUE	FALSE	FALSE	1	0.402	0	0.332	2	0.366	1	0.396	1	0.284	1	0.234	1	0.268	2	0.47	NA	NA	NA	1	0.3775	1	0.30375	1	0.3975	1	0.352	0	0	NA	NA	NA	FALSE
ENSG00000102678	FGF9	2254	Nosology:42	Defects in joint formation and synostoses	Multiple synostoses syndrome	ENSMUSG00000021974	Fgf9	14180	fibroblast growth factor 9 [Source:MGI Symbol;Acc:MGI:104723]	GO:0001649, GO:0002062, GO:0030326, GO:0048706	TRUE	TRUE	TRUE	TRUE	5	1.784	5	1.95	5	2.758	5	3.122	5	1.614	5	1.914	5	2.57	5	3.504	yellow	0.630276	1.31e-05	8	2.60375	8	2.34	8	2.785	5	3.746	0	0.008	6.36373	7.53765	5.18981	TRUE
ENSG00000156466	GDF6	392255	Nosology:42	Defects in joint formation and synostoses	Multiple synostoses syndrome	ENSMUSG00000051279	Gdf6	242316	growth differentiation factor 6 [Source:MGI Symbol;Acc:MGI:95689]	NA	TRUE	TRUE	FALSE	FALSE	0	0.016	0	0.028	0	0.046	0	0.012	0	0.034	0	0.028	0	0.022	0	0.032	NA	NA	NA	0	0.07125	0	0.1	0	0.035	0	0.032	0	0.06	NA	NA	NA	FALSE
ENSG00000005073	HOXA11	3207	Nosology:42	Defects in joint formation and synostoses	Radio-ulnar synostosis with amegakaryocytic thrombocytopenia	ENSMUSG00000038210	Hoxa11	15396	homeobox A11 [Source:MGI Symbol;Acc:MGI:96172]	GO:0001501, GO:0030326, GO:0032330, GO:0032332, GO:0035115, GO:0042733, GO:0060272, GO:0060351	TRUE	TRUE	FALSE	FALSE	0	0.112	0	0.118	0	0.146	0	0.102	0	0.176	1	0.122	0	0.076	2	0.294	NA	NA	NA	1	0.315	0	0.1175	0	0.05125	0	0.172	0	0.044	NA	NA	NA	FALSE
ENSG00000085276	MECOM	2122	Nosology:42	Defects in joint formation and synostoses	Radio-ulnar synostosis with amegakaryocytic thrombocytopenia	ENSMUSG00000027684	Mecom	14013	MDS1 and EVI1 complex locus [Source:MGI Symbol;Acc:MGI:95457]	GO:0035115, GO:0035116	FALSE	TRUE	TRUE	TRUE	5	8.85	5	8.538	5	7.482	5	7.512	5	8.406	5	13.642	5	11.598	5	14.216	grey	0.623954	1.69e-05	8	7.91	8	6.1125	8	7.16125	5	7.94	4	0.644	3.42346	4.28363	2.56329	TRUE
ENSG00000069011	PITX1	5307	Nosology:42	Defects in joint formation and synostoses	Liebenberg syndrome	ENSMUSG00000021506	Pitx1	18740	paired-like homeodomain transcription factor 1 [Source:MGI Symbol;Acc:MGI:107374]	GO:0001501, GO:0035116, GO:0035137, GO:0051216	TRUE	TRUE	TRUE	FALSE	0	0.118	0	0.176	1	0.212	1	0.284	1	0.234	2	0.356	2	0.31	2	0.334	NA	NA	NA	8	2.98625	8	1.8	0	0.12875	0	0.064	0	0	NA	NA	NA	FALSE
ENSG00000133937	GSC	145258	Nosology:42	Defects in joint formation and synostoses	SAMS syndrome	ENSMUSG00000021095	Gsc	14836	goosecoid homeobox [Source:MGI Symbol;Acc:MGI:95841]	GO:0048704	TRUE	TRUE	TRUE	FALSE	5	1.04	5	0.892	2	0.878	2	0.396	5	1.078	3	0.808	5	1.008	2	0.338	black	0.411373	0.00836072	2	0.325	0	0.0875	3	0.5425	2	0.574	0	0.066	NA	NA	NA	FALSE
