# Supplementary material for: Osteocyte transcriptome mapping identifies a molecular landscape controlling skeletal homeostasis and susceptibility to skeletal disease
Source: Nat Commun. 2021 May 5;12:2444. doi: 10.1038/s41467-021-22517-1 (PMC8100170; doi:10.1038/s41467-021-22517-1)
Supplement: Supplementary file 13 — Supplementary Data 10 [file 41467_2021_22517_MOESM13_ESM.xlsx]

## Sheet: Sheet 1
Mouse_Ensembl_ID	Human_Ensembl_ID	Human_GeneSymbol	Human_Entrez_ID	CHR	START	STOP	NSNPS	NPARAM	N	ZSTAT	P_SNPWISE_MEAN	P_SNPWISE_TOP1	P_PCREG	P_JOINT	Skeletal_GO_Term	Skeletal_MP_Term	OBCD_phenotype	LFC	Skeletal_dysplasia	Nearest_gene
ENSMUSG00000019767	ENSG00000120262	CCDC170	80129	6	151795175	151962328	1380	246	362871	37.519	6.61e-242	1.65e-271	0	0	NA	FALSE	FALSE	2.05641	FALSE	TRUE
ENSMUSG00000062980	ENSG00000106034	CPED1	79974	7	120608751	120957498	2078	318	362871	37.519	9.89e-224	5.92e-47	0	0	NA	FALSE	FALSE	3.59749	FALSE	TRUE
ENSMUSG00000029671	ENSG00000002745	WNT16	51384	7	120945421	121001158	370	110	362871	37.519	1.49e-154	5.85e-34	0	0	GO:0046849	TRUE	FALSE	4.63035	FALSE	TRUE
ENSMUSG00000030494	ENSG00000131941	RHPN2	85415	19	33449498	33575824	1005	204	362871	35.736	1.96e-170	1.23e-72	4.49e-171	5.45e-280	NA	FALSE	FALSE	3.2435	FALSE	TRUE
ENSMUSG00000029669	ENSG00000106025	TSPAN12	23554	7	120407374	120518420	593	172	362871	33.188	2.02e-49	1.38e-35	3.77e-264	7.9e-242	NA	FALSE	FALSE	2.23863	FALSE	TRUE
ENSMUSG00000021835	ENSG00000125378	BMP4	652	14	54396454	54443554	306	126	362871	30.317	1.49e-154	7.17e-79	2.1e-98	3.45e-202	GO:0001501, GO:0001649, GO:0001958, GO:0002062, GO:0030326, GO:0030501, GO:0032331, GO:0035116, GO:0042733, GO:0045669, GO:0045778, GO:0048701, GO:0048704, GO:0048706, GO:0060272, GO:0060348, GO:0060363, GO:0061035, GO:0061036	TRUE	FALSE	2.34142	FALSE	TRUE
ENSMUSG00000024913	ENSG00000162337	LRP5	4040	11	68060077	68236743	1251	282	362871	28.969	3.3e-117	1.05e-21	2.77e-111	8.16e-185	GO:0002076, GO:0030278, GO:0033690, GO:0035108, GO:0042733, GO:0046849, GO:0046850, GO:0060348, GO:0060349, GO:0045668	TRUE	FALSE	1.90061	TRUE	TRUE
ENSMUSG00000027276	ENSG00000101384	JAG1	182	20	10598332	10674694	512	189	362871	28.35	1.49e-154	1.22e-31	6.74e-73	4.18e-177	GO:0045669	FALSE	FALSE	2.23514	FALSE	TRUE
ENSMUSG00000024544	ENSG00000168675	LDLRAD4	753	18	13198729	13672753	3600	762	362871	25.542	9.62e-71	3.51e-87	2.2e-30	3.33e-144	NA	FALSE	TRUE	2.3593	FALSE	FALSE
ENSMUSG00000001494	ENSG00000167941	SOST	50964	17	41811099	41856156	299	111	362871	25.485	1.46e-65	1.6e-74	1.82e-74	1.45e-143	GO:0001503, GO:0030279	TRUE	FALSE	6.97912	TRUE	TRUE
ENSMUSG00000035095	ENSG00000154319	FAM167A	83648	8	11258972	11344276	1027	229	362871	24.682	1.01e-120	1.3e-45	7.21e-35	8.39e-135	NA	FALSE	FALSE	2.5417	FALSE	FALSE
ENSMUSG00000001270	ENSG00000166165	CKB	1150	14	103965995	104009196	333	126	362871	23.288	3.23e-116	1.64e-25	1.57e-32	2.95e-120	NA	FALSE	FALSE	2.21657	FALSE	FALSE
ENSMUSG00000032076	ENSG00000182985	CADM1	23700	11	115019933	115395241	2223	431	362871	23.118	1.13e-103	5.18e-38	1.19e-38	1.54e-118	GO:0060348	FALSE	TRUE	3.34285	FALSE	TRUE
ENSMUSG00000022997	ENSG00000125084	WNT1	7470	12	49352236	49396396	214	105	362871	22.739	1.42e-19	3.32e-82	3.49e-91	9.27e-115	GO:0060348	TRUE	FALSE	5.98409	TRUE	TRUE
ENSMUSG00000050199	ENSG00000205213	LGR4	55400	11	27367508	27514338	823	239	362871	22.034	1.02e-66	3.9e-50	3.24e-41	6.73e-108	GO:0001649, GO:0030282, GO:0046849	FALSE	FALSE	3.25279	FALSE	TRUE
ENSMUSG00000027253	ENSG00000134569	LRP4	4040	11	46858268	46960173	450	147	362871	21.702	6.42e-76	3.48e-54	4.51e-25	9.88e-105	GO:0030326, GO:0042733, GO:0060173, GO:0030279	TRUE	FALSE	3.07145	TRUE	TRUE
ENSMUSG00000053863	ENSG00000152595	MEPE	56955	4	88722563	88787969	576	127	362871	19.601	1.68e-38	2.23e-36	4.01e-58	7.53e-86	GO:0001501, GO:0030502, GO:0046850	TRUE	FALSE	6.68145	FALSE	TRUE
ENSMUSG00000025558	ENSG00000088387	DOCK9	23300	13	99425741	99758660	2501	291	362871	18.958	2.49e-78	1.07e-24	1.66e-23	1.88e-80	NA	FALSE	FALSE	3.21258	FALSE	TRUE
ENSMUSG00000022996	ENSG00000169884	WNT10B	7480	12	49339123	49385641	253	93	362871	18.854	9.37e-09	1.81e-48	2.51e-74	1.37e-79	GO:0030501, GO:0045669, GO:0045778, GO:0060346, GO:0002062	FALSE	FALSE	4.74228	TRUE	FALSE
ENSMUSG00000063060	ENSG00000171056	SOX7	83595	8	10561278	10608084	415	123	362871	18.113	1.45e-59	1.54e-38	1.31e-17	1.26e-73	NA	FALSE	FALSE	3.88417	FALSE	FALSE
ENSMUSG00000030208	ENSG00000134531	EMP1	2010	12	13329602	13389708	406	154	362871	18.064	6.02e-26	7.12e-54	5.5e-29	3.06e-73	NA	FALSE	FALSE	2.57244	FALSE	TRUE
ENSMUSG00000053007	ENSG00000146592	CREB5	9586	7	28318940	28885511	4050	733	362871	18.056	4.98e-48	2.56e-45	8.88e-27	3.53e-73	NA	FALSE	FALSE	4.00556	FALSE	TRUE
ENSMUSG00000029306	ENSG00000029559	IBSP	3381	4	88700702	88753601	386	122	362871	17.662	2.31e-44	9.74e-26	3.55e-42	4.08e-70	GO:0001649	TRUE	FALSE	2.54549	FALSE	FALSE
ENSMUSG00000028487	ENSG00000173068	BNC2	54796	9	16389501	16890786	4038	611	362871	17.352	3.93e-61	1.11e-15	2.4e-17	9.59e-68	GO:0003416	TRUE	FALSE	4.8987	FALSE	TRUE
ENSMUSG00000003352	ENSG00000167535	CACNB3	784	12	49188215	49242726	281	118	362871	17.322	4.47e-28	9.32e-46	4.31e-38	1.61e-67	NA	FALSE	FALSE	3.43445	FALSE	FALSE
ENSMUSG00000027840	ENSG00000134245	WNT2B	7480	1	112990040	113083910	621	217	362871	17.199	1.63e-47	1.33e-39	5.85e-21	1.35e-66	GO:0002062	FALSE	FALSE	4.69959	FALSE	TRUE
ENSMUSG00000001802	ENSG00000130881	LRP3	4037	19	33665599	33719773	433	169	362871	16.937	6.47e-62	4.6e-26	4.88e-32	1.2e-64	NA	FALSE	FALSE	3.27492	FALSE	FALSE
ENSMUSG00000000938	ENSG00000253293	HOXA10	3206	7	27190210	27239880	328	157	362871	16.546	4.52e-53	4.96e-18	1.44e-34	8.62e-62	GO:0001501, GO:0030326	TRUE	FALSE	2.87224	FALSE	FALSE
ENSMUSG00000068748	ENSG00000106278	PTPRZ1	5803	7	121493159	121722090	1360	262	362871	16.286	2.23e-16	5.77e-11	6.05e-61	6.22e-60	NA	FALSE	FALSE	4.68675	FALSE	TRUE
ENSMUSG00000041351	ENSG00000076864	RAP1GAP	5910	1	21902708	22016010	916	257	362871	16.147	9.59e-45	6.27e-23	7.13e-25	5.95e-59	NA	FALSE	FALSE	3.43298	FALSE	TRUE
ENSMUSG00000003721	ENSG00000125629	INSIG2	51141	2	118826033	118887604	403	135	362871	15.303	2.45e-21	4.98e-23	1.85e-36	3.67e-53	GO:0060363	FALSE	FALSE	2.15965	FALSE	TRUE
ENSMUSG00000069920	ENSG00000237172	B3GNT9	84800	16	67162005	67204902	193	101	362871	14.969	8.15e-50	5.93e-23	7.38e-19	5.84e-51	NA	FALSE	FALSE	3.25034	FALSE	FALSE
ENSMUSG00000046186	ENSG00000156535	CD109	135228	6	74385508	74558041	1191	223	362871	14.794	1.38e-34	4.44e-16	2.84e-25	8.01e-50	GO:0072675	FALSE	FALSE	3.8893	FALSE	TRUE
ENSMUSG00000026586	ENSG00000116132	PRRX1	5400	1	170613313	170728541	713	231	362871	14.691	1.81e-32	1.07e-32	4.15e-11	3.68e-49	GO:0030326, GO:0048701, GO:0048704, GO:0051216	TRUE	FALSE	2.97448	FALSE	TRUE
ENSMUSG00000014782	ENSG00000196155	PLEKHG4	25900	16	67291413	67343403	291	139	362871	14.597	3.7e-48	3.9e-14	1.89e-16	1.46e-48	NA	FALSE	FALSE	4.11499	FALSE	FALSE
ENSMUSG00000002233	ENSG00000155366	RHOC	389	1	113223749	113270025	289	126	362871	14.56	1.05e-49	3.74e-24	4.67e-15	2.51e-48	NA	FALSE	FALSE	2.5028	FALSE	FALSE
ENSMUSG00000024940	ENSG00000168056	LTBP3	4050	11	65286030	65345858	273	121	362871	14.553	3.8e-37	5.82e-17	1.28e-20	2.8e-48	GO:0001501, GO:0030502, GO:0032331, GO:0045780, GO:0046849, GO:0060349	TRUE	FALSE	3.78279	TRUE	TRUE
ENSMUSG00000041372	ENSG00000139044	B4GALNT3	283000	12	549543	691503	1325	349	362871	14.51	9.67e-31	1.12e-27	2.45e-11	5.27e-48	NA	FALSE	FALSE	3.42223	FALSE	TRUE
ENSMUSG00000038227	ENSG00000078399	HOXA9	3205	7	27182057	27225149	295	133	362871	14.28	8.91e-30	2.7e-18	1.35e-29	1.46e-46	GO:0035115, GO:0048706	TRUE	FALSE	2.65563	FALSE	FALSE
ENSMUSG00000048782	ENSG00000188487	INSC	388000	11	15113970	15288754	1284	305	362871	14.159	1.13e-23	2e-24	4.61e-27	8.25e-46	NA	FALSE	FALSE	3.84171	FALSE	TRUE
ENSMUSG00000020902	ENSG00000065320	NTN1	9420	17	8904859	9167317	2211	455	362871	14.087	1.52e-38	2.82e-20	8.86e-08	2.28e-45	NA	FALSE	FALSE	4.05596	FALSE	TRUE
ENSMUSG00000028766	ENSG00000162551	ALPL	249	1	21815475	21924905	943	225	362871	13.826	1.98e-26	5.85e-15	2.11e-29	8.87e-44	GO:0001958, GO:0001649	TRUE	FALSE	3.73033	TRUE	TRUE
ENSMUSG00000028763	ENSG00000142798	HSPG2	3340	1	22128737	22283750	1293	266	362871	13.747	2.91e-18	1.02e-13	2.08e-30	2.65e-43	GO:0001958, GO:0002062, GO:0048704, GO:0060351	TRUE	FALSE	3.11427	TRUE	FALSE
ENSMUSG00000029757	ENSG00000158560	DYNC1I1	1780	7	95381818	95759634	2448	454	362871	13.387	1.04e-26	7.15e-15	3.29e-21	3.6e-41	NA	FALSE	FALSE	4.73768	FALSE	TRUE
ENSMUSG00000032584	ENSG00000164078	MST1R	4486	3	49904435	49961311	206	81	362871	12.953	4.07e-39	5.94e-17	3.63e-13	1.13e-38	NA	FALSE	FALSE	2.67381	FALSE	FALSE
ENSMUSG00000006675	ENSG00000178467	P4HTM	54681	3	49007304	49064582	210	98	362871	12.802	3.42e-25	4.03e-22	2.37e-19	8.02e-38	NA	FALSE	FALSE	3.15682	FALSE	FALSE
ENSMUSG00000027412	ENSG00000132793	LPIN3	64900	20	39949495	40009222	401	133	362871	12.761	2.79e-26	8.81e-21	7.13e-10	1.35e-37	NA	FALSE	FALSE	2.89547	FALSE	FALSE
ENSMUSG00000048537	ENSG00000019144	PHLDB1	23200	11	118457213	118548748	479	173	362871	12.567	1.17e-30	6.87e-14	1.94e-08	1.6e-36	NA	FALSE	FALSE	3.48144	FALSE	TRUE
ENSMUSG00000071064	ENSG00000151612	ZNF827	152485	4	146661874	146879607	1210	328	362871	12.391	2.41e-32	1.54e-11	3.5e-06	1.47e-35	NA	FALSE	FALSE	2.2538	FALSE	TRUE
ENSMUSG00000045287	ENSG00000185924	RTN4RL1	147000	17	1817971	1948178	1147	297	362871	12.189	4.19e-10	1.79e-20	9.78e-24	1.78e-34	NA	FALSE	FALSE	2.11574	FALSE	FALSE
ENSMUSG00000029755	ENSG00000105880	DLX5	1749	7	96629702	96674143	272	123	362871	12.065	1.76e-23	2.75e-16	1.52e-20	8.13e-34	GO:0001649, GO:0001958, GO:0030326, GO:0060349, GO:0045669	TRUE	FALSE	4.04219	TRUE	TRUE
ENSMUSG00000027358	ENSG00000125845	BMP2	650	20	6728745	6780910	384	154	362871	12.04	3.85e-29	8.53e-14	1.71e-14	1.1e-33	GO:0001649, GO:0030282, GO:0033690, GO:0045669, GO:0045778, GO:0061036, GO:0030501, GO:0002062, GO:0035630	FALSE	FALSE	2.70293	TRUE	TRUE
ENSMUSG00000061013	ENSG00000150051	MKX	283000	10	27941803	28054778	818	208	362871	12.032	1.07e-13	5.88e-16	5.43e-22	1.21e-33	NA	TRUE	FALSE	2.69573	FALSE	TRUE
ENSMUSG00000063727	ENSG00000164761	TNFRSF11B	4982	8	119915796	119984383	503	147	362871	11.967	1.58e-17	7.97e-15	1.5e-20	2.66e-33	GO:0045779	TRUE	FALSE	5.14984	TRUE	TRUE
ENSMUSG00000001493	ENSG00000005102	MEOX1	4222	17	41697757	41759262	427	129	362871	11.83	1.03e-13	2.73e-18	4.83e-20	1.36e-32	NA	TRUE	FALSE	5.05405	TRUE	FALSE
ENSMUSG00000035168	ENSG00000115183	TANC1	85461	2	159805146	160109170	2152	320	362871	11.826	2.78e-28	6.66e-16	4.61e-05	1.44e-32	NA	FALSE	FALSE	1.98566	FALSE	TRUE
ENSMUSG00000017978	ENSG00000081803	CADPS2	93664	7	121938478	122546813	4030	479	362871	11.775	2.74e-09	1.66e-07	3.04e-35	2.64e-32	NA	FALSE	FALSE	2.95052	FALSE	FALSE
ENSMUSG00000027230	ENSG00000157613	CREB3L1	91000	11	46279189	46362972	451	182	362871	11.734	1.14e-24	2.51e-17	3.88e-13	4.27e-32	GO:0030500	TRUE	FALSE	3.45813	TRUE	FALSE
ENSMUSG00000050700	ENSG00000183798	EMILIN3	90187	20	39968606	40015498	329	116	362871	11.72	1.52e-23	7.28e-14	3.5e-12	5.06e-32	NA	FALSE	FALSE	5.74684	FALSE	FALSE
ENSMUSG00000027603	ENSG00000131067	GGT7	2686	20	33412523	33480661	322	118	362871	11.678	1.47e-23	7.02e-14	5.92e-10	8.29e-32	NA	FALSE	FALSE	3.13418	FALSE	FALSE
ENSMUSG00000032607	ENSG00000145020	AMT	275	3	49434211	49480111	207	70	362871	11.369	3e-21	6.24e-17	4.06e-16	2.98e-30	NA	FALSE	FALSE	2.58216	FALSE	FALSE
ENSMUSG00000014329	ENSG00000122870	BICC1	80100	10	60252774	60611194	2231	418	362871	11.306	1.95e-27	5.75e-17	1.06e-06	6.12e-30	NA	FALSE	FALSE	2.56445	FALSE	TRUE
ENSMUSG00000023800	ENSG00000146426	TIAM2	26230	6	155296488	155598857	2496	487	362871	11.146	8.31e-20	4.57e-16	7.25e-07	3.76e-29	NA	FALSE	FALSE	2.87369	FALSE	TRUE
ENSMUSG00000031740	ENSG00000087245	MMP2	4310	16	55493081	55560586	583	157	362871	10.952	5.92e-23	1.29e-13	1.64e-11	3.23e-28	GO:0001957, GO:0048705, GO:0060346	TRUE	FALSE	3.9256	TRUE	TRUE
ENSMUSG00000029754	ENSG00000006377	DLX6	1750	7	96615290	96660352	252	117	362871	10.76	1.22e-18	5.6e-14	1.52e-16	2.65e-27	GO:0030326	TRUE	FALSE	3.31625	TRUE	FALSE
ENSMUSG00000029304	ENSG00000118785	SPP1	6696	4	88876802	88924563	324	104	362871	10.751	9.14e-14	1.41e-08	7.73e-23	2.95e-27	GO:0001503, GO:0001649, GO:0045780	TRUE	FALSE	3.71222	FALSE	FALSE
ENSMUSG00000026259	ENSG00000066248	NGEF	25791	2	233723396	233897951	1447	293	362871	10.726	1.46e-21	3.57e-20	0.000378	3.83e-27	NA	FALSE	FALSE	6.05546	FALSE	TRUE
ENSMUSG00000033955	ENSG00000149115	TNKS1BP1	85500	11	57047103	57112485	409	118	362871	10.7	1.16e-13	7.97e-11	7.34e-19	5.08e-27	NA	FALSE	FALSE	2.00162	FALSE	FALSE
ENSMUSG00000001506	ENSG00000108821	COL1A1	1277	17	48241457	48299003	420	172	362871	10.624	2.12e-14	7.89e-19	1.13e-13	1.15e-26	GO:0001501, GO:0001649, GO:0001957, GO:0001958, GO:0048705, GO:0060346, GO:0060351, GO:0048706, GO:0001503	TRUE	FALSE	3.5553	TRUE	TRUE
ENSMUSG00000038331	ENSG00000119042	SATB2	23314	2	200114223	200355989	1224	287	362871	10.569	5.6e-19	2.7e-13	8.02e-11	2.07e-26	GO:0002076, GO:0048704, GO:0051216	TRUE	FALSE	3.69336	FALSE	TRUE
ENSMUSG00000014704	ENSG00000105996	HOXA2	3199	7	27119973	27162394	221	104	362871	10.187	1.35e-12	8.51e-15	4.7e-14	1.14e-24	GO:0002076, GO:0045668, GO:0048704	TRUE	FALSE	3.10851	FALSE	FALSE
ENSMUSG00000026014	ENSG00000173166	RAPH1	65059	2	204278538	204420058	787	249	362871	10.099	4.78e-17	2.17e-08	2.42e-10	2.78e-24	NA	FALSE	FALSE	1.9717	FALSE	FALSE
ENSMUSG00000060548	ENSG00000127863	TNFRSF19	55500	13	24124509	24270244	1090	231	362871	10.082	1.06e-21	1.52e-10	1.45e-08	3.32e-24	NA	FALSE	FALSE	2.22091	FALSE	TRUE
ENSMUSG00000029307	ENSG00000152592	DMP1	1758	4	88551454	88605513	391	114	362871	10.047	1.11e-15	8.68e-14	5.34e-11	4.71e-24	GO:0001503	TRUE	FALSE	5.45021	TRUE	TRUE
ENSMUSG00000010830	ENSG00000100196	KDELR3	11015	22	38844067	38899452	346	157	362871	10.026	1.89e-15	3.94e-20	1.35e-08	5.86e-24	NA	FALSE	FALSE	3.41267	FALSE	FALSE
ENSMUSG00000024598	ENSG00000138829	FBN2	2201	5	127573601	127893735	2150	296	362871	9.7632	1.23e-16	2.53e-14	1.48e-07	8.1e-23	GO:0030326, GO:0030501, GO:0035108, GO:0045669, GO:0060346	TRUE	FALSE	3.7108	TRUE	TRUE
ENSMUSG00000028047	ENSG00000169231	THBS3	7060	1	155145379	155197772	262	124	362871	9.6568	2.54e-20	1.36e-09	5.85e-07	2.3e-22	GO:0003417, GO:0043931, GO:0060346	TRUE	FALSE	3.55082	FALSE	TRUE
ENSMUSG00000024868	ENSG00000107984	DKK1	22900	10	54054041	54097417	308	122	362871	9.5047	1.06e-09	2.68e-08	4.11e-19	1e-21	GO:0030326	TRUE	FALSE	6.24493	FALSE	FALSE
ENSMUSG00000042807	ENSG00000138411	HECW2	57520	2	197043971	197478416	2911	470	362871	9.502	2.56e-20	1.86e-08	6.44e-05	1.03e-21	NA	FALSE	FALSE	2.26264	FALSE	TRUE
ENSMUSG00000017466	ENSG00000035862	TIMP2	7077	17	76829059	76941472	947	236	362871	9.4199	1.71e-20	3.05e-12	8.31e-06	2.26e-21	NA	FALSE	FALSE	2.76078	FALSE	TRUE
ENSMUSG00000034462	ENSG00000118762	PKD2	5311	4	88908799	89018931	652	176	362871	9.4119	2.95e-13	5.27e-10	6.64e-12	2.44e-21	NA	FALSE	FALSE	2.54411	FALSE	FALSE
ENSMUSG00000034684	ENSG00000001617	SEMA3F	6405	3	50172562	50246508	346	117	362871	9.3693	1.15e-13	7.44e-14	1.08e-12	3.65e-21	NA	TRUE	FALSE	2.65655	FALSE	FALSE
ENSMUSG00000029228	ENSG00000072201	LNX1	84708	4	54306437	54538653	1706	321	362871	9.3108	1.24e-14	1.04e-14	5.48e-05	6.34e-21	NA	FALSE	FALSE	3.49675	FALSE	TRUE
ENSMUSG00000000416	ENSG00000077063	CTTNBP2	83992	7	117330702	117533561	1175	276	362871	9.1687	3.53e-09	1.05e-08	1.72e-15	2.39e-20	NA	TRUE	TRUE	2.3831	FALSE	FALSE
ENSMUSG00000042766	ENSG00000163462	TRIM46	80100	1	155125702	155177447	270	112	362871	9.1103	8.8e-15	1.03e-10	2.34e-08	4.11e-20	NA	FALSE	FALSE	2.34791	FALSE	FALSE
ENSMUSG00000024548	ENSG00000152217	SETBP1	26040	18	42238849	42668475	2421	539	362871	9.0646	8.39e-17	4.55e-06	9.7e-10	6.25e-20	NA	FALSE	FALSE	2.24268	FALSE	TRUE
ENSMUSG00000048126	ENSG00000163359	COL6A3	1293	2	238212655	238342850	1039	264	362871	9.0341	2.01e-10	6.52e-15	1.05e-05	8.27e-20	NA	TRUE	FALSE	3.60597	FALSE	TRUE
ENSMUSG00000038276	ENSG00000213199	ASIC3	9311	7	150725379	150769843	319	131	362871	8.9851	5.18e-16	2.27e-12	6.14e-05	1.29e-19	NA	FALSE	FALSE	5.51264	FALSE	FALSE
ENSMUSG00000042784	ENSG00000185499	MUC1	4580	1	155138300	155182768	211	103	362871	8.8538	1.7e-18	1.1e-09	2.92e-06	4.23e-19	NA	FALSE	FALSE	2.93928	FALSE	FALSE
ENSMUSG00000031737	ENSG00000176842	IRX5	10300	16	54945111	54988397	274	98	362871	8.831	3.05e-14	6.15e-12	0.0011	5.19e-19	GO:0048701	FALSE	FALSE	5.80722	FALSE	TRUE
ENSMUSG00000030218	ENSG00000111341	MGP	4260	12	15014115	15058853	255	81	362871	8.8165	1.18e-14	1.63e-11	0.000148	5.9e-19	GO:0001503, GO:0030500, GO:0051216	TRUE	FALSE	2.74297	TRUE	TRUE
ENSMUSG00000044646	ENSG00000184828	ZBTB7C	201501	18	45533043	45955793	3226	650	362871	8.7792	6.02e-19	0.00013	2.99e-05	8.23e-19	NA	FALSE	FALSE	3.9545	FALSE	TRUE
ENSMUSG00000063455	ENSG00000122778	KIAA1549	57670	7	138496126	138686064	1359	335	362871	8.6843	3.61e-13	6.37e-14	2.5e-05	1.91e-18	NA	FALSE	FALSE	2.47833	FALSE	TRUE
ENSMUSG00000042988	ENSG00000185269	NOTUM	147111	17	79890383	79939057	396	148	362871	8.6696	6.72e-12	2.28e-09	1.8e-07	2.17e-18	NA	FALSE	FALSE	5.69658	FALSE	FALSE
ENSMUSG00000004791	ENSG00000119630	PGF	5230	14	75388533	75442467	397	124	362871	8.6109	3.32e-14	1.5e-09	2.11e-07	3.62e-18	NA	FALSE	FALSE	3.06991	FALSE	FALSE
ENSMUSG00000039239	ENSG00000092969	TGFB2	7040	1	218498676	218637961	819	264	362871	8.5759	3.32e-09	1.77e-11	1.41e-07	4.91e-18	GO:0001501, GO:0001502, GO:0061037, GO:0045778	TRUE	FALSE	5.89396	TRUE	TRUE
ENSMUSG00000027966	ENSG00000060718	COL11A1	1300	1	103322023	103594052	2444	277	362871	8.5613	8.11e-13	1.14e-12	2.51e-05	5.58e-18	GO:0001502, GO:0002063, GO:0048704, GO:0048705, GO:0051216, GO:0001503	TRUE	FALSE	3.43407	TRUE	TRUE
ENSMUSG00000055799	ENSG00000152284	TCF7L1	83439	2	85340583	85557511	1620	316	362871	8.5518	7.4e-14	3e-09	0.00493	6.06e-18	NA	FALSE	FALSE	2.15548	FALSE	TRUE
ENSMUSG00000042826	ENSG00000161958	FGF11	2260	17	7321784	7368256	284	113	362871	8.5089	3.79e-12	1.97e-10	7.19e-08	8.78e-18	NA	FALSE	FALSE	2.3403	FALSE	FALSE
ENSMUSG00000039646	ENSG00000168140	VASN	115000	16	4401849	4453529	366	142	362871	8.5072	6.61e-12	2.89e-12	1.38e-05	8.91e-18	NA	FALSE	FALSE	3.89085	FALSE	FALSE
ENSMUSG00000019990	ENSG00000171408	PDE7B	27115	6	136152834	136536709	2465	523	362871	8.4955	1.42e-09	5.47e-13	7.55e-07	9.85e-18	NA	FALSE	FALSE	2.5291	FALSE	TRUE
ENSMUSG00000051331	ENSG00000151067	CACNA1C	775	12	2059952	2827115	5558	958	362871	8.4571	8.02e-15	1.23e-12	0.0821	1.37e-17	NA	FALSE	FALSE	2.67571	FALSE	TRUE
ENSMUSG00000025321	ENSG00000105855	ITGB8	3696	7	20350345	20475382	893	206	362871	8.4443	1.47e-08	7.93e-12	1.1e-08	1.53e-17	GO:0051216	FALSE	FALSE	3.88329	FALSE	FALSE
ENSMUSG00000000957	ENSG00000157227	MMP14	4320	14	23285742	23336809	367	156	362871	8.442	2.65e-07	6.99e-20	9.64e-05	1.56e-17	GO:0001503, GO:0001958, GO:0035988, GO:0048701, GO:0060348, GO:0097094	TRUE	FALSE	3.18792	TRUE	TRUE
ENSMUSG00000020695	ENSG00000011028	MRC2	9902	17	60684762	60790962	648	236	362871	8.3588	3.11e-13	7.51e-07	1.68e-08	3.17e-17	GO:0001649	FALSE	FALSE	4.05513	FALSE	TRUE
ENSMUSG00000014303	ENSG00000126603	GLIS2	84700	16	4346240	4409598	475	196	362871	8.2824	4.73e-13	4.32e-07	3.65e-08	6.03e-17	NA	FALSE	FALSE	3.04949	FALSE	TRUE
ENSMUSG00000040717	ENSG00000144730	IL17RD	54756	3	57104010	57224345	719	195	362871	8.2405	1.12e-12	9.65e-07	3.03e-06	8.58e-17	NA	FALSE	FALSE	2.42537	FALSE	FALSE
ENSMUSG00000060284	ENSG00000170374	SP7	121000	12	53700359	53750167	265	116	362871	8.1831	8.49e-14	3.28e-12	0.0246	1.38e-16	GO:0001649	TRUE	FALSE	3.80939	TRUE	TRUE
ENSMUSG00000038677	ENSG00000146197	SCUBE3	222663	6	35161824	35240856	494	150	362871	8.1823	1.49e-12	2.48e-09	4.43e-05	1.39e-16	NA	TRUE	FALSE	2.97439	FALSE	FALSE
ENSMUSG00000075394	ENSG00000198353	HOXC4	3220	12	54368716	54469814	563	220	362871	8.1412	6.03e-14	4.94e-09	0.000115	1.96e-16	GO:0001501, GO:0051216	TRUE	FALSE	3.71846	FALSE	FALSE
ENSMUSG00000046714	ENSG00000176692	FOXC2	2300	16	86580857	86622539	383	137	362871	8.064	1.22e-11	4.82e-09	3.36e-07	3.69e-16	GO:0001501, GO:0001503, GO:0048701, GO:0048704	TRUE	FALSE	3.34571	FALSE	FALSE
ENSMUSG00000041120	ENSG00000270136	MINOS1-NBL1	101000000	1	19903471	20004949	796	192	362871	7.9394	2.63e-07	9.46e-08	1e-07	1.02e-15	NA	FALSE	FALSE	4.14795	FALSE	FALSE
ENSMUSG00000074505	ENSG00000165323	FAT3	120000	11	92027446	92649636	4037	523	362871	7.8771	6.64e-10	1.95e-08	0.000392	1.68e-15	NA	FALSE	FALSE	3.6845	FALSE	TRUE
ENSMUSG00000044338	ENSG00000134817	APLNR	187	11	56981051	57024927	293	104	362871	7.8217	7.89e-11	2.57e-05	1.27e-12	2.61e-15	NA	FALSE	FALSE	2.34569	FALSE	FALSE
ENSMUSG00000034394	ENSG00000128342	LIF	3976	22	30616436	30662840	285	133	362871	7.8161	4.76e-11	9.36e-10	5.6e-09	2.72e-15	NA	TRUE	FALSE	3.13209	FALSE	TRUE
ENSMUSG00000046733	ENSG00000013588	GPRC5A	9050	12	13023956	13086600	460	173	362871	7.7895	0.239	2.86e-19	2.66e-06	3.36e-15	NA	FALSE	FALSE	2.87982	FALSE	FALSE
ENSMUSG00000036832	ENSG00000171517	LPAR3	23600	1	85259086	85378896	974	265	362871	7.7863	3.37e-11	2.03e-09	1.92e-06	3.45e-15	NA	FALSE	FALSE	4.44034	FALSE	TRUE
ENSMUSG00000054555	ENSG00000148848	ADAM12	8040	10	127680960	128097127	3313	567	362871	7.7507	8.71e-16	5.85e-08	0.308	4.57e-15	NA	FALSE	FALSE	3.05959	FALSE	TRUE
ENSMUSG00000022483	ENSG00000139219	COL2A1	1280	12	48346748	48418285	580	153	362871	7.7218	2.14e-11	1.39e-08	9.37e-07	5.73e-15	GO:0001502, GO:0001503, GO:0001958, GO:0002062, GO:0035108, GO:0048705, GO:0051216, GO:0060174, GO:0060348, GO:0060351, GO:0001501, GO:0060272	TRUE	FALSE	3.57036	TRUE	FALSE
ENSMUSG00000034936	ENSG00000175906	ARL4D	379	17	41456353	41498504	253	89	362871	7.7168	3.86e-08	1.55e-05	2.38e-12	5.97e-15	NA	TRUE	TRUE	2.55502	FALSE	FALSE
ENSMUSG00000023411	ENSG00000100968	NFATC4	4780	14	24814885	24868810	389	128	362871	7.692	2.54e-11	3.05e-08	2.13e-06	7.24e-15	NA	FALSE	FALSE	3.049	FALSE	FALSE
ENSMUSG00000007279	ENSG00000175356	SCUBE2	57800	11	9021047	9133150	727	221	362871	7.6066	2.96e-13	1.25e-08	0.000259	1.41e-14	NA	TRUE	FALSE	4.2609	FALSE	FALSE
ENSMUSG00000063415	ENSG00000003137	CYP26B1	56603	2	72336367	72394991	396	159	362871	7.5592	2.55e-14	1.78e-06	0.000195	2.03e-14	GO:0030326, GO:0060349	TRUE	FALSE	5.03571	FALSE	TRUE
ENSMUSG00000029999	ENSG00000163235	TGFA	7039	2	70654412	70801147	1060	231	362871	7.5586	1.89e-11	4.48e-08	2.19e-05	2.04e-14	NA	FALSE	FALSE	2.87901	FALSE	TRUE
ENSMUSG00000040260	ENSG00000146122	DAAM2	23500	6	39740159	39892653	1285	302	362871	7.55	6.36e-12	1.64e-08	0.00248	2.18e-14	NA	TRUE	TRUE	3.59811	FALSE	TRUE
ENSMUSG00000031523	ENSG00000164741	DLC1	10395	8	12920870	13393167	5030	511	362871	7.5384	8.44e-15	5.26e-05	0.0006	2.38e-14	NA	FALSE	FALSE	2.10394	FALSE	TRUE
ENSMUSG00000045934	ENSG00000014914	MTMR11	10900	1	149880543	149928791	222	93	362871	7.508	3.67e-12	5.33e-07	7.65e-05	3e-14	NA	FALSE	FALSE	2.90662	FALSE	FALSE
ENSMUSG00000034573	ENSG00000163629	PTPN13	5783	4	87495468	87756332	1600	223	362871	7.4959	0.000314	3.71e-07	4.33e-09	3.29e-14	NA	FALSE	FALSE	2.44015	FALSE	FALSE
ENSMUSG00000017724	ENSG00000175832	ETV4	2118	17	41585211	41643800	306	114	362871	7.4914	0.000168	2.55e-05	9.5e-15	3.41e-14	NA	FALSE	FALSE	3.18781	FALSE	FALSE
ENSMUSG00000042793	ENSG00000133067	LGR6	59400	1	202143118	202308889	1054	268	362871	7.4581	5.99e-12	8.58e-08	0.000245	4.39e-14	NA	FALSE	FALSE	5.41908	FALSE	FALSE
ENSMUSG00000018604	ENSG00000135111	TBX3	6930	12	115088059	115141969	386	164	362871	7.4377	1.14e-12	1.01e-09	0.0158	5.12e-14	GO:0001501, GO:0035108, GO:0035115, GO:0035136, GO:0042733	TRUE	FALSE	3.98378	TRUE	TRUE
ENSMUSG00000056596	ENSG00000253368	TRNP1	389000	1	27300189	27347377	203	108	362871	7.4135	3.36e-05	9.93e-16	0.000321	6.15e-14	NA	FALSE	FALSE	2.85158	FALSE	FALSE
ENSMUSG00000091971	ENSG00000204389	HSPA1A	3303	6	31762952	31805719	285	101	362871	7.3853	2.26e-10	1.07e-05	3.63e-10	7.6e-14	NA	FALSE	FALSE	3.13046	FALSE	FALSE
ENSMUSG00000034685	ENSG00000161682	FAM171A2	284069	17	42411101	42461235	266	127	362871	7.3149	1.27e-11	1.71e-06	1.62e-06	1.29e-13	NA	FALSE	FALSE	2.1282	FALSE	FALSE
ENSMUSG00000018672	ENSG00000005243	COPZ2	51226	17	46083533	46140908	358	123	362871	7.2177	6e-13	6.8e-08	0.000219	2.64e-13	NA	FALSE	FALSE	3.19622	FALSE	FALSE
ENSMUSG00000018387	ENSG00000164403	SHROOM1	134549	5	132137833	132186655	300	116	362871	7.1322	2.29e-10	3.1e-08	0.00114	4.94e-13	NA	FALSE	FALSE	3.1103	FALSE	FALSE
ENSMUSG00000032186	ENSG00000128872	TMOD2	29800	15	52023758	52128560	747	153	362871	7.1159	0.00018	1.63e-07	1.98e-08	5.56e-13	NA	FALSE	FALSE	3.53541	FALSE	FALSE
ENSMUSG00000027796	ENSG00000120693	SMAD9	4090	13	37398968	37514409	833	268	362871	7.1149	1.94e-10	3.21e-09	0.0188	5.6e-13	GO:0051216, GO:0060348	FALSE	FALSE	4.12671	FALSE	TRUE
ENSMUSG00000027684	ENSG00000085276	MECOM	2122	3	168781287	169401563	4414	631	362871	7.1046	1.76e-10	3e-05	2.92e-06	6.03e-13	GO:0035115, GO:0035116	FALSE	FALSE	3.42346	TRUE	FALSE
ENSMUSG00000096188	ENSG00000183723	CMTM4	146000	16	66628653	66750610	709	185	362871	7.0885	0.0578	1.56e-13	2.24e-07	6.78e-13	NA	FALSE	FALSE	2.07537	FALSE	FALSE
ENSMUSG00000060260	ENSG00000171813	PWWP2B	170000	10	134190702	134251363	563	208	362871	7.0552	7.9e-11	1.23e-07	0.00394	8.62e-13	NA	FALSE	FALSE	2.16636	FALSE	FALSE
ENSMUSG00000022421	ENSG00000221890	NPTXR	23467	22	39194456	39260017	427	131	362871	7.0278	1.42e-10	2.37e-07	0.000436	1.05e-12	NA	FALSE	FALSE	2.26899	FALSE	FALSE
ENSMUSG00000050105	ENSG00000197245	FAM110D	79900	1	26465511	26509119	287	103	362871	7.0228	6.2e-09	3.07e-11	0.00333	1.09e-12	NA	FALSE	FALSE	2.4989	FALSE	TRUE
ENSMUSG00000039607	ENSG00000144642	RBMS3	27303	3	29302351	30071886	6351	792	362871	7.0227	1.77e-08	1.19e-08	1.6e-06	1.09e-12	NA	FALSE	FALSE	2.01595	FALSE	TRUE
ENSMUSG00000028226	ENSG00000156103	MMP16	4325	8	89029460	89359717	2176	349	362871	6.9696	2.55e-10	7.14e-09	0.00163	1.59e-12	GO:0001503, GO:0001958, GO:0035988, GO:0048701, GO:0060348, GO:0097094	TRUE	FALSE	3.54735	FALSE	TRUE
ENSMUSG00000022883	ENSG00000169855	ROBO1	6091	3	78626388	79837059	7896	685	362871	6.9355	8.91e-10	7.12e-07	0.000478	2.02e-12	NA	FALSE	FALSE	2.90754	FALSE	FALSE
ENSMUSG00000025140	ENSG00000183010	PYCR1	5831	17	79870260	79915203	320	150	362871	6.9339	6.32e-11	0.000471	6.45e-05	2.05e-12	NA	FALSE	FALSE	2.93224	TRUE	FALSE
ENSMUSG00000029710	ENSG00000196411	EPHB4	2050	7	100380187	100445143	448	151	362871	6.9053	2.74e-10	2.28e-06	5.24e-05	2.51e-12	NA	FALSE	FALSE	2.24599	FALSE	FALSE
ENSMUSG00000031465	ENSG00000091879	ANGPT2	285	8	6337172	6440784	1251	257	362871	6.9019	2.41e-09	6.9e-06	0.00034	2.57e-12	NA	FALSE	FALSE	2.87783	FALSE	FALSE
ENSMUSG00000022485	ENSG00000172789	HOXC5	3220	12	54390642	54449145	311	135	362871	6.8554	1.9e-07	9.91e-09	2.65e-05	3.56e-12	GO:0048706	FALSE	FALSE	4.52717	FALSE	FALSE
ENSMUSG00000040987	ENSG00000204516	MICB	4277	6	31442054	31498901	928	97	362871	6.8491	8.45e-06	7.56e-07	1.13e-08	3.72e-12	NA	FALSE	FALSE	2.2961	FALSE	FALSE
ENSMUSG00000031673	ENSG00000140937	CDH11	1010	16	64896794	65180015	2106	269	362871	6.8371	5.24e-12	1.77e-05	2.83e-05	4.04e-12	NA	FALSE	FALSE	2.59314	FALSE	FALSE
ENSMUSG00000041845	ENSG00000173156	RHOD	30000	11	66804289	66859488	308	151	362871	6.7734	1.71e-08	4.91e-05	1.21e-08	6.29e-12	NA	FALSE	FALSE	3.47127	FALSE	FALSE
ENSMUSG00000058656	ENSG00000177570	SAMD12	401474	8	119181694	119654184	3372	541	362871	6.7167	1.08e-10	4.4e-05	5.56e-05	9.29e-12	NA	FALSE	FALSE	2.98763	FALSE	FALSE
ENSMUSG00000049303	ENSG00000173227	SYT12	91700	11	66770190	66838334	362	176	362871	6.7012	8.08e-09	5.1e-08	8.37e-05	1.03e-11	NA	FALSE	FALSE	4.93914	FALSE	FALSE
ENSMUSG00000027015	ENSG00000071967	CYBRD1	79901	2	172358757	172434643	614	164	362871	6.688	2.79e-10	2.07e-07	0.00171	1.13e-11	NA	FALSE	FALSE	3.6228	FALSE	TRUE
ENSMUSG00000001507	ENSG00000005884	ITGA3	3675	17	48113340	48187849	524	168	362871	6.6799	2.1e-08	4.96e-05	1.05e-05	1.2e-11	NA	FALSE	FALSE	2.72402	FALSE	FALSE
ENSMUSG00000016262	ENSG00000082497	SERTAD4	56300	1	210386195	210440252	306	125	362871	6.6655	1.61e-06	2.08e-10	7.56e-05	1.32e-11	NA	FALSE	FALSE	2.23235	FALSE	FALSE
ENSMUSG00000039084	ENSG00000136457	CHAD	1101	17	48521853	48567242	292	120	362871	6.5334	1.14e-10	0.000394	1.5e-05	3.21e-11	GO:0060348, GO:1900155, GO:0001502	TRUE	FALSE	4.78625	FALSE	FALSE
ENSMUSG00000024909	ENSG00000172638	EFEMP2	30000	11	65613912	65660405	286	114	362871	6.4977	1.78e-06	0.00119	3.93e-10	4.08e-11	NA	FALSE	FALSE	2.71479	FALSE	FALSE
ENSMUSG00000002105	ENSG00000165915	SLC39A13	91300	11	47408683	47458051	323	87	362871	6.4755	5.91e-05	3.67e-06	4.67e-08	4.73e-11	NA	TRUE	FALSE	2.32062	TRUE	FALSE
ENSMUSG00000034520	ENSG00000182963	GJC1	10052	17	42855816	42928179	430	135	362871	6.4609	1.67e-07	1.89e-05	1.07e-05	5.2e-11	NA	FALSE	FALSE	3.10395	FALSE	FALSE
ENSMUSG00000026235	ENSG00000116106	EPHA4	2043	2	222262747	222457010	1356	287	362871	6.4419	6.76e-07	1.09e-09	0.465	5.9e-11	NA	FALSE	FALSE	3.45715	FALSE	TRUE
ENSMUSG00000020658	ENSG00000084710	EFR3B	22979	2	25244973	25402004	897	232	362871	6.4146	2.25e-09	7.42e-08	0.292	7.06e-11	NA	FALSE	FALSE	4.04165	FALSE	FALSE
ENSMUSG00000041120	ENSG00000158747	NBL1	4680	1	19949723	20004949	427	134	362871	6.3984	1.9e-06	0.000674	1.42e-08	7.85e-11	NA	FALSE	FALSE	4.14795	FALSE	FALSE
ENSMUSG00000031871	ENSG00000179776	CDH5	1000	16	66380525	66458689	604	184	362871	6.3944	1.94e-05	1.39e-05	9.37e-08	8.06e-11	NA	FALSE	FALSE	2.01849	FALSE	FALSE
ENSMUSG00000033308	ENSG00000188641	DPYD	1810	1	97523299	98406615	6108	754	362871	6.3517	2.81e-10	0.00668	0.0022	1.07e-10	NA	FALSE	FALSE	3.23416	FALSE	TRUE
ENSMUSG00000009876	ENSG00000131055	COX4I2	84701	20	30205685	30252837	305	101	362871	6.3419	2.34e-10	1.31e-05	0.00823	1.13e-10	NA	FALSE	FALSE	4.46586	FALSE	TRUE
ENSMUSG00000022505	ENSG00000213853	EMP2	2010	16	10602279	10694539	908	285	362871	6.337	3.49e-11	3.44e-06	0.108	1.17e-10	NA	FALSE	FALSE	2.37894	FALSE	TRUE
ENSMUSG00000028634	ENSG00000127124	HIVEP3	59300	1	41952036	42521596	3760	503	362871	6.2661	1.94e-09	0.000121	0.000357	1.85e-10	NA	TRUE	FALSE	2.23289	FALSE	TRUE
ENSMUSG00000089945	ENSG00000243444	PALM2	114299	9	112383068	112733756	2757	423	362871	6.2572	1e-10	0.000491	0.000344	1.96e-10	NA	FALSE	FALSE	2.64642	FALSE	FALSE
ENSMUSG00000036885	ENSG00000114790	ARHGEF26	26084	3	153818792	153995616	1150	228	362871	6.2019	1.44e-09	0.0015	7.48e-05	2.79e-10	NA	FALSE	FALSE	2.34605	FALSE	FALSE
ENSMUSG00000061451	ENSG00000179292	TMEM151A	256000	11	66039373	66084135	230	114	362871	6.1991	3.89e-06	2.42e-06	3.39e-08	2.84e-10	NA	FALSE	FALSE	5.30582	FALSE	FALSE
ENSMUSG00000040852	ENSG00000152527	PLEKHH2	130271	2	43844439	44015126	1430	249	362871	6.1018	0.000225	6.97e-09	4.77e-05	5.24e-10	NA	FALSE	FALSE	3.56017	FALSE	FALSE
ENSMUSG00000045333	ENSG00000102935	ZNF423	23100	16	49504515	49911830	2722	583	362871	6.0707	3.72e-07	1.61e-05	0.000264	6.37e-10	NA	FALSE	FALSE	2.24252	FALSE	TRUE
ENSMUSG00000032172	ENSG00000105088	OLFM2	93145	19	9944394	10067070	929	256	362871	6.049	1.64e-09	0.000152	0.101	7.29e-10	NA	FALSE	FALSE	3.62114	FALSE	FALSE
ENSMUSG00000019889	ENSG00000152894	PTPRK	5796	6	128269924	128861870	3527	563	362871	6.0456	0.000671	0.0131	4.44e-10	7.44e-10	NA	FALSE	FALSE	3.41417	FALSE	FALSE
ENSMUSG00000040276	ENSG00000124507	PACSIN1	29993	6	34413838	34523000	816	220	362871	6.0436	1.88e-06	1.67e-07	0.000355	7.54e-10	NA	FALSE	FALSE	2.8635	FALSE	FALSE
ENSMUSG00000031070	ENSG00000172935	MRGPRF	117000	11	68751862	68800850	331	116	362871	6.0386	1.32e-05	4.6e-05	9.05e-07	7.77e-10	NA	FALSE	FALSE	3.20972	FALSE	FALSE
ENSMUSG00000000093	ENSG00000121068	TBX2	6909	17	59457257	59506827	391	151	362871	6.0353	5.27e-10	0.000106	0.00443	7.93e-10	GO:0042733	FALSE	FALSE	3.55166	FALSE	FALSE
ENSMUSG00000016386	ENSG00000066382	MPPED2	744	11	30386040	30628260	1600	310	362871	6.033	8.8e-07	8.16e-06	8.11e-05	8.05e-10	NA	FALSE	FALSE	2.29412	FALSE	FALSE
ENSMUSG00000027954	ENSG00000169242	EFNA1	1940	1	155080349	155127386	284	107	362871	5.9909	3.07e-09	9.17e-05	0.00105	1.04e-09	NA	FALSE	FALSE	3.12578	FALSE	FALSE
ENSMUSG00000025743	ENSG00000162512	SDC3	9670	1	31322313	31401480	611	216	362871	5.9688	8.47e-09	0.00214	9.23e-05	1.2e-09	NA	FALSE	FALSE	1.90308	FALSE	FALSE
ENSMUSG00000021760	ENSG00000164294	GPX8	493869	5	54435984	54483129	288	86	362871	5.9348	1.49e-07	0.00076	0.000171	1.47e-09	NA	FALSE	FALSE	2.74227	FALSE	FALSE
ENSMUSG00000027386	ENSG00000144152	FBLN7	129804	2	112875962	112965793	609	185	362871	5.9285	4.5e-12	0.00507	0.0183	1.53e-09	NA	FALSE	FALSE	5.90852	FALSE	FALSE
ENSMUSG00000020181	ENSG00000067798	NAV3	89800	12	78204685	78626790	3064	456	362871	5.8857	0.000247	4.33e-11	0.751	1.98e-09	NA	FALSE	FALSE	3.68911	FALSE	TRUE
ENSMUSG00000042745	ENSG00000125968	ID1	3397	20	30173086	30214318	299	97	362871	5.8802	5.84e-08	2.69e-05	0.00148	2.05e-09	GO:0045668	TRUE	FALSE	2.13995	FALSE	FALSE
ENSMUSG00000031906	ENSG00000103056	SMPD3	55500	16	68372230	68502409	796	224	362871	5.8577	0.00513	4.42e-09	0.00137	2.35e-09	NA	TRUE	FALSE	3.40718	FALSE	FALSE
ENSMUSG00000002249	ENSG00000007866	TEAD3	7005	6	35421374	35484884	499	152	362871	5.7888	8.39e-10	4.72e-05	0.0487	3.54e-09	NA	FALSE	TRUE	3.2582	FALSE	FALSE
ENSMUSG00000006205	ENSG00000166033	HTRA1	5650	10	124201041	124294424	753	191	362871	5.7512	0.00097	1.47e-07	0.000219	4.43e-09	NA	TRUE	FALSE	3.75352	FALSE	FALSE
ENSMUSG00000006369	ENSG00000077942	FBLN1	2192	22	45878719	46017014	1225	346	362871	5.75	1.65e-06	0.000614	5.4e-06	4.46e-09	NA	TRUE	FALSE	2.78645	TRUE	FALSE
ENSMUSG00000018537	ENSG00000056661	PCGF2	7703	17	36870150	36926070	373	163	362871	5.745	1.12e-07	4.96e-06	0.0082	4.6e-09	GO:0048704, GO:0048706	TRUE	FALSE	2.20341	FALSE	FALSE
ENSMUSG00000021614	ENSG00000038427	VCAN	1462	5	82747493	82898122	1046	243	362871	5.714	4.63e-09	0.000506	0.0087	5.52e-09	GO:0001649	FALSE	FALSE	2.15954	FALSE	FALSE
ENSMUSG00000042109	ENSG00000172346	CSDC2	27254	22	41937014	41992670	313	106	362871	5.7067	2.7e-08	0.00012	0.00377	5.76e-09	NA	FALSE	FALSE	5.31331	FALSE	FALSE
ENSMUSG00000050288	ENSG00000180340	FZD2	2535	17	42614812	42658630	306	107	362871	5.7045	8.55e-06	0.000103	9.15e-06	5.83e-09	NA	FALSE	FALSE	3.47047	TRUE	FALSE
ENSMUSG00000039911	ENSG00000171621	SPSB1	80200	1	9315202	9449591	1329	326	362871	5.7029	7.96e-11	0.00744	0.000915	5.89e-09	NA	FALSE	FALSE	2.74988	FALSE	FALSE
ENSMUSG00000062563	ENSG00000205795	CYS1	192668	2	10176926	10240538	547	166	362871	5.688	1.25e-07	8.97e-07	0.0933	6.43e-09	NA	FALSE	FALSE	3.79029	FALSE	FALSE
ENSMUSG00000029070	ENSG00000162576	MXRA8	54587	1	1268071	1317183	574	164	362871	5.633	8.26e-08	0.000474	0.00592	8.86e-09	NA	FALSE	FALSE	3.14317	FALSE	FALSE
ENSMUSG00000062380	ENSG00000198211	TUBB3	10400	16	89968417	90022505	559	153	362871	5.6325	2.89e-07	9.51e-05	0.000125	8.88e-09	NA	FALSE	FALSE	2.67346	FALSE	FALSE
ENSMUSG00000045007	ENSG00000037042	TUBG2	27175	17	40791266	40839024	264	94	362871	5.5993	6.02e-07	7.12e-05	0.000287	1.08e-08	NA	FALSE	FALSE	2.88349	FALSE	FALSE
ENSMUSG00000022479	ENSG00000111424	VDR	7420	12	48215320	48318814	729	255	362871	5.5942	2.11e-07	1.36e-05	0.00161	1.11e-08	GO:0001501	TRUE	FALSE	3.52942	TRUE	FALSE
ENSMUSG00000020282	ENSG00000007384	RHBDF1	64300	16	88058	146354	450	145	362871	5.5028	3.08e-07	1.6e-05	0.0195	1.87e-08	NA	TRUE	FALSE	3.24199	FALSE	FALSE
ENSMUSG00000068036	ENSG00000130396	MLLT4	4301	6	168207602	168392703	1224	226	362871	5.5019	7.61e-06	0.00124	7.77e-06	1.88e-08	NA	FALSE	FALSE	2.30849	FALSE	FALSE
ENSMUSG00000074676	ENSG00000179772	FOXS1	2307	20	30412103	30453420	263	105	362871	5.4591	2.55e-09	8.76e-05	0.168	2.39e-08	NA	FALSE	FALSE	3.9868	FALSE	FALSE
ENSMUSG00000039713	ENSG00000171680	PLEKHG5	57400	1	6506152	6600121	679	204	362871	5.4542	1.57e-06	2.19e-06	0.377	2.46e-08	NA	FALSE	FALSE	2.0799	FALSE	FALSE
ENSMUSG00000036995	ENSG00000088280	ASAP3	55600	1	23735056	23830750	623	158	362871	5.4233	1.11e-06	0.00142	0.00155	2.92e-08	NA	FALSE	FALSE	3.18576	FALSE	FALSE
ENSMUSG00000059901	ENSG00000138316	ADAMTS14	141000	10	72412559	72542197	1208	245	362871	5.4098	1.94e-08	0.000276	0.000175	3.16e-08	NA	FALSE	FALSE	3.35935	FALSE	TRUE
ENSMUSG00000030170	ENSG00000111186	WNT5B	81000	12	1663823	1776379	889	317	362871	5.3609	1.5e-06	2.71e-06	0.00115	4.14e-08	GO:0002062	TRUE	FALSE	4.90105	FALSE	FALSE
ENSMUSG00000028978	ENSG00000164867	NOS3	4846	7	150668144	150731687	467	181	362871	5.36	1.1e-07	0.000302	0.000783	4.16e-08	NA	TRUE	FALSE	3.38083	FALSE	FALSE
ENSMUSG00000055980	ENSG00000169047	IRS1	3667	2	227576033	227684545	650	199	362871	5.3589	2.98e-09	0.00041	0.922	4.19e-08	NA	TRUE	FALSE	2.8734	FALSE	TRUE
ENSMUSG00000033722	ENSG00000135835	KIAA1614	57700	1	180862313	180940745	573	203	362871	5.3536	2.02e-06	6.49e-05	0.00134	4.31e-08	NA	FALSE	FALSE	3.14524	FALSE	TRUE
ENSMUSG00000033948	ENSG00000162415	ZSWIM5	57600	1	45462071	45692250	1257	235	362871	5.3297	3.99e-08	0.00202	0.00469	4.92e-08	NA	FALSE	FALSE	2.18772	FALSE	FALSE
ENSMUSG00000032431	ENSG00000170275	CRTAP	10491	3	33135450	33209265	504	152	362871	5.301	6.26e-06	0.00483	1.1e-06	5.76e-08	NA	TRUE	FALSE	2.16014	TRUE	FALSE
ENSMUSG00000028469	ENSG00000159899	NPR2	4882	9	35769962	35829728	329	118	362871	5.2897	6.24e-09	0.000848	0.0985	6.13e-08	GO:0001503, GO:0060348	TRUE	FALSE	2.81163	TRUE	TRUE
ENSMUSG00000055254	ENSG00000148053	NTRK2	4915	9	87263417	87661985	2686	491	362871	5.2805	1.51e-08	0.00257	0.0525	6.44e-08	NA	FALSE	FALSE	3.02477	FALSE	FALSE
ENSMUSG00000050295	ENSG00000054598	FOXC1	2296	6	1590681	1634132	280	132	362871	5.2704	2.43e-08	1.38e-05	0.0192	6.81e-08	GO:0001501, GO:0001503	TRUE	FALSE	2.00964	FALSE	TRUE
ENSMUSG00000032492	ENSG00000160801	PTH1R	5745	3	46899236	46965289	360	145	362871	5.2429	1.58e-06	8.42e-05	0.000774	7.91e-08	GO:0001501, GO:0001503, GO:0002062, GO:0002076, GO:0030282, GO:0045453	TRUE	FALSE	3.51873	TRUE	FALSE
ENSMUSG00000053646	ENSG00000164050	PLXNB1	5364	3	48425261	48491460	295	88	362871	5.2249	0.0523	1.54e-07	3.76e-05	8.71e-08	GO:0033689, GO:0043931, GO:1900220	FALSE	FALSE	3.012	FALSE	FALSE
ENSMUSG00000025255	ENSG00000091656	ZFHX4	79776	8	77573515	77799521	1387	306	362871	5.2162	2.51e-06	0.0122	0.000173	9.13e-08	NA	FALSE	FALSE	3.21777	FALSE	FALSE
ENSMUSG00000027848	ENSG00000116774	OLFML3	56900	1	114502030	114544875	264	100	362871	5.1949	4.36e-08	3.57e-05	0.134	1.02e-07	NA	FALSE	FALSE	2.68971	FALSE	FALSE
ENSMUSG00000066319	ENSG00000163825	RTP3	83597	3	46519485	46562439	245	84	362871	5.1887	6.43e-07	0.00024	0.000101	1.06e-07	NA	FALSE	FALSE	2.87182	FALSE	FALSE
ENSMUSG00000019929	ENSG00000011465	DCN	1630	12	91519035	91596806	373	172	362871	5.1792	1.31e-08	0.0167	0.000622	1.11e-07	GO:0019800	TRUE	FALSE	3.46002	FALSE	TRUE
ENSMUSG00000028399	ENSG00000153707	PTPRD	5789	9	8294246	10632723	23877	2218	362871	5.1619	7.69e-05	4.91e-06	0.118	1.22e-07	NA	FALSE	TRUE	2.7601	FALSE	TRUE
ENSMUSG00000009739	ENSG00000184271	POU6F1	5460	12	51560719	51631477	486	164	362871	5.1612	8.88e-07	0.00246	0.000306	1.23e-07	NA	FALSE	FALSE	2.21364	FALSE	FALSE
ENSMUSG00000036459	ENSG00000142279	WTIP	126374	19	34952880	35012085	435	158	362871	5.1566	0.000147	0.0024	5.23e-07	1.26e-07	NA	FALSE	FALSE	3.19318	FALSE	FALSE
ENSMUSG00000022425	ENSG00000136960	ENPP2	5168	8	120549317	120705644	990	267	362871	5.1371	1.02e-08	0.000714	0.0575	1.4e-07	NA	FALSE	FALSE	2.2412	FALSE	FALSE
ENSMUSG00000029673	ENSG00000158321	AUTS2	26053	7	69043905	70277885	7295	629	362871	5.118	1.27e-08	0.00854	0.129	1.54e-07	NA	FALSE	TRUE	2.38609	FALSE	FALSE
ENSMUSG00000032194	ENSG00000197256	KANK2	25959	19	11254943	11328243	633	190	362871	5.0664	2.38e-08	0.00368	0.0355	2.03e-07	NA	FALSE	FALSE	3.01918	FALSE	FALSE
ENSMUSG00000029563	ENSG00000128573	FOXP2	93986	7	113706365	114353827	3634	490	362871	5.0629	2.21e-06	0.00621	0.000361	2.06e-07	NA	FALSE	FALSE	2.4654	FALSE	FALSE
ENSMUSG00000017167	ENSG00000108797	CNTNAP1	8506	17	40814632	40872011	258	108	362871	5.0555	7.68e-06	8.9e-05	0.000222	2.15e-07	NA	FALSE	FALSE	2.12711	FALSE	FALSE
ENSMUSG00000033730	ENSG00000179388	EGR3	1960	8	22525172	22570815	296	134	362871	5.0515	0.0472	9.12e-09	0.00098	2.19e-07	NA	FALSE	FALSE	4.48529	FALSE	FALSE
ENSMUSG00000044139	ENSG00000151006	PRSS53	339000	16	31074745	31120289	227	91	362871	5.0375	1.91e-08	0.000178	0.0654	2.36e-07	NA	FALSE	FALSE	3.54068	FALSE	FALSE
ENSMUSG00000037852	ENSG00000109472	CPE	1363	4	166280097	166439482	1339	203	362871	5.0199	0.00154	5.23e-07	0.00675	2.58e-07	NA	FALSE	FALSE	3.4992	FALSE	FALSE
ENSMUSG00000020728	ENSG00000154240	CEP112	201134	17	63611658	64208212	4504	411	362871	5.0102	1.39e-05	0.00393	0.000954	2.72e-07	NA	FALSE	FALSE	2.46207	FALSE	FALSE
ENSMUSG00000038173	ENSG00000164303	ENPP6	133121	4	184989859	185159114	1411	327	362871	5.0074	5e-09	0.00411	0.115	2.76e-07	NA	FALSE	FALSE	3.38277	FALSE	FALSE
ENSMUSG00000040447	ENSG00000183018	SPNS2	125000	17	4382129	4463228	806	320	362871	4.9885	2.32e-07	0.000137	0.0675	3.04e-07	GO:0060348	TRUE	TRUE	2.94575	FALSE	FALSE
ENSMUSG00000063531	ENSG00000170381	SEMA3E	9723	7	82973222	83298479	2556	354	362871	4.9631	7.89e-05	0.000258	0.00085	3.47e-07	NA	FALSE	FALSE	5.86541	FALSE	TRUE
ENSMUSG00000032064	ENSG00000150764	DIXDC1	85500	11	111777868	111913374	682	194	362871	4.9365	0.11	8.7e-05	1.91e-06	3.98e-07	NA	FALSE	FALSE	2.83176	FALSE	FALSE
ENSMUSG00000031849	ENSG00000105664	COMP	1311	19	18873583	18922114	301	137	362871	4.9309	0.00301	0.00044	1.88e-06	4.09e-07	GO:0003417, GO:0060173	TRUE	FALSE	3.38221	TRUE	FALSE
ENSMUSG00000050666	ENSG00000165633	VSTM4	197000	10	50202333	50343559	1167	190	362871	4.9196	1.73e-06	0.00118	0.0175	4.34e-07	NA	FALSE	FALSE	2.18045	FALSE	FALSE
ENSMUSG00000074971	ENSG00000176971	FIBIN	388000	11	26995628	27038634	339	113	362871	4.9156	0.000234	8.72e-05	0.000207	4.43e-07	NA	FALSE	FALSE	3.08735	FALSE	FALSE
ENSMUSG00000052727	ENSG00000131711	MAP1B	4131	5	71383118	71525397	827	263	362871	4.8713	4.31e-06	5.67e-05	0.0369	5.54e-07	NA	FALSE	FALSE	2.64357	FALSE	FALSE
ENSMUSG00000070047	ENSG00000083857	FAT1	2195	4	187488937	187667876	1407	368	362871	4.849	9.24e-07	1.8e-05	0.107	6.21e-07	NA	FALSE	FALSE	4.05413	FALSE	TRUE
ENSMUSG00000043903	ENSG00000225614	ZNF469	84600	16	88473879	88527165	432	164	362871	4.8243	0.000221	0.00034	1.57e-05	7.03e-07	NA	FALSE	FALSE	4.13014	FALSE	TRUE
ENSMUSG00000032334	ENSG00000129038	LOXL1	4020	15	74198789	74264478	448	148	362871	4.8187	9.44e-06	0.0492	9.64e-05	7.23e-07	NA	FALSE	FALSE	2.5207	FALSE	FALSE
ENSMUSG00000007872	ENSG00000117318	ID3	3400	1	23864421	23906285	255	111	362871	4.8149	1.75e-08	0.00215	0.0207	7.36e-07	GO:0045668	FALSE	FALSE	3.19416	FALSE	FALSE
ENSMUSG00000024304	ENSG00000170558	CDH2	1000	18	25510930	25777445	1564	325	362871	4.8073	6.71e-06	0.0218	0.000128	7.65e-07	NA	FALSE	FALSE	2.76841	FALSE	FALSE
ENSMUSG00000028019	ENSG00000145431	PDGFC	56034	4	157662763	157912546	1549	336	362871	4.7551	8.25e-05	0.0154	6.16e-06	9.92e-07	NA	TRUE	FALSE	2.15773	FALSE	TRUE
ENSMUSG00000015468	ENSG00000204301	NOTCH4	4855	6	32142620	32211844	656	114	362871	4.7501	0.000227	0.00194	4.54e-06	1.02e-06	NA	FALSE	FALSE	3.04571	FALSE	FALSE
ENSMUSG00000027200	ENSG00000137872	SEMA6D	80000	15	47456403	48086420	4276	512	362871	4.727	5.79e-06	0.00125	0.00849	1.14e-06	NA	FALSE	FALSE	2.75534	FALSE	TRUE
ENSMUSG00000054675	ENSG00000183160	TMEM119	339000	12	108963622	109011894	337	112	362871	4.7227	0.000396	2.43e-07	0.255	1.16e-06	GO:0001649	TRUE	FALSE	3.15091	FALSE	TRUE
ENSMUSG00000037962	ENSG00000178882	FAM101A	144000	12	124753710	124820570	581	177	362871	4.7071	3.96e-06	0.00469	0.000976	1.26e-06	NA	FALSE	FALSE	3.08289	FALSE	FALSE
ENSMUSG00000034675	ENSG00000113758	DBN1	1627	5	176863613	176920694	340	149	362871	4.7023	1.68e-05	0.006	0.000207	1.29e-06	NA	TRUE	FALSE	3.04331	FALSE	FALSE
ENSMUSG00000035407	ENSG00000132854	KANK4	164000	1	62681837	62805083	1105	195	362871	4.7019	5.77e-05	9.82e-05	0.0148	1.29e-06	NA	FALSE	FALSE	3.05393	FALSE	FALSE
ENSMUSG00000000753	ENSG00000132386	SERPINF1	5180	17	1645259	1700859	553	186	362871	4.6839	4.49e-05	0.000444	0.00454	1.41e-06	NA	TRUE	FALSE	3.66232	TRUE	FALSE
ENSMUSG00000053110	ENSG00000137693	YAP1	10400	11	101961151	102124154	1057	224	362871	4.6591	1.05e-06	0.000438	0.238	1.59e-06	NA	FALSE	FALSE	3.05796	FALSE	TRUE
ENSMUSG00000007783	ENSG00000169169	CPT1C	126129	19	50174363	50236988	440	188	362871	4.6492	2.68e-06	0.00636	0.00168	1.67e-06	NA	FALSE	FALSE	2.1586	FALSE	FALSE
ENSMUSG00000037411	ENSG00000106366	SERPINE1	5054	7	100750370	100802547	412	134	362871	4.6356	5.15e-07	0.0268	0.00485	1.78e-06	NA	FALSE	FALSE	4.13489	FALSE	FALSE
ENSMUSG00000001089	ENSG00000169641	LUZP1	7800	1	23390516	23524301	751	195	362871	4.623	1.46e-06	0.00527	0.0166	1.89e-06	NA	FALSE	FALSE	2.00062	FALSE	FALSE
ENSMUSG00000024883	ENSG00000174791	RIN1	9610	11	66079535	66124000	290	115	362871	4.6191	0.0171	0.00232	2.64e-06	1.93e-06	NA	FALSE	FALSE	2.4053	FALSE	FALSE

## Sheet: Sheet 2
Mouse_Ensembl_ID	Human_Ensembl_ID	Human_GeneSymbol	Human_Entrez_ID	CHR	START	STOP	NSNPS	NPARAM	N	ZSTAT	P_SNPWISE_MEAN	P_SNPWISE_TOP1	P_PCREG	P_JOINT	Skeletal_GO_Term	Skeletal_MP_Term	OBCD_phenotype	LFC	Skeletal_dysplasia	Nearest_gene
ENSMUSG00000024913	ENSG00000162337	LRP5	4040	11	68060077	68236743	1251	282	362871	28.969	3.3e-117	1.05e-21	2.77e-111	8.16e-185	GO:0002076, GO:0030278, GO:0033690, GO:0035108, GO:0042733, GO:0046849, GO:0046850, GO:0060348, GO:0060349, GO:0045668	TRUE	FALSE	1.90061	TRUE	TRUE
ENSMUSG00000001494	ENSG00000167941	SOST	50964	17	41811099	41856156	299	111	362871	25.485	1.46e-65	1.6e-74	1.82e-74	1.45e-143	GO:0001503, GO:0030279	TRUE	FALSE	6.97912	TRUE	TRUE
ENSMUSG00000022997	ENSG00000125084	WNT1	7470	12	49352236	49396396	214	105	362871	22.739	1.42e-19	3.32e-82	3.49e-91	9.27e-115	GO:0060348	TRUE	FALSE	5.98409	TRUE	TRUE
ENSMUSG00000027253	ENSG00000134569	LRP4	4040	11	46858268	46960173	450	147	362871	21.702	6.42e-76	3.48e-54	4.51e-25	9.88e-105	GO:0030326, GO:0042733, GO:0060173, GO:0030279	TRUE	FALSE	3.07145	TRUE	TRUE
ENSMUSG00000022996	ENSG00000169884	WNT10B	7480	12	49339123	49385641	253	93	362871	18.854	9.37e-09	1.81e-48	2.51e-74	1.37e-79	GO:0030501, GO:0045669, GO:0045778, GO:0060346, GO:0002062	FALSE	FALSE	4.74228	TRUE	FALSE
ENSMUSG00000024940	ENSG00000168056	LTBP3	4050	11	65286030	65345858	273	121	362871	14.553	3.8e-37	5.82e-17	1.28e-20	2.8e-48	GO:0001501, GO:0030502, GO:0032331, GO:0045780, GO:0046849, GO:0060349	TRUE	FALSE	3.78279	TRUE	TRUE
ENSMUSG00000028766	ENSG00000162551	ALPL	249	1	21815475	21924905	943	225	362871	13.826	1.98e-26	5.85e-15	2.11e-29	8.87e-44	GO:0001958, GO:0001649	TRUE	FALSE	3.73033	TRUE	TRUE
ENSMUSG00000028763	ENSG00000142798	HSPG2	3340	1	22128737	22283750	1293	266	362871	13.747	2.91e-18	1.02e-13	2.08e-30	2.65e-43	GO:0001958, GO:0002062, GO:0048704, GO:0060351	TRUE	FALSE	3.11427	TRUE	FALSE
ENSMUSG00000029755	ENSG00000105880	DLX5	1749	7	96629702	96674143	272	123	362871	12.065	1.76e-23	2.75e-16	1.52e-20	8.13e-34	GO:0001649, GO:0001958, GO:0030326, GO:0060349, GO:0045669	TRUE	FALSE	4.04219	TRUE	TRUE
ENSMUSG00000027358	ENSG00000125845	BMP2	650	20	6728745	6780910	384	154	362871	12.04	3.85e-29	8.53e-14	1.71e-14	1.1e-33	GO:0001649, GO:0030282, GO:0033690, GO:0045669, GO:0045778, GO:0061036, GO:0030501, GO:0002062, GO:0035630	FALSE	FALSE	2.70293	TRUE	TRUE
ENSMUSG00000063727	ENSG00000164761	TNFRSF11B	4982	8	119915796	119984383	503	147	362871	11.967	1.58e-17	7.97e-15	1.5e-20	2.66e-33	GO:0045779	TRUE	FALSE	5.14984	TRUE	TRUE
ENSMUSG00000001493	ENSG00000005102	MEOX1	4222	17	41697757	41759262	427	129	362871	11.83	1.03e-13	2.73e-18	4.83e-20	1.36e-32	NA	TRUE	FALSE	5.05405	TRUE	FALSE
ENSMUSG00000027230	ENSG00000157613	CREB3L1	91000	11	46279189	46362972	451	182	362871	11.734	1.14e-24	2.51e-17	3.88e-13	4.27e-32	GO:0030500	TRUE	FALSE	3.45813	TRUE	FALSE
ENSMUSG00000031740	ENSG00000087245	MMP2	4310	16	55493081	55560586	583	157	362871	10.952	5.92e-23	1.29e-13	1.64e-11	3.23e-28	GO:0001957, GO:0048705, GO:0060346	TRUE	FALSE	3.9256	TRUE	TRUE
ENSMUSG00000029754	ENSG00000006377	DLX6	1750	7	96615290	96660352	252	117	362871	10.76	1.22e-18	5.6e-14	1.52e-16	2.65e-27	GO:0030326	TRUE	FALSE	3.31625	TRUE	FALSE
ENSMUSG00000001506	ENSG00000108821	COL1A1	1277	17	48241457	48299003	420	172	362871	10.624	2.12e-14	7.89e-19	1.13e-13	1.15e-26	GO:0001501, GO:0001649, GO:0001957, GO:0001958, GO:0048705, GO:0060346, GO:0060351, GO:0048706, GO:0001503	TRUE	FALSE	3.5553	TRUE	TRUE
ENSMUSG00000029307	ENSG00000152592	DMP1	1758	4	88551454	88605513	391	114	362871	10.047	1.11e-15	8.68e-14	5.34e-11	4.71e-24	GO:0001503	TRUE	FALSE	5.45021	TRUE	TRUE
ENSMUSG00000024598	ENSG00000138829	FBN2	2201	5	127573601	127893735	2150	296	362871	9.7632	1.23e-16	2.53e-14	1.48e-07	8.1e-23	GO:0030326, GO:0030501, GO:0035108, GO:0045669, GO:0060346	TRUE	FALSE	3.7108	TRUE	TRUE
ENSMUSG00000030218	ENSG00000111341	MGP	4260	12	15014115	15058853	255	81	362871	8.8165	1.18e-14	1.63e-11	0.000148	5.9e-19	GO:0001503, GO:0030500, GO:0051216	TRUE	FALSE	2.74297	TRUE	TRUE
ENSMUSG00000039239	ENSG00000092969	TGFB2	7040	1	218498676	218637961	819	264	362871	8.5759	3.32e-09	1.77e-11	1.41e-07	4.91e-18	GO:0001501, GO:0001502, GO:0061037, GO:0045778	TRUE	FALSE	5.89396	TRUE	TRUE
ENSMUSG00000027966	ENSG00000060718	COL11A1	1300	1	103322023	103594052	2444	277	362871	8.5613	8.11e-13	1.14e-12	2.51e-05	5.58e-18	GO:0001502, GO:0002063, GO:0048704, GO:0048705, GO:0051216, GO:0001503	TRUE	FALSE	3.43407	TRUE	TRUE
ENSMUSG00000000957	ENSG00000157227	MMP14	4320	14	23285742	23336809	367	156	362871	8.442	2.65e-07	6.99e-20	9.64e-05	1.56e-17	GO:0001503, GO:0001958, GO:0035988, GO:0048701, GO:0060348, GO:0097094	TRUE	FALSE	3.18792	TRUE	TRUE
ENSMUSG00000060284	ENSG00000170374	SP7	121000	12	53700359	53750167	265	116	362871	8.1831	8.49e-14	3.28e-12	0.0246	1.38e-16	GO:0001649	TRUE	FALSE	3.80939	TRUE	TRUE
ENSMUSG00000022483	ENSG00000139219	COL2A1	1280	12	48346748	48418285	580	153	362871	7.7218	2.14e-11	1.39e-08	9.37e-07	5.73e-15	GO:0001502, GO:0001503, GO:0001958, GO:0002062, GO:0035108, GO:0048705, GO:0051216, GO:0060174, GO:0060348, GO:0060351, GO:0001501, GO:0060272	TRUE	FALSE	3.57036	TRUE	FALSE
ENSMUSG00000018604	ENSG00000135111	TBX3	6930	12	115088059	115141969	386	164	362871	7.4377	1.14e-12	1.01e-09	0.0158	5.12e-14	GO:0001501, GO:0035108, GO:0035115, GO:0035136, GO:0042733	TRUE	FALSE	3.98378	TRUE	TRUE
ENSMUSG00000027684	ENSG00000085276	MECOM	2122	3	168781287	169401563	4414	631	362871	7.1046	1.76e-10	3e-05	2.92e-06	6.03e-13	GO:0035115, GO:0035116	FALSE	FALSE	3.42346	TRUE	FALSE
ENSMUSG00000025140	ENSG00000183010	PYCR1	5831	17	79870260	79915203	320	150	362871	6.9339	6.32e-11	0.000471	6.45e-05	2.05e-12	NA	FALSE	FALSE	2.93224	TRUE	FALSE
ENSMUSG00000002105	ENSG00000165915	SLC39A13	91300	11	47408683	47458051	323	87	362871	6.4755	5.91e-05	3.67e-06	4.67e-08	4.73e-11	NA	TRUE	FALSE	2.32062	TRUE	FALSE
ENSMUSG00000006369	ENSG00000077942	FBLN1	2192	22	45878719	46017014	1225	346	362871	5.75	1.65e-06	0.000614	5.4e-06	4.46e-09	NA	TRUE	FALSE	2.78645	TRUE	FALSE
ENSMUSG00000050288	ENSG00000180340	FZD2	2535	17	42614812	42658630	306	107	362871	5.7045	8.55e-06	0.000103	9.15e-06	5.83e-09	NA	FALSE	FALSE	3.47047	TRUE	FALSE
ENSMUSG00000022479	ENSG00000111424	VDR	7420	12	48215320	48318814	729	255	362871	5.5942	2.11e-07	1.36e-05	0.00161	1.11e-08	GO:0001501	TRUE	FALSE	3.52942	TRUE	FALSE
ENSMUSG00000032431	ENSG00000170275	CRTAP	10491	3	33135450	33209265	504	152	362871	5.301	6.26e-06	0.00483	1.1e-06	5.76e-08	NA	TRUE	FALSE	2.16014	TRUE	FALSE
ENSMUSG00000028469	ENSG00000159899	NPR2	4882	9	35769962	35829728	329	118	362871	5.2897	6.24e-09	0.000848	0.0985	6.13e-08	GO:0001503, GO:0060348	TRUE	FALSE	2.81163	TRUE	TRUE
ENSMUSG00000032492	ENSG00000160801	PTH1R	5745	3	46899236	46965289	360	145	362871	5.2429	1.58e-06	8.42e-05	0.000774	7.91e-08	GO:0001501, GO:0001503, GO:0002062, GO:0002076, GO:0030282, GO:0045453	TRUE	FALSE	3.51873	TRUE	FALSE
ENSMUSG00000031849	ENSG00000105664	COMP	1311	19	18873583	18922114	301	137	362871	4.9309	0.00301	0.00044	1.88e-06	4.09e-07	GO:0003417, GO:0060173	TRUE	FALSE	3.38221	TRUE	FALSE
ENSMUSG00000000753	ENSG00000132386	SERPINF1	5180	17	1645259	1700859	553	186	362871	4.6839	4.49e-05	0.000444	0.00454	1.41e-06	NA	TRUE	FALSE	3.66232	TRUE	FALSE

## Sheet: Sheet 3
SNPID	RSID	CHR	BP	C.GENE	C.DIST	Human_ensembl_ID	Mouse_Ensembl_ID	Universe	Osteocyte_signature	LFC	Gene-level_significant
1:895706:G:A	rs13303327	1	895706	KLHL17	261	ENSG00000187961	ENSMUSG00000078484	TRUE	FALSE	0.0812641	FALSE
1:1304143:G:A	rs36066545	1	1304143	AURKAIP1	4967	ENSG00000175756	ENSMUSG00000065990	TRUE	FALSE	-0.542666	FALSE
1:2904634:A:G	rs139603701	1	2904634	ACTRT2	33412	ENSG00000169717	ENSMUSG00000051276	FALSE	FALSE	NA	FALSE
1:6677064:A:G	rs10779795	1	6677064	PHF13	0	ENSG00000116273	ENSMUSG00000047777	TRUE	FALSE	0.662327	FALSE
1:8445360:C:T	rs3765971	1	8445360	RERE	0	ENSG00000142599	ENSMUSG00000039852	TRUE	FALSE	0.175452	FALSE
1:8804033:T:C	rs4908776	1	8804033	RERE	0	ENSG00000142599	ENSMUSG00000039852	TRUE	FALSE	0.175452	FALSE
1:10620270:A:G	rs10746495	1	10620270	PEX14	0	ENSG00000142655	ENSMUSG00000028975	TRUE	FALSE	0.382952	FALSE
1:11128654:G:A	rs2791655	1	11128654	EXOSC10	0	ENSG00000171824	ENSMUSG00000017264	TRUE	FALSE	-0.292213	FALSE
1:16087260:C:T	rs938295	1	16087260	FBLIM1	0	ENSG00000162458	ENSMUSG00000006219	TRUE	FALSE	1.07543	FALSE
1:16274769:C:T	rs698891	1	16274769	ZBTB17	0	ENSG00000116809	ENSMUSG00000006215	TRUE	FALSE	-0.0990705	FALSE
1:19729087:G:C	rs4912085	1	19729087	CAPZB	0	ENSG00000077549	ENSMUSG00000028745	TRUE	FALSE	-0.77984	FALSE
1:19861106:A:G	rs10917477	1	19861106	CAPZB	48971	ENSG00000077549	ENSMUSG00000028745	TRUE	FALSE	-0.77984	FALSE
1:21900891:G:A	rs1767447	1	21900891	ALPL	0	ENSG00000162551	ENSMUSG00000028766	TRUE	TRUE	3.73033	TRUE
1:21952024:C:T	rs1318236	1	21952024	RAP1GAP	0	ENSG00000076864	ENSMUSG00000041351	TRUE	TRUE	3.43298	TRUE
1:22447148:G:C	rs12756110	1	22447148	WNT4	0	ENSG00000162552	ENSMUSG00000036856	TRUE	FALSE	2.00075	FALSE
1:22484575:T:C	rs3971300	1	22484575	WNT4	15056	ENSG00000162552	ENSMUSG00000036856	TRUE	FALSE	2.00075	FALSE
1:22528108:C:T	rs142072330	1	22528108	WNT4	58589	ENSG00000162552	ENSMUSG00000036856	TRUE	FALSE	2.00075	FALSE
1:22702187:A:T	rs34553872	1	22702187	ZBTB40	76157	ENSG00000184677	ENSMUSG00000060862	TRUE	FALSE	0.122737	FALSE
1:22734859:C:T	rs6680369	1	22734859	ZBTB40	43485	ENSG00000184677	ENSMUSG00000060862	TRUE	FALSE	0.122737	FALSE
1:23695275:G:T	rs680386	1	23695275	ZNF436	0	ENSG00000125945	ENSMUSG00000051351	TRUE	FALSE	0.924045	FALSE
1:25171673:A:C	rs12135380	1	25171673	CLIC4	858	ENSG00000169504	ENSMUSG00000037242	TRUE	FALSE	0.157596	FALSE
1:25715885:C:A	rs760938	1	25715885	RHCE	0	ENSG00000188672	ENSMUSG00000028825	TRUE	FALSE	-2.95326	FALSE
1:26489633:T:G	rs7546500	1	26489633	FAM110D	514	ENSG00000197245	ENSMUSG00000050105	TRUE	TRUE	2.4989	TRUE
1:27041714:T:C	rs4589135	1	27041714	ARID1A	0	ENSG00000117713	ENSMUSG00000007880	TRUE	FALSE	-0.638308	FALSE
1:38455891:G:C	rs4360494	1	38455891	SF3A3	109	ENSG00000183431	ENSMUSG00000028902	TRUE	FALSE	-0.713269	FALSE
1:39622588:A:G	rs67758468	1	39622588	MACF1	0	ENSG00000127603	ENSMUSG00000028649	TRUE	FALSE	0.246208	FALSE
1:41457693:T:A	rs61780429	1	41457693	CTPS1	0	ENSG00000171793	ENSMUSG00000028633	TRUE	FALSE	-1.24859	FALSE
1:42069526:T:C	rs35329209	1	42069526	HIVEP3	0	ENSG00000127124	ENSMUSG00000028634	TRUE	TRUE	2.23289	TRUE
1:48341005:G:A	rs10493130	1	48341005	TRABD2B	0	ENSG00000269113	ENSMUSG00000070867	TRUE	FALSE	2.00384	FALSE
1:61644675:C:T	rs75660521	1	61644675	NFIA	0	ENSG00000162599	ENSMUSG00000028565	TRUE	FALSE	0.167235	FALSE
1:61806352:A:T	rs12034786	1	61806352	NFIA	0	ENSG00000162599	ENSMUSG00000028565	TRUE	FALSE	0.167235	FALSE
1:67106825:G:A	rs12031054	1	67106825	SGIP1	0	ENSG00000118473	ENSMUSG00000028524	TRUE	FALSE	0.889401	FALSE
1:68694877:T:C	rs2566774	1	68694877	WLS	0	ENSG00000116729	ENSMUSG00000028173	TRUE	FALSE	0.518441	FALSE
1:72615118:G:A	rs11587434	1	72615118	NEGR1	0	ENSG00000172260	ENSMUSG00000040037	TRUE	FALSE	0.28992	FALSE
1:85311192:C:T	rs1983853	1	85311192	LPAR3	0	ENSG00000171517	ENSMUSG00000036832	TRUE	TRUE	4.44034	TRUE
1:85333182:A:C	rs12756373	1	85333182	LPAR3	0	ENSG00000171517	ENSMUSG00000036832	TRUE	TRUE	4.44034	TRUE
1:89180845:C:G	rs167365	1	89180845	PKN2	0	ENSG00000065243	ENSMUSG00000004591	TRUE	FALSE	-0.604232	FALSE
1:90192034:G:A	rs12042197	1	90192034	LRRC8C	6940	ENSG00000171488	ENSMUSG00000054720	TRUE	FALSE	-0.730681	FALSE
1:92239336:C:T	rs284200	1	92239336	TGFBR3	0	ENSG00000069702	ENSMUSG00000029287	TRUE	FALSE	0.913095	FALSE
1:98418687:G:A	rs6664489	1	98418687	DPYD	32072	ENSG00000188641	ENSMUSG00000033308	TRUE	TRUE	3.23416	TRUE
1:100039695:G:A	rs114621605	1	100039695	PALMD	71736	ENSG00000099260	ENSMUSG00000033377	TRUE	FALSE	3.26499	FALSE
1:103370977:G:A	rs11576308	1	103370977	COL11A1	0	ENSG00000060718	ENSMUSG00000027966	TRUE	TRUE	3.43407	TRUE
1:109817838:T:C	rs660240	1	109817838	CELSR2	0	ENSG00000143126	ENSMUSG00000068740	TRUE	FALSE	0.158547	FALSE
1:110374734:C:G	rs547251	1	110374734	EPS8L3	68090	ENSG00000198758	ENSMUSG00000040600	FALSE	FALSE	NA	FALSE
1:112930006:A:C	rs12080074	1	112930006	CTTNBP2NL	8794	ENSG00000143079	ENSMUSG00000062127	TRUE	FALSE	1.34487	FALSE
1:113055023:G:A	rs3790608	1	113055023	WNT2B	0	ENSG00000134245	ENSMUSG00000027840	TRUE	TRUE	4.69959	TRUE
1:114519351:T:G	rs10732635	1	114519351	HIPK1	0	ENSG00000163349	ENSMUSG00000008730	TRUE	FALSE	-1.32267	FALSE
1:119461396:G:T	rs1779431	1	119461396	TBX15	0	ENSG00000092607	ENSMUSG00000027868	TRUE	FALSE	3.52108	FALSE
1:119517420:C:T	rs11584380	1	119517420	TBX15	0	ENSG00000092607	ENSMUSG00000027868	TRUE	FALSE	3.52108	FALSE
1:149992890:C:T	rs72692842	1	149992890	OTUD7B	10204	ENSG00000163113	ENSMUSG00000038495	TRUE	FALSE	0.474762	FALSE
1:155175892:A:G	rs914615	1	155175892	THBS3	0	ENSG00000169231	ENSMUSG00000028047	TRUE	TRUE	3.55082	TRUE
1:156907081:T:C	rs945508	1	156907081	ARHGEF11	0	ENSG00000132694	ENSMUSG00000041977	TRUE	FALSE	0.751074	FALSE
1:162042313:A:C	rs1123015	1	162042313	NOS1AP	0	ENSG00000198929	ENSMUSG00000038473	TRUE	FALSE	-1.20318	FALSE
1:170521376:G:A	rs913257	1	170521376	GORAB	0	ENSG00000120370	ENSMUSG00000040124	TRUE	FALSE	0.826681	FALSE
1:170680145:A:T	rs10800531	1	170680145	PRRX1	0	ENSG00000116132	ENSMUSG00000026586	TRUE	TRUE	2.97448	TRUE
1:172137119:T:G	rs672740	1	172137119	DNM3	0	ENSG00000197959	ENSMUSG00000040265	TRUE	FALSE	3.59916	FALSE
1:172236267:A:T	rs56682471	1	172236267	DNM3	0	ENSG00000197959	ENSMUSG00000040265	TRUE	FALSE	3.59916	FALSE
1:173880752:C:A	rs2227607	1	173880752	SERPINC1	0	ENSG00000117601	ENSMUSG00000026715	TRUE	FALSE	-0.824782	FALSE
1:180909061:T:C	rs1609829	1	180909061	KIAA1614	0	ENSG00000135835	ENSMUSG00000033722	TRUE	TRUE	3.14524	TRUE
1:197359999:G:A	rs4418639	1	197359999	CRB1	0	ENSG00000134376	ENSMUSG00000063681	TRUE	FALSE	NA	FALSE
1:197999908:A:G	rs6701977	1	197999908	LHX9	100635	ENSG00000143355	ENSMUSG00000019230	TRUE	FALSE	NA	FALSE
1:200707533:C:A	rs58397787	1	200707533	CAMSAP2	1153	ENSG00000118200	ENSMUSG00000041570	TRUE	FALSE	-0.300645	FALSE
1:201597947:T:C	rs1022463	1	201597947	NAV1	19503	ENSG00000134369	ENSMUSG00000009418	TRUE	FALSE	1.0625	FALSE
1:210466932:C:T	rs7516171	1	210466932	HHAT	34664	ENSG00000054392	ENSMUSG00000037375	TRUE	FALSE	1.97141	FALSE
1:218521609:G:A	rs2799098	1	218521609	TGFB2	0	ENSG00000092969	ENSMUSG00000039239	TRUE	TRUE	5.89396	TRUE
1:223184621:C:A	rs2609352	1	223184621	DISP1	5284	ENSG00000154309	ENSMUSG00000030768	TRUE	FALSE	1.17465	FALSE
1:227075402:G:A	rs2246221	1	227075402	PSEN2	0	ENSG00000143801	ENSMUSG00000010609	TRUE	FALSE	-0.978823	FALSE
1:234738338:G:A	rs6672925	1	234738338	IRF2BP2	1677	ENSG00000168264	ENSMUSG00000051495	TRUE	FALSE	-0.299728	FALSE
1:240586695:C:T	rs1414660	1	240586695	FMN2	0	ENSG00000155816	ENSMUSG00000028354	TRUE	FALSE	-1.1904	FALSE
2:630070:T:C	rs66906321	2	630070	TMEM18	37903	ENSG00000151353	ENSMUSG00000043061	TRUE	FALSE	-0.413122	FALSE
2:10194192:T:C	rs4669522	2	10194192	KLF11	0	ENSG00000172059	ENSMUSG00000020653	TRUE	FALSE	-0.359	FALSE
2:12910084:G:A	rs890074	2	12910084	TRIB2	27226	ENSG00000071575	ENSMUSG00000020601	TRUE	FALSE	0.689862	FALSE
2:25465720:T:C	rs13002567	2	25465720	DNMT3A	0	ENSG00000119772	ENSMUSG00000020661	TRUE	FALSE	0.21541	FALSE
2:26101559:C:G	rs563406543	2	26101559	ASXL2	247	ENSG00000143970	ENSMUSG00000037486	TRUE	FALSE	-0.745801	FALSE
2:26120853:G:A	rs116504838	2	26120853	ASXL2	19541	ENSG00000143970	ENSMUSG00000037486	TRUE	FALSE	-0.745801	FALSE
2:28865101:A:C	rs34780912	2	28865101	PLB1	0	ENSG00000163803	ENSMUSG00000029134	TRUE	FALSE	NA	FALSE
2:28940154:C:T	rs56240884	2	28940154	PPP1CB	34460	ENSG00000213639	ENSMUSG00000014956	TRUE	FALSE	-1.20427	FALSE
2:37555514:A:T	rs111785286	2	37555514	PRKD3	11292	ENSG00000115825	ENSMUSG00000024070	TRUE	FALSE	0.0967294	FALSE
2:40630678:A:C	rs10490046	2	40630678	SLC8A1	0	ENSG00000183023	ENSMUSG00000054640	TRUE	FALSE	-0.633509	FALSE
2:40659273:C:A	rs6719806	2	40659273	SLC8A1	0	ENSG00000183023	ENSMUSG00000054640	TRUE	FALSE	-0.633509	FALSE
2:40909333:C:A	rs7584710	2	40909333	SLC8A1	169758	ENSG00000183023	ENSMUSG00000054640	TRUE	FALSE	-0.633509	FALSE
2:42267690:A:G	rs72613886	2	42267690	PKDCC	7471	ENSG00000162878	ENSMUSG00000024247	TRUE	FALSE	2.52967	FALSE
2:43436411:A:C	rs6544633	2	43436411	ZFP36L2	13130	ENSG00000152518	ENSMUSG00000045817	TRUE	FALSE	-1.05283	FALSE
2:43680318:C:T	rs17030818	2	43680318	THADA	0	ENSG00000115970	ENSMUSG00000024251	TRUE	FALSE	-0.200844	FALSE
2:45878760:G:T	rs687914	2	45878760	PRKCE	283	ENSG00000171132	ENSMUSG00000045038	TRUE	FALSE	0.745506	FALSE
2:48021379:G:C	rs3136302	2	48021379	MSH6	0	ENSG00000116062	ENSMUSG00000005370	TRUE	FALSE	-1.5295	FALSE
2:54335444:G:C	rs2287644	2	54335444	ACYP2	0	ENSG00000170634	ENSMUSG00000060923	TRUE	FALSE	1.88094	FALSE
2:54568287:A:G	rs10196726	2	54568287	C2orf73	0	ENSG00000177994	ENSMUSG00000040919	FALSE	FALSE	NA	FALSE
2:54659707:C:G	rs4233949	2	54659707	SPTBN1	23747	ENSG00000115306	ENSMUSG00000020315	TRUE	FALSE	0.75656	FALSE
2:54787592:C:G	rs75475627	2	54787592	SPTBN1	0	ENSG00000115306	ENSMUSG00000020315	TRUE	FALSE	0.75656	FALSE
2:54882381:G:A	rs2271329	2	54882381	SPTBN1	0	ENSG00000115306	ENSMUSG00000020315	TRUE	FALSE	0.75656	FALSE
2:54888533:T:C	rs2971879	2	54888533	SPTBN1	0	ENSG00000115306	ENSMUSG00000020315	TRUE	FALSE	0.75656	FALSE
2:60755763:G:A	rs45595933	2	60755763	BCL11A	0	ENSG00000119866	ENSMUSG00000000861	TRUE	FALSE	-2.06655	FALSE
2:64865804:T:C	rs11688492	2	64865804	SERTAD2	0	ENSG00000179833	ENSMUSG00000049800	TRUE	FALSE	-0.569064	FALSE
2:65516234:T:C	rs36010930	2	65516234	ACTR2	17844	ENSG00000138071	ENSMUSG00000020152	TRUE	FALSE	-1.14734	FALSE
2:66764308:A:G	rs12469063	2	66764308	MEIS1	0	ENSG00000143995	ENSMUSG00000020160	TRUE	FALSE	-0.169342	FALSE
2:68997153:A:G	rs10196674	2	68997153	ARHGAP25	0	ENSG00000163219	ENSMUSG00000030047	TRUE	FALSE	-1.86954	FALSE
2:70795519:A:C	rs72912147	2	70795519	TGFA	14372	ENSG00000163235	ENSMUSG00000029999	TRUE	TRUE	2.87901	TRUE
2:71534617:T:A	rs4470366	2	71534617	ZNF638	24268	ENSG00000075292	ENSMUSG00000030016	TRUE	FALSE	-0.265891	FALSE
2:72330334:A:C	rs11696009	2	72330334	CYP26B1	26033	ENSG00000003137	ENSMUSG00000063415	TRUE	TRUE	5.03571	TRUE
2:85498783:A:G	rs11675489	2	85498783	TCF7L1	0	ENSG00000152284	ENSMUSG00000055799	TRUE	TRUE	2.15548	TRUE
2:99948805:C:G	rs112900993	2	99948805	TXNDC9	0	ENSG00000115514	ENSMUSG00000058407	TRUE	FALSE	-0.54153	FALSE
2:109954066:C:A	rs4676276	2	109954066	SH3RF3	0	ENSG00000172985	ENSMUSG00000037990	TRUE	TRUE	2.73401	FALSE
2:111886332:C:T	rs13429049	2	111886332	BCL2L11	0	ENSG00000153094	ENSMUSG00000027381	TRUE	FALSE	-0.675035	FALSE
2:112630629:A:G	rs113773470	2	112630629	ANAPC1	0	ENSG00000153107	ENSMUSG00000014355	TRUE	FALSE	-0.322112	FALSE
2:112674149:T:C	rs4264571	2	112674149	MERTK	0	ENSG00000153208	ENSMUSG00000014361	TRUE	FALSE	0.224164	FALSE
2:118836604:C:T	rs11679303	2	118836604	INSIG2	9390	ENSG00000125629	ENSMUSG00000003721	TRUE	TRUE	2.15965	TRUE
2:118903715:G:A	rs62165280	2	118903715	INSIG2	36108	ENSG00000125629	ENSMUSG00000003721	TRUE	TRUE	2.15965	TRUE
2:119507607:C:T	rs115242848	2	119507607	EN1	92140	ENSG00000163064	ENSMUSG00000058665	TRUE	FALSE	NA	FALSE
2:119511001:C:T	rs560152536	2	119511001	EN1	88746	ENSG00000163064	ENSMUSG00000058665	TRUE	FALSE	NA	FALSE
2:119527123:G:A	rs10199437	2	119527123	EN1	72624	ENSG00000163064	ENSMUSG00000058665	TRUE	FALSE	NA	FALSE
2:119529829:T:C	rs55983207	2	119529829	EN1	69918	ENSG00000163064	ENSMUSG00000058665	TRUE	FALSE	NA	FALSE
2:119608582:A:G	rs3754855	2	119608582	EN1	2823	ENSG00000163064	ENSMUSG00000058665	TRUE	FALSE	NA	FALSE
2:119610406:C:T	rs144832051	2	119610406	EN1	4647	ENSG00000163064	ENSMUSG00000058665	TRUE	FALSE	NA	FALSE
2:129050354:C:T	rs6761320	2	129050354	HS6ST1	0	ENSG00000136720	ENSMUSG00000045216	TRUE	FALSE	-1.71208	FALSE
2:144302613:G:T	rs10084164	2	144302613	ARHGAP15	0	ENSG00000075884	ENSMUSG00000049744	TRUE	FALSE	-1.83924	FALSE
2:153331546:G:A	rs12614608	2	153331546	FMNL2	0	ENSG00000157827	ENSMUSG00000036053	TRUE	FALSE	-0.430229	FALSE
2:153573408:C:G	rs4664604	2	153573408	PRPF40A	0	ENSG00000196504	ENSMUSG00000061136	TRUE	FALSE	-0.909509	FALSE
2:154022856:A:C	rs10171206	2	154022856	RPRM	310996	ENSG00000177519	ENSMUSG00000075334	TRUE	FALSE	NA	FALSE
2:159983207:A:T	rs34324915	2	159983207	TANC1	0	ENSG00000115183	ENSMUSG00000035168	TRUE	TRUE	1.98566	TRUE
2:172410186:A:G	rs17288588	2	172410186	CYBRD1	0	ENSG00000071967	ENSMUSG00000027015	TRUE	TRUE	3.6228	TRUE
2:176970659:G:A	rs847147	2	176970659	HOXD11	1425	ENSG00000128713	ENSMUSG00000042499	TRUE	FALSE	NA	FALSE
2:181920763:T:C	rs79719017	2	181920763	UBE2E3	0	ENSG00000170035	ENSMUSG00000027011	TRUE	FALSE	-0.845027	FALSE
2:183730527:T:G	rs10206992	2	183730527	FRZB	0	ENSG00000162998	ENSMUSG00000027004	TRUE	FALSE	3.22456	FALSE
2:188190475:G:A	rs13384908	2	188190475	CALCRL	16215	ENSG00000064989	ENSMUSG00000059588	TRUE	FALSE	-0.172021	FALSE
2:191567541:G:C	rs62179714	2	191567541	NAB1	10049	ENSG00000138386	ENSMUSG00000002881	TRUE	FALSE	-0.194256	FALSE
2:197070713:G:T	rs2375683	2	197070713	HECW2	0	ENSG00000138411	ENSMUSG00000042807	TRUE	TRUE	2.26264	TRUE
2:197404714:G:A	rs4341955	2	197404714	HECW2	0	ENSG00000138411	ENSMUSG00000042807	TRUE	TRUE	2.26264	TRUE
2:199885696:T:A	rs6711976	2	199885696	SATB2	248527	ENSG00000119042	ENSMUSG00000038331	TRUE	TRUE	3.69336	TRUE
2:202793520:G:A	rs7573217	2	202793520	CDK15	33247	ENSG00000138395	ENSMUSG00000026023	TRUE	FALSE	NA	FALSE
2:202803881:A:G	rs6716216	2	202803881	CDK15	43608	ENSG00000138395	ENSMUSG00000026023	TRUE	FALSE	NA	FALSE
2:202832094:C:T	rs16838527	2	202832094	FZD7	67216	ENSG00000155760	ENSMUSG00000041075	TRUE	FALSE	1.66156	FALSE
2:202832130:T:C	rs10931982	2	202832130	FZD7	67180	ENSG00000155760	ENSMUSG00000041075	TRUE	FALSE	1.66156	FALSE
2:204702343:C:T	rs231793	2	204702343	CTLA4	30168	ENSG00000163599	ENSMUSG00000026011	TRUE	FALSE	NA	FALSE
2:208744554:T:G	rs17537246	2	208744554	PLEKHM3	0	ENSG00000178385	ENSMUSG00000051344	TRUE	FALSE	0.0743051	FALSE
2:214009831:A:G	rs1441165	2	214009831	IKZF2	0	ENSG00000030419	ENSMUSG00000025997	TRUE	FALSE	-0.088914	FALSE
2:219121663:G:A	rs11677953	2	219121663	GPBAR1	2556	ENSG00000179921	ENSMUSG00000064272	FALSE	FALSE	NA	FALSE
2:222320066:G:A	rs3815970	2	222320066	EPHA4	0	ENSG00000116106	ENSMUSG00000026235	TRUE	TRUE	3.45715	TRUE
2:227650985:C:T	rs78034425	2	227650985	IRS1	0	ENSG00000169047	ENSMUSG00000055980	TRUE	TRUE	2.8734	TRUE
2:233792207:G:A	rs2944590	2	233792207	NGEF	0	ENSG00000066248	ENSMUSG00000026259	TRUE	TRUE	6.05546	TRUE
2:237688196:C:T	rs1897468	2	237688196	ACKR3	197202	ENSG00000144476	ENSMUSG00000044337	TRUE	TRUE	5.96398	FALSE
2:238220230:G:A	rs4496284	2	238220230	COL6A3	12425	ENSG00000163359	ENSMUSG00000048126	TRUE	TRUE	3.60597	TRUE
2:238383028:T:C	rs7571898	2	238383028	MLPH	12025	ENSG00000115648	ENSMUSG00000026303	TRUE	FALSE	2.31233	FALSE
2:239949681:G:A	rs4075018	2	239949681	HDAC4	20183	ENSG00000068024	ENSMUSG00000026313	TRUE	FALSE	-0.0417175	FALSE
3:11300707:T:C	rs901865	3	11300707	HRH1	0	ENSG00000196639	ENSMUSG00000053004	TRUE	FALSE	NA	FALSE
3:12334555:C:T	rs6782178	3	12334555	PPARG	0	ENSG00000132170	ENSMUSG00000000440	TRUE	FALSE	-0.821453	FALSE
3:14169079:T:C	rs7632937	3	14169079	TMEM43	0	ENSG00000170876	ENSMUSG00000030095	TRUE	FALSE	-0.314756	FALSE
3:20023859:G:A	rs115814778	3	20023859	RAB5A	0	ENSG00000144566	ENSMUSG00000017831	TRUE	FALSE	-0.0126112	FALSE
3:24299611:G:A	rs1667747	3	24299611	THRB	0	ENSG00000151090	ENSMUSG00000021779	TRUE	FALSE	2.02439	FALSE
3:24490426:C:T	rs11712061	3	24490426	THRB	0	ENSG00000151090	ENSMUSG00000021779	TRUE	FALSE	2.02439	FALSE
3:25528376:A:G	rs1286662	3	25528376	RARB	0	ENSG00000077092	ENSMUSG00000017491	TRUE	FALSE	NA	FALSE
3:29459967:G:A	rs28373428	3	29459967	RBMS3	0	ENSG00000144642	ENSMUSG00000039607	TRUE	TRUE	2.01595	TRUE
3:30736573:T:C	rs7633119	3	30736573	TGFBR2	940	ENSG00000163513	ENSMUSG00000032440	TRUE	FALSE	1.27228	FALSE
3:32929115:T:C	rs9310995	3	32929115	TRIM71	0	ENSG00000206557	ENSMUSG00000079259	FALSE	FALSE	NA	FALSE
3:33408869:C:T	rs146447986	3	33408869	FBXL2	0	ENSG00000153558	ENSMUSG00000032507	TRUE	FALSE	-0.0325659	FALSE
3:37507615:T:C	rs199281	3	37507615	ITGA9	0	ENSG00000144668	ENSMUSG00000039115	TRUE	FALSE	0.954805	FALSE
3:40987921:T:C	rs9813107	3	40987921	CTNNB1	252994	ENSG00000168036	ENSMUSG00000006932	TRUE	FALSE	1.31356	FALSE
3:41123984:G:A	rs370387	3	41123984	CTNNB1	116931	ENSG00000168036	ENSMUSG00000006932	TRUE	FALSE	1.31356	FALSE
3:46187707:G:A	rs4683184	3	46187707	CCR1	55493	ENSG00000163823	ENSMUSG00000025804	TRUE	FALSE	-1.43523	FALSE
3:48817138:G:A	rs62261502	3	48817138	PRKAR2A	0	ENSG00000114302	ENSMUSG00000032601	TRUE	FALSE	1.08592	FALSE
3:50132131:G:T	rs2624834	3	50132131	RBM5	0	ENSG00000003756	ENSMUSG00000032580	TRUE	FALSE	-0.36101	FALSE
3:52861211:A:T	rs13072536	3	52861211	ITIH4	0	ENSG00000055955	ENSMUSG00000021922	TRUE	FALSE	NA	FALSE
3:55600482:G:A	rs66620549	3	55600482	ERC2	0	ENSG00000187672	ENSMUSG00000040640	TRUE	FALSE	NA	FALSE
3:56156417:T:C	rs73091252	3	56156417	ERC2	0	ENSG00000187672	ENSMUSG00000040640	TRUE	FALSE	NA	FALSE
3:56169965:A:T	rs11915970	3	56169965	ERC2	0	ENSG00000187672	ENSMUSG00000040640	TRUE	FALSE	NA	FALSE
3:56263534:G:T	rs4974186	3	56263534	ERC2	0	ENSG00000187672	ENSMUSG00000040640	TRUE	FALSE	NA	FALSE
3:58334538:G:T	rs146317210	3	58334538	PXK	0	ENSG00000168297	ENSMUSG00000033885	TRUE	FALSE	-0.395454	FALSE
3:123068744:C:T	rs11719201	3	123068744	ADCY5	0	ENSG00000173175	ENSMUSG00000022840	TRUE	FALSE	-0.497096	FALSE
3:124521035:T:C	rs12487905	3	124521035	ITGB5	0	ENSG00000082781	ENSMUSG00000022817	TRUE	FALSE	1.50479	FALSE
3:126208908:C:G	rs6794670	3	126208908	UROC1	0	ENSG00000159650	ENSMUSG00000034456	TRUE	FALSE	NA	FALSE
3:141133450:G:A	rs1991431	3	141133450	ZBTB38	0	ENSG00000177311	ENSMUSG00000040433	TRUE	FALSE	0.818716	FALSE
3:142099367:G:A	rs73238169	3	142099367	XRN1	0	ENSG00000114127	ENSMUSG00000032410	TRUE	FALSE	-0.230271	FALSE
3:142610671:T:A	rs56389497	3	142610671	PCOLCE2	2626	ENSG00000163710	ENSMUSG00000015354	TRUE	FALSE	NA	FALSE
3:152022890:C:T	rs6784925	3	152022890	MBNL1	0	ENSG00000152601	ENSMUSG00000027763	TRUE	FALSE	0.210452	FALSE
3:156554568:C:T	rs344078	3	156554568	LEKR1	0	ENSG00000197980	ENSMUSG00000074579	TRUE	FALSE	0.321717	FALSE
3:185530290:T:C	rs6769511	3	185530290	IGF2BP2	0	ENSG00000073792	ENSMUSG00000033581	TRUE	FALSE	1.21147	FALSE
3:186004526:T:C	rs4686419	3	186004526	DGKG	0	ENSG00000058866	ENSMUSG00000022861	TRUE	FALSE	-1.82827	FALSE
3:196906074:G:T	rs13070996	3	196906074	DLG1	0	ENSG00000075711	ENSMUSG00000022770	TRUE	FALSE	-0.027479	FALSE
4:748124:G:A	rs142971131	4	748124	PCGF3	0	ENSG00000185619	ENSMUSG00000033623	TRUE	FALSE	0.226036	FALSE
4:831181:G:A	rs11736866	4	831181	CPLX1	11236	ENSG00000168993	ENSMUSG00000033615	TRUE	FALSE	NA	FALSE
4:997488:G:T	rs2305489	4	997488	IDUA	0	ENSG00000127415	ENSMUSG00000033540	TRUE	FALSE	0.22871	FALSE
4:1003022:C:T	rs4505759	4	1003022	FGFRL1	2588	ENSG00000127418	ENSMUSG00000008090	TRUE	FALSE	0.0156515	FALSE
4:1004864:T:C	rs78520297	4	1004864	FGFRL1	746	ENSG00000127418	ENSMUSG00000008090	TRUE	FALSE	0.0156515	FALSE
4:1012300:T:C	rs111632154	4	1012300	FGFRL1	0	ENSG00000127418	ENSMUSG00000008090	TRUE	FALSE	0.0156515	FALSE
4:1045971:G:A	rs11726436	4	1045971	RNF212	19295	ENSG00000178222	ENSMUSG00000055385	TRUE	FALSE	-2.85841	FALSE
4:13237845:G:A	rs56283745	4	13237845	RAB28	131502	ENSG00000157869	ENSMUSG00000029128	TRUE	FALSE	0.0231603	FALSE
4:17917781:A:C	rs2174633	4	17917781	LCORL	0	ENSG00000178177	ENSMUSG00000015882	TRUE	FALSE	-0.724014	FALSE
4:25408838:G:A	rs34811474	4	25408838	ANAPC4	0	ENSG00000053900	ENSMUSG00000029176	TRUE	FALSE	0.0437075	FALSE
4:26331433:A:G	rs7694707	4	26331433	RBPJ	0	ENSG00000168214	ENSMUSG00000039191	TRUE	FALSE	0.0278513	FALSE
4:54352164:G:A	rs56921221	4	54352164	LNX1	0	ENSG00000072201	ENSMUSG00000029228	TRUE	TRUE	3.49675	TRUE
4:55897391:C:T	rs7679094	4	55897391	KDR	47035	ENSG00000128052	ENSMUSG00000062960	TRUE	FALSE	1.04611	FALSE
4:57749363:G:T	rs899631	4	57749363	REST	24679	ENSG00000084093	ENSMUSG00000029249	TRUE	FALSE	-0.331758	FALSE
4:70724270:C:T	rs3775770	4	70724270	SULT1E1	0	ENSG00000109193	ENSMUSG00000029272	TRUE	FALSE	NA	FALSE
4:71991184:C:T	rs11729023	4	71991184	SLC4A4	61819	ENSG00000080493	ENSMUSG00000060961	TRUE	FALSE	2.03164	FALSE
4:77909557:C:T	rs62302300	4	77909557	2020-09-11	0	ENSG00000138758	ENSMUSG00000058013	TRUE	FALSE	0.909776	FALSE
4:86719165:T:C	rs17010957	4	86719165	ARHGAP24	0	ENSG00000138639	ENSMUSG00000057315	TRUE	FALSE	1.38417	FALSE
4:87976359:A:T	rs1471251	4	87976359	AFF1	0	ENSG00000172493	ENSMUSG00000029313	TRUE	FALSE	-0.906953	FALSE
4:88645344:C:T	rs4395467	4	88645344	DMP1	59832	ENSG00000152592	ENSMUSG00000029307	TRUE	TRUE	5.45021	TRUE
4:88754060:C:T	rs17013212	4	88754060	MEPE	0	ENSG00000152595	ENSMUSG00000053863	TRUE	TRUE	6.68145	TRUE
4:88803755:A:G	rs181832503	4	88803755	MEPE	35787	ENSG00000152595	ENSMUSG00000053863	TRUE	TRUE	6.68145	TRUE
4:88809139:T:C	rs781142826	4	88809139	MEPE	41171	ENSG00000152595	ENSMUSG00000053863	TRUE	TRUE	6.68145	TRUE
4:88831249:G:A	rs11934731	4	88831249	MEPE	63281	ENSG00000152595	ENSMUSG00000053863	TRUE	TRUE	6.68145	TRUE
4:95134692:A:G	rs10013456	4	95134692	SMARCAD1	0	ENSG00000163104	ENSMUSG00000029920	TRUE	FALSE	-0.302021	FALSE
4:95877151:A:T	rs13138431	4	95877151	BMPR1B	0	ENSG00000138696	ENSMUSG00000052430	TRUE	FALSE	NA	FALSE
4:100239319:T:C	rs1229984	4	100239319	ADH1B	0	ENSG00000196616	ENSMUSG00000074207	TRUE	FALSE	0.597009	FALSE
4:104659604:C:T	rs17034046	4	104659604	TACR3	18631	ENSG00000169836	ENSMUSG00000028172	TRUE	FALSE	NA	FALSE
4:106038169:G:T	rs17429745	4	106038169	TET2	28863	ENSG00000168769	ENSMUSG00000040943	TRUE	FALSE	-0.0758837	FALSE
4:106091978:G:A	rs17035323	4	106091978	TET2	0	ENSG00000168769	ENSMUSG00000040943	TRUE	FALSE	-0.0758837	FALSE
4:119790517:T:C	rs116587722	4	119790517	SYNPO2	0	ENSG00000172403	ENSMUSG00000050315	TRUE	FALSE	3.91961	FALSE
4:145599534:G:C	rs11946517	4	145599534	HHIP	0	ENSG00000164161	ENSMUSG00000064325	TRUE	FALSE	NA	FALSE
4:146174631:T:C	rs6839437	4	146174631	OTUD4	73799	ENSG00000164164	ENSMUSG00000036990	TRUE	FALSE	-0.516466	FALSE
4:146844104:C:G	rs2135963	4	146844104	ZNF827	0	ENSG00000151612	ENSMUSG00000071064	TRUE	TRUE	2.2538	TRUE
4:154071860:C:T	rs76210166	4	154071860	TRIM2	2410	ENSG00000109654	ENSMUSG00000027993	TRUE	FALSE	0.361581	FALSE
4:157501054:G:A	rs41377546	4	157501054	PDGFC	181709	ENSG00000145431	ENSMUSG00000028019	TRUE	TRUE	2.15773	TRUE
4:157510049:G:C	rs36016056	4	157510049	PDGFC	172714	ENSG00000145431	ENSMUSG00000028019	TRUE	TRUE	2.15773	TRUE
4:166261800:T:C	rs1550270	4	166261800	MSMO1	0	ENSG00000052802	ENSMUSG00000031604	TRUE	FALSE	-0.780866	FALSE
4:184196254:A:G	rs10015974	4	184196254	WWC2	0	ENSG00000151718	ENSMUSG00000031563	TRUE	TRUE	1.8287	FALSE
4:187640836:T:C	rs327102	4	187640836	FAT1	0	ENSG00000083857	ENSMUSG00000070047	TRUE	TRUE	4.05413	TRUE
5:31134837:G:A	rs6870556	5	31134837	CDH6	58925	ENSG00000113361	ENSMUSG00000039385	TRUE	FALSE	NA	FALSE
5:36646946:C:T	rs1428968	5	36646946	SLC1A3	0	ENSG00000079215	ENSMUSG00000005360	TRUE	FALSE	-0.837914	FALSE
5:39426307:T:C	rs13179493	5	39426307	DAB2	972	ENSG00000153071	ENSMUSG00000022150	TRUE	FALSE	1.85813	FALSE
5:39430811:C:G	rs10941433	5	39430811	DAB2	5476	ENSG00000153071	ENSMUSG00000022150	TRUE	FALSE	1.85813	FALSE
5:42525352:C:T	rs11741390	5	42525352	GHR	0	ENSG00000112964	ENSMUSG00000055737	TRUE	FALSE	2.10617	FALSE
5:50778798:G:A	rs16878921	5	50778798	ISL1	88235	ENSG00000016082	ENSMUSG00000042258	TRUE	FALSE	NA	FALSE
5:51967878:C:G	rs10059225	5	51967878	PELO	115896	ENSG00000152684	ENSMUSG00000042275	TRUE	FALSE	-0.468359	FALSE
5:52193125:A:G	rs4074793	5	52193125	ITGA1	0	ENSG00000213949	ENSMUSG00000042284	TRUE	FALSE	0.66477	FALSE
5:55009278:A:G	rs67820074	5	55009278	SLC38A9	1115	ENSG00000177058	ENSMUSG00000047789	TRUE	FALSE	-0.950489	FALSE
5:64451301:G:A	rs6449774	5	64451301	ADAMTS6	0	ENSG00000049192	ENSMUSG00000046169	TRUE	FALSE	1.6905	FALSE
5:71783992:A:G	rs10462395	5	71783992	ZNF366	0	ENSG00000178175	ENSMUSG00000050919	TRUE	FALSE	1.56963	FALSE
5:72248719:G:A	rs2432236	5	72248719	FCHO2	3089	ENSG00000157107	ENSMUSG00000041685	TRUE	FALSE	-0.833709	FALSE
5:78217695:C:T	rs10045962	5	78217695	ARSB	0	ENSG00000113273	ENSMUSG00000042082	TRUE	FALSE	0.461235	FALSE
5:80282962:G:A	rs2052480	5	80282962	RASGRF2	0	ENSG00000113319	ENSMUSG00000021708	TRUE	FALSE	1.66338	FALSE
5:82437447:G:A	rs10473868	5	82437447	XRCC4	0	ENSG00000152422	ENSMUSG00000021615	TRUE	FALSE	-0.0699442	FALSE
5:100025698:C:G	rs10515269	5	100025698	FAM174A	103254	ENSG00000174132	ENSMUSG00000051185	TRUE	FALSE	0.414928	FALSE
5:108679147:A:G	rs437112	5	108679147	PJA2	0	ENSG00000198961	ENSMUSG00000024083	TRUE	FALSE	0.594406	FALSE
5:112054086:C:T	rs6864688	5	112054086	APC	0	ENSG00000134982	ENSMUSG00000005871	TRUE	FALSE	0.514711	FALSE
5:122831981:A:T	rs7703751	5	122831981	CSNK1G3	15812	ENSG00000151292	ENSMUSG00000073563	TRUE	FALSE	0.263501	FALSE
5:127560659:C:A	rs42916	5	127560659	FBN2	32942	ENSG00000138829	ENSMUSG00000024598	TRUE	TRUE	3.7108	TRUE
5:127676365:G:A	rs10057855	5	127676365	FBN2	0	ENSG00000138829	ENSMUSG00000024598	TRUE	TRUE	3.7108	TRUE
5:127920075:C:A	rs80222069	5	127920075	FBN2	46340	ENSG00000138829	ENSMUSG00000024598	TRUE	TRUE	3.7108	TRUE
5:132388959:C:T	rs72801445	5	132388959	HSPA4	0	ENSG00000170606	ENSMUSG00000020361	TRUE	FALSE	-0.589516	FALSE
5:134339715:T:C	rs299371	5	134339715	CATSPER3	0	ENSG00000152705	ENSMUSG00000021499	TRUE	FALSE	NA	FALSE
5:142570398:T:C	rs59900779	5	142570398	ARHGAP26	0	ENSG00000145819	ENSMUSG00000036452	TRUE	FALSE	-0.903746	FALSE
5:156625763:T:C	rs163433	5	156625763	ITK	0	ENSG00000113263	ENSMUSG00000020395	TRUE	FALSE	-1.644	FALSE
5:158263144:G:A	rs6885822	5	158263144	EBF1	0	ENSG00000164330	ENSMUSG00000057098	TRUE	FALSE	-0.476114	FALSE
5:158364449:G:A	rs72643433	5	158364449	EBF1	0	ENSG00000164330	ENSMUSG00000057098	TRUE	FALSE	-0.476114	FALSE
5:159591478:T:A	rs2546984	5	159591478	FABP6	22896	ENSG00000170231	ENSMUSG00000020405	FALSE	FALSE	NA	FALSE
5:171577689:T:C	rs4868145	5	171577689	STK10	0	ENSG00000072786	ENSMUSG00000020272	TRUE	FALSE	-1.46447	FALSE
5:173362458:G:A	rs6861681	5	173362458	CPEB4	0	ENSG00000113742	ENSMUSG00000020300	TRUE	FALSE	-1.44739	FALSE
5:176732537:C:G	rs72813180	5	176732537	PRELID1	0	ENSG00000169230	ENSMUSG00000021486	TRUE	FALSE	-0.841123	FALSE
6:1247930:A:G	rs238073	6	1247930	FOXQ1	64745	ENSG00000164379	ENSMUSG00000038415	TRUE	FALSE	NA	FALSE
6:1613686:A:G	rs2745599	6	1613686	FOXC1	0	ENSG00000054598	ENSMUSG00000050295	TRUE	TRUE	2.00964	TRUE
6:2055677:G:C	rs11242735	6	2055677	GMDS	0	ENSG00000112699	ENSMUSG00000038372	TRUE	FALSE	0.4281	FALSE
6:2729604:C:T	rs6938004	6	2729604	MYLK4	0	ENSG00000145949	ENSMUSG00000044951	TRUE	FALSE	3.83062	FALSE
6:6961571:T:C	rs9378485	6	6961571	RREB1	146259	ENSG00000124782	ENSMUSG00000039087	TRUE	FALSE	-0.119598	FALSE
6:7050935:G:C	rs116228246	6	7050935	RREB1	56895	ENSG00000124782	ENSMUSG00000039087	TRUE	FALSE	-0.119598	FALSE
6:7231843:G:A	rs9379084	6	7231843	RREB1	0	ENSG00000124782	ENSMUSG00000039087	TRUE	FALSE	-0.119598	FALSE
6:26104280:T:C	rs2229768	6	26104280	HIST1H4C	0	ENSG00000197061	ENSMUSG00000091405	TRUE	FALSE	-2.0274	FALSE
6:28889415:G:A	rs144996521	6	28889415	TRIM27	0	ENSG00000204713	ENSMUSG00000021326	TRUE	FALSE	-0.924331	FALSE
6:31369662:G:A	rs13220896	6	31369662	MICA	0	ENSG00000204520	ENSMUSG00000054005	FALSE	FALSE	NA	FALSE
6:31575625:C:G	rs28732148	6	31575625	AIF1	7361	ENSG00000204472	ENSMUSG00000024397	TRUE	FALSE	-1.26893	FALSE
6:35379770:G:A	rs9296151	6	35379770	PPARD	0	ENSG00000112033	ENSMUSG00000002250	TRUE	FALSE	0.575349	FALSE
6:39827490:A:G	rs2504101	6	39827490	DAAM2	0	ENSG00000146122	ENSMUSG00000040260	TRUE	TRUE	3.59811	TRUE
6:40354540:G:C	rs772843886	6	40354540	LRFN2	4833	ENSG00000156564	ENSMUSG00000040490	TRUE	FALSE	NA	FALSE
6:43364494:G:A	rs6912283	6	43364494	ZNF318	27313	ENSG00000171467	ENSMUSG00000015597	TRUE	FALSE	0.297494	FALSE
6:43757082:T:A	rs4711750	6	43757082	VEGFA	2859	ENSG00000112715	ENSMUSG00000023951	TRUE	FALSE	1.61671	FALSE
6:44198362:T:C	rs45573936	6	44198362	SLC29A1	0	ENSG00000112759	ENSMUSG00000023942	TRUE	FALSE	0.818471	FALSE
6:44710691:C:G	rs764396	6	44710691	SUPT3H	83776	ENSG00000196284	ENSMUSG00000038954	TRUE	FALSE	-0.483465	FALSE
6:45106438:G:C	rs75230517	6	45106438	SUPT3H	0	ENSG00000196284	ENSMUSG00000038954	TRUE	FALSE	-0.483465	FALSE
6:45864584:A:G	rs56253836	6	45864584	CLIC5	1606	ENSG00000112782	ENSMUSG00000023959	TRUE	FALSE	3.72175	FALSE
6:53617730:T:C	rs12213392	6	53617730	LRRC1	42048	ENSG00000137269	ENSMUSG00000032352	TRUE	FALSE	0.933467	FALSE
6:55265021:A:G	rs1502199	6	55265021	GFRAL	0	ENSG00000187871	ENSMUSG00000059383	FALSE	FALSE	NA	FALSE
6:55472628:T:G	rs77606322	6	55472628	HMGCLL1	28616	ENSG00000146151	ENSMUSG00000007908	TRUE	FALSE	0.734796	FALSE
6:55624017:A:T	rs72868839	6	55624017	BMP5	0	ENSG00000112175	ENSMUSG00000032179	TRUE	FALSE	2.00725	FALSE
6:55676621:C:T	rs150445982	6	55676621	BMP5	0	ENSG00000112175	ENSMUSG00000032179	TRUE	FALSE	2.00725	FALSE
6:55781226:T:C	rs62404993	6	55781226	BMP5	40838	ENSG00000112175	ENSMUSG00000032179	TRUE	FALSE	2.00725	FALSE
6:56398019:T:G	rs4288197	6	56398019	DST	0	ENSG00000151914	ENSMUSG00000026131	TRUE	FALSE	2.0539	FALSE
6:74458737:A:G	rs9447004	6	74458737	CD109	0	ENSG00000156535	ENSMUSG00000046186	TRUE	TRUE	3.8893	TRUE
6:82464987:G:A	rs171835	6	82464987	FAM46A	2559	ENSG00000112773	ENSMUSG00000032265	TRUE	FALSE	1.20295	FALSE
6:82465766:G:A	rs194608	6	82465766	FAM46A	3338	ENSG00000112773	ENSMUSG00000032265	TRUE	FALSE	1.20295	FALSE
6:83745018:T:A	rs6938070	6	83745018	UBE3D	0	ENSG00000118420	ENSMUSG00000032415	TRUE	FALSE	0.0251918	FALSE
6:107962470:C:T	rs72945685	6	107962470	SOBP	0	ENSG00000112320	ENSMUSG00000038248	TRUE	FALSE	3.50428	FALSE
6:122101755:G:C	rs2091624	6	122101755	GJA1	330865	ENSG00000152661	ENSMUSG00000055691	TRUE	FALSE	NA	FALSE
6:126375581:T:C	rs1268119	6	126375581	TRMT11	15161	ENSG00000066651	ENSMUSG00000019792	TRUE	FALSE	-0.379366	FALSE
6:127204623:A:G	rs9375477	6	127204623	RSPO3	235425	ENSG00000146374	ENSMUSG00000019880	TRUE	FALSE	1.65697	FALSE
6:127407241:G:A	rs75077568	6	127407241	RSPO3	32807	ENSG00000146374	ENSMUSG00000019880	TRUE	FALSE	1.65697	FALSE
6:127443092:T:C	rs9482770	6	127443092	RSPO3	0	ENSG00000146374	ENSMUSG00000019880	TRUE	FALSE	1.65697	FALSE
6:127465108:T:C	rs77495054	6	127465108	RSPO3	0	ENSG00000146374	ENSMUSG00000019880	TRUE	FALSE	1.65697	FALSE
6:127804985:C:G	rs1512450	6	127804985	SOGA3	0	ENSG00000214338	ENSMUSG00000038916	TRUE	FALSE	NA	FALSE
6:129965354:G:A	rs9372944	6	129965354	ARHGAP18	0	ENSG00000146376	ENSMUSG00000039031	TRUE	FALSE	-0.23608	FALSE
6:130345835:G:A	rs1415701	6	130345835	L3MBTL3	0	ENSG00000198945	ENSMUSG00000039089	TRUE	FALSE	-0.103379	FALSE
6:130377843:C:T	rs11759018	6	130377843	L3MBTL3	0	ENSG00000198945	ENSMUSG00000039089	TRUE	FALSE	-0.103379	FALSE
6:131193946:C:T	rs1571911	6	131193946	EPB41L2	0	ENSG00000079819	ENSMUSG00000019978	TRUE	FALSE	1.65525	FALSE
6:131307182:T:G	rs4895901	6	131307182	EPB41L2	0	ENSG00000079819	ENSMUSG00000019978	TRUE	FALSE	1.65525	FALSE
6:133240019:T:A	rs17061975	6	133240019	RPS12	101316	ENSG00000112306	ENSMUSG00000061983	TRUE	FALSE	-1.10036	FALSE
6:133575048:A:G	rs6903443	6	133575048	EYA4	0	ENSG00000112319	ENSMUSG00000010461	TRUE	FALSE	2.57288	FALSE
6:133703325:A:G	rs2235485	6	133703325	EYA4	0	ENSG00000112319	ENSMUSG00000010461	TRUE	FALSE	2.57288	FALSE
6:133803011:C:G	rs212772	6	133803011	EYA4	0	ENSG00000112319	ENSMUSG00000010461	TRUE	FALSE	2.57288	FALSE
6:136227254:G:A	rs9376164	6	136227254	PDE7B	0	ENSG00000171408	ENSMUSG00000019990	TRUE	TRUE	2.5291	TRUE
6:136235568:A:G	rs12208105	6	136235568	PDE7B	0	ENSG00000171408	ENSMUSG00000019990	TRUE	TRUE	2.5291	TRUE
6:139607725:C:A	rs34320498	6	139607725	TXLNB	0	ENSG00000164440	ENSMUSG00000039891	TRUE	FALSE	4.85541	FALSE
6:151672950:G:A	rs200662204	6	151672950	AKAP12	0	ENSG00000131016	ENSMUSG00000038587	TRUE	FALSE	-0.478219	FALSE
6:151857594:A:G	rs6931664	6	151857594	CCDC170	0	ENSG00000120262	ENSMUSG00000019767	TRUE	TRUE	2.05641	TRUE
6:151898506:C:T	rs1871859	6	151898506	CCDC170	0	ENSG00000120262	ENSMUSG00000019767	TRUE	TRUE	2.05641	TRUE
6:151911979:C:T	rs57960590	6	151911979	CCDC170	0	ENSG00000120262	ENSMUSG00000019767	TRUE	TRUE	2.05641	TRUE
6:151939560:T:C	rs6932260	6	151939560	CCDC170	0	ENSG00000120262	ENSMUSG00000019767	TRUE	TRUE	2.05641	TRUE
6:152000454:G:A	rs6905582	6	152000454	ESR1	11177	ENSG00000091831	ENSMUSG00000019768	TRUE	FALSE	1.63861	FALSE
6:152010534:T:C	rs2982573	6	152010534	ESR1	1097	ENSG00000091831	ENSMUSG00000019768	TRUE	FALSE	1.63861	FALSE
6:152085517:C:T	rs2504069	6	152085517	ESR1	0	ENSG00000091831	ENSMUSG00000019768	TRUE	FALSE	1.63861	FALSE
6:152163335:T:C	rs2234693	6	152163335	ESR1	0	ENSG00000091831	ENSMUSG00000019768	TRUE	FALSE	1.63861	FALSE
6:152476952:G:C	rs2813495	6	152476952	SYNE1	0	ENSG00000131018	ENSMUSG00000096054	TRUE	FALSE	-1.33728	FALSE
6:152562967:T:C	rs13195723	6	152562967	SYNE1	0	ENSG00000131018	ENSMUSG00000096054	TRUE	FALSE	-1.33728	FALSE
6:152567047:T:C	rs6901631	6	152567047	SYNE1	0	ENSG00000131018	ENSMUSG00000096054	TRUE	FALSE	-1.33728	FALSE
6:155332118:T:C	rs13201764	6	155332118	TIAM2	79305	ENSG00000146426	ENSMUSG00000023800	TRUE	TRUE	2.87369	TRUE
6:155359777:G:A	rs60574493	6	155359777	TIAM2	51646	ENSG00000146426	ENSMUSG00000023800	TRUE	TRUE	2.87369	TRUE
6:155436821:C:T	rs62427108	6	155436821	TIAM2	0	ENSG00000146426	ENSMUSG00000023800	TRUE	TRUE	2.87369	TRUE
6:157390672:A:G	rs12214204	6	157390672	ARID1B	0	ENSG00000049618	ENSMUSG00000069729	TRUE	FALSE	-0.0797291	FALSE
6:158910698:G:A	rs12206717	6	158910698	TULP4	0	ENSG00000130338	ENSMUSG00000034377	TRUE	FALSE	2.19971	FALSE
7:2762386:C:T	rs798545	7	2762386	AMZ1	0	ENSG00000174945	ENSMUSG00000050022	TRUE	FALSE	-0.916506	FALSE
7:4710677:G:A	rs12673062	7	4710677	FOXK1	11253	ENSG00000164916	ENSMUSG00000056493	TRUE	FALSE	-0.155058	FALSE
7:15031507:A:G	rs12534970	7	15031507	DGKB	150432	ENSG00000136267	ENSMUSG00000036095	TRUE	FALSE	NA	FALSE
7:15508136:C:A	rs7789097	7	15508136	AGMO	0	ENSG00000187546	ENSMUSG00000050103	TRUE	FALSE	1.20888	FALSE
7:15664571:G:A	rs10261246	7	15664571	MEOX2	0	ENSG00000106511	ENSMUSG00000036144	TRUE	FALSE	4.49306	FALSE
7:15721178:C:T	rs3801427	7	15721178	MEOX2	0	ENSG00000106511	ENSMUSG00000036144	TRUE	FALSE	4.49306	FALSE
7:15957499:G:C	rs17351518	7	15957499	ISPD	169653	ENSG00000214960	ENSMUSG00000043153	TRUE	FALSE	1.09689	FALSE
7:17971224:T:C	rs4532510	7	17971224	SNX13	0	ENSG00000071189	ENSMUSG00000020590	TRUE	FALSE	-0.0485308	FALSE
7:19175406:G:A	rs12154446	7	19175406	FERD3L	8999	ENSG00000146618	ENSMUSG00000046518	FALSE	FALSE	NA	FALSE
7:19591565:C:G	rs12673167	7	19591565	TWISTNB	143520	ENSG00000105849	ENSMUSG00000020561	TRUE	FALSE	-0.983912	FALSE
7:25699861:A:G	rs87	7	25699861	MIR148A	289678	ENSG00000199085	ENSMUSG00000065505	FALSE	FALSE	NA	FALSE
7:25858614:C:A	rs10245353	7	25858614	MIR148A	130925	ENSG00000199085	ENSMUSG00000065505	FALSE	FALSE	NA	FALSE
7:27221454:C:A	rs17501090	7	27221454	HOXA11	0	ENSG00000005073	ENSMUSG00000038210	TRUE	FALSE	NA	FALSE
7:27305223:T:A	rs113557605	7	27305223	EVX1	17785	ENSG00000106038	ENSMUSG00000005503	FALSE	FALSE	NA	FALSE
7:27966984:C:T	rs6968704	7	27966984	JAZF1	0	ENSG00000153814	ENSMUSG00000063568	TRUE	FALSE	NA	FALSE
7:27970153:C:T	rs10239787	7	27970153	JAZF1	0	ENSG00000153814	ENSMUSG00000063568	TRUE	FALSE	NA	FALSE
7:28609388:C:A	rs71539572	7	28609388	CREB5	0	ENSG00000146592	ENSMUSG00000053007	TRUE	TRUE	4.00556	TRUE
7:28725536:G:A	rs757980	7	28725536	CREB5	0	ENSG00000146592	ENSMUSG00000053007	TRUE	TRUE	4.00556	TRUE
7:29853084:C:T	rs62459989	7	29853084	WIPF3	0	ENSG00000122574	ENSMUSG00000086040	TRUE	FALSE	3.02145	FALSE
7:30955539:G:T	rs28362709	7	30955539	AQP1	0	ENSG00000240583	ENSMUSG00000004655	TRUE	FALSE	-1.55788	FALSE
7:37947818:A:C	rs10264106	7	37947818	SFRP4	0	ENSG00000106483	ENSMUSG00000021319	TRUE	FALSE	1.10491	FALSE
7:37989775:T:C	rs1450851	7	37989775	EPDR1	0	ENSG00000086289	ENSMUSG00000002808	TRUE	FALSE	1.59431	FALSE
7:38083609:C:A	rs183312687	7	38083609	EPDR1	92067	ENSG00000086289	ENSMUSG00000002808	TRUE	FALSE	1.59431	FALSE
7:38110394:C:T	rs939666	7	38110394	STARD3NL	107414	ENSG00000010270	ENSMUSG00000003062	TRUE	FALSE	0.585231	FALSE
7:38112615:A:G	rs1717720	7	38112615	STARD3NL	105193	ENSG00000010270	ENSMUSG00000003062	TRUE	FALSE	0.585231	FALSE
7:50901491:A:G	rs1548607	7	50901491	GRB10	40332	ENSG00000106070	ENSMUSG00000020176	TRUE	TRUE	2.49175	FALSE
7:74110705:A:G	rs74910854	7	74110705	GTF2I	0	ENSG00000077809	ENSMUSG00000060261	TRUE	FALSE	0.870207	FALSE
7:83306489:G:A	rs571356	7	83306489	SEMA3E	28010	ENSG00000170381	ENSMUSG00000063531	TRUE	TRUE	5.86541	TRUE
7:83639687:A:G	rs10499878	7	83639687	SEMA3A	0	ENSG00000075213	ENSMUSG00000028883	TRUE	FALSE	0.251182	FALSE
7:84786954:G:A	rs13225158	7	84786954	SEMA3D	35707	ENSG00000153993	ENSMUSG00000040254	TRUE	TRUE	4.12479	FALSE
7:93959918:C:A	rs17166182	7	93959918	COL1A2	63955	ENSG00000164692	ENSMUSG00000029661	TRUE	TRUE	3.50579	FALSE
7:95727967:T:C	rs6966540	7	95727967	DYNC1I1	0	ENSG00000158560	ENSMUSG00000029757	TRUE	TRUE	4.73768	TRUE
7:96647184:T:C	rs1724298	7	96647184	DLX5	2518	ENSG00000105880	ENSMUSG00000029755	TRUE	TRUE	4.04219	TRUE
7:100346053:C:T	rs79163323	7	100346053	ZAN	0	ENSG00000146839	ENSMUSG00000079173	FALSE	FALSE	NA	FALSE
7:100498475:A:G	rs3847063	7	100498475	ACHE	4721	ENSG00000087085	ENSMUSG00000023328	TRUE	FALSE	-2.09844	FALSE
7:105494963:G:A	rs212417	7	105494963	ATXN7L1	0	ENSG00000146776	ENSMUSG00000020564	TRUE	FALSE	-1.27724	FALSE
7:118036323:C:T	rs75147459	7	118036323	ANKRD7	153539	ENSG00000106013	ENSMUSG00000029517	FALSE	FALSE	NA	FALSE
7:119789791:C:A	rs531968440	7	119789791	KCND2	123931	ENSG00000184408	ENSMUSG00000060882	TRUE	FALSE	NA	FALSE
7:119919706:C:A	rs150187724	7	119919706	KCND2	0	ENSG00000184408	ENSMUSG00000060882	TRUE	FALSE	NA	FALSE
7:119972159:A:G	rs184081583	7	119972159	KCND2	0	ENSG00000184408	ENSMUSG00000060882	TRUE	FALSE	NA	FALSE
7:120526428:C:A	rs34396633	7	120526428	TSPAN12	28251	ENSG00000106025	ENSMUSG00000029669	TRUE	TRUE	2.23863	TRUE
7:120727232:T:G	rs2908574	7	120727232	CPED1	0	ENSG00000106034	ENSMUSG00000062980	TRUE	TRUE	3.59749	TRUE
7:120759584:A:G	rs182975328	7	120759584	CPED1	0	ENSG00000106034	ENSMUSG00000062980	TRUE	TRUE	3.59749	TRUE
7:120812727:G:C	7:120812727_G_C	7	120812727	CPED1	0	ENSG00000106034	ENSMUSG00000062980	TRUE	TRUE	3.59749	TRUE
7:120821263:A:G	rs189448695	7	120821263	CPED1	0	ENSG00000106034	ENSMUSG00000062980	TRUE	TRUE	3.59749	TRUE
7:120948034:C:T	rs188137993	7	120948034	CPED1	10536	ENSG00000106034	ENSMUSG00000062980	TRUE	TRUE	3.59749	TRUE
7:120954908:G:T	rs2707518	7	120954908	WNT16	10513	ENSG00000002745	ENSMUSG00000029671	TRUE	TRUE	4.63035	TRUE
7:120960352:A:G	rs112187554	7	120960352	WNT16	5069	ENSG00000002745	ENSMUSG00000029671	TRUE	TRUE	4.63035	TRUE
7:120966790:A:G	rs3779381	7	120966790	WNT16	0	ENSG00000002745	ENSMUSG00000029671	TRUE	TRUE	4.63035	TRUE
7:121002539:C:T	rs568396270	7	121002539	FAM3C	0	ENSG00000196937	ENSMUSG00000029672	TRUE	FALSE	1.40005	FALSE
7:121036166:T:A	rs138090420	7	121036166	FAM3C	0	ENSG00000196937	ENSMUSG00000029672	TRUE	FALSE	1.40005	FALSE
7:121050307:A:G	rs12112607	7	121050307	FAM3C	13885	ENSG00000196937	ENSMUSG00000029672	TRUE	FALSE	1.40005	FALSE
7:121195151:T:C	rs2107801	7	121195151	FAM3C	158729	ENSG00000196937	ENSMUSG00000029672	TRUE	FALSE	1.40005	FALSE
7:121472885:G:A	rs10264053	7	121472885	PTPRZ1	40274	ENSG00000106278	ENSMUSG00000068748	TRUE	TRUE	4.68675	TRUE
7:127015083:G:A	rs62621812	7	127015083	ZNF800	0	ENSG00000048405	ENSMUSG00000039841	TRUE	FALSE	-1.09225	FALSE
7:130887687:C:T	rs6467366	7	130887687	MKLN1	0	ENSG00000128585	ENSMUSG00000025609	TRUE	FALSE	-0.202236	FALSE
7:135138331:G:A	rs2551769	7	135138331	CNOT4	0	ENSG00000080802	ENSMUSG00000038784	TRUE	FALSE	-0.320467	FALSE
7:138667221:G:A	rs28498618	7	138667221	KIAA1549	1157	ENSG00000122778	ENSMUSG00000063455	TRUE	TRUE	2.47833	TRUE
7:139539105:G:A	rs8192803	7	139539105	TBXAS1	0	ENSG00000059377	ENSMUSG00000029925	TRUE	FALSE	-1.74226	FALSE
7:148977743:G:A	rs73479996	7	148977743	ZNF783	0	ENSG00000204946	ENSMUSG00000045466	TRUE	FALSE	0.110837	FALSE
7:150755205:G:C	rs2069442	7	150755205	SLC4A2	82	ENSG00000164889	ENSMUSG00000028962	TRUE	FALSE	0.725815	FALSE
7:150954184:T:C	rs2530459	7	150954184	SMARCD3	0	ENSG00000082014	ENSMUSG00000028949	TRUE	FALSE	3.32905	FALSE
8:6394151:G:A	rs2442599	8	6394151	MCPH1	0	ENSG00000147316	ENSMUSG00000039842	TRUE	FALSE	-1.80859	FALSE
8:13161203:C:G	rs1188292	8	13161203	DLC1	0	ENSG00000164741	ENSMUSG00000031523	TRUE	TRUE	2.10394	TRUE
8:22532279:G:A	rs73212812	8	22532279	BIN3	5618	ENSG00000147439	ENSMUSG00000022089	TRUE	FALSE	-1.27853	FALSE
8:25280800:C:G	rs6185	8	25280800	GNRH1	0	ENSG00000147437	ENSMUSG00000015812	TRUE	FALSE	NA	FALSE
8:48270098:C:G	rs72644599	8	48270098	SPIDR	0	ENSG00000164808	ENSMUSG00000041974	TRUE	FALSE	-1.03272	FALSE
8:57122215:T:C	rs72656010	8	57122215	PLAG1	0	ENSG00000181690	ENSMUSG00000003282	TRUE	FALSE	-0.00495757	FALSE
8:71925660:G:A	rs2639953	8	71925660	EYA1	184008	ENSG00000104313	ENSMUSG00000025932	TRUE	FALSE	0.985328	FALSE
8:72088171:A:G	rs737534	8	72088171	EYA1	21497	ENSG00000104313	ENSMUSG00000025932	TRUE	FALSE	0.985328	FALSE
8:72219699:A:G	rs7830123	8	72219699	EYA1	0	ENSG00000104313	ENSMUSG00000025932	TRUE	FALSE	0.985328	FALSE
8:72460792:G:C	rs35988618	8	72460792	EYA1	186325	ENSG00000104313	ENSMUSG00000025932	TRUE	FALSE	0.985328	FALSE
8:80822461:A:G	rs4739697	8	80822461	MRPS28	8634	ENSG00000147586	ENSMUSG00000040269	TRUE	FALSE	0.0537238	FALSE
8:81451995:G:A	rs381349	8	81451995	ZBTB10	13495	ENSG00000205189	ENSMUSG00000069114	TRUE	FALSE	1.26075	FALSE
8:81525926:G:A	rs73260919	8	81525926	ZNF704	14760	ENSG00000164684	ENSMUSG00000040209	TRUE	FALSE	1.28349	FALSE
8:89369940:C:T	rs10481112	8	89369940	MMP16	30223	ENSG00000156103	ENSMUSG00000028226	TRUE	TRUE	3.54735	TRUE
8:92765241:A:G	rs6985616	8	92765241	RUNX1T1	201954	ENSG00000079102	ENSMUSG00000006586	TRUE	FALSE	-0.42458	FALSE
8:99819796:T:G	rs112745054	8	99819796	STK3	0	ENSG00000104375	ENSMUSG00000022329	TRUE	FALSE	0.108906	FALSE
8:100846840:C:A	rs12545602	8	100846840	VPS13B	0	ENSG00000132549	ENSMUSG00000037646	TRUE	FALSE	-0.8961	FALSE
8:108942260:T:C	rs10505116	8	108942260	RSPO2	0	ENSG00000147655	ENSMUSG00000051920	TRUE	FALSE	-0.0645947	FALSE
8:109298794:C:T	rs7815105	8	109298794	EIF3E	37835	ENSG00000104408	ENSMUSG00000022336	TRUE	FALSE	-0.775886	FALSE
8:116614543:C:A	rs2737207	8	116614543	TRPS1	0	ENSG00000104447	ENSMUSG00000038679	TRUE	FALSE	0.765371	FALSE
8:116630837:C:A	rs139427417	8	116630837	TRPS1	0	ENSG00000104447	ENSMUSG00000038679	TRUE	FALSE	0.765371	FALSE
8:116663898:G:A	rs2737252	8	116663898	TRPS1	0	ENSG00000104447	ENSMUSG00000038679	TRUE	FALSE	0.765371	FALSE
8:119872998:G:C	rs1353171	8	119872998	TNFRSF11B	62798	ENSG00000164761	ENSMUSG00000063727	TRUE	TRUE	5.14984	TRUE
8:119917642:T:C	rs117204589	8	119917642	TNFRSF11B	18154	ENSG00000164761	ENSMUSG00000063727	TRUE	TRUE	5.14984	TRUE
8:119966333:T:A	rs1385504	8	119966333	COLEC10	0	ENSG00000184374	ENSMUSG00000038591	TRUE	FALSE	NA	FALSE
8:121061879:G:A	rs4871827	8	121061879	DEPTOR	0	ENSG00000155792	ENSMUSG00000022419	TRUE	FALSE	0.790597	FALSE
8:124610112:C:A	rs2385450	8	124610112	KLHL38	47803	ENSG00000175946	ENSMUSG00000022357	TRUE	FALSE	4.97164	FALSE
8:124739709:G:A	rs7820881	8	124739709	ANXA13	0	ENSG00000104537	ENSMUSG00000055114	TRUE	FALSE	NA	FALSE
8:135637692:G:T	rs4909323	8	135637692	ZFAT	0	ENSG00000066827	ENSMUSG00000022335	TRUE	FALSE	0.0412116	FALSE
9:248428:C:T	rs785836	9	248428	DOCK8	0	ENSG00000107099	ENSMUSG00000052085	TRUE	FALSE	-1.57083	FALSE
9:8356540:C:T	rs7022162	9	8356540	PTPRD	0	ENSG00000153707	ENSMUSG00000028399	TRUE	TRUE	2.7601	TRUE
9:13226945:G:A	rs12340775	9	13226945	MPDZ	0	ENSG00000107186	ENSMUSG00000028402	TRUE	FALSE	1.86905	FALSE
9:16542758:C:T	rs113477878	9	16542758	BNC2	0	ENSG00000173068	ENSMUSG00000028487	TRUE	TRUE	4.8987	TRUE
9:16563123:T:C	rs10756762	9	16563123	BNC2	0	ENSG00000173068	ENSMUSG00000028487	TRUE	TRUE	4.8987	TRUE
9:16686327:G:A	rs4961733	9	16686327	BNC2	0	ENSG00000173068	ENSMUSG00000028487	TRUE	TRUE	4.8987	TRUE
9:17040371:C:A	rs78817479	9	17040371	CNTLN	94618	ENSG00000044459	ENSMUSG00000038070	TRUE	FALSE	-0.338176	FALSE
9:18492651:C:T	rs11792038	9	18492651	ADAMTSL1	0	ENSG00000178031	ENSMUSG00000066113	TRUE	FALSE	4.78064	FALSE
9:18626297:G:C	rs35264941	9	18626297	ADAMTSL1	0	ENSG00000178031	ENSMUSG00000066113	TRUE	FALSE	4.78064	FALSE
9:34045014:T:G	rs747091	9	34045014	UBAP2	0	ENSG00000137073	ENSMUSG00000028433	TRUE	FALSE	-0.452025	FALSE
9:35786312:G:A	rs6476491	9	35786312	NPR2	6094	ENSG00000159899	ENSMUSG00000028469	TRUE	TRUE	2.81163	TRUE
9:73017959:G:A	rs11142400	9	73017959	KLF9	0	ENSG00000119138	ENSMUSG00000033863	TRUE	FALSE	2.2334	FALSE
9:86556831:A:G	rs4535826	9	86556831	C9orf64	0	ENSG00000165118	ENSMUSG00000021550	TRUE	FALSE	-0.219975	FALSE
9:89334752:C:A	rs4878008	9	89334752	GAS1	224525	ENSG00000180447	ENSMUSG00000052957	TRUE	TRUE	3.23362	FALSE
9:96445594:C:T	rs4743930	9	96445594	PHF2	3725	ENSG00000197724	ENSMUSG00000038025	TRUE	FALSE	0.0285797	FALSE
9:96830706:G:A	rs113824873	9	96830706	PTPDC1	0	ENSG00000158079	ENSMUSG00000038042	TRUE	FALSE	1.12075	FALSE
9:96903469:G:A	rs7866254	9	96903469	PTPDC1	31331	ENSG00000158079	ENSMUSG00000038042	TRUE	FALSE	1.12075	FALSE
9:98237796:A:G	rs2236407	9	98237796	PTCH1	0	ENSG00000185920	ENSMUSG00000021466	TRUE	FALSE	1.00593	FALSE
9:110746766:A:T	rs28729182	9	110746766	KLF4	494765	ENSG00000136826	ENSMUSG00000003032	TRUE	FALSE	1.01131	FALSE
9:110920309:T:C	rs7866211	9	110920309	KLF4	668308	ENSG00000136826	ENSMUSG00000003032	TRUE	FALSE	1.01131	FALSE
9:111123994:A:T	rs10979330	9	111123994	ACTL7B	492875	ENSG00000148156	ENSMUSG00000070980	FALSE	FALSE	NA	FALSE
9:111475820:A:G	rs2095931	9	111475820	ACTL7B	141049	ENSG00000148156	ENSMUSG00000070980	FALSE	FALSE	NA	FALSE
9:111523941:C:T	rs1538658	9	111523941	ACTL7B	92928	ENSG00000148156	ENSMUSG00000070980	FALSE	FALSE	NA	FALSE
9:113440933:A:G	rs10980517	9	113440933	MUSK	0	ENSG00000030304	ENSMUSG00000057280	TRUE	FALSE	NA	FALSE
9:113570107:G:A	rs2846444	9	113570107	MUSK	6829	ENSG00000030304	ENSMUSG00000057280	TRUE	FALSE	NA	FALSE
9:119232655:C:T	rs10817896	9	119232655	ASTN2	0	ENSG00000148219	ENSMUSG00000028373	TRUE	FALSE	2.43188	FALSE
9:126509287:C:T	rs117026123	9	126509287	DENND1A	0	ENSG00000119522	ENSMUSG00000035392	TRUE	FALSE	-0.322158	FALSE
9:127029736:G:A	rs12379417	9	127029736	NEK6	0	ENSG00000119408	ENSMUSG00000026749	TRUE	FALSE	1.70243	FALSE
9:129390800:C:T	rs3829849	9	129390800	LMX1B	0	ENSG00000136944	ENSMUSG00000038765	TRUE	FALSE	NA	FALSE
9:130320283:T:C	rs2491105	9	130320283	FAM129B	0	ENSG00000136830	ENSMUSG00000026796	TRUE	FALSE	1.46297	FALSE
9:137094359:G:A	rs11185677	9	137094359	RNU6ATAC	64673	ENSG00000221676	ENSMUSG00000080538	FALSE	FALSE	NA	FALSE
9:139835802:A:G	rs138273782	9	139835802	FBXW5	0	ENSG00000159069	ENSMUSG00000015095	TRUE	FALSE	0.0773586	FALSE
10:3820787:T:C	rs1043003	10	3820787	KLF6	0	ENSG00000067082	ENSMUSG00000000078	TRUE	FALSE	-0.255396	FALSE
10:20143109:C:T	rs74119759	10	20143109	PLXDC2	0	ENSG00000120594	ENSMUSG00000026748	TRUE	FALSE	1.73046	FALSE
10:20379378:C:T	rs10764201	10	20379378	PLXDC2	0	ENSG00000120594	ENSMUSG00000026748	TRUE	FALSE	1.73046	FALSE
10:21315553:A:C	rs3858202	10	21315553	NEBL	0	ENSG00000078114	ENSMUSG00000053702	TRUE	FALSE	2.43914	FALSE
10:23608165:C:T	rs6415968	10	23608165	C10orf67	0	ENSG00000179133	ENSMUSG00000026734	FALSE	FALSE	NA	FALSE
10:27882825:G:A	rs7072380	10	27882825	RAB18	51659	ENSG00000099246	ENSMUSG00000073639	TRUE	FALSE	-0.0822054	FALSE
10:28011228:C:T	rs75587692	10	28011228	MKX	0	ENSG00000150051	ENSMUSG00000061013	TRUE	TRUE	2.69573	TRUE
10:28212865:C:T	rs9417567	10	28212865	ARMC4	0	ENSG00000169126	ENSMUSG00000061802	TRUE	FALSE	NA	FALSE
10:28442841:G:A	rs9299597	10	28442841	MPP7	0	ENSG00000150054	ENSMUSG00000057440	TRUE	FALSE	-0.691509	FALSE
10:28511245:T:C	rs7070175	10	28511245	MPP7	0	ENSG00000150054	ENSMUSG00000057440	TRUE	FALSE	-0.691509	FALSE
10:31171329:T:C	rs11814082	10	31171329	ZNF438	0	ENSG00000183621	ENSMUSG00000050945	TRUE	FALSE	0.466525	FALSE
10:43874641:A:G	rs11238526	10	43874641	FXYD4	2858	ENSG00000150201	ENSMUSG00000004988	TRUE	FALSE	NA	FALSE
10:54397914:C:A	rs117400692	10	54397914	MBL2	127226	ENSG00000165471	ENSMUSG00000024863	TRUE	FALSE	NA	FALSE
10:54412481:C:A	rs17662822	10	54412481	MBL2	112659	ENSG00000165471	ENSMUSG00000024863	TRUE	FALSE	NA	FALSE
10:54412493:A:C	rs1159798	10	54412493	MBL2	112647	ENSG00000165471	ENSMUSG00000024863	TRUE	FALSE	NA	FALSE
10:54413404:G:T	rs74394067	10	54413404	MBL2	111736	ENSG00000165471	ENSMUSG00000024863	TRUE	FALSE	NA	FALSE
10:54415687:C:T	rs12251299	10	54415687	MBL2	109453	ENSG00000165471	ENSMUSG00000024863	TRUE	FALSE	NA	FALSE
10:54460783:G:C	rs12218358	10	54460783	MBL2	64357	ENSG00000165471	ENSMUSG00000024863	TRUE	FALSE	NA	FALSE
10:54597339:T:C	rs536574218	10	54597339	MBL2	65879	ENSG00000165471	ENSMUSG00000024863	TRUE	FALSE	NA	FALSE
10:60292402:A:G	rs1658469	10	60292402	BICC1	0	ENSG00000122870	ENSMUSG00000014329	TRUE	TRUE	2.56445	TRUE
10:60577396:A:G	rs62625030	10	60577396	BICC1	0	ENSG00000122870	ENSMUSG00000014329	TRUE	TRUE	2.56445	TRUE
10:61668339:A:C	rs3763745	10	61668339	CCDC6	1925	ENSG00000108091	ENSMUSG00000048701	TRUE	FALSE	-0.560975	FALSE
10:62493950:A:C	rs1904398	10	62493950	ANK3	666	ENSG00000151150	ENSMUSG00000069601	TRUE	FALSE	1.79946	FALSE
10:63102774:C:A	rs2204015	10	63102774	TMEM26	63626	ENSG00000196932	ENSMUSG00000060044	TRUE	FALSE	-1.53286	FALSE
10:63809527:G:A	rs10740059	10	63809527	ARID5B	0	ENSG00000150347	ENSMUSG00000019947	TRUE	FALSE	0.231071	FALSE
10:72498297:G:A	rs79999320	10	72498297	ADAMTS14	0	ENSG00000138316	ENSMUSG00000059901	TRUE	TRUE	3.35935	TRUE
10:77620902:G:A	rs61578783	10	77620902	C10orf11	0	ENSG00000148655	ENSMUSG00000063458	TRUE	FALSE	-1.14809	FALSE
10:78299227:G:A	rs1907310	10	78299227	C10orf11	0	ENSG00000148655	ENSMUSG00000063458	TRUE	FALSE	-1.14809	FALSE
10:79416367:C:T	rs4979905	10	79416367	KCNMA1	18790	ENSG00000156113	ENSMUSG00000063142	TRUE	FALSE	4.17699	FALSE
10:81139134:C:T	rs1463598	10	81139134	ZCCHC24	2949	ENSG00000165424	ENSMUSG00000055538	TRUE	FALSE	1.53639	FALSE
10:82199263:T:A	rs7902460	10	82199263	FAM213A	6510	ENSG00000122378	ENSMUSG00000021792	TRUE	FALSE	-2.84523	FALSE
10:88480992:G:A	rs4934253	10	88480992	LDB3	0	ENSG00000122367	ENSMUSG00000021798	TRUE	FALSE	5.2582	FALSE
10:89468953:G:A	rs17173698	10	89468953	PAPSS2	0	ENSG00000198682	ENSMUSG00000024899	TRUE	FALSE	1.012	FALSE
10:89481871:G:T	rs10887745	10	89481871	PAPSS2	0	ENSG00000198682	ENSMUSG00000024899	TRUE	FALSE	1.012	FALSE
10:94921718:T:A	rs6583866	10	94921718	CYP26A1	84077	ENSG00000095596	ENSMUSG00000024987	TRUE	FALSE	NA	FALSE
10:101868677:T:G	rs12776318	10	101868677	CPN1	27035	ENSG00000120054	ENSMUSG00000025196	TRUE	FALSE	NA	FALSE
10:101889964:C:T	rs72840032	10	101889964	ERLIN1	19883	ENSG00000107566	ENSMUSG00000025198	TRUE	FALSE	-1.01959	FALSE
10:102075479:G:A	rs603424	10	102075479	PKD2L1	0	ENSG00000107593	ENSMUSG00000037578	TRUE	FALSE	NA	FALSE
10:103451802:C:G	rs149053406	10	103451802	FBXW4	0	ENSG00000107829	ENSMUSG00000040913	TRUE	FALSE	-0.214673	FALSE
10:104977603:C:T	rs11191614	10	104977603	NT5C2	24540	ENSG00000076685	ENSMUSG00000025041	TRUE	FALSE	-0.864257	FALSE
10:112242950:T:G	rs11195154	10	112242950	DUSP5	14675	ENSG00000138166	ENSMUSG00000034765	TRUE	FALSE	-0.820635	FALSE
10:114376265:C:A	rs4918760	10	114376265	VTI1A	0	ENSG00000151532	ENSMUSG00000024983	TRUE	FALSE	-0.360605	FALSE
10:114722621:G:A	rs11196170	10	114722621	TCF7L2	0	ENSG00000148737	ENSMUSG00000024985	TRUE	FALSE	1.84556	FALSE
10:115108982:G:C	rs10885434	10	115108982	TCF7L2	181546	ENSG00000148737	ENSMUSG00000024985	TRUE	FALSE	1.84556	FALSE
10:115376651:G:A	rs3127084	10	115376651	NRAP	0	ENSG00000197893	ENSMUSG00000049134	TRUE	FALSE	4.99857	FALSE
10:124039657:T:C	rs4752678	10	124039657	BTBD16	0	ENSG00000138152	ENSMUSG00000040298	FALSE	FALSE	NA	FALSE
10:126539128:T:G	rs11245388	10	126539128	FAM175B	13889	ENSG00000165660	ENSMUSG00000030965	TRUE	FALSE	-0.463585	FALSE
10:127950898:T:C	rs7090615	10	127950898	ADAM12	0	ENSG00000148848	ENSMUSG00000054555	TRUE	TRUE	3.05959	TRUE
10:131279791:A:G	rs12254582	10	131279791	MGMT	0	ENSG00000170430	ENSMUSG00000054612	TRUE	FALSE	-0.8584	FALSE
10:134459388:A:G	rs1133400	10	134459388	INPP5A	0	ENSG00000068383	ENSMUSG00000025477	TRUE	FALSE	0.946838	FALSE
11:8900394:C:T	rs2653559	11	8900394	ST5	0	ENSG00000166444	ENSMUSG00000031024	TRUE	FALSE	-0.380766	FALSE
11:12839976:A:G	rs11601792	11	12839976	TEAD1	0	ENSG00000187079	ENSMUSG00000055320	TRUE	FALSE	3.03863	FALSE
11:15243059:G:A	rs17507577	11	15243059	INSC	0	ENSG00000188487	ENSMUSG00000048782	TRUE	TRUE	3.84171	TRUE
11:15247307:C:A	rs61748861	11	15247307	INSC	0	ENSG00000188487	ENSMUSG00000048782	TRUE	TRUE	3.84171	TRUE
11:15439353:T:C	rs4456244	11	15439353	INSC	170597	ENSG00000188487	ENSMUSG00000048782	TRUE	TRUE	3.84171	TRUE
11:15904259:T:C	rs11023759	11	15904259	SOX6	83736	ENSG00000110693	ENSMUSG00000051910	TRUE	FALSE	-2.08062	FALSE
11:16216874:T:C	rs113150176	11	16216874	SOX6	0	ENSG00000110693	ENSMUSG00000051910	TRUE	FALSE	-2.08062	FALSE
11:16299587:T:A	rs10741695	11	16299587	SOX6	0	ENSG00000110693	ENSMUSG00000051910	TRUE	FALSE	-2.08062	FALSE
11:16611475:T:C	rs56074687	11	16611475	SOX6	113540	ENSG00000110693	ENSMUSG00000051910	TRUE	FALSE	-2.08062	FALSE
11:16697641:C:T	rs7117140	11	16697641	C11orf58	62507	ENSG00000110696	ENSMUSG00000030663	TRUE	FALSE	-0.501611	FALSE
11:27329144:G:A	rs80040580	11	27329144	CCDC34	30917	ENSG00000109881	ENSMUSG00000027160	TRUE	FALSE	-1.0755	FALSE
11:27372239:T:C	rs10835169	11	27372239	CCDC34	0	ENSG00000109881	ENSMUSG00000027160	TRUE	FALSE	-1.0755	FALSE
11:27389739:T:C	rs34804482	11	27389739	LGR4	0	ENSG00000205213	ENSMUSG00000050199	TRUE	TRUE	3.25279	TRUE
11:30372818:C:T	rs74331022	11	30372818	ARL14EP	13048	ENSG00000152219	ENSMUSG00000027122	TRUE	FALSE	0.219694	FALSE
11:35085453:T:G	rs2553772	11	35085453	PDHX	67778	ENSG00000110435	ENSMUSG00000010914	TRUE	FALSE	-0.160238	FALSE
11:46898771:T:C	rs6485702	11	46898771	LRP4	0	ENSG00000134569	ENSMUSG00000027253	TRUE	TRUE	3.07145	TRUE
11:48098496:T:C	rs7117516	11	48098496	PTPRJ	0	ENSG00000149177	ENSMUSG00000025314	TRUE	FALSE	-0.726535	FALSE
11:58920492:C:G	rs116918730	11	58920492	FAM111A	0	ENSG00000166801	ENSMUSG00000024691	TRUE	FALSE	-1.95043	FALSE
11:59948374:C:G	rs17602572	11	59948374	MS4A6A	0	ENSG00000110077	ENSMUSG00000024677	TRUE	FALSE	-1.22026	FALSE
11:61549458:A:G	rs174534	11	61549458	MYRF	0	ENSG00000124920	ENSMUSG00000036098	TRUE	FALSE	NA	FALSE
11:62166325:C:T	rs10792352	11	62166325	ASRGL1	5438	ENSG00000162174	ENSMUSG00000024654	TRUE	FALSE	1.19496	FALSE
11:62201239:T:C	rs117111740	11	62201239	AHNAK	0	ENSG00000124942	ENSMUSG00000069833	TRUE	FALSE	1.53824	FALSE
11:62318530:C:A	rs17773169	11	62318530	AHNAK	4198	ENSG00000124942	ENSMUSG00000069833	TRUE	FALSE	1.53824	FALSE
11:64046641:C:T	rs11231740	11	64046641	BAD	0	ENSG00000002330	ENSMUSG00000024959	TRUE	FALSE	0.00905001	FALSE
11:65314830:A:T	rs58621819	11	65314830	LTBP3	0	ENSG00000168056	ENSMUSG00000024940	TRUE	TRUE	3.78279	TRUE
11:65473798:C:A	rs10750766	11	65473798	KAT5	5675	ENSG00000172977	ENSMUSG00000024926	TRUE	FALSE	-0.367954	FALSE
11:67809268:C:T	rs36027301	11	67809268	TCIRG1	0	ENSG00000110719	ENSMUSG00000001750	TRUE	FALSE	-0.185682	FALSE
11:67814943:G:A	rs140191063	11	67814943	TCIRG1	0	ENSG00000110719	ENSMUSG00000001750	TRUE	FALSE	-0.185682	FALSE
11:68099622:G:A	rs61887821	11	68099622	LRP5	0	ENSG00000162337	ENSMUSG00000024913	TRUE	TRUE	1.90061	TRUE
11:68157342:T:A	rs141889567	11	68157342	LRP5	0	ENSG00000162337	ENSMUSG00000024913	TRUE	TRUE	1.90061	TRUE
11:68174189:G:A	rs4988321	11	68174189	LRP5	0	ENSG00000162337	ENSMUSG00000024913	TRUE	TRUE	1.90061	TRUE
11:68218290:C:T	rs11228240	11	68218290	LRP5	1547	ENSG00000162337	ENSMUSG00000024913	TRUE	TRUE	1.90061	TRUE
11:68855363:G:A	rs3829241	11	68855363	TPCN2	0	ENSG00000162341	ENSMUSG00000048677	TRUE	FALSE	-0.692856	FALSE
11:73305859:C:A	rs1145656	11	73305859	FAM168A	0	ENSG00000054965	ENSMUSG00000029461	TRUE	FALSE	0.323571	FALSE
11:86653988:G:A	rs149504726	11	86653988	PRSS23	0	ENSG00000150687	ENSMUSG00000039405	TRUE	FALSE	2.48699	FALSE
11:86857174:C:A	rs482339	11	86857174	TMEM135	0	ENSG00000166575	ENSMUSG00000039428	TRUE	FALSE	-0.112487	FALSE
11:86905021:A:G	rs75937733	11	86905021	TMEM135	0	ENSG00000166575	ENSMUSG00000039428	TRUE	FALSE	-0.112487	FALSE
11:91524543:T:C	rs4589253	11	91524543	FAT3	560719	ENSG00000165323	ENSMUSG00000074505	TRUE	TRUE	3.6845	TRUE
11:92607866:C:T	rs10765568	11	92607866	FAT3	0	ENSG00000165323	ENSMUSG00000074505	TRUE	TRUE	3.6845	TRUE
11:94862577:G:T	rs3740861	11	94862577	ENDOD1	0	ENSG00000149218	ENSMUSG00000037419	TRUE	FALSE	-0.940604	FALSE
11:101979372:C:T	rs7931899	11	101979372	YAP1	1820	ENSG00000137693	ENSMUSG00000053110	TRUE	TRUE	3.05796	TRUE
11:112099410:T:C	rs3819331	11	112099410	PTS	0	ENSG00000150787	ENSMUSG00000032067	TRUE	FALSE	-1.16575	FALSE
11:113033220:A:G	rs17510563	11	113033220	NCAM1	0	ENSG00000149294	ENSMUSG00000039542	TRUE	FALSE	1.43471	FALSE
11:113056672:C:A	rs17115088	11	113056672	NCAM1	0	ENSG00000149294	ENSMUSG00000039542	TRUE	FALSE	1.43471	FALSE
11:115044850:C:A	rs1048932	11	115044850	CADM1	0	ENSG00000182985	ENSMUSG00000032076	TRUE	TRUE	3.34285	TRUE
11:115080365:G:A	rs141892754	11	115080365	CADM1	0	ENSG00000182985	ENSMUSG00000032076	TRUE	TRUE	3.34285	TRUE
11:115474114:C:T	rs7937689	11	115474114	CADM1	98873	ENSG00000182985	ENSMUSG00000032076	TRUE	TRUE	3.34285	TRUE
11:115487772:A:G	rs2846894	11	115487772	CADM1	112531	ENSG00000182985	ENSMUSG00000032076	TRUE	TRUE	3.34285	TRUE
11:118515579:G:T	rs10790255	11	118515579	PHLDB1	0	ENSG00000019144	ENSMUSG00000048537	TRUE	TRUE	3.48144	TRUE
11:118977926:A:C	rs6421572	11	118977926	C2CD2L	134	ENSG00000172375	ENSMUSG00000032120	TRUE	FALSE	-0.511224	FALSE
11:121671490:A:C	rs67575951	11	121671490	SORL1	167019	ENSG00000137642	ENSMUSG00000049313	TRUE	FALSE	-1.94131	FALSE
11:123067655:G:T	rs2155572	11	123067655	CLMP	1642	ENSG00000166250	ENSMUSG00000032024	TRUE	TRUE	2.76581	FALSE
11:124948460:T:C	rs7949048	11	124948460	SLC37A2	0	ENSG00000134955	ENSMUSG00000032122	TRUE	FALSE	0.778071	FALSE
11:125065526:C:T	rs10893348	11	125065526	PKNOX2	0	ENSG00000165495	ENSMUSG00000035934	TRUE	FALSE	1.31312	FALSE
11:128687135:A:G	rs614802	11	128687135	FLI1	3973	ENSG00000151702	ENSMUSG00000016087	TRUE	FALSE	-0.790408	FALSE
12:591300:A:G	rs215226	12	591300	B4GALNT3	0	ENSG00000139044	ENSMUSG00000041372	TRUE	TRUE	3.42223	TRUE
12:2508571:A:G	rs7301013	12	2508571	CACNA1C	0	ENSG00000151067	ENSMUSG00000051331	TRUE	TRUE	2.67571	TRUE
12:3209494:C:G	rs10744592	12	3209494	TSPAN9	0	ENSG00000011105	ENSMUSG00000030352	TRUE	FALSE	0.87206	FALSE
12:6720795:A:G	rs10849492	12	6720795	CHD4	4196	ENSG00000111642	ENSMUSG00000063870	TRUE	FALSE	-0.299599	FALSE
12:12270290:A:G	rs2160525	12	12270290	LRP6	0	ENSG00000070018	ENSMUSG00000030201	TRUE	FALSE	0.776646	FALSE
12:12362624:A:G	rs137926455	12	12362624	LRP6	0	ENSG00000070018	ENSMUSG00000030201	TRUE	FALSE	0.776646	FALSE
12:12877983:A:G	rs77216612	12	12877983	APOLD1	868	ENSG00000178878	ENSMUSG00000090698	TRUE	FALSE	0.130776	FALSE
12:13326456:G:A	rs12228756	12	13326456	EMP1	23146	ENSG00000134531	ENSMUSG00000030208	TRUE	TRUE	2.57244	TRUE
12:13328208:C:T	rs117481343	12	13328208	EMP1	21394	ENSG00000134531	ENSMUSG00000030208	TRUE	TRUE	2.57244	TRUE
12:15050737:C:G	rs2430689	12	15050737	MGP	11741	ENSG00000111341	ENSMUSG00000030218	TRUE	TRUE	2.74297	TRUE
12:21380630:A:T	rs4149083	12	21380630	SLCO1B1	0	ENSG00000134538	ENSMUSG00000030236	TRUE	FALSE	NA	FALSE
12:24198234:A:T	rs76504223	12	24198234	SOX5	0	ENSG00000134532	ENSMUSG00000041540	TRUE	FALSE	0.823201	FALSE
12:26223668:T:C	rs2271483	12	26223668	RASSF8	0	ENSG00000123094	ENSMUSG00000030259	TRUE	FALSE	1.55651	FALSE
12:26428677:T:C	rs7974900	12	26428677	SSPN	40969	ENSG00000123096	ENSMUSG00000030255	TRUE	FALSE	3.35297	FALSE
12:26462982:T:G	rs10842704	12	26462982	ITPR2	25288	ENSG00000123104	ENSMUSG00000030287	TRUE	FALSE	-0.62503	FALSE
12:28619311:C:A	rs1581630	12	28619311	CCDC91	0	ENSG00000123106	ENSMUSG00000030301	TRUE	FALSE	0.81309	FALSE
12:29103864:G:A	rs11049943	12	29103864	FAR2	198072	ENSG00000064763	ENSMUSG00000030303	TRUE	FALSE	-1.8816	FALSE
12:49349856:A:G	rs833823	12	49349856	ARF3	0	ENSG00000134287	ENSMUSG00000051853	TRUE	FALSE	-0.194758	FALSE
12:49373410:T:A	rs61758378	12	49373410	WNT1	0	ENSG00000125084	ENSMUSG00000022997	TRUE	TRUE	5.98409	TRUE
12:49379123:G:C	rs78150433	12	49379123	WNT1	2727	ENSG00000125084	ENSMUSG00000022997	TRUE	TRUE	5.98409	TRUE
12:49379537:G:T	rs118115924	12	49379537	WNT1	3141	ENSG00000125084	ENSMUSG00000022997	TRUE	TRUE	5.98409	TRUE
12:49385679:C:T	rs10875906	12	49385679	DDN	3254	ENSG00000181418	ENSMUSG00000059213	TRUE	FALSE	NA	FALSE
12:49413486:C:T	rs7975791	12	49413486	KMT2D	0	ENSG00000167548	ENSMUSG00000048154	TRUE	FALSE	-0.261483	FALSE
12:51315031:T:C	rs12305097	12	51315031	METTL7A	3503	ENSG00000185432	ENSMUSG00000054619	TRUE	FALSE	-0.4722	FALSE
12:53728369:G:A	rs10783573	12	53728369	SP7	0	ENSG00000170374	ENSMUSG00000060284	TRUE	TRUE	3.80939	TRUE
12:53924941:A:G	rs113821260	12	53924941	ATF7	0	ENSG00000170653	ENSMUSG00000052414	FALSE	FALSE	NA	FALSE
12:54395082:G:T	rs12300425	12	54395082	HOXC9	0	ENSG00000180806	ENSMUSG00000036139	TRUE	FALSE	NA	FALSE
12:57445873:C:T	rs7961920	12	57445873	MYO1A	1324	ENSG00000166866	ENSMUSG00000025401	TRUE	FALSE	NA	FALSE
12:58122875:T:C	rs1689583	12	58122875	AGAP2	0	ENSG00000135439	ENSMUSG00000025422	TRUE	FALSE	-1.45667	FALSE
12:63096946:G:A	rs17733713	12	63096946	PPM1H	0	ENSG00000111110	ENSMUSG00000034613	TRUE	FALSE	-0.53906	FALSE
12:64564069:A:C	rs722526	12	64564069	C12orf66	16023	ENSG00000174206	ENSMUSG00000053684	TRUE	FALSE	-0.697466	FALSE
12:65755543:A:G	rs2218069	12	65755543	MSRB3	0	ENSG00000174099	ENSMUSG00000051236	TRUE	FALSE	3.18134	FALSE
12:66348134:T:A	rs1871674	12	66348134	HMGA2	0	ENSG00000149948	ENSMUSG00000056758	TRUE	FALSE	NA	FALSE
12:69828534:C:T	rs10878984	12	69828534	FRS2	35595	ENSG00000166225	ENSMUSG00000020170	TRUE	FALSE	-0.0751519	FALSE
12:78222363:C:G	rs12811685	12	78222363	NAV3	2706	ENSG00000067798	ENSMUSG00000020181	TRUE	TRUE	3.68911	TRUE
12:83108980:T:C	rs11615765	12	83108980	TMTC2	0	ENSG00000179104	ENSMUSG00000036019	TRUE	TRUE	3.76158	FALSE
12:91804733:G:A	rs10859140	12	91804733	DCN	227832	ENSG00000011465	ENSMUSG00000019929	TRUE	TRUE	3.46002	TRUE
12:94120732:G:A	rs10777536	12	94120732	CRADD	0	ENSG00000169372	ENSMUSG00000045867	TRUE	FALSE	0.173466	FALSE
12:108985976:G:A	rs112073168	12	108985976	TMEM119	0	ENSG00000183160	ENSMUSG00000054675	TRUE	TRUE	3.15091	TRUE
12:115094260:A:G	rs11067228	12	115094260	TBX3	13799	ENSG00000135111	ENSMUSG00000018604	TRUE	TRUE	3.98378	TRUE
12:116593347:C:T	rs17498550	12	116593347	MED13L	0	ENSG00000123066	ENSMUSG00000018076	TRUE	FALSE	-0.562792	FALSE
12:120538651:T:C	rs2239200	12	120538651	RAB35	0	ENSG00000111737	ENSMUSG00000029518	TRUE	FALSE	-0.696941	FALSE
12:123758235:C:G	rs7953929	12	123758235	CDK2AP1	1372	ENSG00000111328	ENSMUSG00000029394	TRUE	FALSE	-0.501711	FALSE
13:24158672:A:C	rs9553006	13	24158672	TNFRSF19	0	ENSG00000127863	ENSMUSG00000060548	TRUE	TRUE	2.22091	TRUE
13:24239825:A:C	rs1575667	13	24239825	TNFRSF19	0	ENSG00000127863	ENSMUSG00000060548	TRUE	TRUE	2.22091	TRUE
13:24828850:G:A	rs75439322	13	24828850	SPATA13	0	ENSG00000182957	ENSMUSG00000021990	TRUE	FALSE	0.963349	FALSE
13:37491650:T:C	rs12427846	13	37491650	SMAD9	0	ENSG00000120693	ENSMUSG00000027796	TRUE	TRUE	4.12671	TRUE
13:41195654:T:C	rs76983463	13	41195654	FOXO1	0	ENSG00000150907	ENSMUSG00000044167	TRUE	FALSE	0.242322	FALSE
13:42061286:G:A	rs9532858	13	42061286	RGCC	16273	ENSG00000102760	ENSMUSG00000022018	TRUE	FALSE	-0.39403	FALSE
13:43123075:G:A	rs142186557	13	43123075	TNFSF11	13797	ENSG00000120659	ENSMUSG00000022015	TRUE	FALSE	2.08915	FALSE
13:43148546:C:G	rs138818878	13	43148546	TNFSF11	0	ENSG00000120659	ENSMUSG00000022015	TRUE	FALSE	2.08915	FALSE
13:43165468:A:G	rs346588	13	43165468	TNFSF11	0	ENSG00000120659	ENSMUSG00000022015	TRUE	FALSE	2.08915	FALSE
13:43559768:A:G	rs12855887	13	43559768	EPSTI1	0	ENSG00000133106	ENSMUSG00000022014	TRUE	FALSE	-1.62832	FALSE
13:74677446:T:C	rs9530279	13	74677446	KLF12	0	ENSG00000118922	ENSMUSG00000072294	TRUE	FALSE	3.81091	FALSE
13:94012100:T:A	rs2038726	13	94012100	GPC6	0	ENSG00000183098	ENSMUSG00000058571	TRUE	FALSE	1.70213	FALSE
13:94017476:G:A	rs9561331	13	94017476	GPC6	0	ENSG00000183098	ENSMUSG00000058571	TRUE	FALSE	1.70213	FALSE
13:94066952:T:C	rs72640504	13	94066952	GPC6	0	ENSG00000183098	ENSMUSG00000058571	TRUE	FALSE	1.70213	FALSE
13:94084181:C:T	rs143290532	13	94084181	GPC6	0	ENSG00000183098	ENSMUSG00000058571	TRUE	FALSE	1.70213	FALSE
13:94380136:A:G	rs1320551	13	94380136	GPC6	0	ENSG00000183098	ENSMUSG00000058571	TRUE	FALSE	1.70213	FALSE
13:99571922:G:C	rs9513510	13	99571922	DOCK9	0	ENSG00000088387	ENSMUSG00000025558	TRUE	TRUE	3.21258	TRUE
13:100300942:C:T	rs2153672	13	100300942	CLYBL	0	ENSG00000125246	ENSMUSG00000025545	TRUE	FALSE	-0.361216	FALSE
13:110426871:T:C	rs9521510	13	110426871	IRS2	0	ENSG00000185950	ENSMUSG00000038894	TRUE	FALSE	-0.0706142	FALSE
14:23312594:G:A	rs1042704	14	23312594	MMP14	0	ENSG00000157227	ENSMUSG00000000957	TRUE	TRUE	3.18792	TRUE
14:24810898:C:T	rs3212240	14	24810898	RIPK3	1656	ENSG00000129465	ENSMUSG00000022221	TRUE	FALSE	-1.33873	FALSE
14:35215602:T:C	rs10145299	14	35215602	BAZ1A	6335	ENSG00000198604	ENSMUSG00000035021	TRUE	FALSE	-1.67684	FALSE
14:35450294:A:T	rs3759549	14	35450294	SRP54	1810	ENSG00000100883	ENSMUSG00000073079	TRUE	FALSE	-0.375207	FALSE
14:50960918:G:A	rs71420186	14	50960918	MAP4K5	0	ENSG00000012983	ENSMUSG00000034761	TRUE	FALSE	-1.01503	FALSE
14:51154362:A:G	rs12323717	14	51154362	SAV1	19291	ENSG00000151748	ENSMUSG00000021067	TRUE	FALSE	-0.196338	FALSE
14:54417522:A:G	rs17563	14	54417522	BMP4	0	ENSG00000125378	ENSMUSG00000021835	TRUE	TRUE	2.34142	TRUE
14:54419552:T:A	rs59035991	14	54419552	BMP4	0	ENSG00000125378	ENSMUSG00000021835	TRUE	TRUE	2.34142	TRUE
14:54421052:G:T	rs2761884	14	54421052	BMP4	0	ENSG00000125378	ENSMUSG00000021835	TRUE	TRUE	2.34142	TRUE
14:54515235:C:T	rs116848211	14	54515235	BMP4	91655	ENSG00000125378	ENSMUSG00000021835	TRUE	TRUE	2.34142	TRUE
14:60886150:T:C	rs1272131	14	60886150	C14orf39	16524	ENSG00000179008	ENSMUSG00000021098	TRUE	FALSE	NA	FALSE
14:63665235:C:G	rs13379119	14	63665235	RHOJ	5867	ENSG00000126785	ENSMUSG00000046768	TRUE	FALSE	0.891102	FALSE
14:64949196:A:C	rs10147522	14	64949196	ZBTB25	0	ENSG00000089775	ENSMUSG00000056459	TRUE	FALSE	-0.0368922	FALSE
14:68629267:C:T	rs2478777	14	68629267	RAD51B	0	ENSG00000182185	ENSMUSG00000059060	TRUE	FALSE	-1.54421	FALSE
14:70467290:C:G	rs56031625	14	70467290	SMOC1	0	ENSG00000198732	ENSMUSG00000021136	TRUE	FALSE	-0.0337661	FALSE
14:75670211:T:G	rs7147775	14	75670211	TMED10	26862	ENSG00000170348	ENSMUSG00000021248	TRUE	FALSE	-0.233014	FALSE
14:89860386:G:A	rs72703614	14	89860386	FOXN3	0	ENSG00000053254	ENSMUSG00000033713	TRUE	FALSE	0.252067	FALSE
14:91446796:C:T	rs1286075	14	91446796	RPS6KA5	0	ENSG00000100784	ENSMUSG00000021180	TRUE	FALSE	-0.793263	FALSE
14:92422214:A:G	rs10142836	14	92422214	FBLN5	8168	ENSG00000140092	ENSMUSG00000021186	TRUE	FALSE	1.46605	FALSE
14:95610878:T:C	rs7146983	14	95610878	DICER1	0	ENSG00000100697	ENSMUSG00000041415	TRUE	FALSE	-0.106765	FALSE
14:103894223:T:C	rs62007684	14	103894223	MARK3	0	ENSG00000075413	ENSMUSG00000007411	TRUE	FALSE	-0.401937	FALSE
14:105925300:T:C	rs112766772	14	105925300	MTA1	0	ENSG00000182979	ENSMUSG00000021144	TRUE	FALSE	0.00408625	FALSE
15:22969232:G:A	rs7170637	15	22969232	CYFIP1	0	ENSG00000068793	ENSMUSG00000030447	TRUE	FALSE	-0.0192965	FALSE
15:42235173:G:A	rs11631075	15	42235173	EHD4	0	ENSG00000103966	ENSMUSG00000027293	TRUE	FALSE	-0.601759	FALSE
15:47665185:G:A	rs61998565	15	47665185	SEMA6D	0	ENSG00000137872	ENSMUSG00000027200	TRUE	TRUE	2.75534	TRUE
15:50760910:C:G	rs28840973	15	50760910	USP8	0	ENSG00000138592	ENSMUSG00000027363	TRUE	FALSE	-0.499888	FALSE
15:51516055:C:A	rs2899472	15	51516055	CYP19A1	0	ENSG00000137869	ENSMUSG00000032274	FALSE	FALSE	NA	FALSE
15:51534055:T:C	rs7175531	15	51534055	CYP19A1	0	ENSG00000137869	ENSMUSG00000032274	FALSE	FALSE	NA	FALSE
15:51644472:T:C	rs12441073	15	51644472	GLDN	0	ENSG00000186417	ENSMUSG00000046167	TRUE	FALSE	NA	FALSE
15:63792486:A:C	rs17184382	15	63792486	USP3	4224	ENSG00000140455	ENSMUSG00000032376	TRUE	FALSE	-0.634746	FALSE
15:65713813:T:G	rs28665840	15	65713813	IGDCC4	0	ENSG00000103742	ENSMUSG00000032816	TRUE	FALSE	3.76457	FALSE
15:65785697:G:T	rs191927852	15	65785697	DPP8	0	ENSG00000074603	ENSMUSG00000032393	TRUE	FALSE	-0.424264	FALSE
15:67367706:A:C	rs1498507	15	67367706	SMAD3	0	ENSG00000166949	ENSMUSG00000032402	TRUE	FALSE	0.911013	FALSE
15:67420680:A:G	rs1545161	15	67420680	SMAD3	0	ENSG00000166949	ENSMUSG00000032402	TRUE	FALSE	0.911013	FALSE
15:70402095:C:T	rs868127	15	70402095	TLE3	11839	ENSG00000140332	ENSMUSG00000032280	TRUE	FALSE	0.0236333	FALSE
15:70552313:G:A	rs1706708	15	70552313	TLE3	162057	ENSG00000140332	ENSMUSG00000032280	TRUE	FALSE	0.0236333	FALSE
15:73630686:G:A	rs478438	15	73630686	HCN4	0	ENSG00000138622	ENSMUSG00000032338	TRUE	FALSE	NA	FALSE
15:75414760:A:G	rs4886659	15	75414760	PPCDC	71693	ENSG00000138621	ENSMUSG00000063849	TRUE	FALSE	-0.200396	FALSE
15:76554991:T:C	rs2938697	15	76554991	ETFA	0	ENSG00000140374	ENSMUSG00000032314	TRUE	FALSE	-0.166967	FALSE
15:85519602:C:T	rs35966827	15	85519602	SLC28A1	726	ENSG00000156222	ENSMUSG00000025726	TRUE	FALSE	NA	FALSE
15:85660184:T:C	rs7167692	15	85660184	PDE8A	0	ENSG00000073417	ENSMUSG00000025584	TRUE	FALSE	0.964625	FALSE
15:91046712:G:C	rs11073930	15	91046712	IQGAP1	1237	ENSG00000140575	ENSMUSG00000030536	TRUE	FALSE	-0.898038	FALSE
15:93584422:C:T	rs4778075	15	93584422	RGMA	2214	ENSG00000182175	ENSMUSG00000070509	TRUE	FALSE	2.07382	FALSE
16:242414:T:C	rs557311052	16	242414	LUC7L	0	ENSG00000007392	ENSMUSG00000024188	TRUE	FALSE	-0.33917	FALSE
16:347063:C:T	rs117208012	16	347063	AXIN1	0	ENSG00000103126	ENSMUSG00000024182	TRUE	FALSE	-0.418493	FALSE
16:354353:G:A	rs142097791	16	354353	AXIN1	0	ENSG00000103126	ENSMUSG00000024182	TRUE	FALSE	-0.418493	FALSE
16:375782:C:T	rs9921222	16	375782	AXIN1	0	ENSG00000103126	ENSMUSG00000024182	TRUE	FALSE	-0.418493	FALSE
16:546045:C:T	rs111528363	16	546045	RAB11FIP3	0	ENSG00000090565	ENSMUSG00000037098	TRUE	FALSE	2.562	FALSE
16:1532463:G:A	rs13336428	16	1532463	PTX4	3477	ENSG00000251692	ENSMUSG00000044172	TRUE	FALSE	NA	FALSE
16:2144299:T:G	rs34123233	16	2144299	PKD1	0	ENSG00000008710	ENSMUSG00000032855	TRUE	FALSE	1.51435	FALSE
16:3946485:G:A	rs147176253	16	3946485	CREBBP	16364	ENSG00000005339	ENSMUSG00000022521	TRUE	FALSE	-0.17467	FALSE
16:4021734:A:G	rs2531992	16	4021734	ADCY9	0	ENSG00000162104	ENSMUSG00000005580	TRUE	FALSE	0.778067	FALSE
16:4360284:A:G	rs3901638	16	4360284	GLIS2	4478	ENSG00000126603	ENSMUSG00000014303	TRUE	TRUE	3.04949	TRUE
16:4425528:A:G	rs8052826	16	4425528	CORO7-PAM16	0	ENSG00000103426	ENSMUSG00000039637	TRUE	FALSE	-1.09461	FALSE
16:4431767:C:T	rs148092711	16	4431767	CORO7-PAM16	0	ENSG00000103426	ENSMUSG00000039637	TRUE	FALSE	-1.09461	FALSE
16:10635600:C:G	rs2354413	16	10635600	EMP2	0	ENSG00000213853	ENSMUSG00000022505	TRUE	TRUE	2.37894	TRUE
16:11642242:T:C	rs7102	16	11642242	LITAF	0	ENSG00000189067	ENSMUSG00000022500	TRUE	FALSE	-0.735911	FALSE
16:11930010:T:C	rs8045421	16	11930010	RSL1D1	0	ENSG00000171490	ENSMUSG00000005846	TRUE	FALSE	-0.536987	FALSE
16:12136954:A:C	rs1703492	16	12136954	SNX29	0	ENSG00000048471	ENSMUSG00000071669	TRUE	FALSE	-0.29121	FALSE
16:18817962:T:G	rs3751745	16	18817962	SMG1	0	ENSG00000157106	ENSMUSG00000030655	TRUE	FALSE	-0.323964	FALSE
16:22257232:C:T	rs56940811	16	22257232	EEF2K	0	ENSG00000103319	ENSMUSG00000035064	TRUE	FALSE	-0.61423	FALSE
16:23200848:T:C	rs5735	16	23200848	SCNN1G	0	ENSG00000166828	ENSMUSG00000000216	TRUE	FALSE	NA	FALSE
16:24856208:G:A	rs34365165	16	24856208	SLC5A11	976	ENSG00000158865	ENSMUSG00000030769	TRUE	FALSE	NA	FALSE
16:30634300:A:G	rs9927137	16	30634300	ZNF689	12204	ENSG00000156853	ENSMUSG00000048921	TRUE	FALSE	0.0271588	FALSE
16:49874676:A:G	rs933561	16	49874676	ZNF423	0	ENSG00000102935	ENSMUSG00000045333	TRUE	TRUE	2.24252	TRUE
16:50863131:C:T	rs146030699	16	50863131	CYLD	27285	ENSG00000083799	ENSMUSG00000036712	TRUE	FALSE	-0.483352	FALSE
16:51169234:C:G	rs751979	16	51169234	SALL1	652	ENSG00000103449	ENSMUSG00000031665	TRUE	FALSE	NA	FALSE
16:51186224:G:A	rs149685227	16	51186224	SALL1	1041	ENSG00000103449	ENSMUSG00000031665	TRUE	FALSE	NA	FALSE
16:51422686:C:T	rs1420996	16	51422686	SALL1	237503	ENSG00000103449	ENSMUSG00000031665	TRUE	FALSE	NA	FALSE
16:53812433:T:C	rs8063057	16	53812433	FTO	0	ENSG00000140718	ENSMUSG00000055932	TRUE	FALSE	0.783038	FALSE
16:54020442:C:T	rs9924983	16	54020442	FTO	0	ENSG00000140718	ENSMUSG00000055932	TRUE	FALSE	0.783038	FALSE
16:54991560:T:C	rs13334558	16	54991560	IRX5	23165	ENSG00000176842	ENSMUSG00000031737	TRUE	TRUE	5.80722	TRUE
16:55059130:A:G	rs12149673	16	55059130	IRX5	90735	ENSG00000176842	ENSMUSG00000031737	TRUE	TRUE	5.80722	TRUE
16:55511537:G:A	rs243866	16	55511537	MMP2	1205	ENSG00000087245	ENSMUSG00000031740	TRUE	TRUE	3.9256	TRUE
16:66999370:A:G	rs13336470	16	66999370	CES3	0	ENSG00000172828	ENSMUSG00000062181	TRUE	FALSE	NA	FALSE
16:67213950:G:A	rs61733768	16	67213950	KIAA0895L	0	ENSG00000196123	ENSMUSG00000014837	TRUE	FALSE	0.509556	FALSE
16:67572130:C:T	rs567068501	16	67572130	FAM65A	0	ENSG00000039523	ENSMUSG00000038604	TRUE	FALSE	0.153509	FALSE
16:69445948:G:A	rs78733883	16	69445948	CYB5B	12550	ENSG00000103018	ENSMUSG00000031924	TRUE	FALSE	0.0740907	FALSE
16:69635916:A:G	rs11643240	16	69635916	NFAT5	0	ENSG00000102908	ENSMUSG00000003847	TRUE	FALSE	0.825396	FALSE
16:72911739:T:C	rs7198843	16	72911739	ZFHX3	0	ENSG00000140836	ENSMUSG00000038872	TRUE	FALSE	1.63896	FALSE
16:81612541:C:T	rs6564890	16	81612541	CMIP	0	ENSG00000153815	ENSMUSG00000034390	TRUE	FALSE	-0.914087	FALSE
16:84641905:C:A	rs2925049	16	84641905	COTL1	0	ENSG00000103187	ENSMUSG00000031827	TRUE	FALSE	-1.56653	FALSE
16:88466424:A:G	rs4782351	16	88466424	ZNF469	27455	ENSG00000225614	ENSMUSG00000043903	TRUE	TRUE	4.13014	TRUE
16:88788934:A:G	rs4238686	16	88788934	PIEZO1	0	ENSG00000103335	ENSMUSG00000014444	TRUE	FALSE	0.427816	FALSE
16:88834014:A:C	rs11643303	16	88834014	PIEZO1	0	ENSG00000103335	ENSMUSG00000014444	TRUE	FALSE	0.427816	FALSE
16:88854008:C:T	rs2272443	16	88854008	PIEZO1	2380	ENSG00000103335	ENSMUSG00000014444	TRUE	FALSE	0.427816	FALSE
16:89572665:A:G	rs57696383	16	89572665	SPG7	2131	ENSG00000197912	ENSMUSG00000000738	TRUE	FALSE	-0.321257	FALSE
17:738853:C:T	rs8066620	17	738853	NXN	0	ENSG00000167693	ENSMUSG00000020844	TRUE	FALSE	0.5779	FALSE
17:928078:G:A	rs2376600	17	928078	ABR	0	ENSG00000159842	ENSMUSG00000017631	TRUE	FALSE	-0.0659471	FALSE
17:1970269:G:A	rs8068234	17	1970269	SMG6	0	ENSG00000070366	ENSMUSG00000038290	TRUE	FALSE	-0.363637	FALSE
17:2007610:G:A	rs140760578	17	2007610	SMG6	0	ENSG00000070366	ENSMUSG00000038290	TRUE	FALSE	-0.363637	FALSE
17:2048713:C:T	rs7209460	17	2048713	SMG6	0	ENSG00000070366	ENSMUSG00000038290	TRUE	FALSE	-0.363637	FALSE
17:3981066:G:T	rs8070737	17	3981066	ZZEF1	0	ENSG00000074755	ENSMUSG00000055670	TRUE	FALSE	-0.458019	FALSE
17:7406134:A:G	rs11658168	17	7406134	POLR2A	0	ENSG00000181222	ENSMUSG00000005198	TRUE	FALSE	-0.839551	FALSE
17:7534678:C:T	rs6258	17	7534678	SHBG	0	ENSG00000129214	ENSMUSG00000005202	FALSE	FALSE	NA	FALSE
17:7781020:G:A	rs76833657	17	7781020	NAA38	0	ENSG00000128534	ENSMUSG00000044155	TRUE	FALSE	-0.748383	FALSE
17:8916468:A:T	rs11078776	17	8916468	NTN1	8391	ENSG00000065320	ENSMUSG00000020902	TRUE	TRUE	4.05596	TRUE
17:9032274:G:A	rs12938040	17	9032274	NTN1	0	ENSG00000065320	ENSMUSG00000020902	TRUE	TRUE	4.05596	TRUE
17:9142846:G:C	rs56235417	17	9142846	NTN1	0	ENSG00000065320	ENSMUSG00000020902	TRUE	TRUE	4.05596	TRUE
17:10031642:C:T	rs9914258	17	10031642	GAS7	0	ENSG00000007237	ENSMUSG00000033066	TRUE	FALSE	-1.3754	FALSE
17:14395793:C:T	rs605228	17	14395793	HS3ST3B1	143072	ENSG00000125430	ENSMUSG00000047759	TRUE	FALSE	NA	FALSE
17:17134528:T:G	rs1736213	17	17134528	FLCN	0	ENSG00000154803	ENSMUSG00000032633	TRUE	FALSE	-0.162422	FALSE
17:26694861:G:A	rs704	17	26694861	VTN	0	ENSG00000109072	ENSMUSG00000017344	TRUE	FALSE	3.25459	FALSE
17:27666303:C:T	rs2530394	17	27666303	NUFIP2	45137	ENSG00000108256	ENSMUSG00000037857	TRUE	FALSE	-0.236442	FALSE
17:27948844:C:T	rs3760456	17	27948844	CORO6	403	ENSG00000167549	ENSMUSG00000020836	TRUE	FALSE	5.20359	FALSE
17:29827429:G:A	rs2097719	17	29827429	RAB11FIP4	0	ENSG00000131242	ENSMUSG00000017639	TRUE	FALSE	0.39112	FALSE
17:29891429:G:A	rs62063930	17	29891429	MIR193A	4327	ENSG00000207614	ENSMUSG00000065395	FALSE	FALSE	NA	FALSE
17:36913807:T:C	rs12951408	17	36913807	PSMB3	0	ENSG00000108294	ENSMUSG00000069379	FALSE	FALSE	NA	FALSE
17:39913771:C:T	rs143043662	17	39913771	JUP	0	ENSG00000173801	ENSMUSG00000001552	TRUE	FALSE	1.50852	FALSE
17:40449151:G:T	rs9908318	17	40449151	STAT5A	0	ENSG00000126561	ENSMUSG00000004043	TRUE	FALSE	-0.866182	FALSE
17:40693344:C:T	rs630539	17	40693344	NAGLU	0	ENSG00000108784	ENSMUSG00000001751	TRUE	FALSE	0.833398	FALSE
17:41801246:A:C	rs7217502	17	41801246	SOST	29853	ENSG00000167941	ENSMUSG00000001494	TRUE	TRUE	6.97912	TRUE
17:41826839:G:C	rs2741856	17	41826839	SOST	4260	ENSG00000167941	ENSMUSG00000001494	TRUE	TRUE	6.97912	TRUE
17:42164584:A:G	rs190144	17	42164584	HDAC5	0	ENSG00000108840	ENSMUSG00000008855	TRUE	FALSE	0.623656	FALSE
17:43088228:G:A	rs12326005	17	43088228	DCAKD	12478	ENSG00000172992	ENSMUSG00000020935	TRUE	FALSE	0.471743	FALSE
17:46141844:T:C	rs9909922	17	46141844	NFE2L1	2937	ENSG00000082641	ENSMUSG00000038615	TRUE	FALSE	1.45316	FALSE
17:48246162:G:A	rs16948744	17	48246162	SGCA	0	ENSG00000108823	ENSMUSG00000001508	TRUE	FALSE	4.8884	FALSE
17:48260824:C:T	rs79409705	17	48260824	COL1A1	633	ENSG00000108821	ENSMUSG00000001506	TRUE	TRUE	3.5553	TRUE
17:48336448:G:A	rs2586457	17	48336448	TMEM92	12319	ENSG00000167105	ENSMUSG00000075610	FALSE	FALSE	NA	FALSE
17:48552455:C:G	rs58383597	17	48552455	ACSF2	249	ENSG00000167107	ENSMUSG00000076435	TRUE	FALSE	0.389969	FALSE
17:49054439:T:C	rs9332407	17	49054439	SPAG9	0	ENSG00000008294	ENSMUSG00000020859	TRUE	FALSE	1.08462	FALSE
17:53477586:T:C	rs11079166	17	53477586	MMD	0	ENSG00000108960	ENSMUSG00000003948	TRUE	FALSE	-0.726758	FALSE
17:54273598:C:G	rs60891864	17	54273598	ANKFN1	0	ENSG00000153930	ENSMUSG00000047773	TRUE	FALSE	NA	FALSE
17:54510895:A:G	rs7211043	17	54510895	ANKFN1	0	ENSG00000153930	ENSMUSG00000047773	TRUE	FALSE	NA	FALSE
17:59023998:C:T	rs57043009	17	59023998	BCAS3	0	ENSG00000141376	ENSMUSG00000059439	TRUE	FALSE	-0.11492	FALSE
17:59223209:C:T	rs138852655	17	59223209	BCAS3	0	ENSG00000141376	ENSMUSG00000059439	TRUE	FALSE	-0.11492	FALSE
17:59366155:G:A	rs7215879	17	59366155	BCAS3	0	ENSG00000141376	ENSMUSG00000059439	TRUE	FALSE	-0.11492	FALSE
17:59611017:T:C	rs12943370	17	59611017	TBX4	48546	ENSG00000121075	ENSMUSG00000000094	TRUE	FALSE	NA	FALSE
17:60565210:C:A	rs118172483	17	60565210	TLK2	0	ENSG00000146872	ENSMUSG00000020694	TRUE	FALSE	-0.252425	FALSE
17:60573770:C:G	rs7217523	17	60573770	TLK2	0	ENSG00000146872	ENSMUSG00000020694	TRUE	FALSE	-0.252425	FALSE
17:60720058:T:G	rs12452590	17	60720058	MRC2	0	ENSG00000011028	ENSMUSG00000020695	TRUE	TRUE	4.05513	TRUE
17:62479273:A:C	rs17650301	17	62479273	POLG2	0	ENSG00000256525	ENSMUSG00000020718	TRUE	FALSE	-0.187796	FALSE
17:63278038:C:A	rs9896306	17	63278038	RGS9	54217	ENSG00000108370	ENSMUSG00000020599	TRUE	FALSE	NA	FALSE
17:63534538:C:A	rs4541111	17	63534538	AXIN2	0	ENSG00000168646	ENSMUSG00000000142	TRUE	FALSE	2.52353	FALSE
17:73560134:T:C	rs1661725	17	73560134	LLGL2	0	ENSG00000073350	ENSMUSG00000020782	TRUE	FALSE	-0.420839	FALSE
17:75316880:A:G	rs1436138	17	75316880	2020-09-09	0	ENSG00000184640	ENSMUSG00000059248	TRUE	FALSE	0.02155	FALSE
17:75398498:C:T	rs34587622	17	75398498	2020-09-09	0	ENSG00000184640	ENSMUSG00000059248	TRUE	FALSE	0.02155	FALSE
17:76387363:G:T	rs11657987	17	76387363	PGS1	0	ENSG00000087157	ENSMUSG00000017715	TRUE	FALSE	-0.721682	FALSE
17:76833429:C:A	rs900348	17	76833429	USP36	0	ENSG00000055483	ENSMUSG00000033909	TRUE	FALSE	0.72791	FALSE
17:76906367:C:T	rs35881190	17	76906367	TIMP2	0	ENSG00000035862	ENSMUSG00000017466	TRUE	TRUE	2.76078	TRUE
17:80004094:T:C	rs12945403	17	80004094	RFNG	1684	ENSG00000169733	ENSMUSG00000025158	TRUE	FALSE	0.370222	FALSE
17:80527356:T:C	rs12452440	17	80527356	FOXK2	0	ENSG00000141568	ENSMUSG00000039275	TRUE	FALSE	-0.621573	FALSE
18:10036551:T:C	rs613223	18	10036551	VAPA	76533	ENSG00000101558	ENSMUSG00000024091	TRUE	FALSE	-0.524344	FALSE
18:12977945:A:G	rs72636758	18	12977945	SEH1L	0	ENSG00000085415	ENSMUSG00000079614	TRUE	FALSE	-0.556602	FALSE
18:13719510:G:A	rs4635400	18	13719510	FAM210A	0	ENSG00000177150	ENSMUSG00000038121	TRUE	FALSE	0.386491	FALSE
18:13725433:A:G	rs1284200	18	13725433	FAM210A	0	ENSG00000177150	ENSMUSG00000038121	TRUE	FALSE	0.386491	FALSE
18:20728049:A:G	rs7237942	18	20728049	CABLES1	0	ENSG00000134508	ENSMUSG00000040957	TRUE	FALSE	1.21845	FALSE
18:34289285:G:T	rs61735998	18	34289285	FHOD3	0	ENSG00000134775	ENSMUSG00000034295	TRUE	FALSE	3.78614	FALSE
18:42594280:T:C	rs34233878	18	42594280	SETBP1	0	ENSG00000152217	ENSMUSG00000024548	TRUE	TRUE	2.24268	TRUE
18:42896817:G:C	rs1462151	18	42896817	SLC14A2	0	ENSG00000132874	ENSMUSG00000024552	TRUE	FALSE	NA	FALSE
18:45599649:C:G	rs144488974	18	45599649	ZBTB7C	0	ENSG00000184828	ENSMUSG00000044646	TRUE	TRUE	3.9545	TRUE
18:45606093:T:C	rs7504492	18	45606093	ZBTB7C	0	ENSG00000184828	ENSMUSG00000044646	TRUE	TRUE	3.9545	TRUE
18:46465540:A:C	rs9952412	18	46465540	SMAD7	0	ENSG00000101665	ENSMUSG00000025880	TRUE	FALSE	2.0647	FALSE
18:46472621:A:C	rs12956326	18	46472621	SMAD7	0	ENSG00000101665	ENSMUSG00000025880	TRUE	FALSE	2.0647	FALSE
18:53101598:A:G	rs12958048	18	53101598	TCF4	0	ENSG00000196628	ENSMUSG00000053477	TRUE	FALSE	1.57165	FALSE
18:53301527:A:C	rs6566169	18	53301527	TCF4	0	ENSG00000196628	ENSMUSG00000053477	TRUE	FALSE	1.57165	FALSE
18:57864092:C:G	rs12954782	18	57864092	MC4R	174472	ENSG00000166603	ENSMUSG00000047259	TRUE	FALSE	NA	FALSE
18:60052034:A:G	rs117028614	18	60052034	TNFRSF11A	0	ENSG00000141655	ENSMUSG00000026321	TRUE	FALSE	0.969244	FALSE
18:60054857:A:C	rs884205	18	60054857	TNFRSF11A	0	ENSG00000141655	ENSMUSG00000026321	TRUE	FALSE	0.969244	FALSE
18:60803872:G:A	rs56087288	18	60803872	BCL2	0	ENSG00000171791	ENSMUSG00000057329	TRUE	FALSE	1.17227	FALSE
18:60947111:T:C	rs7236090	18	60947111	BCL2	0	ENSG00000171791	ENSMUSG00000057329	TRUE	FALSE	1.17227	FALSE
18:77156537:C:G	rs8096658	18	77156537	NFATC1	0	ENSG00000131196	ENSMUSG00000033016	TRUE	FALSE	0.609032	FALSE
18:77248691:G:A	rs78015143	18	77248691	NFATC1	0	ENSG00000131196	ENSMUSG00000033016	TRUE	FALSE	0.609032	FALSE
19:1169066:A:G	rs11668064	19	1169066	SBNO2	0	ENSG00000064932	ENSMUSG00000035673	TRUE	FALSE	-0.291962	FALSE
19:2176403:G:A	rs11880992	19	2176403	DOT1L	0	ENSG00000104885	ENSMUSG00000061589	TRUE	FALSE	-0.474546	FALSE
19:2523781:G:T	rs4806862	19	2523781	GNG7	0	ENSG00000176533	ENSMUSG00000048240	TRUE	FALSE	1.69858	FALSE
19:3376042:C:T	rs76287541	19	3376042	NFIC	0	ENSG00000141905	ENSMUSG00000055053	TRUE	FALSE	1.26898	FALSE
19:4083916:G:A	rs67820526	19	4083916	MAP2K2	6404	ENSG00000126934	ENSMUSG00000035027	TRUE	FALSE	-0.294798	FALSE
19:6093396:A:T	rs10405373	19	6093396	RFX2	0	ENSG00000087903	ENSMUSG00000024206	TRUE	FALSE	-2.00693	FALSE
19:8500051:C:T	rs11259979	19	8500051	2020-03-02	0	ENSG00000099785	ENSMUSG00000079557	TRUE	FALSE	-1.85342	FALSE
19:13204414:C:G	rs144412371	19	13204414	NFIX	0	ENSG00000008441	ENSMUSG00000001911	TRUE	FALSE	1.66511	FALSE
19:16437048:A:G	rs12462380	19	16437048	KLF2	0	ENSG00000127528	ENSMUSG00000055148	TRUE	FALSE	0.348011	FALSE
19:18121967:T:C	rs8104679	19	18121967	ARRDC2	0	ENSG00000105643	ENSMUSG00000002910	TRUE	FALSE	-0.0674995	FALSE
19:18146068:C:T	rs59813731	19	18146068	ARRDC2	21157	ENSG00000105643	ENSMUSG00000002910	TRUE	FALSE	-0.0674995	FALSE
19:18548884:T:C	rs2303696	19	18548884	ISYNA1	0	ENSG00000105655	ENSMUSG00000019139	TRUE	FALSE	-0.4881	FALSE
19:33487182:A:G	rs11084689	19	33487182	RHPN2	0	ENSG00000131941	ENSMUSG00000030494	TRUE	TRUE	3.2435	TRUE
19:33517515:C:T	rs28626308	19	33517515	RHPN2	0	ENSG00000131941	ENSMUSG00000030494	TRUE	TRUE	3.2435	TRUE
19:33551428:G:A	rs11881367	19	33551428	RHPN2	0	ENSG00000131941	ENSMUSG00000030494	TRUE	TRUE	3.2435	TRUE
19:33569747:T:A	rs12460389	19	33569747	GPATCH1	2039	ENSG00000076650	ENSMUSG00000063808	TRUE	FALSE	-0.0589862	FALSE
19:34781354:T:C	rs34308190	19	34781354	KIAA0355	0	ENSG00000166398	ENSMUSG00000066571	TRUE	FALSE	0.653916	FALSE
19:41724885:G:A	rs28364580	19	41724885	AXL	219	ENSG00000167601	ENSMUSG00000002602	TRUE	FALSE	-0.888129	FALSE
19:41734059:C:T	rs4802111	19	41734059	AXL	0	ENSG00000167601	ENSMUSG00000002602	TRUE	FALSE	-0.888129	FALSE
19:45958294:A:G	rs8109532	19	45958294	FOSB	12959	ENSG00000125740	ENSMUSG00000003545	TRUE	FALSE	NA	FALSE
19:45973056:T:C	rs2238686	19	45973056	FOSB	0	ENSG00000125740	ENSMUSG00000003545	TRUE	FALSE	NA	FALSE
19:47196079:T:C	rs314675	19	47196079	PRKD2	0	ENSG00000105287	ENSMUSG00000041187	TRUE	FALSE	-0.503013	FALSE
19:49558447:G:A	rs33949355	19	49558447	CGB7	0	ENSG00000196337	ENSMUSG00000038194	TRUE	FALSE	NA	FALSE
19:59008213:T:C	rs73066226	19	59008213	SLC27A5	1487	ENSG00000083807	ENSMUSG00000030382	TRUE	FALSE	NA	FALSE
20:5668714:C:T	rs805770	20	5668714	C20orf196	62319	ENSG00000171984	ENSMUSG00000044991	TRUE	FALSE	-0.310142	FALSE
20:6755009:C:T	rs13043599	20	6755009	BMP2	0	ENSG00000125845	ENSMUSG00000027358	TRUE	TRUE	2.70293	TRUE
20:6853448:T:G	rs1555136	20	6853448	BMP2	92523	ENSG00000125845	ENSMUSG00000027358	TRUE	TRUE	2.70293	TRUE
20:7624747:A:C	rs6086143	20	7624747	HAO1	238884	ENSG00000101323	ENSMUSG00000027261	TRUE	FALSE	NA	FALSE
20:10555406:C:G	rs856999	20	10555406	SLX4IP	0	ENSG00000149346	ENSMUSG00000027281	TRUE	FALSE	-0.928802	FALSE
20:10629525:T:C	rs35308216	20	10629525	JAG1	0	ENSG00000101384	ENSMUSG00000027276	TRUE	TRUE	2.23514	TRUE
20:10634675:C:T	rs78438678	20	10634675	JAG1	0	ENSG00000101384	ENSMUSG00000027276	TRUE	TRUE	2.23514	TRUE
20:10643850:A:C	rs7267595	20	10643850	JAG1	0	ENSG00000101384	ENSMUSG00000027276	TRUE	TRUE	2.23514	TRUE
20:17755161:G:C	rs7274697	20	17755161	BANF2	38644	ENSG00000125888	ENSMUSG00000037307	FALSE	FALSE	NA	FALSE
20:30225792:C:T	rs6088855	20	30225792	COX4I2	0	ENSG00000131055	ENSMUSG00000009876	TRUE	TRUE	4.46586	TRUE
20:32280829:G:T	rs6059412	20	32280829	E2F1	6619	ENSG00000101412	ENSMUSG00000027490	TRUE	FALSE	-1.97969	FALSE
20:32903904:T:C	rs6142137	20	32903904	AHCY	4296	ENSG00000101444	ENSMUSG00000027597	TRUE	FALSE	-1.51064	FALSE
20:33623701:C:A	rs6120804	20	33623701	TRPC4AP	0	ENSG00000100991	ENSMUSG00000038324	TRUE	FALSE	-0.21712	FALSE
20:39832628:T:C	rs17265513	20	39832628	ZHX3	0	ENSG00000174306	ENSMUSG00000035877	TRUE	FALSE	1.63921	FALSE
20:44631296:C:A	rs8121146	20	44631296	MMP9	6251	ENSG00000100985	ENSMUSG00000017737	TRUE	FALSE	-0.252903	FALSE
20:45578378:C:G	rs1206755	20	45578378	EYA2	0	ENSG00000064655	ENSMUSG00000017897	TRUE	FALSE	1.45316	FALSE
20:45604420:T:G	rs6063051	20	45604420	EYA2	0	ENSG00000064655	ENSMUSG00000017897	TRUE	FALSE	1.45316	FALSE
21:35717837:T:G	rs55787537	21	35717837	KCNE2	18486	ENSG00000159197	ENSMUSG00000039672	TRUE	FALSE	NA	FALSE
21:36429040:C:G	rs73203066	21	36429040	RUNX1	7445	ENSG00000159216	ENSMUSG00000022952	TRUE	FALSE	-0.0318813	FALSE
21:36564709:T:C	rs8132680	21	36564709	RUNX1	143114	ENSG00000159216	ENSMUSG00000022952	TRUE	FALSE	-0.0318813	FALSE
21:37159622:A:G	rs71330619	21	37159622	MIR802	66516	ENSG00000211590	ENSMUSG00000076457	FALSE	FALSE	NA	FALSE
21:37920377:C:T	rs367166	21	37920377	CLDN14	0	ENSG00000159261	ENSMUSG00000047109	TRUE	FALSE	NA	FALSE
21:40047176:G:A	rs2836613	21	40047176	ERG	13472	ENSG00000157554	ENSMUSG00000040732	TRUE	FALSE	-0.017729	FALSE
21:47843004:T:C	rs9975345	21	47843004	PCNT	0	ENSG00000160299	ENSMUSG00000001151	TRUE	FALSE	-0.664034	FALSE
22:19676393:G:A	rs9606138	22	19676393	2020-09-05	25594	ENSG00000184702	ENSMUSG00000072214	TRUE	FALSE	-0.0222155	FALSE
22:19677687:G:A	rs5746816	22	19677687	2020-09-05	24300	ENSG00000184702	ENSMUSG00000072214	TRUE	FALSE	-0.0222155	FALSE
22:21974703:G:C	rs5754387	22	21974703	UBE2L3	0	ENSG00000185651	ENSMUSG00000038965	TRUE	FALSE	-0.568945	FALSE
22:25411420:T:C	rs1883282	22	25411420	KIAA1671	12521	ENSG00000197077	ENSMUSG00000051339	TRUE	TRUE	2.184	FALSE
22:29255570:T:C	rs73388841	22	29255570	ZNRF3	24185	ENSG00000183579	ENSMUSG00000041961	TRUE	FALSE	1.35943	FALSE
22:29269739:T:C	rs542247589	22	29269739	ZNRF3	10016	ENSG00000183579	ENSMUSG00000041961	TRUE	FALSE	1.35943	FALSE
22:29417909:A:G	rs9613775	22	29417909	ZNRF3	0	ENSG00000183579	ENSMUSG00000041961	TRUE	FALSE	1.35943	FALSE
22:29477384:T:G	rs134613	22	29477384	KREMEN1	0	ENSG00000183762	ENSMUSG00000020393	TRUE	FALSE	2.11675	FALSE
22:29735647:C:T	rs34583478	22	29735647	AP1B1	0	ENSG00000100280	ENSMUSG00000009090	TRUE	FALSE	-1.44138	FALSE
22:30639993:C:T	rs41281637	22	30639993	LIF	0	ENSG00000128342	ENSMUSG00000034394	TRUE	TRUE	3.13209	TRUE
22:30669883:G:A	rs6006426	22	30669883	OSM	7051	ENSG00000099985	ENSMUSG00000058755	TRUE	FALSE	-2.0427	FALSE
22:33156343:G:T	rs73156468	22	33156343	SYN3	0	ENSG00000185666	ENSMUSG00000059602	TRUE	FALSE	NA	FALSE
22:36672295:T:C	rs767855	22	36672295	MYH9	5028	ENSG00000100345	ENSMUSG00000022443	TRUE	FALSE	-0.891734	FALSE
22:36771256:G:C	rs2294358	22	36771256	MYH9	0	ENSG00000100345	ENSMUSG00000022443	TRUE	FALSE	-0.891734	FALSE
22:38304858:G:T	rs4254591	22	38304858	MICALL1	0	ENSG00000100139	ENSMUSG00000033039	TRUE	FALSE	0.449119	FALSE
22:39016182:T:C	rs4821797	22	39016182	FAM227A	0	ENSG00000184949	ENSMUSG00000042564	TRUE	FALSE	0.584751	FALSE
22:41640098:C:T	rs139497	22	41640098	RANGAP1	683	ENSG00000100401	ENSMUSG00000022391	TRUE	FALSE	-1.75822	FALSE
22:45727565:T:G	rs1569414	22	45727565	FAM118A	0	ENSG00000100376	ENSMUSG00000022434	TRUE	FALSE	0.399369	FALSE
22:46080251:G:C	rs79016257	22	46080251	ATXN10	0	ENSG00000130638	ENSMUSG00000016541	TRUE	FALSE	-0.4287	FALSE
22:46151121:C:T	rs9626436	22	46151121	ATXN10	0	ENSG00000130638	ENSMUSG00000016541	TRUE	FALSE	-0.4287	FALSE
22:46365137:G:A	rs570639864	22	46365137	WNT7B	0	ENSG00000188064	ENSMUSG00000022382	TRUE	FALSE	NA	FALSE
22:46381414:G:A	rs62228064	22	46381414	WNT7B	8406	ENSG00000188064	ENSMUSG00000022382	TRUE	FALSE	NA	FALSE
22:46805007:G:A	rs35717986	22	46805007	CELSR1	0	ENSG00000075275	ENSMUSG00000016028	TRUE	FALSE	-0.912012	FALSE
22:50260472:A:G	rs932536	22	50260472	ZBED4	0	ENSG00000100426	ENSMUSG00000034333	TRUE	FALSE	-1.37325	FALSE
22:50877718:G:A	rs5770908	22	50877718	PPP6R2	0	ENSG00000100239	ENSMUSG00000036561	TRUE	FALSE	-0.32923	FALSE
23:43835793:C:T	rs5952416	23	43835793	NDP	2872	ENSG00000124479	ENSMUSG00000040138	TRUE	FALSE	NA	FALSE
23:43877475:A:G	rs5906426	23	43877475	NDP	44554	ENSG00000124479	ENSMUSG00000040138	TRUE	FALSE	NA	FALSE
23:57008216:C:T	rs5914035	23	57008216	SPIN3	0	ENSG00000204271	ENSMUSG00000095770	FALSE	FALSE	NA	FALSE
23:131253361:T:C	rs5933080	23	131253361	FRMD7	0	ENSG00000165694	ENSMUSG00000036131	TRUE	FALSE	NA	FALSE
