# Supplementary material for: Osteocyte transcriptome mapping identifies a molecular landscape controlling skeletal homeostasis and susceptibility to skeletal disease
Source: Nat Commun. 2021 May 5;12:2444. doi: 10.1038/s41467-021-22517-1 (PMC8100170; doi:10.1038/s41467-021-22517-1)
Supplement: Supplementary file 14 — Supplementary Data 11 [file 41467_2021_22517_MOESM14_ESM.xlsx]

## Sheet: Sheet 1
Human_Ensembl_ID	Human_GeneSymbol	Human_Entrez_ID	CHR	START	STOP	NSNPS	NPARAM	N	ZSTAT	P_SNPWISE_MEAN	P_SNPWISE_TOP1	P_JOINT	Dataset	Mouse_Ensembl_ID	Skeletal_GO_Term	Skeletal_MP_Term	LFC	Skeletal_dysplasia	Nearest_gene
ENSG00000163235	TGFA	7039	2	70654412	70801147	632	104	455221	9.9604	4e-14	4.24e-16	1.14e-23	AllOA	ENSMUSG00000029999	NA	FALSE	2.87901	FALSE	TRUE
ENSG00000049323	LTBP1	4052	2	33152221	33644576	2841	234	455221	9.4933	2.24e-17	4.77e-12	1.12e-21	AllOA	ENSMUSG00000001870	NA	TRUE	2.01611	FALSE	TRUE
ENSG00000196739	COL27A1	85301	9	116898231	117092975	956	198	455221	7.9059	2.62e-10	2.62e-11	1.33e-15	AllOA	ENSMUSG00000045672	GO:0003431	TRUE	2.43359	TRUE	TRUE
ENSG00000060718	COL11A1	1301	1	103322023	103594052	1492	110	455221	7.8573	6.42e-12	7.92e-10	1.96e-15	AllOA	ENSMUSG00000027966	GO:0001502, GO:0002063, GO:0048704, GO:0048705, GO:0051216, GO:0001503	TRUE	3.43407	TRUE	TRUE
ENSG00000158560	DYNC1I1	1780	7	95381818	95759634	1394	204	455221	7.4916	6.31e-10	5.77e-09	3.4e-14	AllOA	ENSMUSG00000029757	NA	FALSE	4.73768	FALSE	TRUE
ENSG00000001617	SEMA3F	6405	3	50172562	50246508	174	46	455221	7.4702	3.74e-12	1.41e-08	4e-14	AllOA	ENSMUSG00000034684	NA	TRUE	2.65655	FALSE	FALSE
ENSG00000164078	MST1R	4486	3	49904435	49961311	108	33	455221	7.1302	4.47e-11	3.54e-08	5.01e-13	AllOA	ENSMUSG00000032584	NA	FALSE	2.67381	FALSE	FALSE
ENSG00000182704	TSKU	26000	11	76473357	76529198	200	56	455221	7.0432	1.5e-08	7.41e-09	9.39e-13	AllOA	ENSMUSG00000049580	NA	FALSE	2.30412	FALSE	TRUE
ENSG00000198756	COLGALT2	23127	1	183878988	184026904	611	113	455221	6.8122	2.89e-12	3.52e-05	4.81e-12	AllOA	ENSMUSG00000032649	NA	FALSE	3.92606	FALSE	TRUE
ENSG00000173166	RAPH1	65059	2	204278538	204420058	354	80	455221	6.601	7.82e-08	2.4e-07	2.04e-11	AllOA	ENSMUSG00000026014	NA	FALSE	1.9717	FALSE	TRUE
ENSG00000171056	SOX7	83595	8	10561278	10608084	258	56	455221	6.5245	7.65e-10	5.87e-07	3.41e-11	AllOA	ENSMUSG00000063060	NA	FALSE	3.88417	FALSE	FALSE
ENSG00000105664	COMP	1311	19	18873583	18922114	156	59	455221	6.1667	4.78e-09	3e-05	3.49e-10	AllOA	ENSMUSG00000031849	GO:0003417, GO:0060173	TRUE	3.38221	TRUE	FALSE
ENSG00000154319	FAM167A	83648	8	11258972	11344276	614	108	455221	5.9917	1.1e-08	9.96e-06	1.04e-09	AllOA	ENSMUSG00000035095	NA	FALSE	2.5417	FALSE	FALSE
ENSG00000145020	AMT	275	3	49434211	49480111	116	33	455221	5.9166	5.95e-08	0.000114	1.64e-09	AllOA	ENSMUSG00000032607	NA	FALSE	2.58216	FALSE	FALSE
ENSG00000165915	SLC39A13	91252	11	47408683	47458051	197	42	455221	5.8906	6.14e-08	2.21e-05	1.92e-09	AllOA	ENSMUSG00000002105	NA	TRUE	2.32062	TRUE	FALSE
ENSG00000138738	PRDM5	11107	4	121593070	121864013	1373	100	455221	5.7401	2.94e-07	3.48e-05	4.73e-09	AllOA	ENSMUSG00000029913	NA	TRUE	2.68134	FALSE	FALSE
ENSG00000187391	MAGI2	9863	7	77626374	79103121	7261	618	455221	5.7239	3.12e-06	2.15e-05	5.21e-09	AllOA	ENSMUSG00000040003	NA	FALSE	4.18164	FALSE	FALSE
ENSG00000204248	COL11A2	1302	6	33110469	33180245	363	59	455221	5.5263	2.12e-06	6.1e-07	1.64e-08	AllOA	ENSMUSG00000024330	GO:0002062, GO:0048705, GO:0001503	TRUE	3.66969	TRUE	FALSE
ENSG00000180592	SKIDA1	387640	10	21782407	21834611	98	44	455221	5.3052	5.89e-07	0.000103	5.63e-08	AllOA	ENSMUSG00000054074	NA	TRUE	2.76652	FALSE	FALSE
ENSG00000006607	FARP2	9855	2	242275664	242454256	774	105	455221	5.2606	3.02e-06	7.15e-05	7.18e-08	AllOA	ENSMUSG00000034066	GO:0030316	TRUE	3.51457	FALSE	FALSE
ENSG00000128573	FOXP2	93986	7	113706365	114353827	1937	187	455221	5.1585	2.93e-07	0.000322	1.25e-07	AllOA	ENSMUSG00000029563	NA	FALSE	2.4654	FALSE	FALSE
ENSG00000138028	CGREF1	10669	2	27302159	27361995	164	54	455221	5.1216	8.84e-07	0.000505	1.51e-07	AllOA	ENSMUSG00000029161	NA	FALSE	3.66249	FALSE	FALSE
ENSG00000186340	THBS2	7058	6	169595875	169674137	468	92	455221	5.1067	1.5e-08	0.00327	1.64e-07	AllOA	ENSMUSG00000023885	NA	TRUE	3.75536	FALSE	FALSE
ENSG00000169507	SLC38A11	151258	2	165734709	165832035	382	72	455221	5.0925	7.59e-07	0.000538	1.77e-07	AllOA	ENSMUSG00000061171	NA	FALSE	3.74845	FALSE	FALSE
ENSG00000139219	COL2A1	1280	12	48346748	48418285	377	71	455221	5.0415	1.26e-06	8.27e-05	2.31e-07	AllOA	ENSMUSG00000022483	GO:0001502, GO:0001503, GO:0001958, GO:0002062, GO:0035108, GO:0048705, GO:0051216, GO:0060174, GO:0060348, GO:0060351, GO:0001501, GO:0060272	TRUE	3.57036	TRUE	FALSE
ENSG00000129009	ISLR	3671	15	74446087	74489212	158	50	455221	4.6917	1.47e-06	0.00416	1.35e-06	AllOA	ENSMUSG00000037206	NA	TRUE	2.15917	FALSE	FALSE
ENSG00000138623	SEMA7A	8482	15	74681630	74746299	255	64	455221	4.663	0.000929	4.6e-06	1.56e-06	AllOA	ENSMUSG00000038264	GO:0001649	FALSE	3.1835	FALSE	FALSE
ENSG00000076864	RAP1GAP	5909	1	21902708	22016010	552	120	455221	4.6489	4.32e-06	0.000333	1.67e-06	AllOA	ENSMUSG00000041351	NA	FALSE	3.43298	FALSE	FALSE
ENSG00000163235	TGFA	7039	2	70654412	70801147	632	105	393873	9.031	2.94e-12	3.52e-13	8.51e-20	KneeHipOA	ENSMUSG00000029999	NA	FALSE	2.87901	FALSE	TRUE
ENSG00000049323	LTBP1	4052	2	33152221	33644576	2841	234	393873	8.5328	8.7e-14	1.15e-10	7.14e-18	KneeHipOA	ENSMUSG00000001870	NA	TRUE	2.01611	FALSE	TRUE
ENSG00000196739	COL27A1	85301	9	116898231	117092975	956	197	393873	6.9934	1.74e-08	7.44e-10	1.34e-12	KneeHipOA	ENSMUSG00000045672	GO:0003431	TRUE	2.43359	TRUE	TRUE
ENSG00000171056	SOX7	83595	8	10561278	10608084	258	56	393873	6.8504	1.63e-08	5.9e-08	3.68e-12	KneeHipOA	ENSMUSG00000063060	NA	FALSE	3.88417	FALSE	FALSE
ENSG00000198756	COLGALT2	23127	1	183878988	184026904	611	114	393873	6.5991	1.14e-10	0.000239	2.07e-11	KneeHipOA	ENSMUSG00000032649	NA	FALSE	3.92606	FALSE	TRUE
ENSG00000060718	COL11A1	1301	1	103322023	103594052	1492	111	393873	6.3889	4.19e-09	6.72e-07	8.35e-11	KneeHipOA	ENSMUSG00000027966	GO:0001502, GO:0002063, GO:0048704, GO:0048705, GO:0051216, GO:0001503	TRUE	3.43407	TRUE	TRUE
ENSG00000010319	SEMA3G	56920	3	52447268	52499112	150	41	393873	6.3053	1.47e-05	6.79e-09	1.44e-10	KneeHipOA	ENSMUSG00000021904	NA	FALSE	3.39964	FALSE	FALSE
ENSG00000165915	SLC39A13	91252	11	47408683	47458051	197	42	393873	6.094	5.1e-08	2.09e-05	5.51e-10	KneeHipOA	ENSMUSG00000002105	NA	TRUE	2.32062	TRUE	FALSE
ENSG00000168056	LTBP3	4054	11	65286030	65345858	128	47	393873	6.0714	2.1e-07	9.69e-07	6.34e-10	KneeHipOA	ENSMUSG00000024940	GO:0001501, GO:0030502, GO:0032331, GO:0045780, GO:0046849, GO:0060349	TRUE	3.78279	TRUE	TRUE
ENSG00000138829	FBN2	2201	5	127573601	127893735	1240	124	393873	5.9866	1.2e-08	0.00012	1.07e-09	KneeHipOA	ENSMUSG00000024598	GO:0030326, GO:0030501, GO:0035108, GO:0045669, GO:0060346	TRUE	3.7108	TRUE	FALSE
ENSG00000139219	COL2A1	1280	12	48346748	48418285	377	70	393873	5.8542	2.8e-08	3.01e-05	2.4e-09	KneeHipOA	ENSMUSG00000022483	GO:0001502, GO:0001503, GO:0001958, GO:0002062, GO:0035108, GO:0048705, GO:0051216, GO:0060174, GO:0060348, GO:0060351, GO:0001501, GO:0060272	TRUE	3.57036	TRUE	FALSE
ENSG00000158560	DYNC1I1	1780	7	95381818	95759634	1394	201	393873	5.5313	1.01e-06	1.05e-05	1.59e-08	KneeHipOA	ENSMUSG00000029757	NA	FALSE	4.73768	FALSE	TRUE
ENSG00000182704	TSKU	25987	11	76473357	76529198	200	56	393873	5.4726	5.25e-07	7.24e-06	2.22e-08	KneeHipOA	ENSMUSG00000049580	NA	FALSE	2.30412	FALSE	TRUE
ENSG00000154319	FAM167A	83648	8	11258972	11344276	614	107	393873	5.4512	1.39e-08	0.000227	2.5e-08	KneeHipOA	ENSMUSG00000035095	NA	FALSE	2.5417	FALSE	FALSE
ENSG00000106809	OGN	4969	9	95126249	95186976	190	43	393873	4.6912	6.03e-06	0.00235	1.36e-06	KneeHipOA	ENSMUSG00000021390	NA	FALSE	2.5642	FALSE	FALSE
ENSG00000146197	SCUBE3	222663	6	35161824	35240856	274	62	393873	4.678	1.09e-05	0.00259	1.45e-06	KneeHipOA	ENSMUSG00000038677	NA	TRUE	2.97439	FALSE	FALSE
ENSG00000152595	MEPE	56955	4	88722563	88787969	358	61	393873	4.6601	9.81e-05	4.28e-05	1.58e-06	KneeHipOA	ENSMUSG00000053863	GO:0001501, GO:0030502, GO:0046850	TRUE	6.68145	FALSE	FALSE
ENSG00000060718	COL11A1	1301	1	103322023	103594052	1485	107	393873	9.5213	4.69e-18	6.43e-12	8.55e-22	HipOA	ENSMUSG00000027966	GO:0001502, GO:0002063, GO:0048704, GO:0048705, GO:0051216, GO:0001503	TRUE	3.43407	TRUE	TRUE
ENSG00000163235	TGFA	7039	2	70654412	70801147	635	105	393873	8.8158	5.44e-13	5.69e-13	5.94e-19	HipOA	ENSMUSG00000029999	NA	FALSE	2.87901	FALSE	TRUE
ENSG00000198756	COLGALT2	23127	1	183878988	184026904	630	115	393873	8.0388	1.58e-12	2.74e-08	4.54e-16	HipOA	ENSMUSG00000032649	NA	FALSE	3.92606	FALSE	TRUE
ENSG00000041982	TNC	3371	9	117761854	117900536	650	110	393873	7.5825	1.39e-11	2.66e-08	1.69e-14	HipOA	ENSMUSG00000028364	GO:0001649	FALSE	2.77031	FALSE	TRUE
ENSG00000168056	LTBP3	4054	11	65286030	65345858	129	47	393873	7.1835	6.28e-12	3.53e-07	3.4e-13	HipOA	ENSMUSG00000024940	GO:0001501, GO:0030502, GO:0032331, GO:0045780, GO:0046849, GO:0060349	TRUE	3.78279	TRUE	TRUE
ENSG00000139263	LRIG3	121227	12	59245937	59334319	369	71	393873	6.5395	1.83e-10	4.17e-05	3.09e-11	HipOA	ENSMUSG00000020105	NA	FALSE	2.54053	FALSE	TRUE
ENSG00000138829	FBN2	2201	5	127573601	127893735	1244	130	393873	6.4908	9.96e-10	3.03e-05	4.27e-11	HipOA	ENSMUSG00000024598	GO:0030326, GO:0030501, GO:0035108, GO:0045669, GO:0060346	TRUE	3.7108	TRUE	FALSE
ENSG00000006607	FARP2	9855	2	242275664	242454256	774	105	393873	5.8492	4.88e-08	7.3e-05	2.47e-09	HipOA	ENSMUSG00000034066	GO:0030316	TRUE	3.51457	FALSE	FALSE
ENSG00000010319	SEMA3G	56920	3	52447268	52499112	149	40	393873	5.6988	0.00384	5.62e-10	6.03e-09	HipOA	ENSMUSG00000021904	NA	FALSE	3.39964	FALSE	FALSE
ENSG00000171056	SOX7	83595	8	10561278	10608084	257	56	393873	5.6383	1.33e-07	1.32e-05	8.59e-09	HipOA	ENSMUSG00000063060	NA	FALSE	3.88417	FALSE	FALSE
ENSG00000106070	GRB10	2887	7	50637760	50881159	1163	117	393873	5.5782	4.88e-08	0.000897	1.22e-08	HipOA	ENSMUSG00000020176	NA	FALSE	2.49175	FALSE	FALSE
ENSG00000154319	FAM167A	83648	8	11258972	11344276	607	106	393873	5.3184	1.8e-07	0.000239	5.24e-08	HipOA	ENSMUSG00000035095	NA	FALSE	2.5417	FALSE	FALSE
ENSG00000165915	SLC39A13	91252	11	47408683	47458051	198	42	393873	5.1691	3.02e-06	0.000101	1.18e-07	HipOA	ENSMUSG00000002105	NA	TRUE	2.32062	TRUE	FALSE
ENSG00000178882	FAM101A	144347	12	124753710	124820570	322	79	393873	4.8768	7.08e-06	0.000144	5.39e-07	HipOA	ENSMUSG00000037962	NA	FALSE	3.08289	FALSE	FALSE
ENSG00000136859	ANGPTL2	23452	9	129829628	129905044	194	61	393873	4.8212	0.00078	1.71e-05	7.14e-07	HipOA	ENSMUSG00000004105	NA	FALSE	3.68721	FALSE	FALSE
ENSG00000049323	LTBP1	4052	2	33152221	33644576	2835	219	403124	8.1358	1.86e-12	2.04e-09	2.05e-16	KneeOA	ENSMUSG00000001870	NA	TRUE	2.01611	FALSE	TRUE
ENSG00000196739	COL27A1	85301	9	116898231	117092975	957	198	403124	6.2399	1.37e-06	1.21e-07	2.19e-10	KneeOA	ENSMUSG00000045672	GO:0003431	TRUE	2.43359	TRUE	TRUE
ENSG00000139219	COL2A1	1280	12	48346748	48418285	378	71	403124	5.0167	2.98e-06	0.000122	2.63e-07	KneeOA	ENSMUSG00000022483	GO:0001502, GO:0001503, GO:0001958, GO:0002062, GO:0035108, GO:0048705, GO:0051216, GO:0060174, GO:0060348, GO:0060351, GO:0001501, GO:0060272	TRUE	3.57036	TRUE	FALSE
ENSG00000182704	TSKU	25987	11	76473357	76529198	199	56	403124	4.9882	1.64e-06	0.000149	3.05e-07	KneeOA	ENSMUSG00000049580	NA	FALSE	2.30412	FALSE	TRUE
ENSG00000204248	COL11A2	1302	6	33110469	33180245	361	58	403124	4.9762	1.16e-05	2.6e-05	3.24e-07	KneeOA	ENSMUSG00000024330	GO:0002062, GO:0048705, GO:0001503	TRUE	3.66969	TRUE	FALSE
ENSG00000107742	SPOCK2	9806	10	73798792	73868790	266	53	403124	4.9434	4.55e-07	0.0021	3.84e-07	KneeOA	ENSMUSG00000058297	GO:0019800	FALSE	3.41872	FALSE	FALSE
ENSG00000158560	DYNC1I1	1780	7	95381818	95759634	1398	200	403124	4.7365	1.63e-05	0.000187	1.09e-06	KneeOA	ENSMUSG00000029757	NA	FALSE	4.73768	FALSE	TRUE
ENSG00000106809	OGN	4969	9	95126249	95186976	191	44	403124	4.6576	1.6e-05	0.00199	1.6e-06	KneeOA	ENSMUSG00000021390	NA	FALSE	2.5642	FALSE	FALSE

## Sheet: Sheet 2
Human_Ensembl_ID	Human_GeneSymbol	Human_Entrez_ID	CHR	START	STOP	NSNPS	NPARAM	N	ZSTAT	P_SNPWISE_MEAN	P_SNPWISE_TOP1	P_JOINT	Dataset	Mouse_Ensembl_ID	Skeletal_GO_Term	Skeletal_MP_Term	LFC	Skeletal_dysplasia	Nearest_gene
ENSG00000196739	COL27A1	85301	9	116898231	117092975	956	198	455221	7.9059	2.62e-10	2.62e-11	1.33e-15	AllOA	ENSMUSG00000045672	GO:0003431	TRUE	2.43359	TRUE	TRUE
ENSG00000060718	COL11A1	1301	1	103322023	103594052	1492	110	455221	7.8573	6.42e-12	7.92e-10	1.96e-15	AllOA	ENSMUSG00000027966	GO:0001502, GO:0002063, GO:0048704, GO:0048705, GO:0051216, GO:0001503	TRUE	3.43407	TRUE	TRUE
ENSG00000105664	COMP	1311	19	18873583	18922114	156	59	455221	6.1667	4.78e-09	3e-05	3.49e-10	AllOA	ENSMUSG00000031849	GO:0003417, GO:0060173	TRUE	3.38221	TRUE	FALSE
ENSG00000165915	SLC39A13	91252	11	47408683	47458051	197	42	455221	5.8906	6.14e-08	2.21e-05	1.92e-09	AllOA	ENSMUSG00000002105	NA	TRUE	2.32062	TRUE	FALSE
ENSG00000204248	COL11A2	1302	6	33110469	33180245	363	59	455221	5.5263	2.12e-06	6.1e-07	1.64e-08	AllOA	ENSMUSG00000024330	GO:0002062, GO:0048705, GO:0001503	TRUE	3.66969	TRUE	FALSE
ENSG00000139219	COL2A1	1280	12	48346748	48418285	377	71	455221	5.0415	1.26e-06	8.27e-05	2.31e-07	AllOA	ENSMUSG00000022483	GO:0001502, GO:0001503, GO:0001958, GO:0002062, GO:0035108, GO:0048705, GO:0051216, GO:0060174, GO:0060348, GO:0060351, GO:0001501, GO:0060272	TRUE	3.57036	TRUE	FALSE
ENSG00000196739	COL27A1	85301	9	116898231	117092975	956	197	393873	6.9934	1.74e-08	7.44e-10	1.34e-12	KneeHipOA	ENSMUSG00000045672	GO:0003431	TRUE	2.43359	TRUE	TRUE
ENSG00000060718	COL11A1	1301	1	103322023	103594052	1492	111	393873	6.3889	4.19e-09	6.72e-07	8.35e-11	KneeHipOA	ENSMUSG00000027966	GO:0001502, GO:0002063, GO:0048704, GO:0048705, GO:0051216, GO:0001503	TRUE	3.43407	TRUE	TRUE
ENSG00000165915	SLC39A13	91252	11	47408683	47458051	197	42	393873	6.094	5.1e-08	2.09e-05	5.51e-10	KneeHipOA	ENSMUSG00000002105	NA	TRUE	2.32062	TRUE	FALSE
ENSG00000168056	LTBP3	4054	11	65286030	65345858	128	47	393873	6.0714	2.1e-07	9.69e-07	6.34e-10	KneeHipOA	ENSMUSG00000024940	GO:0001501, GO:0030502, GO:0032331, GO:0045780, GO:0046849, GO:0060349	TRUE	3.78279	TRUE	TRUE
ENSG00000138829	FBN2	2201	5	127573601	127893735	1240	124	393873	5.9866	1.2e-08	0.00012	1.07e-09	KneeHipOA	ENSMUSG00000024598	GO:0030326, GO:0030501, GO:0035108, GO:0045669, GO:0060346	TRUE	3.7108	TRUE	FALSE
ENSG00000139219	COL2A1	1280	12	48346748	48418285	377	70	393873	5.8542	2.8e-08	3.01e-05	2.4e-09	KneeHipOA	ENSMUSG00000022483	GO:0001502, GO:0001503, GO:0001958, GO:0002062, GO:0035108, GO:0048705, GO:0051216, GO:0060174, GO:0060348, GO:0060351, GO:0001501, GO:0060272	TRUE	3.57036	TRUE	FALSE
ENSG00000060718	COL11A1	1301	1	103322023	103594052	1485	107	393873	9.5213	4.69e-18	6.43e-12	8.55e-22	HipOA	ENSMUSG00000027966	GO:0001502, GO:0002063, GO:0048704, GO:0048705, GO:0051216, GO:0001503	TRUE	3.43407	TRUE	TRUE
ENSG00000168056	LTBP3	4054	11	65286030	65345858	129	47	393873	7.1835	6.28e-12	3.53e-07	3.4e-13	HipOA	ENSMUSG00000024940	GO:0001501, GO:0030502, GO:0032331, GO:0045780, GO:0046849, GO:0060349	TRUE	3.78279	TRUE	TRUE
ENSG00000138829	FBN2	2201	5	127573601	127893735	1244	130	393873	6.4908	9.96e-10	3.03e-05	4.27e-11	HipOA	ENSMUSG00000024598	GO:0030326, GO:0030501, GO:0035108, GO:0045669, GO:0060346	TRUE	3.7108	TRUE	FALSE
ENSG00000165915	SLC39A13	91252	11	47408683	47458051	198	42	393873	5.1691	3.02e-06	0.000101	1.18e-07	HipOA	ENSMUSG00000002105	NA	TRUE	2.32062	TRUE	FALSE
ENSG00000196739	COL27A1	85301	9	116898231	117092975	957	198	403124	6.2399	1.37e-06	1.21e-07	2.19e-10	KneeOA	ENSMUSG00000045672	GO:0003431	TRUE	2.43359	TRUE	TRUE
ENSG00000139219	COL2A1	1280	12	48346748	48418285	378	71	403124	5.0167	2.98e-06	0.000122	2.63e-07	KneeOA	ENSMUSG00000022483	GO:0001502, GO:0001503, GO:0001958, GO:0002062, GO:0035108, GO:0048705, GO:0051216, GO:0060174, GO:0060348, GO:0060351, GO:0001501, GO:0060272	TRUE	3.57036	TRUE	FALSE
ENSG00000204248	COL11A2	1302	6	33110469	33180245	361	58	403124	4.9762	1.16e-05	2.6e-05	3.24e-07	KneeOA	ENSMUSG00000024330	GO:0002062, GO:0048705, GO:0001503	TRUE	3.66969	TRUE	FALSE

## Sheet: Sheet 3
SNPID	RSID	CHR	BP	C.GENE	C.DIST	Human_ensembl_ID	Mouse_Ensembl_ID	Universe	Osteocyte_signature	LFC	Gene-level_significant
1:103572927_A_G	rs4338381	1	103572927	COL11A1	0	ENSG00000060718	ENSMUSG00000027966	TRUE	TRUE	3.43407	TRUE
1:150214028_CT_C	1:150214028	1	150214028	ANP32E	5524	ENSG00000143401	ENSMUSG00000015749	TRUE	FALSE	-1.40473	FALSE
1:174192402_TAAAAAAAAAAAAAAAAA_T	1:174192402	1	174192402	RABGAP1L	0	ENSG00000152061	ENSMUSG00000026721	TRUE	FALSE	-0.756652	FALSE
1:183906245_C_T	rs11583641	1	183906245	COLGALT2	0	ENSG00000198756	ENSMUSG00000032649	TRUE	TRUE	3.92606	TRUE
1:245750932_T_G	rs10218792	1	245750932	KIF26B	0	ENSG00000162849	ENSMUSG00000026494	TRUE	FALSE	NA	FALSE
2:33434336_A_G	rs2061027	2	33434336	LTBP1	0	ENSG00000049323	ENSMUSG00000001870	TRUE	TRUE	2.01611	TRUE
2:204387482_G_A	rs62182810	2	204387482	RAPH1	0	ENSG00000173166	ENSMUSG00000026014	TRUE	TRUE	1.9717	TRUE
3:50022049_G_A	rs62262139	3	50022049	RBM6	0	ENSG00000004534	ENSMUSG00000032582	TRUE	FALSE	-0.438996	FALSE
4:1704244_T_C	rs11732213	4	1704244	SLBP	0	ENSG00000163950	ENSMUSG00000004642	TRUE	FALSE	-2.00786	FALSE
4:13039440_A_G	rs1913707	4	13039440	RNU6-962P	13526	ENSG00000252235	ENSMUSG00000088542	FALSE	FALSE	NA	FALSE
4:25408838_G_A	rs34811474	4	25408838	ANAPC4	0	ENSG00000053900	ENSMUSG00000029176	TRUE	FALSE	0.0437075	FALSE
4:103188709_C_T	rs13107325	4	103188709	SLC39A8	0	ENSG00000138821	ENSMUSG00000053897	TRUE	FALSE	-1.76871	FALSE
5:77467824_G_A	rs35611929	5	77467824	AP3B1	0	ENSG00000132842	ENSMUSG00000021686	TRUE	FALSE	-0.515423	FALSE
5:170871074_G_A	rs3884606	5	170871074	FGF18	0	ENSG00000156427	ENSMUSG00000057967	TRUE	FALSE	NA	FALSE
6:26123502_T_C	rs115740542	6	26123502	HIST1H2BC	0	ENSG00000180596	ENSMUSG00000018102	TRUE	FALSE	-1.941	FALSE
6:44449697_G_A	rs12154055	6	44449697	CDC5L	31534	ENSG00000096401	ENSMUSG00000023932	TRUE	FALSE	-0.708583	FALSE
6:55636940_A_G	rs80287694	6	55636940	BMP5	0	ENSG00000112175	ENSMUSG00000032179	TRUE	FALSE	2.00725	FALSE
7:95719833_T_TA	rs11409738	7	95719833	DYNC1I1	0	ENSG00000158560	ENSMUSG00000029757	TRUE	TRUE	4.73768	TRUE
8:130768503_C_CA	rs60890741	8	130768503	GSDMC	0	ENSG00000147697	ENSMUSG00000055748	FALSE	FALSE	NA	FALSE
9:116911147_A_T	rs919642	9	116911147	COL27A1	6693	ENSG00000196739	ENSMUSG00000045672	TRUE	TRUE	2.43359	TRUE
9:117840742_G_C	rs1330349	9	117840742	TNC	0	ENSG00000041982	ENSMUSG00000028364	TRUE	TRUE	2.77031	TRUE
9:129386860_C_T	rs62578127	9	129386860	LMX1B	0	ENSG00000136944	ENSMUSG00000038765	TRUE	FALSE	NA	FALSE
11:65323725_G_A	rs10896015	11	65323725	LTBP3	0	ENSG00000168056	ENSMUSG00000024940	TRUE	TRUE	3.78279	TRUE
11:66501624_T_C	rs34419890	11	66501624	SPTBN2	4927	ENSG00000173898	ENSMUSG00000067889	TRUE	FALSE	NA	FALSE
11:76506572_T_A	rs1149620	11	76506572	TSKU	0	ENSG00000182704	ENSMUSG00000049580	TRUE	TRUE	2.30412	TRUE
12:59289598_A_G	rs79056043	12	59289598	LRIG3	0	ENSG00000139263	ENSMUSG00000020105	TRUE	TRUE	2.54053	TRUE
12:69637847_T_C	rs317630	12	69637847	CPSF6	0	ENSG00000111605	ENSMUSG00000055531	TRUE	FALSE	-0.490094	FALSE
12:94167220_C_T	rs2171126	12	94167220	CRADD	0	ENSG00000169372	ENSMUSG00000045867	TRUE	FALSE	0.173466	FALSE
12:122606837_C_T	rs11059094	12	122606837	MLXIP	0	ENSG00000175727	ENSMUSG00000038342	TRUE	FALSE	-0.334345	FALSE
12:123835233_G_A	rs56116847	12	123835233	SBNO1	0	ENSG00000139697	ENSMUSG00000038095	TRUE	FALSE	-0.454286	FALSE
15:50731131_A_AT	rs35912128	15	50731131	USP8	0	ENSG00000138592	ENSMUSG00000027363	TRUE	FALSE	-0.499888	FALSE
15:75097780_C_T	rs35206230	15	75097780	CSK	2241	ENSG00000103653	ENSMUSG00000032312	TRUE	FALSE	-0.839209	FALSE
16:69735271_T_A	rs6499244	16	69735271	NFAT5	0	ENSG00000102908	ENSMUSG00000003847	TRUE	FALSE	0.825396	FALSE
16:89704365_G_C	rs1126464	16	89704365	DPEP1	0	ENSG00000015413	ENSMUSG00000019278	TRUE	FALSE	-0.13741	FALSE
17:2058349_A_ATT	rs35087650	17	2058349	SMG6	0	ENSG00000070366	ENSMUSG00000038290	TRUE	FALSE	-0.363637	FALSE
17:29496343_C_A	rs2953013	17	29496343	NF1	0	ENSG00000196712	ENSMUSG00000020716	TRUE	FALSE	0.921757	FALSE
17:44038785_A_G	rs62063281	17	44038785	MAPT	0	ENSG00000186868	ENSMUSG00000018411	TRUE	FALSE	5.67987	FALSE
17:44057886_A_AC	rs547116051	17	44057886	MAPT	0	ENSG00000186868	ENSMUSG00000018411	TRUE	FALSE	5.67987	FALSE
17:59652282_T_A	rs7222178	17	59652282	NACA2	15512	ENSG00000253506	ENSMUSG00000061315	TRUE	FALSE	0.0737866	FALSE
18:20970706_G_A	rs10502437	18	20970706	TMEM241	0	ENSG00000134490	ENSMUSG00000049411	TRUE	FALSE	0.326676	FALSE
19:10750738_T_G	rs1560707	19	10750738	SLC44A2	0	ENSG00000129353	ENSMUSG00000057193	TRUE	FALSE	-0.317123	FALSE
19:41833784_G_A	rs75621460	19	41833784	TGFB1	0	ENSG00000105329	ENSMUSG00000002603	TRUE	FALSE	-0.249875	FALSE
19:55879672_C_T	rs4252548	19	55879672	IL11	0	ENSG00000095752	ENSMUSG00000004371	FALSE	FALSE	NA	FALSE
21:40048295_G_A	rs2836618	21	40048295	ERG	14591	ENSG00000157554	ENSMUSG00000040732	TRUE	FALSE	-0.017729	FALSE
22:43662241_G_A	rs528981060	22	43662241	SCUBE1	0	ENSG00000159307	ENSMUSG00000016763	TRUE	TRUE	3.71182	FALSE
2:70717653_A_G	rs3771501	2	70717653	TGFA	0	ENSG00000163235	ENSMUSG00000029999	TRUE	TRUE	2.87901	TRUE
3:52817778_G_A	rs3774355	3	52817778	ITIH1	0	ENSG00000055957	ENSMUSG00000006529	TRUE	FALSE	NA	FALSE
6:45357699_A_C	rs2396502	6	45357699	RUNX2	0	ENSG00000124813	ENSMUSG00000039153	TRUE	FALSE	1.67919	FALSE
6:76164589_C_A	rs12209223	6	76164589	FILIP1	0	ENSG00000118407	ENSMUSG00000034898	TRUE	FALSE	3.91657	FALSE
9:4291928_A_C	rs10974438	9	4291928	GLIS3	0	ENSG00000107249	ENSMUSG00000052942	TRUE	FALSE	0.380699	FALSE
9:119484132_A_T	rs34687269	9	119484132	ASTN2	0	ENSG00000148219	ENSMUSG00000028373	TRUE	FALSE	2.43188	FALSE
12:28014970_G_T	rs10492367	12	28014970	RN7SKP15	55647	ENSG00000201612	ENSMUSG00000084682	FALSE	FALSE	NA	FALSE
15:58215727_C_A	rs4775006	15	58215727	ALDH1A2	29895	ENSG00000128918	ENSMUSG00000013584	TRUE	FALSE	NA	FALSE
15:67370506_C_G	rs12901372	15	67370506	SMAD3	0	ENSG00000166949	ENSMUSG00000032402	TRUE	FALSE	0.911013	FALSE
16:53799977_T_G	rs9930333	16	53799977	FTO	0	ENSG00000140718	ENSMUSG00000055932	TRUE	FALSE	0.783038	FALSE
20:34025756_A_G	rs143384	20	34025756	GDF5	0	ENSG00000125965	ENSMUSG00000038259	TRUE	FALSE	NA	FALSE
